# Supplementary material for: Heterogeneity of the cancer cell line metabolic landscape
Source: Mol Syst Biol. 2022 Nov 2;18(11):e11006. doi: 10.15252/msb.202211006 (PMC9627668; doi:10.15252/msb.202211006)
Supplement: Supplementary file 2 — Dataset EV1 [file MSB-18-e11006-s010.xlsx]

## Sheet: Sheet1
dsIdx	celltype	CC	DI	DR	HI	ID	OI	OX	RX	ST	SX	SY	TAG	WW	RRID
1	SHP77	['Part of: Cancer Cell Line Encyclopedia (CCLE) project.', 'Part of: COSMIC cell lines project.', 'Part of: MD Anderson Cell Lines Project.', 'Doubling time: 85 hours (PubMed=212181); 96 hours (ECACC).', 'Microsatellite instability: Stable (MSS) (Sanger).', 'Omics: Deep exome analysis.', 'Omics: Deep proteome analysis.', 'Omics: Deep RNAseq analysis.', 'Omics: Protein expression by reverse-phase …	['NCIt; C4917; Small cell lung carcinoma']	[('BTO', 'BTO:0003726'), ('CLO', 'CLO_0009013'), ('EFO', 'EFO_0002328'), ('ArrayExpress', 'E-MTAB-2770'), ('ArrayExpress', 'E-MTAB-3610'), ('ATCC', 'CRL-2195'), ('BioSample', 'SAMN03472563'), ('CCLE', 'SHP77_LUNG'), ('Cell_Model_Passport', 'SIDM01078'), ('ChEMBL-Cells', 'CHEMBL3308363'), ('ChEMBL-Targets', 'CHEMBL612569'), ('Cosmic', '724872'), ('Cosmic', '844577'), ('Cosmic', '877392'), ('Cosmic…	[]	SHP-77	[]	['NCBI_TaxID=9606; ! Homo sapiens']	['PubMed=212181;', 'PubMed=3518877;', 'PubMed=7736387;', 'PubMed=9559344;', 'PubMed=9815546;', 'PubMed=20215515;', 'PubMed=22460905;', 'PubMed=27397505;', 'PubMed=28196595;']	['Source(s): ATCC; Cosmic-CLP; ECACC', 'Amelogenin: X', 'CSF1PO: 10,11', 'D13S317: 8', 'D16S539: 11', 'D5S818: 12', 'D7S820: 11', 'TH01: 7', 'TPOX: 9,11', 'vWA: 16']	Male	SHP77; Shadyside Hospital Pittsburgh-77	SHP77	['https://dtp.cancer.gov/discovery_development/nci-60/cell_list.htm', 'http://tcpaportal.org/mclp/']	CVCL_1693
2	SHP77	['Part of: Cancer Cell Line Encyclopedia (CCLE) project.', 'Part of: COSMIC cell lines project.', 'Part of: MD Anderson Cell Lines Project.', 'Doubling time: 85 hours (PubMed=212181); 96 hours (ECACC).', 'Microsatellite instability: Stable (MSS) (Sanger).', 'Omics: Deep exome analysis.', 'Omics: Deep proteome analysis.', 'Omics: Deep RNAseq analysis.', 'Omics: Protein expression by reverse-phase …	['NCIt; C4917; Small cell lung carcinoma']	[('BTO', 'BTO:0003726'), ('CLO', 'CLO_0009013'), ('EFO', 'EFO_0002328'), ('ArrayExpress', 'E-MTAB-2770'), ('ArrayExpress', 'E-MTAB-3610'), ('ATCC', 'CRL-2195'), ('BioSample', 'SAMN03472563'), ('CCLE', 'SHP77_LUNG'), ('Cell_Model_Passport', 'SIDM01078'), ('ChEMBL-Cells', 'CHEMBL3308363'), ('ChEMBL-Targets', 'CHEMBL612569'), ('Cosmic', '724872'), ('Cosmic', '844577'), ('Cosmic', '877392'), ('Cosmic…	[]	SHP-77	[]	['NCBI_TaxID=9606; ! Homo sapiens']	['PubMed=212181;', 'PubMed=3518877;', 'PubMed=7736387;', 'PubMed=9559344;', 'PubMed=9815546;', 'PubMed=20215515;', 'PubMed=22460905;', 'PubMed=27397505;', 'PubMed=28196595;']	['Source(s): ATCC; Cosmic-CLP; ECACC', 'Amelogenin: X', 'CSF1PO: 10,11', 'D13S317: 8', 'D16S539: 11', 'D5S818: 12', 'D7S820: 11', 'TH01: 7', 'TPOX: 9,11', 'vWA: 16']	Male	SHP77; Shadyside Hospital Pittsburgh-77	SHP77	['https://dtp.cancer.gov/discovery_development/nci-60/cell_list.htm', 'http://tcpaportal.org/mclp/']	CVCL_1693
3	PC9	['Part of: Cancer Cell Line Encyclopedia (CCLE) project.', 'Part of: MD Anderson Cell Lines Project.', 'From: Immuno-Biological Laboratories (IBL); Tokyo; Japan.', 'Sequence variation: EGFR p.Glu746_Ala750del (c.2235_2249del15) (PubMed=16105816; PubMed=17332333).', 'Omics: Deep membrane proteome analysis.', 'Omics: Deep phosphoproteome analysis.', 'Omics: Deep RNAseq analysis.', 'Omics: Protein e…	['NCIt; C3512; Lung adenocarcinoma']	[('BTO', 'BTO:0005518'), ('CLO', 'CLO_0050067'), ('EFO', 'EFO_0002847'), ('BCRJ', '0331'), ('BioSample', 'SAMN03470946'), ('CCLE', 'PC9_LUNG'), ('Cell_Model_Passport', 'SIDM00236'), ('ChEMBL-Cells', 'CHEMBL3307867'), ('ChEMBL-Targets', 'CHEMBL614102'), ('Cosmic', '713867'), ('Cosmic', '801574'), ('Cosmic', '876137'), ('Cosmic', '897746'), ('Cosmic', '911753'), ('Cosmic', '915329'), ('Cosmic', '91…	[]	PC-9	[]	['NCBI_TaxID=9606; ! Homo sapiens']	['DOI=10.5795/jjscc.24.451;', 'PubMed=1737336;', 'PubMed=4094096;', 'PubMed=11005564;', 'PubMed=11078804;', 'PubMed=16105816;', 'PubMed=17332333;', 'PubMed=17511773;', 'PubMed=19472407;', 'PubMed=19799608;', 'PubMed=20215515;', 'PubMed=22313637;', 'PubMed=23733853;', 'PubMed=26202522;', 'PubMed=26554430;', 'PubMed=28196595;', 'PubMed=28290473;']	['Source(s): PubMed=25877200', 'Amelogenin: X', 'CSF1PO: 11', 'D13S317: 8', 'D16S539: 9', 'D18S51: 15', 'D19S433: 13,15.2', 'D21S11: 30', 'D2S1338: 19,20', 'D3S1358: 16', 'D5S818: 11', 'D7S820: 10,11', 'D8S1179: 11,15', 'FGA: 23', 'Penta D: 13', 'Penta E: 11', 'TH01: 7', 'TPOX: 11', 'vWA: 17']	Male	PC9; PC-9/S1; PC-9S1	PC9	['http://tcpaportal.org/mclp/']	CVCL_B260
4	PC9	['Part of: Cancer Cell Line Encyclopedia (CCLE) project.', 'Part of: MD Anderson Cell Lines Project.', 'From: Immuno-Biological Laboratories (IBL); Tokyo; Japan.', 'Sequence variation: EGFR p.Glu746_Ala750del (c.2235_2249del15) (PubMed=16105816; PubMed=17332333).', 'Omics: Deep membrane proteome analysis.', 'Omics: Deep phosphoproteome analysis.', 'Omics: Deep RNAseq analysis.', 'Omics: Protein e…	['NCIt; C3512; Lung adenocarcinoma']	[('BTO', 'BTO:0005518'), ('CLO', 'CLO_0050067'), ('EFO', 'EFO_0002847'), ('BCRJ', '0331'), ('BioSample', 'SAMN03470946'), ('CCLE', 'PC9_LUNG'), ('Cell_Model_Passport', 'SIDM00236'), ('ChEMBL-Cells', 'CHEMBL3307867'), ('ChEMBL-Targets', 'CHEMBL614102'), ('Cosmic', '713867'), ('Cosmic', '801574'), ('Cosmic', '876137'), ('Cosmic', '897746'), ('Cosmic', '911753'), ('Cosmic', '915329'), ('Cosmic', '91…	[]	PC-9	[]	['NCBI_TaxID=9606; ! Homo sapiens']	['DOI=10.5795/jjscc.24.451;', 'PubMed=1737336;', 'PubMed=4094096;', 'PubMed=11005564;', 'PubMed=11078804;', 'PubMed=16105816;', 'PubMed=17332333;', 'PubMed=17511773;', 'PubMed=19472407;', 'PubMed=19799608;', 'PubMed=20215515;', 'PubMed=22313637;', 'PubMed=23733853;', 'PubMed=26202522;', 'PubMed=26554430;', 'PubMed=28196595;', 'PubMed=28290473;']	['Source(s): PubMed=25877200', 'Amelogenin: X', 'CSF1PO: 11', 'D13S317: 8', 'D16S539: 9', 'D18S51: 15', 'D19S433: 13,15.2', 'D21S11: 30', 'D2S1338: 19,20', 'D3S1358: 16', 'D5S818: 11', 'D7S820: 10,11', 'D8S1179: 11,15', 'FGA: 23', 'Penta D: 13', 'Penta E: 11', 'TH01: 7', 'TPOX: 11', 'vWA: 17']	Male	PC9; PC-9/S1; PC-9S1	PC9	['http://tcpaportal.org/mclp/']	CVCL_B260
5	SHP77	['Part of: Cancer Cell Line Encyclopedia (CCLE) project.', 'Part of: COSMIC cell lines project.', 'Part of: MD Anderson Cell Lines Project.', 'Doubling time: 85 hours (PubMed=212181); 96 hours (ECACC).', 'Microsatellite instability: Stable (MSS) (Sanger).', 'Omics: Deep exome analysis.', 'Omics: Deep proteome analysis.', 'Omics: Deep RNAseq analysis.', 'Omics: Protein expression by reverse-phase …	['NCIt; C4917; Small cell lung carcinoma']	[('BTO', 'BTO:0003726'), ('CLO', 'CLO_0009013'), ('EFO', 'EFO_0002328'), ('ArrayExpress', 'E-MTAB-2770'), ('ArrayExpress', 'E-MTAB-3610'), ('ATCC', 'CRL-2195'), ('BioSample', 'SAMN03472563'), ('CCLE', 'SHP77_LUNG'), ('Cell_Model_Passport', 'SIDM01078'), ('ChEMBL-Cells', 'CHEMBL3308363'), ('ChEMBL-Targets', 'CHEMBL612569'), ('Cosmic', '724872'), ('Cosmic', '844577'), ('Cosmic', '877392'), ('Cosmic…	[]	SHP-77	[]	['NCBI_TaxID=9606; ! Homo sapiens']	['PubMed=212181;', 'PubMed=3518877;', 'PubMed=7736387;', 'PubMed=9559344;', 'PubMed=9815546;', 'PubMed=20215515;', 'PubMed=22460905;', 'PubMed=27397505;', 'PubMed=28196595;']	['Source(s): ATCC; Cosmic-CLP; ECACC', 'Amelogenin: X', 'CSF1PO: 10,11', 'D13S317: 8', 'D16S539: 11', 'D5S818: 12', 'D7S820: 11', 'TH01: 7', 'TPOX: 9,11', 'vWA: 16']	Male	SHP77; Shadyside Hospital Pittsburgh-77	SHP77	['https://dtp.cancer.gov/discovery_development/nci-60/cell_list.htm', 'http://tcpaportal.org/mclp/']	CVCL_1693
6	SHP77	['Part of: Cancer Cell Line Encyclopedia (CCLE) project.', 'Part of: COSMIC cell lines project.', 'Part of: MD Anderson Cell Lines Project.', 'Doubling time: 85 hours (PubMed=212181); 96 hours (ECACC).', 'Microsatellite instability: Stable (MSS) (Sanger).', 'Omics: Deep exome analysis.', 'Omics: Deep proteome analysis.', 'Omics: Deep RNAseq analysis.', 'Omics: Protein expression by reverse-phase …	['NCIt; C4917; Small cell lung carcinoma']	[('BTO', 'BTO:0003726'), ('CLO', 'CLO_0009013'), ('EFO', 'EFO_0002328'), ('ArrayExpress', 'E-MTAB-2770'), ('ArrayExpress', 'E-MTAB-3610'), ('ATCC', 'CRL-2195'), ('BioSample', 'SAMN03472563'), ('CCLE', 'SHP77_LUNG'), ('Cell_Model_Passport', 'SIDM01078'), ('ChEMBL-Cells', 'CHEMBL3308363'), ('ChEMBL-Targets', 'CHEMBL612569'), ('Cosmic', '724872'), ('Cosmic', '844577'), ('Cosmic', '877392'), ('Cosmic…	[]	SHP-77	[]	['NCBI_TaxID=9606; ! Homo sapiens']	['PubMed=212181;', 'PubMed=3518877;', 'PubMed=7736387;', 'PubMed=9559344;', 'PubMed=9815546;', 'PubMed=20215515;', 'PubMed=22460905;', 'PubMed=27397505;', 'PubMed=28196595;']	['Source(s): ATCC; Cosmic-CLP; ECACC', 'Amelogenin: X', 'CSF1PO: 10,11', 'D13S317: 8', 'D16S539: 11', 'D5S818: 12', 'D7S820: 11', 'TH01: 7', 'TPOX: 9,11', 'vWA: 16']	Male	SHP77; Shadyside Hospital Pittsburgh-77	SHP77	['https://dtp.cancer.gov/discovery_development/nci-60/cell_list.htm', 'http://tcpaportal.org/mclp/']	CVCL_1693
7	LUDLU1	['Part of: Cancer Cell Line Encyclopedia (CCLE) project.', 'Omics: Deep RNAseq analysis.', 'Omics: Genome sequenced.', 'Omics: SNP array analysis.', 'Omics: Transcriptome analysis.']	['NCIt; C3493; Squamous cell lung carcinoma']	[('CLO', 'CLO_0007417'), ('CLDB', 'cl3269'), ('ArrayExpress', 'E-MTAB-2770'), ('BioSample', 'SAMN03473041'), ('CCLE', 'LUDLU1_LUNG'), ('Cosmic', '753591'), ('Cosmic', '2060536'), ('ECACC', '92012463'), ('GEO', 'GSM827451'), ('GEO', 'GSM887284'), ('GEO', 'GSM888359'), ('GEO', 'GSM1374639'), ('LINCS_LDP', 'LCL-1589'), ('Wikidata', 'Q54903257')]	[]	LUDLU-1	['CVCL_2296 ! AGLCL [Human 1989]']	['NCBI_TaxID=9606; ! Homo sapiens']	['PubMed=2577272;', 'PubMed=20215515;', 'PubMed=22460905;', 'PubMed=23226101;', 'PubMed=24002593;', 'PubMed=24244370;']	['Source(s): ECACC; PubMed=25877200', 'Amelogenin: X', 'CSF1PO: 11', 'D13S317: 12', 'D16S539: 13,14', 'D18S51: 18', 'D21S11: 28', 'D3S1358: 16,18', 'D5S818: 12', 'D7S820: 10,12', 'D8S1179: 8,15', 'FGA: 25', 'Penta D: 10', 'Penta E: 12,19', 'TH01: 6', 'TPOX: 8,11', 'vWA: 17,19']	Male	Ludlu-1; LUDLU 1; LUDLU1	LUDLU1	[]	CVCL_2582
8	LUDLU1	['Part of: Cancer Cell Line Encyclopedia (CCLE) project.', 'Omics: Deep RNAseq analysis.', 'Omics: Genome sequenced.', 'Omics: SNP array analysis.', 'Omics: Transcriptome analysis.']	['NCIt; C3493; Squamous cell lung carcinoma']	[('CLO', 'CLO_0007417'), ('CLDB', 'cl3269'), ('ArrayExpress', 'E-MTAB-2770'), ('BioSample', 'SAMN03473041'), ('CCLE', 'LUDLU1_LUNG'), ('Cosmic', '753591'), ('Cosmic', '2060536'), ('ECACC', '92012463'), ('GEO', 'GSM827451'), ('GEO', 'GSM887284'), ('GEO', 'GSM888359'), ('GEO', 'GSM1374639'), ('LINCS_LDP', 'LCL-1589'), ('Wikidata', 'Q54903257')]	[]	LUDLU-1	['CVCL_2296 ! AGLCL [Human 1989]']	['NCBI_TaxID=9606; ! Homo sapiens']	['PubMed=2577272;', 'PubMed=20215515;', 'PubMed=22460905;', 'PubMed=23226101;', 'PubMed=24002593;', 'PubMed=24244370;']	['Source(s): ECACC; PubMed=25877200', 'Amelogenin: X', 'CSF1PO: 11', 'D13S317: 12', 'D16S539: 13,14', 'D18S51: 18', 'D21S11: 28', 'D3S1358: 16,18', 'D5S818: 12', 'D7S820: 10,12', 'D8S1179: 8,15', 'FGA: 25', 'Penta D: 10', 'Penta E: 12,19', 'TH01: 6', 'TPOX: 8,11', 'vWA: 17,19']	Male	Ludlu-1; LUDLU 1; LUDLU1	LUDLU1	[]	CVCL_2582
9	PC14PE6	['Problematic cell line: Contaminated. Parent cell line (PC-14) has been shown to be a PC-9 derivative.', 'Sequence variation: EGFR p.Glu746_Ala750del (c.2235_2249del15) (from parent cell line).', 'Sequence variation: Homozygous for TP53 p.Arg248Gln (c.743G>A) (from parent cell line).', 'Caution: We are not certain that PC-14-PM4 and PC14PE6 are identical.']	['NCIt; C3512; Lung adenocarcinoma']	[('Wikidata', 'Q54938560')]	['CVCL_1640 ! PC-14']	PC14PE6	[]	['NCBI_TaxID=9606; ! Homo sapiens']	['PubMed=10741721;', 'PubMed=10987313;', 'PubMed=19771249;']	[]	Male	PC14-PE6; PC14/PE6	PC14PE6	[]
10	PC14PE6	['Problematic cell line: Contaminated. Parent cell line (PC-14) has been shown to be a PC-9 derivative.', 'Sequence variation: EGFR p.Glu746_Ala750del (c.2235_2249del15) (from parent cell line).', 'Sequence variation: Homozygous for TP53 p.Arg248Gln (c.743G>A) (from parent cell line).', 'Caution: We are not certain that PC-14-PM4 and PC14PE6 are identical.']	['NCIt; C3512; Lung adenocarcinoma']	[('Wikidata', 'Q54938560')]	['CVCL_1640 ! PC-14']	PC14PE6	[]	['NCBI_TaxID=9606; ! Homo sapiens']	['PubMed=10741721;', 'PubMed=10987313;', 'PubMed=19771249;']	[]	Male	PC14-PE6; PC14/PE6	PC14PE6	[]
11	MCF7	['Part of: Cancer Cell Line Encyclopedia (CCLE) project.', 'Part of: COSMIC cell lines project.', 'Part of: ENCODE project common cell types; tier 2.', 'Part of: JFCR39 cancer cell line panel.', 'Part of: JFCR45 cancer cell line panel.', 'Part of: ICBP43 breast cancer cell line panel.', 'Part of: KuDOS 95 cell line panel.', 'Part of: MD Anderson Cell Lines Project.', 'Part of: NCI-60 cancer cell …	['NCIt; C4194; Invasive ductal carcinoma, not otherwise specified']	[('BTO', 'BTO:0000093'), ('CLO', 'CLO_0007601'), ('CLO', 'CLO_0007605'), ('CLO', 'CLO_0007606'), ('CLO', 'CLO_0050868'), ('EFO', 'EFO_0001203'), ('MCCL', 'MCC:0000307'), ('CLDB', 'cl3366'), ('CLDB', 'cl3367'), ('CLDB', 'cl3368'), ('CLDB', 'cl3369'), ('CLDB', 'cl3370'), ('CLDB', 'cl3371'), ('CLDB', 'cl3372'), ('CLDB', 'cl3373'), ('CLDB', 'cl3375'), ('AddexBio', 'C0006008/402'), ('ArrayExpress', 'E…	[]	MCF-7	['CVCL_N481 ! Hs 631.T']	['NCBI_TaxID=9606; ! Homo sapiens']	['CelloPub=CLPUB00336;', 'CelloPub=CLPUB00423;', 'DOI=10.4172/2157-7145.S2-005;', 'PubMed=1000504;', 'PubMed=1000505;', 'PubMed=1000506;', 'PubMed=1911442;', 'PubMed=2041050;', 'PubMed=3518877;', 'PubMed=3702420;', 'PubMed=4357757;', 'PubMed=6582512;', 'PubMed=6935474;', 'PubMed=7498097;', 'PubMed=8626706;', 'PubMed=8824553;', 'PubMed=9242427;', 'PubMed=9671407;', 'PubMed=10700174;', 'PubMed=1086…	['Source(s): AddexBio; ATCC; CLS; Cosmic-CLP; DSMZ; ECACC; JCRB; KCLB; DOI=10.4172/2157-7145.S2-005; PubMed=11416159; PubMed=17254797; PubMed=19372543; PubMed=25321415; PubMed=25877200; PubMed=27456714; PubMed=28889351; RCB; TKG', 'Amelogenin: X', 'CSF1PO: 10', 'D13S317: 11', 'D16S539: 11,12', 'D18S51: 14', 'D19S433: 13,14', 'D21S11: 30', 'D2S1338: 21,23', 'D3S1358: 16', 'D5S818: 11,12 (AddexBio;…	Female	MCF 7; MCF.7; MCF7; Michigan Cancer Foundation-7; ssMCF-7; ssMCF7; MCF7/WT; IBMF-7; MCF7-CTRL	MCF7	['https://en.wikipedia.org/wiki/MCF-7', 'http://mcf7.com/', 'http://www.cells-talk.com/index.php/page/copelibrary?key=MCF-7', 'https://dtp.cancer.gov/discovery_development/nci-60/cell_list.htm', 'https://physics.cancer.gov/docs/bioresource/breast/NCI-PBCF-HTB22_MCF7_SOP-508.pdf', 'https://strap.nci.nih.gov/celline_detail.php?sample_id=1', 'http://www.proteinatlas.org/learn/cellines', 'http://141.…	CVCL_0031
12	MCF7	['Part of: Cancer Cell Line Encyclopedia (CCLE) project.', 'Part of: COSMIC cell lines project.', 'Part of: ENCODE project common cell types; tier 2.', 'Part of: JFCR39 cancer cell line panel.', 'Part of: JFCR45 cancer cell line panel.', 'Part of: ICBP43 breast cancer cell line panel.', 'Part of: KuDOS 95 cell line panel.', 'Part of: MD Anderson Cell Lines Project.', 'Part of: NCI-60 cancer cell …	['NCIt; C4194; Invasive ductal carcinoma, not otherwise specified']	[('BTO', 'BTO:0000093'), ('CLO', 'CLO_0007601'), ('CLO', 'CLO_0007605'), ('CLO', 'CLO_0007606'), ('CLO', 'CLO_0050868'), ('EFO', 'EFO_0001203'), ('MCCL', 'MCC:0000307'), ('CLDB', 'cl3366'), ('CLDB', 'cl3367'), ('CLDB', 'cl3368'), ('CLDB', 'cl3369'), ('CLDB', 'cl3370'), ('CLDB', 'cl3371'), ('CLDB', 'cl3372'), ('CLDB', 'cl3373'), ('CLDB', 'cl3375'), ('AddexBio', 'C0006008/402'), ('ArrayExpress', 'E…	[]	MCF-7	['CVCL_N481 ! Hs 631.T']	['NCBI_TaxID=9606; ! Homo sapiens']	['CelloPub=CLPUB00336;', 'CelloPub=CLPUB00423;', 'DOI=10.4172/2157-7145.S2-005;', 'PubMed=1000504;', 'PubMed=1000505;', 'PubMed=1000506;', 'PubMed=1911442;', 'PubMed=2041050;', 'PubMed=3518877;', 'PubMed=3702420;', 'PubMed=4357757;', 'PubMed=6582512;', 'PubMed=6935474;', 'PubMed=7498097;', 'PubMed=8626706;', 'PubMed=8824553;', 'PubMed=9242427;', 'PubMed=9671407;', 'PubMed=10700174;', 'PubMed=1086…	['Source(s): AddexBio; ATCC; CLS; Cosmic-CLP; DSMZ; ECACC; JCRB; KCLB; DOI=10.4172/2157-7145.S2-005; PubMed=11416159; PubMed=17254797; PubMed=19372543; PubMed=25321415; PubMed=25877200; PubMed=27456714; PubMed=28889351; RCB; TKG', 'Amelogenin: X', 'CSF1PO: 10', 'D13S317: 11', 'D16S539: 11,12', 'D18S51: 14', 'D19S433: 13,14', 'D21S11: 30', 'D2S1338: 21,23', 'D3S1358: 16', 'D5S818: 11,12 (AddexBio;…	Female	MCF 7; MCF.7; MCF7; Michigan Cancer Foundation-7; ssMCF-7; ssMCF7; MCF7/WT; IBMF-7; MCF7-CTRL	MCF7	['https://en.wikipedia.org/wiki/MCF-7', 'http://mcf7.com/', 'http://www.cells-talk.com/index.php/page/copelibrary?key=MCF-7', 'https://dtp.cancer.gov/discovery_development/nci-60/cell_list.htm', 'https://physics.cancer.gov/docs/bioresource/breast/NCI-PBCF-HTB22_MCF7_SOP-508.pdf', 'https://strap.nci.nih.gov/celline_detail.php?sample_id=1', 'http://www.proteinatlas.org/learn/cellines', 'http://141.…	CVCL_0031
13	PC14PE6	['Problematic cell line: Contaminated. Parent cell line (PC-14) has been shown to be a PC-9 derivative.', 'Sequence variation: EGFR p.Glu746_Ala750del (c.2235_2249del15) (from parent cell line).', 'Sequence variation: Homozygous for TP53 p.Arg248Gln (c.743G>A) (from parent cell line).', 'Caution: We are not certain that PC-14-PM4 and PC14PE6 are identical.']	['NCIt; C3512; Lung adenocarcinoma']	[('Wikidata', 'Q54938560')]	['CVCL_1640 ! PC-14']	PC14PE6	[]	['NCBI_TaxID=9606; ! Homo sapiens']	['PubMed=10741721;', 'PubMed=10987313;', 'PubMed=19771249;']	[]	Male	PC14-PE6; PC14/PE6	PC14PE6	[]
14	PC14PE6	['Problematic cell line: Contaminated. Parent cell line (PC-14) has been shown to be a PC-9 derivative.', 'Sequence variation: EGFR p.Glu746_Ala750del (c.2235_2249del15) (from parent cell line).', 'Sequence variation: Homozygous for TP53 p.Arg248Gln (c.743G>A) (from parent cell line).', 'Caution: We are not certain that PC-14-PM4 and PC14PE6 are identical.']	['NCIt; C3512; Lung adenocarcinoma']	[('Wikidata', 'Q54938560')]	['CVCL_1640 ! PC-14']	PC14PE6	[]	['NCBI_TaxID=9606; ! Homo sapiens']	['PubMed=10741721;', 'PubMed=10987313;', 'PubMed=19771249;']	[]	Male	PC14-PE6; PC14/PE6	PC14PE6	[]
15	LUDLU1	['Part of: Cancer Cell Line Encyclopedia (CCLE) project.', 'Omics: Deep RNAseq analysis.', 'Omics: Genome sequenced.', 'Omics: SNP array analysis.', 'Omics: Transcriptome analysis.']	['NCIt; C3493; Squamous cell lung carcinoma']	[('CLO', 'CLO_0007417'), ('CLDB', 'cl3269'), ('ArrayExpress', 'E-MTAB-2770'), ('BioSample', 'SAMN03473041'), ('CCLE', 'LUDLU1_LUNG'), ('Cosmic', '753591'), ('Cosmic', '2060536'), ('ECACC', '92012463'), ('GEO', 'GSM827451'), ('GEO', 'GSM887284'), ('GEO', 'GSM888359'), ('GEO', 'GSM1374639'), ('LINCS_LDP', 'LCL-1589'), ('Wikidata', 'Q54903257')]	[]	LUDLU-1	['CVCL_2296 ! AGLCL [Human 1989]']	['NCBI_TaxID=9606; ! Homo sapiens']	['PubMed=2577272;', 'PubMed=20215515;', 'PubMed=22460905;', 'PubMed=23226101;', 'PubMed=24002593;', 'PubMed=24244370;']	['Source(s): ECACC; PubMed=25877200', 'Amelogenin: X', 'CSF1PO: 11', 'D13S317: 12', 'D16S539: 13,14', 'D18S51: 18', 'D21S11: 28', 'D3S1358: 16,18', 'D5S818: 12', 'D7S820: 10,12', 'D8S1179: 8,15', 'FGA: 25', 'Penta D: 10', 'Penta E: 12,19', 'TH01: 6', 'TPOX: 8,11', 'vWA: 17,19']	Male	Ludlu-1; LUDLU 1; LUDLU1	LUDLU1	[]	CVCL_2582
16	LUDLU1	['Part of: Cancer Cell Line Encyclopedia (CCLE) project.', 'Omics: Deep RNAseq analysis.', 'Omics: Genome sequenced.', 'Omics: SNP array analysis.', 'Omics: Transcriptome analysis.']	['NCIt; C3493; Squamous cell lung carcinoma']	[('CLO', 'CLO_0007417'), ('CLDB', 'cl3269'), ('ArrayExpress', 'E-MTAB-2770'), ('BioSample', 'SAMN03473041'), ('CCLE', 'LUDLU1_LUNG'), ('Cosmic', '753591'), ('Cosmic', '2060536'), ('ECACC', '92012463'), ('GEO', 'GSM827451'), ('GEO', 'GSM887284'), ('GEO', 'GSM888359'), ('GEO', 'GSM1374639'), ('LINCS_LDP', 'LCL-1589'), ('Wikidata', 'Q54903257')]	[]	LUDLU-1	['CVCL_2296 ! AGLCL [Human 1989]']	['NCBI_TaxID=9606; ! Homo sapiens']	['PubMed=2577272;', 'PubMed=20215515;', 'PubMed=22460905;', 'PubMed=23226101;', 'PubMed=24002593;', 'PubMed=24244370;']	['Source(s): ECACC; PubMed=25877200', 'Amelogenin: X', 'CSF1PO: 11', 'D13S317: 12', 'D16S539: 13,14', 'D18S51: 18', 'D21S11: 28', 'D3S1358: 16,18', 'D5S818: 12', 'D7S820: 10,12', 'D8S1179: 8,15', 'FGA: 25', 'Penta D: 10', 'Penta E: 12,19', 'TH01: 6', 'TPOX: 8,11', 'vWA: 17,19']	Male	Ludlu-1; LUDLU 1; LUDLU1	LUDLU1	[]	CVCL_2582
17	MCF7	['Part of: Cancer Cell Line Encyclopedia (CCLE) project.', 'Part of: COSMIC cell lines project.', 'Part of: ENCODE project common cell types; tier 2.', 'Part of: JFCR39 cancer cell line panel.', 'Part of: JFCR45 cancer cell line panel.', 'Part of: ICBP43 breast cancer cell line panel.', 'Part of: KuDOS 95 cell line panel.', 'Part of: MD Anderson Cell Lines Project.', 'Part of: NCI-60 cancer cell …	['NCIt; C4194; Invasive ductal carcinoma, not otherwise specified']	[('BTO', 'BTO:0000093'), ('CLO', 'CLO_0007601'), ('CLO', 'CLO_0007605'), ('CLO', 'CLO_0007606'), ('CLO', 'CLO_0050868'), ('EFO', 'EFO_0001203'), ('MCCL', 'MCC:0000307'), ('CLDB', 'cl3366'), ('CLDB', 'cl3367'), ('CLDB', 'cl3368'), ('CLDB', 'cl3369'), ('CLDB', 'cl3370'), ('CLDB', 'cl3371'), ('CLDB', 'cl3372'), ('CLDB', 'cl3373'), ('CLDB', 'cl3375'), ('AddexBio', 'C0006008/402'), ('ArrayExpress', 'E…	[]	MCF-7	['CVCL_N481 ! Hs 631.T']	['NCBI_TaxID=9606; ! Homo sapiens']	['CelloPub=CLPUB00336;', 'CelloPub=CLPUB00423;', 'DOI=10.4172/2157-7145.S2-005;', 'PubMed=1000504;', 'PubMed=1000505;', 'PubMed=1000506;', 'PubMed=1911442;', 'PubMed=2041050;', 'PubMed=3518877;', 'PubMed=3702420;', 'PubMed=4357757;', 'PubMed=6582512;', 'PubMed=6935474;', 'PubMed=7498097;', 'PubMed=8626706;', 'PubMed=8824553;', 'PubMed=9242427;', 'PubMed=9671407;', 'PubMed=10700174;', 'PubMed=1086…	['Source(s): AddexBio; ATCC; CLS; Cosmic-CLP; DSMZ; ECACC; JCRB; KCLB; DOI=10.4172/2157-7145.S2-005; PubMed=11416159; PubMed=17254797; PubMed=19372543; PubMed=25321415; PubMed=25877200; PubMed=27456714; PubMed=28889351; RCB; TKG', 'Amelogenin: X', 'CSF1PO: 10', 'D13S317: 11', 'D16S539: 11,12', 'D18S51: 14', 'D19S433: 13,14', 'D21S11: 30', 'D2S1338: 21,23', 'D3S1358: 16', 'D5S818: 11,12 (AddexBio;…	Female	MCF 7; MCF.7; MCF7; Michigan Cancer Foundation-7; ssMCF-7; ssMCF7; MCF7/WT; IBMF-7; MCF7-CTRL	MCF7	['https://en.wikipedia.org/wiki/MCF-7', 'http://mcf7.com/', 'http://www.cells-talk.com/index.php/page/copelibrary?key=MCF-7', 'https://dtp.cancer.gov/discovery_development/nci-60/cell_list.htm', 'https://physics.cancer.gov/docs/bioresource/breast/NCI-PBCF-HTB22_MCF7_SOP-508.pdf', 'https://strap.nci.nih.gov/celline_detail.php?sample_id=1', 'http://www.proteinatlas.org/learn/cellines', 'http://141.…	CVCL_0031
18	MCF7	['Part of: Cancer Cell Line Encyclopedia (CCLE) project.', 'Part of: COSMIC cell lines project.', 'Part of: ENCODE project common cell types; tier 2.', 'Part of: JFCR39 cancer cell line panel.', 'Part of: JFCR45 cancer cell line panel.', 'Part of: ICBP43 breast cancer cell line panel.', 'Part of: KuDOS 95 cell line panel.', 'Part of: MD Anderson Cell Lines Project.', 'Part of: NCI-60 cancer cell …	['NCIt; C4194; Invasive ductal carcinoma, not otherwise specified']	[('BTO', 'BTO:0000093'), ('CLO', 'CLO_0007601'), ('CLO', 'CLO_0007605'), ('CLO', 'CLO_0007606'), ('CLO', 'CLO_0050868'), ('EFO', 'EFO_0001203'), ('MCCL', 'MCC:0000307'), ('CLDB', 'cl3366'), ('CLDB', 'cl3367'), ('CLDB', 'cl3368'), ('CLDB', 'cl3369'), ('CLDB', 'cl3370'), ('CLDB', 'cl3371'), ('CLDB', 'cl3372'), ('CLDB', 'cl3373'), ('CLDB', 'cl3375'), ('AddexBio', 'C0006008/402'), ('ArrayExpress', 'E…	[]	MCF-7	['CVCL_N481 ! Hs 631.T']	['NCBI_TaxID=9606; ! Homo sapiens']	['CelloPub=CLPUB00336;', 'CelloPub=CLPUB00423;', 'DOI=10.4172/2157-7145.S2-005;', 'PubMed=1000504;', 'PubMed=1000505;', 'PubMed=1000506;', 'PubMed=1911442;', 'PubMed=2041050;', 'PubMed=3518877;', 'PubMed=3702420;', 'PubMed=4357757;', 'PubMed=6582512;', 'PubMed=6935474;', 'PubMed=7498097;', 'PubMed=8626706;', 'PubMed=8824553;', 'PubMed=9242427;', 'PubMed=9671407;', 'PubMed=10700174;', 'PubMed=1086…	['Source(s): AddexBio; ATCC; CLS; Cosmic-CLP; DSMZ; ECACC; JCRB; KCLB; DOI=10.4172/2157-7145.S2-005; PubMed=11416159; PubMed=17254797; PubMed=19372543; PubMed=25321415; PubMed=25877200; PubMed=27456714; PubMed=28889351; RCB; TKG', 'Amelogenin: X', 'CSF1PO: 10', 'D13S317: 11', 'D16S539: 11,12', 'D18S51: 14', 'D19S433: 13,14', 'D21S11: 30', 'D2S1338: 21,23', 'D3S1358: 16', 'D5S818: 11,12 (AddexBio;…	Female	MCF 7; MCF.7; MCF7; Michigan Cancer Foundation-7; ssMCF-7; ssMCF7; MCF7/WT; IBMF-7; MCF7-CTRL	MCF7	['https://en.wikipedia.org/wiki/MCF-7', 'http://mcf7.com/', 'http://www.cells-talk.com/index.php/page/copelibrary?key=MCF-7', 'https://dtp.cancer.gov/discovery_development/nci-60/cell_list.htm', 'https://physics.cancer.gov/docs/bioresource/breast/NCI-PBCF-HTB22_MCF7_SOP-508.pdf', 'https://strap.nci.nih.gov/celline_detail.php?sample_id=1', 'http://www.proteinatlas.org/learn/cellines', 'http://141.…	CVCL_0031
19	NCIH446	['Part of: Cancer Cell Line Encyclopedia (CCLE) project.', 'Part of: COSMIC cell lines project.', 'Part of: MD Anderson Cell Lines Project.', 'Part of: MYC genetic alteration cell panel (ATCC TCP-1035).', 'HLA typing: A*03:01,03:01; B*07:02,51:01; C*03:04,03:04 (PubMed=25960936).', 'Microsatellite instability: Stable (MSS) (Sanger).', 'Omics: Deep exome analysis.', 'Omics: Deep proteome analysis.…	['NCIt; C4917; Small cell lung carcinoma']	[('CLO', 'CLO_0008088'), ('EFO', 'EFO_0002293'), ('ArrayExpress', 'E-MTAB-2706'), ('ArrayExpress', 'E-MTAB-2770'), ('ArrayExpress', 'E-MTAB-3610'), ('ATCC', 'HTB-171'), ('BioSample', 'SAMN03473283'), ('CCLE', 'NCIH446_LUNG'), ('CCRID', '3111C0001CCC000082'), ('CCRID', '3131C0001000700038'), ('Cell_Model_Passport', 'SIDM00965'), ('ChEMBL-Cells', 'CHEMBL3307760'), ('ChEMBL-Targets', 'CHEMBL612440')…	[]	NCI-H446	[]	['NCBI_TaxID=9606; ! Homo sapiens']	['PubMed=1320893;', 'PubMed=1563005;', 'PubMed=2985257;', 'PubMed=2985258;', 'PubMed=6148444;', 'PubMed=8626706;', 'PubMed=8806092;', 'PubMed=8806103;', 'PubMed=11030152;', 'PubMed=19472407;', 'PubMed=20193106;', 'PubMed=20215515;', 'PubMed=22460905;', 'PubMed=22961666;', 'PubMed=25485619;', 'PubMed=25960936;', 'PubMed=26676926;', 'PubMed=27397505;', 'PubMed=28196595;', 'PubMed=28599409;']	['Source(s): ATCC; Cosmic-CLP; PubMed=25877200', 'Amelogenin: X,Y', 'CSF1PO: 13,14', 'D13S317: 8', 'D16S539: 12', 'D18S51: 12,13', 'D21S11: 28', 'D3S1358: 17', 'D5S818: 11', 'D7S820: 10,11', 'D8S1179: 13,15', 'FGA: 22', 'Penta D: 12,13', 'Penta E: 9,10', 'TH01: 8,9.3', 'TPOX: 9,11', 'vWA: 18,19']	Male	H446; H-446; NCI-446; NCIH446	NCIH446	['http://tcpaportal.org/mclp/']	CVCL_1562
20	NCIH446	['Part of: Cancer Cell Line Encyclopedia (CCLE) project.', 'Part of: COSMIC cell lines project.', 'Part of: MD Anderson Cell Lines Project.', 'Part of: MYC genetic alteration cell panel (ATCC TCP-1035).', 'HLA typing: A*03:01,03:01; B*07:02,51:01; C*03:04,03:04 (PubMed=25960936).', 'Microsatellite instability: Stable (MSS) (Sanger).', 'Omics: Deep exome analysis.', 'Omics: Deep proteome analysis.…	['NCIt; C4917; Small cell lung carcinoma']	[('CLO', 'CLO_0008088'), ('EFO', 'EFO_0002293'), ('ArrayExpress', 'E-MTAB-2706'), ('ArrayExpress', 'E-MTAB-2770'), ('ArrayExpress', 'E-MTAB-3610'), ('ATCC', 'HTB-171'), ('BioSample', 'SAMN03473283'), ('CCLE', 'NCIH446_LUNG'), ('CCRID', '3111C0001CCC000082'), ('CCRID', '3131C0001000700038'), ('Cell_Model_Passport', 'SIDM00965'), ('ChEMBL-Cells', 'CHEMBL3307760'), ('ChEMBL-Targets', 'CHEMBL612440')…	[]	NCI-H446	[]	['NCBI_TaxID=9606; ! Homo sapiens']	['PubMed=1320893;', 'PubMed=1563005;', 'PubMed=2985257;', 'PubMed=2985258;', 'PubMed=6148444;', 'PubMed=8626706;', 'PubMed=8806092;', 'PubMed=8806103;', 'PubMed=11030152;', 'PubMed=19472407;', 'PubMed=20193106;', 'PubMed=20215515;', 'PubMed=22460905;', 'PubMed=22961666;', 'PubMed=25485619;', 'PubMed=25960936;', 'PubMed=26676926;', 'PubMed=27397505;', 'PubMed=28196595;', 'PubMed=28599409;']	['Source(s): ATCC; Cosmic-CLP; PubMed=25877200', 'Amelogenin: X,Y', 'CSF1PO: 13,14', 'D13S317: 8', 'D16S539: 12', 'D18S51: 12,13', 'D21S11: 28', 'D3S1358: 17', 'D5S818: 11', 'D7S820: 10,11', 'D8S1179: 13,15', 'FGA: 22', 'Penta D: 12,13', 'Penta E: 9,10', 'TH01: 8,9.3', 'TPOX: 9,11', 'vWA: 18,19']	Male	H446; H-446; NCI-446; NCIH446	NCIH446	['http://tcpaportal.org/mclp/']	CVCL_1562
21	NCIH446	['Part of: Cancer Cell Line Encyclopedia (CCLE) project.', 'Part of: COSMIC cell lines project.', 'Part of: MD Anderson Cell Lines Project.', 'Part of: MYC genetic alteration cell panel (ATCC TCP-1035).', 'HLA typing: A*03:01,03:01; B*07:02,51:01; C*03:04,03:04 (PubMed=25960936).', 'Microsatellite instability: Stable (MSS) (Sanger).', 'Omics: Deep exome analysis.', 'Omics: Deep proteome analysis.…	['NCIt; C4917; Small cell lung carcinoma']	[('CLO', 'CLO_0008088'), ('EFO', 'EFO_0002293'), ('ArrayExpress', 'E-MTAB-2706'), ('ArrayExpress', 'E-MTAB-2770'), ('ArrayExpress', 'E-MTAB-3610'), ('ATCC', 'HTB-171'), ('BioSample', 'SAMN03473283'), ('CCLE', 'NCIH446_LUNG'), ('CCRID', '3111C0001CCC000082'), ('CCRID', '3131C0001000700038'), ('Cell_Model_Passport', 'SIDM00965'), ('ChEMBL-Cells', 'CHEMBL3307760'), ('ChEMBL-Targets', 'CHEMBL612440')…	[]	NCI-H446	[]	['NCBI_TaxID=9606; ! Homo sapiens']	['PubMed=1320893;', 'PubMed=1563005;', 'PubMed=2985257;', 'PubMed=2985258;', 'PubMed=6148444;', 'PubMed=8626706;', 'PubMed=8806092;', 'PubMed=8806103;', 'PubMed=11030152;', 'PubMed=19472407;', 'PubMed=20193106;', 'PubMed=20215515;', 'PubMed=22460905;', 'PubMed=22961666;', 'PubMed=25485619;', 'PubMed=25960936;', 'PubMed=26676926;', 'PubMed=27397505;', 'PubMed=28196595;', 'PubMed=28599409;']	['Source(s): ATCC; Cosmic-CLP; PubMed=25877200', 'Amelogenin: X,Y', 'CSF1PO: 13,14', 'D13S317: 8', 'D16S539: 12', 'D18S51: 12,13', 'D21S11: 28', 'D3S1358: 17', 'D5S818: 11', 'D7S820: 10,11', 'D8S1179: 13,15', 'FGA: 22', 'Penta D: 12,13', 'Penta E: 9,10', 'TH01: 8,9.3', 'TPOX: 9,11', 'vWA: 18,19']	Male	H446; H-446; NCI-446; NCIH446	NCIH446	['http://tcpaportal.org/mclp/']	CVCL_1562
22	NCIH446	['Part of: Cancer Cell Line Encyclopedia (CCLE) project.', 'Part of: COSMIC cell lines project.', 'Part of: MD Anderson Cell Lines Project.', 'Part of: MYC genetic alteration cell panel (ATCC TCP-1035).', 'HLA typing: A*03:01,03:01; B*07:02,51:01; C*03:04,03:04 (PubMed=25960936).', 'Microsatellite instability: Stable (MSS) (Sanger).', 'Omics: Deep exome analysis.', 'Omics: Deep proteome analysis.…	['NCIt; C4917; Small cell lung carcinoma']	[('CLO', 'CLO_0008088'), ('EFO', 'EFO_0002293'), ('ArrayExpress', 'E-MTAB-2706'), ('ArrayExpress', 'E-MTAB-2770'), ('ArrayExpress', 'E-MTAB-3610'), ('ATCC', 'HTB-171'), ('BioSample', 'SAMN03473283'), ('CCLE', 'NCIH446_LUNG'), ('CCRID', '3111C0001CCC000082'), ('CCRID', '3131C0001000700038'), ('Cell_Model_Passport', 'SIDM00965'), ('ChEMBL-Cells', 'CHEMBL3307760'), ('ChEMBL-Targets', 'CHEMBL612440')…	[]	NCI-H446	[]	['NCBI_TaxID=9606; ! Homo sapiens']	['PubMed=1320893;', 'PubMed=1563005;', 'PubMed=2985257;', 'PubMed=2985258;', 'PubMed=6148444;', 'PubMed=8626706;', 'PubMed=8806092;', 'PubMed=8806103;', 'PubMed=11030152;', 'PubMed=19472407;', 'PubMed=20193106;', 'PubMed=20215515;', 'PubMed=22460905;', 'PubMed=22961666;', 'PubMed=25485619;', 'PubMed=25960936;', 'PubMed=26676926;', 'PubMed=27397505;', 'PubMed=28196595;', 'PubMed=28599409;']	['Source(s): ATCC; Cosmic-CLP; PubMed=25877200', 'Amelogenin: X,Y', 'CSF1PO: 13,14', 'D13S317: 8', 'D16S539: 12', 'D18S51: 12,13', 'D21S11: 28', 'D3S1358: 17', 'D5S818: 11', 'D7S820: 10,11', 'D8S1179: 13,15', 'FGA: 22', 'Penta D: 12,13', 'Penta E: 9,10', 'TH01: 8,9.3', 'TPOX: 9,11', 'vWA: 18,19']	Male	H446; H-446; NCI-446; NCIH446	NCIH446	['http://tcpaportal.org/mclp/']	CVCL_1562
23	SHP77	['Part of: Cancer Cell Line Encyclopedia (CCLE) project.', 'Part of: COSMIC cell lines project.', 'Part of: MD Anderson Cell Lines Project.', 'Doubling time: 85 hours (PubMed=212181); 96 hours (ECACC).', 'Microsatellite instability: Stable (MSS) (Sanger).', 'Omics: Deep exome analysis.', 'Omics: Deep proteome analysis.', 'Omics: Deep RNAseq analysis.', 'Omics: Protein expression by reverse-phase …	['NCIt; C4917; Small cell lung carcinoma']	[('BTO', 'BTO:0003726'), ('CLO', 'CLO_0009013'), ('EFO', 'EFO_0002328'), ('ArrayExpress', 'E-MTAB-2770'), ('ArrayExpress', 'E-MTAB-3610'), ('ATCC', 'CRL-2195'), ('BioSample', 'SAMN03472563'), ('CCLE', 'SHP77_LUNG'), ('Cell_Model_Passport', 'SIDM01078'), ('ChEMBL-Cells', 'CHEMBL3308363'), ('ChEMBL-Targets', 'CHEMBL612569'), ('Cosmic', '724872'), ('Cosmic', '844577'), ('Cosmic', '877392'), ('Cosmic…	[]	SHP-77	[]	['NCBI_TaxID=9606; ! Homo sapiens']	['PubMed=212181;', 'PubMed=3518877;', 'PubMed=7736387;', 'PubMed=9559344;', 'PubMed=9815546;', 'PubMed=20215515;', 'PubMed=22460905;', 'PubMed=27397505;', 'PubMed=28196595;']	['Source(s): ATCC; Cosmic-CLP; ECACC', 'Amelogenin: X', 'CSF1PO: 10,11', 'D13S317: 8', 'D16S539: 11', 'D5S818: 12', 'D7S820: 11', 'TH01: 7', 'TPOX: 9,11', 'vWA: 16']	Male	SHP77; Shadyside Hospital Pittsburgh-77	SHP77	['https://dtp.cancer.gov/discovery_development/nci-60/cell_list.htm', 'http://tcpaportal.org/mclp/']	CVCL_1693
24	SHP77	['Part of: Cancer Cell Line Encyclopedia (CCLE) project.', 'Part of: COSMIC cell lines project.', 'Part of: MD Anderson Cell Lines Project.', 'Doubling time: 85 hours (PubMed=212181); 96 hours (ECACC).', 'Microsatellite instability: Stable (MSS) (Sanger).', 'Omics: Deep exome analysis.', 'Omics: Deep proteome analysis.', 'Omics: Deep RNAseq analysis.', 'Omics: Protein expression by reverse-phase …	['NCIt; C4917; Small cell lung carcinoma']	[('BTO', 'BTO:0003726'), ('CLO', 'CLO_0009013'), ('EFO', 'EFO_0002328'), ('ArrayExpress', 'E-MTAB-2770'), ('ArrayExpress', 'E-MTAB-3610'), ('ATCC', 'CRL-2195'), ('BioSample', 'SAMN03472563'), ('CCLE', 'SHP77_LUNG'), ('Cell_Model_Passport', 'SIDM01078'), ('ChEMBL-Cells', 'CHEMBL3308363'), ('ChEMBL-Targets', 'CHEMBL612569'), ('Cosmic', '724872'), ('Cosmic', '844577'), ('Cosmic', '877392'), ('Cosmic…	[]	SHP-77	[]	['NCBI_TaxID=9606; ! Homo sapiens']	['PubMed=212181;', 'PubMed=3518877;', 'PubMed=7736387;', 'PubMed=9559344;', 'PubMed=9815546;', 'PubMed=20215515;', 'PubMed=22460905;', 'PubMed=27397505;', 'PubMed=28196595;']	['Source(s): ATCC; Cosmic-CLP; ECACC', 'Amelogenin: X', 'CSF1PO: 10,11', 'D13S317: 8', 'D16S539: 11', 'D5S818: 12', 'D7S820: 11', 'TH01: 7', 'TPOX: 9,11', 'vWA: 16']	Male	SHP77; Shadyside Hospital Pittsburgh-77	SHP77	['https://dtp.cancer.gov/discovery_development/nci-60/cell_list.htm', 'http://tcpaportal.org/mclp/']	CVCL_1693
25	MALME3M	['Part of: Cancer Cell Line Encyclopedia (CCLE) project.', 'Part of: MD Anderson Cell Lines Project.', 'Part of: NCI-60 cancer cell line panel.', 'From: Memorial Sloan Kettering Cancer Center; New York; USA.', 'Registration: Memorial Sloan Kettering Cancer Center Office of Technology Development; SK2009-092.', 'Doubling time: 46.2 hours (NCI-DTP).', 'HLA typing: A*02:01,02:01; B*13:02,40:01; C*06…	['NCIt; C3224; Melanoma']	[('BTO', 'BTO:0004162'), ('CLO', 'CLO_0007529'), ('CLO', 'CLO_0007530'), ('EFO', 'EFO_0002243'), ('CLDB', 'cl3334'), ('ArrayExpress', 'E-MTAB-2770'), ('ATCC', 'HTB-64'), ('BCRJ', '0287'), ('BioSample', 'SAMN03470851'), ('BioSample', 'SAMN03472750'), ('CCLE', 'MALME3M_SKIN'), ('Cell_Model_Passport', 'SIDM00011'), ('ChEMBL-Cells', 'CHEMBL3307507'), ('ChEMBL-Targets', 'CHEMBL614021'), ('Cosmic', '68…	[]	Malme-3M	['CVCL_1437 ! Malme-3', 'CVCL_1E90 ! Malme-3S']	['NCBI_TaxID=9606; ! Homo sapiens']	['DOI=10.1007/978-1-4757-1647-4_5;', 'PubMed=327080;', 'PubMed=833871;', 'PubMed=2041050;', 'PubMed=3518877;', 'PubMed=6935474;', 'PubMed=7017212;', 'PubMed=7459858;', 'PubMed=7999427;', 'PubMed=10700174;', 'PubMed=12068308;', 'PubMed=15009714;', 'PubMed=17088437;', 'PubMed=19372543;', 'PubMed=20215515;', 'PubMed=22384151;', 'PubMed=22460905;', 'PubMed=22628656;', 'PubMed=23285177;', 'PubMed=2385…	['Source(s): ATCC; KCLB; PubMed=19372543; PubMed=25056119', 'Amelogenin: X,Y', 'CSF1PO: 12', 'D13S317: 8,13', 'D16S539: 9,12', 'D18S51: 14', 'D19S433: 13,14', 'D21S11: 30.2,32.2', 'D2S1338: 24', 'D3S1358: 14,18', 'D5S818: 11', 'D7S820: 9,12', 'D8S1179: 13', 'FGA: 21,22', 'TH01: 8', 'TPOX: 8,9', 'vWA: 15,16']	Male	MALME-3M; MALME 3M; Malme-3 M; MALME.3M; Malme3M; MALME3M	MALME3M	['https://dtp.cancer.gov/discovery_development/nci-60/cell_list.htm', 'https://strap.nci.nih.gov/celline_detail.php?sample_id=44', 'https://www.mskcc.org/research-advantage/support/technology/tangible-material/malme-3m-human-melanoma-cell-line', 'http://tcpaportal.org/mclp/']	CVCL_1438
25	MALME3M	['Part of: Cancer Cell Line Encyclopedia (CCLE) project.', 'Part of: MD Anderson Cell Lines Project.', 'Part of: NCI-60 cancer cell line panel.', 'From: Memorial Sloan Kettering Cancer Center; New York; USA.', 'Registration: Memorial Sloan Kettering Cancer Center Office of Technology Development; SK2009-092.', 'Doubling time: 46.2 hours (NCI-DTP).', 'HLA typing: A*02:01,02:01; B*13:02,40:01; C*06…	['NCIt; C3224; Melanoma']	[('BTO', 'BTO:0004162'), ('CLO', 'CLO_0007529'), ('CLO', 'CLO_0007530'), ('EFO', 'EFO_0002243'), ('CLDB', 'cl3334'), ('ArrayExpress', 'E-MTAB-2770'), ('ATCC', 'HTB-64'), ('BCRJ', '0287'), ('BioSample', 'SAMN03470851'), ('BioSample', 'SAMN03472750'), ('CCLE', 'MALME3M_SKIN'), ('Cell_Model_Passport', 'SIDM00011'), ('ChEMBL-Cells', 'CHEMBL3307507'), ('ChEMBL-Targets', 'CHEMBL614021'), ('Cosmic', '68…	[]	Malme-3M	['CVCL_1437 ! Malme-3', 'CVCL_1E90 ! Malme-3S']	['NCBI_TaxID=9606; ! Homo sapiens']	['DOI=10.1007/978-1-4757-1647-4_5;', 'PubMed=327080;', 'PubMed=833871;', 'PubMed=2041050;', 'PubMed=3518877;', 'PubMed=6935474;', 'PubMed=7017212;', 'PubMed=7459858;', 'PubMed=7999427;', 'PubMed=10700174;', 'PubMed=12068308;', 'PubMed=15009714;', 'PubMed=17088437;', 'PubMed=19372543;', 'PubMed=20215515;', 'PubMed=22384151;', 'PubMed=22460905;', 'PubMed=22628656;', 'PubMed=23285177;', 'PubMed=2385…	['Source(s): ATCC; KCLB; PubMed=19372543; PubMed=25056119', 'Amelogenin: X,Y', 'CSF1PO: 12', 'D13S317: 8,13', 'D16S539: 9,12', 'D18S51: 14', 'D19S433: 13,14', 'D21S11: 30.2,32.2', 'D2S1338: 24', 'D3S1358: 14,18', 'D5S818: 11', 'D7S820: 9,12', 'D8S1179: 13', 'FGA: 21,22', 'TH01: 8', 'TPOX: 8,9', 'vWA: 15,16']	Male	MALME-3M; MALME 3M; Malme-3 M; MALME.3M; Malme3M; MALME3M	MALME3M	['https://dtp.cancer.gov/discovery_development/nci-60/cell_list.htm', 'https://strap.nci.nih.gov/celline_detail.php?sample_id=44', 'https://www.mskcc.org/research-advantage/support/technology/tangible-material/malme-3m-human-melanoma-cell-line', 'http://tcpaportal.org/mclp/']	CVCL_1438
25	MALME3M	['Part of: Cancer Cell Line Encyclopedia (CCLE) project.', 'Part of: MD Anderson Cell Lines Project.', 'Part of: NCI-60 cancer cell line panel.', 'From: Memorial Sloan Kettering Cancer Center; New York; USA.', 'Registration: Memorial Sloan Kettering Cancer Center Office of Technology Development; SK2009-092.', 'Doubling time: 46.2 hours (NCI-DTP).', 'HLA typing: A*02:01,02:01; B*13:02,40:01; C*06…	['NCIt; C3224; Melanoma']	[('BTO', 'BTO:0004162'), ('CLO', 'CLO_0007529'), ('CLO', 'CLO_0007530'), ('EFO', 'EFO_0002243'), ('CLDB', 'cl3334'), ('ArrayExpress', 'E-MTAB-2770'), ('ATCC', 'HTB-64'), ('BCRJ', '0287'), ('BioSample', 'SAMN03470851'), ('BioSample', 'SAMN03472750'), ('CCLE', 'MALME3M_SKIN'), ('Cell_Model_Passport', 'SIDM00011'), ('ChEMBL-Cells', 'CHEMBL3307507'), ('ChEMBL-Targets', 'CHEMBL614021'), ('Cosmic', '68…	[]	Malme-3M	['CVCL_1437 ! Malme-3', 'CVCL_1E90 ! Malme-3S']	['NCBI_TaxID=9606; ! Homo sapiens']	['DOI=10.1007/978-1-4757-1647-4_5;', 'PubMed=327080;', 'PubMed=833871;', 'PubMed=2041050;', 'PubMed=3518877;', 'PubMed=6935474;', 'PubMed=7017212;', 'PubMed=7459858;', 'PubMed=7999427;', 'PubMed=10700174;', 'PubMed=12068308;', 'PubMed=15009714;', 'PubMed=17088437;', 'PubMed=19372543;', 'PubMed=20215515;', 'PubMed=22384151;', 'PubMed=22460905;', 'PubMed=22628656;', 'PubMed=23285177;', 'PubMed=2385…	['Source(s): ATCC; KCLB; PubMed=19372543; PubMed=25056119', 'Amelogenin: X,Y', 'CSF1PO: 12', 'D13S317: 8,13', 'D16S539: 9,12', 'D18S51: 14', 'D19S433: 13,14', 'D21S11: 30.2,32.2', 'D2S1338: 24', 'D3S1358: 14,18', 'D5S818: 11', 'D7S820: 9,12', 'D8S1179: 13', 'FGA: 21,22', 'TH01: 8', 'TPOX: 8,9', 'vWA: 15,16']	Male	MALME-3M; MALME 3M; Malme-3 M; MALME.3M; Malme3M; MALME3M	MALME3M	['https://dtp.cancer.gov/discovery_development/nci-60/cell_list.htm', 'https://strap.nci.nih.gov/celline_detail.php?sample_id=44', 'https://www.mskcc.org/research-advantage/support/technology/tangible-material/malme-3m-human-melanoma-cell-line', 'http://tcpaportal.org/mclp/']	CVCL_1438
26	MALME3M	['Part of: Cancer Cell Line Encyclopedia (CCLE) project.', 'Part of: MD Anderson Cell Lines Project.', 'Part of: NCI-60 cancer cell line panel.', 'From: Memorial Sloan Kettering Cancer Center; New York; USA.', 'Registration: Memorial Sloan Kettering Cancer Center Office of Technology Development; SK2009-092.', 'Doubling time: 46.2 hours (NCI-DTP).', 'HLA typing: A*02:01,02:01; B*13:02,40:01; C*06…	['NCIt; C3224; Melanoma']	[('BTO', 'BTO:0004162'), ('CLO', 'CLO_0007529'), ('CLO', 'CLO_0007530'), ('EFO', 'EFO_0002243'), ('CLDB', 'cl3334'), ('ArrayExpress', 'E-MTAB-2770'), ('ATCC', 'HTB-64'), ('BCRJ', '0287'), ('BioSample', 'SAMN03470851'), ('BioSample', 'SAMN03472750'), ('CCLE', 'MALME3M_SKIN'), ('Cell_Model_Passport', 'SIDM00011'), ('ChEMBL-Cells', 'CHEMBL3307507'), ('ChEMBL-Targets', 'CHEMBL614021'), ('Cosmic', '68…	[]	Malme-3M	['CVCL_1437 ! Malme-3', 'CVCL_1E90 ! Malme-3S']	['NCBI_TaxID=9606; ! Homo sapiens']	['DOI=10.1007/978-1-4757-1647-4_5;', 'PubMed=327080;', 'PubMed=833871;', 'PubMed=2041050;', 'PubMed=3518877;', 'PubMed=6935474;', 'PubMed=7017212;', 'PubMed=7459858;', 'PubMed=7999427;', 'PubMed=10700174;', 'PubMed=12068308;', 'PubMed=15009714;', 'PubMed=17088437;', 'PubMed=19372543;', 'PubMed=20215515;', 'PubMed=22384151;', 'PubMed=22460905;', 'PubMed=22628656;', 'PubMed=23285177;', 'PubMed=2385…	['Source(s): ATCC; KCLB; PubMed=19372543; PubMed=25056119', 'Amelogenin: X,Y', 'CSF1PO: 12', 'D13S317: 8,13', 'D16S539: 9,12', 'D18S51: 14', 'D19S433: 13,14', 'D21S11: 30.2,32.2', 'D2S1338: 24', 'D3S1358: 14,18', 'D5S818: 11', 'D7S820: 9,12', 'D8S1179: 13', 'FGA: 21,22', 'TH01: 8', 'TPOX: 8,9', 'vWA: 15,16']	Male	MALME-3M; MALME 3M; Malme-3 M; MALME.3M; Malme3M; MALME3M	MALME3M	['https://dtp.cancer.gov/discovery_development/nci-60/cell_list.htm', 'https://strap.nci.nih.gov/celline_detail.php?sample_id=44', 'https://www.mskcc.org/research-advantage/support/technology/tangible-material/malme-3m-human-melanoma-cell-line', 'http://tcpaportal.org/mclp/']	CVCL_1438
26	MALME3M	['Part of: Cancer Cell Line Encyclopedia (CCLE) project.', 'Part of: MD Anderson Cell Lines Project.', 'Part of: NCI-60 cancer cell line panel.', 'From: Memorial Sloan Kettering Cancer Center; New York; USA.', 'Registration: Memorial Sloan Kettering Cancer Center Office of Technology Development; SK2009-092.', 'Doubling time: 46.2 hours (NCI-DTP).', 'HLA typing: A*02:01,02:01; B*13:02,40:01; C*06…	['NCIt; C3224; Melanoma']	[('BTO', 'BTO:0004162'), ('CLO', 'CLO_0007529'), ('CLO', 'CLO_0007530'), ('EFO', 'EFO_0002243'), ('CLDB', 'cl3334'), ('ArrayExpress', 'E-MTAB-2770'), ('ATCC', 'HTB-64'), ('BCRJ', '0287'), ('BioSample', 'SAMN03470851'), ('BioSample', 'SAMN03472750'), ('CCLE', 'MALME3M_SKIN'), ('Cell_Model_Passport', 'SIDM00011'), ('ChEMBL-Cells', 'CHEMBL3307507'), ('ChEMBL-Targets', 'CHEMBL614021'), ('Cosmic', '68…	[]	Malme-3M	['CVCL_1437 ! Malme-3', 'CVCL_1E90 ! Malme-3S']	['NCBI_TaxID=9606; ! Homo sapiens']	['DOI=10.1007/978-1-4757-1647-4_5;', 'PubMed=327080;', 'PubMed=833871;', 'PubMed=2041050;', 'PubMed=3518877;', 'PubMed=6935474;', 'PubMed=7017212;', 'PubMed=7459858;', 'PubMed=7999427;', 'PubMed=10700174;', 'PubMed=12068308;', 'PubMed=15009714;', 'PubMed=17088437;', 'PubMed=19372543;', 'PubMed=20215515;', 'PubMed=22384151;', 'PubMed=22460905;', 'PubMed=22628656;', 'PubMed=23285177;', 'PubMed=2385…	['Source(s): ATCC; KCLB; PubMed=19372543; PubMed=25056119', 'Amelogenin: X,Y', 'CSF1PO: 12', 'D13S317: 8,13', 'D16S539: 9,12', 'D18S51: 14', 'D19S433: 13,14', 'D21S11: 30.2,32.2', 'D2S1338: 24', 'D3S1358: 14,18', 'D5S818: 11', 'D7S820: 9,12', 'D8S1179: 13', 'FGA: 21,22', 'TH01: 8', 'TPOX: 8,9', 'vWA: 15,16']	Male	MALME-3M; MALME 3M; Malme-3 M; MALME.3M; Malme3M; MALME3M	MALME3M	['https://dtp.cancer.gov/discovery_development/nci-60/cell_list.htm', 'https://strap.nci.nih.gov/celline_detail.php?sample_id=44', 'https://www.mskcc.org/research-advantage/support/technology/tangible-material/malme-3m-human-melanoma-cell-line', 'http://tcpaportal.org/mclp/']	CVCL_1438
26	MALME3M	['Part of: Cancer Cell Line Encyclopedia (CCLE) project.', 'Part of: MD Anderson Cell Lines Project.', 'Part of: NCI-60 cancer cell line panel.', 'From: Memorial Sloan Kettering Cancer Center; New York; USA.', 'Registration: Memorial Sloan Kettering Cancer Center Office of Technology Development; SK2009-092.', 'Doubling time: 46.2 hours (NCI-DTP).', 'HLA typing: A*02:01,02:01; B*13:02,40:01; C*06…	['NCIt; C3224; Melanoma']	[('BTO', 'BTO:0004162'), ('CLO', 'CLO_0007529'), ('CLO', 'CLO_0007530'), ('EFO', 'EFO_0002243'), ('CLDB', 'cl3334'), ('ArrayExpress', 'E-MTAB-2770'), ('ATCC', 'HTB-64'), ('BCRJ', '0287'), ('BioSample', 'SAMN03470851'), ('BioSample', 'SAMN03472750'), ('CCLE', 'MALME3M_SKIN'), ('Cell_Model_Passport', 'SIDM00011'), ('ChEMBL-Cells', 'CHEMBL3307507'), ('ChEMBL-Targets', 'CHEMBL614021'), ('Cosmic', '68…	[]	Malme-3M	['CVCL_1437 ! Malme-3', 'CVCL_1E90 ! Malme-3S']	['NCBI_TaxID=9606; ! Homo sapiens']	['DOI=10.1007/978-1-4757-1647-4_5;', 'PubMed=327080;', 'PubMed=833871;', 'PubMed=2041050;', 'PubMed=3518877;', 'PubMed=6935474;', 'PubMed=7017212;', 'PubMed=7459858;', 'PubMed=7999427;', 'PubMed=10700174;', 'PubMed=12068308;', 'PubMed=15009714;', 'PubMed=17088437;', 'PubMed=19372543;', 'PubMed=20215515;', 'PubMed=22384151;', 'PubMed=22460905;', 'PubMed=22628656;', 'PubMed=23285177;', 'PubMed=2385…	['Source(s): ATCC; KCLB; PubMed=19372543; PubMed=25056119', 'Amelogenin: X,Y', 'CSF1PO: 12', 'D13S317: 8,13', 'D16S539: 9,12', 'D18S51: 14', 'D19S433: 13,14', 'D21S11: 30.2,32.2', 'D2S1338: 24', 'D3S1358: 14,18', 'D5S818: 11', 'D7S820: 9,12', 'D8S1179: 13', 'FGA: 21,22', 'TH01: 8', 'TPOX: 8,9', 'vWA: 15,16']	Male	MALME-3M; MALME 3M; Malme-3 M; MALME.3M; Malme3M; MALME3M	MALME3M	['https://dtp.cancer.gov/discovery_development/nci-60/cell_list.htm', 'https://strap.nci.nih.gov/celline_detail.php?sample_id=44', 'https://www.mskcc.org/research-advantage/support/technology/tangible-material/malme-3m-human-melanoma-cell-line', 'http://tcpaportal.org/mclp/']	CVCL_1438
27	NCIH1755	['Part of: Cancer Cell Line Encyclopedia (CCLE) project.', 'Part of: COSMIC cell lines project.', 'Part of: KuDOS 95 cell line panel.', 'Microsatellite instability: Stable (MSS) (Sanger).', 'Omics: Deep exome analysis.', 'Omics: Deep proteome analysis.', 'Omics: Deep RNAseq analysis.', 'Omics: DNA methylation analysis.', 'Omics: SNP array analysis.', 'Omics: Transcriptome analysis.', 'Derived fro…	['NCIt; C3512; Lung adenocarcinoma']	[('CLO', 'CLO_0008016'), ('ArrayExpress', 'E-MTAB-2770'), ('ArrayExpress', 'E-MTAB-3610'), ('ATCC', 'CRL-5892'), ('BioSample', 'SAMN03472589'), ('CCLE', 'NCIH1755_LUNG'), ('Cell_Model_Passport', 'SIDM00738'), ('ChEMBL-Cells', 'CHEMBL3308768'), ('ChEMBL-Targets', 'CHEMBL1075524'), ('Cosmic', '684677'), ('Cosmic', '684678'), ('Cosmic', '903601'), ('Cosmic', '908475'), ('Cosmic', '980983'), ('Cosmic…	[]	NCI-H1755	[]	['NCBI_TaxID=9606; ! Homo sapiens']	['PubMed=8806092;', 'PubMed=11030152;', 'PubMed=20215515;', 'PubMed=22460905;', 'PubMed=24805778;', 'PubMed=27397505;']	['Source(s): ATCC; Cosmic-CLP; KCLB', 'Amelogenin: X', 'CSF1PO: 12', 'D13S317: 10,12', 'D16S539: 11,12', 'D3S1358: 16', 'D5S818: 11,12', 'D7S820: 12', 'FGA: 20,25', 'TH01: 7', 'TPOX: 8', 'vWA: 18']	Female	H1755; H-1755; NCIH1755	NCIH1755	[]	CVCL_1492
28	NCIH1755	['Part of: Cancer Cell Line Encyclopedia (CCLE) project.', 'Part of: COSMIC cell lines project.', 'Part of: KuDOS 95 cell line panel.', 'Microsatellite instability: Stable (MSS) (Sanger).', 'Omics: Deep exome analysis.', 'Omics: Deep proteome analysis.', 'Omics: Deep RNAseq analysis.', 'Omics: DNA methylation analysis.', 'Omics: SNP array analysis.', 'Omics: Transcriptome analysis.', 'Derived fro…	['NCIt; C3512; Lung adenocarcinoma']	[('CLO', 'CLO_0008016'), ('ArrayExpress', 'E-MTAB-2770'), ('ArrayExpress', 'E-MTAB-3610'), ('ATCC', 'CRL-5892'), ('BioSample', 'SAMN03472589'), ('CCLE', 'NCIH1755_LUNG'), ('Cell_Model_Passport', 'SIDM00738'), ('ChEMBL-Cells', 'CHEMBL3308768'), ('ChEMBL-Targets', 'CHEMBL1075524'), ('Cosmic', '684677'), ('Cosmic', '684678'), ('Cosmic', '903601'), ('Cosmic', '908475'), ('Cosmic', '980983'), ('Cosmic…	[]	NCI-H1755	[]	['NCBI_TaxID=9606; ! Homo sapiens']	['PubMed=8806092;', 'PubMed=11030152;', 'PubMed=20215515;', 'PubMed=22460905;', 'PubMed=24805778;', 'PubMed=27397505;']	['Source(s): ATCC; Cosmic-CLP; KCLB', 'Amelogenin: X', 'CSF1PO: 12', 'D13S317: 10,12', 'D16S539: 11,12', 'D3S1358: 16', 'D5S818: 11,12', 'D7S820: 12', 'FGA: 20,25', 'TH01: 7', 'TPOX: 8', 'vWA: 18']	Female	H1755; H-1755; NCIH1755	NCIH1755	[]	CVCL_1492
29	PC9	['Part of: Cancer Cell Line Encyclopedia (CCLE) project.', 'Part of: MD Anderson Cell Lines Project.', 'From: Immuno-Biological Laboratories (IBL); Tokyo; Japan.', 'Sequence variation: EGFR p.Glu746_Ala750del (c.2235_2249del15) (PubMed=16105816; PubMed=17332333).', 'Omics: Deep membrane proteome analysis.', 'Omics: Deep phosphoproteome analysis.', 'Omics: Deep RNAseq analysis.', 'Omics: Protein e…	['NCIt; C3512; Lung adenocarcinoma']	[('BTO', 'BTO:0005518'), ('CLO', 'CLO_0050067'), ('EFO', 'EFO_0002847'), ('BCRJ', '0331'), ('BioSample', 'SAMN03470946'), ('CCLE', 'PC9_LUNG'), ('Cell_Model_Passport', 'SIDM00236'), ('ChEMBL-Cells', 'CHEMBL3307867'), ('ChEMBL-Targets', 'CHEMBL614102'), ('Cosmic', '713867'), ('Cosmic', '801574'), ('Cosmic', '876137'), ('Cosmic', '897746'), ('Cosmic', '911753'), ('Cosmic', '915329'), ('Cosmic', '91…	[]	PC-9	[]	['NCBI_TaxID=9606; ! Homo sapiens']	['DOI=10.5795/jjscc.24.451;', 'PubMed=1737336;', 'PubMed=4094096;', 'PubMed=11005564;', 'PubMed=11078804;', 'PubMed=16105816;', 'PubMed=17332333;', 'PubMed=17511773;', 'PubMed=19472407;', 'PubMed=19799608;', 'PubMed=20215515;', 'PubMed=22313637;', 'PubMed=23733853;', 'PubMed=26202522;', 'PubMed=26554430;', 'PubMed=28196595;', 'PubMed=28290473;']	['Source(s): PubMed=25877200', 'Amelogenin: X', 'CSF1PO: 11', 'D13S317: 8', 'D16S539: 9', 'D18S51: 15', 'D19S433: 13,15.2', 'D21S11: 30', 'D2S1338: 19,20', 'D3S1358: 16', 'D5S818: 11', 'D7S820: 10,11', 'D8S1179: 11,15', 'FGA: 23', 'Penta D: 13', 'Penta E: 11', 'TH01: 7', 'TPOX: 11', 'vWA: 17']	Male	PC9; PC-9/S1; PC-9S1	PC9	['http://tcpaportal.org/mclp/']	CVCL_B260
30	PC9	['Part of: Cancer Cell Line Encyclopedia (CCLE) project.', 'Part of: MD Anderson Cell Lines Project.', 'From: Immuno-Biological Laboratories (IBL); Tokyo; Japan.', 'Sequence variation: EGFR p.Glu746_Ala750del (c.2235_2249del15) (PubMed=16105816; PubMed=17332333).', 'Omics: Deep membrane proteome analysis.', 'Omics: Deep phosphoproteome analysis.', 'Omics: Deep RNAseq analysis.', 'Omics: Protein e…	['NCIt; C3512; Lung adenocarcinoma']	[('BTO', 'BTO:0005518'), ('CLO', 'CLO_0050067'), ('EFO', 'EFO_0002847'), ('BCRJ', '0331'), ('BioSample', 'SAMN03470946'), ('CCLE', 'PC9_LUNG'), ('Cell_Model_Passport', 'SIDM00236'), ('ChEMBL-Cells', 'CHEMBL3307867'), ('ChEMBL-Targets', 'CHEMBL614102'), ('Cosmic', '713867'), ('Cosmic', '801574'), ('Cosmic', '876137'), ('Cosmic', '897746'), ('Cosmic', '911753'), ('Cosmic', '915329'), ('Cosmic', '91…	[]	PC-9	[]	['NCBI_TaxID=9606; ! Homo sapiens']	['DOI=10.5795/jjscc.24.451;', 'PubMed=1737336;', 'PubMed=4094096;', 'PubMed=11005564;', 'PubMed=11078804;', 'PubMed=16105816;', 'PubMed=17332333;', 'PubMed=17511773;', 'PubMed=19472407;', 'PubMed=19799608;', 'PubMed=20215515;', 'PubMed=22313637;', 'PubMed=23733853;', 'PubMed=26202522;', 'PubMed=26554430;', 'PubMed=28196595;', 'PubMed=28290473;']	['Source(s): PubMed=25877200', 'Amelogenin: X', 'CSF1PO: 11', 'D13S317: 8', 'D16S539: 9', 'D18S51: 15', 'D19S433: 13,15.2', 'D21S11: 30', 'D2S1338: 19,20', 'D3S1358: 16', 'D5S818: 11', 'D7S820: 10,11', 'D8S1179: 11,15', 'FGA: 23', 'Penta D: 13', 'Penta E: 11', 'TH01: 7', 'TPOX: 11', 'vWA: 17']	Male	PC9; PC-9/S1; PC-9S1	PC9	['http://tcpaportal.org/mclp/']	CVCL_B260
31	NCIH1755	['Part of: Cancer Cell Line Encyclopedia (CCLE) project.', 'Part of: COSMIC cell lines project.', 'Part of: KuDOS 95 cell line panel.', 'Microsatellite instability: Stable (MSS) (Sanger).', 'Omics: Deep exome analysis.', 'Omics: Deep proteome analysis.', 'Omics: Deep RNAseq analysis.', 'Omics: DNA methylation analysis.', 'Omics: SNP array analysis.', 'Omics: Transcriptome analysis.', 'Derived fro…	['NCIt; C3512; Lung adenocarcinoma']	[('CLO', 'CLO_0008016'), ('ArrayExpress', 'E-MTAB-2770'), ('ArrayExpress', 'E-MTAB-3610'), ('ATCC', 'CRL-5892'), ('BioSample', 'SAMN03472589'), ('CCLE', 'NCIH1755_LUNG'), ('Cell_Model_Passport', 'SIDM00738'), ('ChEMBL-Cells', 'CHEMBL3308768'), ('ChEMBL-Targets', 'CHEMBL1075524'), ('Cosmic', '684677'), ('Cosmic', '684678'), ('Cosmic', '903601'), ('Cosmic', '908475'), ('Cosmic', '980983'), ('Cosmic…	[]	NCI-H1755	[]	['NCBI_TaxID=9606; ! Homo sapiens']	['PubMed=8806092;', 'PubMed=11030152;', 'PubMed=20215515;', 'PubMed=22460905;', 'PubMed=24805778;', 'PubMed=27397505;']	['Source(s): ATCC; Cosmic-CLP; KCLB', 'Amelogenin: X', 'CSF1PO: 12', 'D13S317: 10,12', 'D16S539: 11,12', 'D3S1358: 16', 'D5S818: 11,12', 'D7S820: 12', 'FGA: 20,25', 'TH01: 7', 'TPOX: 8', 'vWA: 18']	Female	H1755; H-1755; NCIH1755	NCIH1755	[]	CVCL_1492
32	NCIH1755	['Part of: Cancer Cell Line Encyclopedia (CCLE) project.', 'Part of: COSMIC cell lines project.', 'Part of: KuDOS 95 cell line panel.', 'Microsatellite instability: Stable (MSS) (Sanger).', 'Omics: Deep exome analysis.', 'Omics: Deep proteome analysis.', 'Omics: Deep RNAseq analysis.', 'Omics: DNA methylation analysis.', 'Omics: SNP array analysis.', 'Omics: Transcriptome analysis.', 'Derived fro…	['NCIt; C3512; Lung adenocarcinoma']	[('CLO', 'CLO_0008016'), ('ArrayExpress', 'E-MTAB-2770'), ('ArrayExpress', 'E-MTAB-3610'), ('ATCC', 'CRL-5892'), ('BioSample', 'SAMN03472589'), ('CCLE', 'NCIH1755_LUNG'), ('Cell_Model_Passport', 'SIDM00738'), ('ChEMBL-Cells', 'CHEMBL3308768'), ('ChEMBL-Targets', 'CHEMBL1075524'), ('Cosmic', '684677'), ('Cosmic', '684678'), ('Cosmic', '903601'), ('Cosmic', '908475'), ('Cosmic', '980983'), ('Cosmic…	[]	NCI-H1755	[]	['NCBI_TaxID=9606; ! Homo sapiens']	['PubMed=8806092;', 'PubMed=11030152;', 'PubMed=20215515;', 'PubMed=22460905;', 'PubMed=24805778;', 'PubMed=27397505;']	['Source(s): ATCC; Cosmic-CLP; KCLB', 'Amelogenin: X', 'CSF1PO: 12', 'D13S317: 10,12', 'D16S539: 11,12', 'D3S1358: 16', 'D5S818: 11,12', 'D7S820: 12', 'FGA: 20,25', 'TH01: 7', 'TPOX: 8', 'vWA: 18']	Female	H1755; H-1755; NCIH1755	NCIH1755	[]	CVCL_1492
33	NCIH2135	['Part of: Cancer Cell Line Encyclopedia (CCLE) project.', 'Part of: COSMIC cell lines project.', 'Part of: MD Anderson Cell Lines Project.', 'Microsatellite instability: Stable (MSS) (Sanger).', 'Omics: Deep exome analysis.', 'Omics: Deep RNAseq analysis.', 'Omics: DNA methylation analysis.', 'Omics: Protein expression by reverse-phase protein arrays.', 'Omics: SNP array analysis.', 'Omics: Tran…	['NCIt; C2926; Non-small cell lung carcinoma']	[('CLO', 'CLO_0008057'), ('EFO', 'EFO_0006674'), ('ArrayExpress', 'E-MTAB-2706'), ('ArrayExpress', 'E-MTAB-3610'), ('ATCC', 'CRL-5926'), ('BioSample', 'SAMN03472997'), ('CCLE', 'NCIH2135_LUNG'), ('Cell_Model_Passport', 'SIDM00700'), ('Cosmic-CLP', '1298352'), ('GDSC', '1298352'), ('GEO', 'GSM827510'), ('GEO', 'GSM1374725'), ('GEO', 'GSM1670219'), ('LINCS_LDP', 'LCL-1617'), ('Wikidata', 'Q54907931…	[]	NCI-H2135	[]	['NCBI_TaxID=9606; ! Homo sapiens']	['PubMed=8806092;', 'PubMed=20215515;', 'PubMed=25485619;', 'PubMed=27397505;', 'PubMed=28196595;']	['Source(s): ATCC; Cosmic-CLP; PubMed=25877200', 'Amelogenin: X', 'CSF1PO: 12', 'D13S317: 12', 'D16S539: 11,12', 'D18S51: 12', 'D21S11: 29', 'D3S1358: 16,17', 'D5S818: 12,13', 'D7S820: 11,12', 'D8S1179: 13,14', 'FGA: 23', 'Penta D: 8', 'Penta E: 12', 'TH01: 9.3', 'TPOX: 8', 'vWA: 17,18']	Sex unspecified	H2135; H-2135	NCIH2135	['http://tcpaportal.org/mclp/']	CVCL_1533
34	NCIH2135	['Part of: Cancer Cell Line Encyclopedia (CCLE) project.', 'Part of: COSMIC cell lines project.', 'Part of: MD Anderson Cell Lines Project.', 'Microsatellite instability: Stable (MSS) (Sanger).', 'Omics: Deep exome analysis.', 'Omics: Deep RNAseq analysis.', 'Omics: DNA methylation analysis.', 'Omics: Protein expression by reverse-phase protein arrays.', 'Omics: SNP array analysis.', 'Omics: Tran…	['NCIt; C2926; Non-small cell lung carcinoma']	[('CLO', 'CLO_0008057'), ('EFO', 'EFO_0006674'), ('ArrayExpress', 'E-MTAB-2706'), ('ArrayExpress', 'E-MTAB-3610'), ('ATCC', 'CRL-5926'), ('BioSample', 'SAMN03472997'), ('CCLE', 'NCIH2135_LUNG'), ('Cell_Model_Passport', 'SIDM00700'), ('Cosmic-CLP', '1298352'), ('GDSC', '1298352'), ('GEO', 'GSM827510'), ('GEO', 'GSM1374725'), ('GEO', 'GSM1670219'), ('LINCS_LDP', 'LCL-1617'), ('Wikidata', 'Q54907931…	[]	NCI-H2135	[]	['NCBI_TaxID=9606; ! Homo sapiens']	['PubMed=8806092;', 'PubMed=20215515;', 'PubMed=25485619;', 'PubMed=27397505;', 'PubMed=28196595;']	['Source(s): ATCC; Cosmic-CLP; PubMed=25877200', 'Amelogenin: X', 'CSF1PO: 12', 'D13S317: 12', 'D16S539: 11,12', 'D18S51: 12', 'D21S11: 29', 'D3S1358: 16,17', 'D5S818: 12,13', 'D7S820: 11,12', 'D8S1179: 13,14', 'FGA: 23', 'Penta D: 8', 'Penta E: 12', 'TH01: 9.3', 'TPOX: 8', 'vWA: 17,18']	Sex unspecified	H2135; H-2135	NCIH2135	['http://tcpaportal.org/mclp/']	CVCL_1533
35	HCC1187	['Group: Triple negative breast cancer (TNBC) cell line.', 'Part of: Cancer Cell Line Encyclopedia (CCLE) project.', 'Part of: COSMIC cell lines project.', 'Part of: ICBP43 breast cancer cell line panel.', 'Part of: KuDOS 95 cell line panel.', 'Part of: MD Anderson Cell Lines Project.', 'Doubling time: 100 hours (PubMed=25984343).', 'Microsatellite instability: Stable (MSS) (Sanger).', 'Omics: CN…	['NCIt; C4017; Ductal breast carcinoma']	[('CLO', 'CLO_0003632'), ('EFO', 'EFO_0001170'), ('ArrayExpress', 'E-MTAB-2706'), ('ArrayExpress', 'E-MTAB-2770'), ('ArrayExpress', 'E-MTAB-3610'), ('ATCC', 'CRL-2322'), ('BioSample', 'SAMN03471273'), ('CCLE', 'HCC1187_BREAST'), ('Cell_Model_Passport', 'SIDM00885'), ('ChEMBL-Cells', 'CHEMBL3308845'), ('ChEMBL-Targets', 'CHEMBL2366202'), ('Cosmic', '749711'), ('Cosmic', '904361'), ('Cosmic', '1136…	[]	HCC1187	['CVCL_1248 ! HCC1187 BL']	['NCBI_TaxID=9606; ! Homo sapiens']	['PubMed=9833771;', 'PubMed=9865903;', 'PubMed=11314036;', 'PubMed=12800145;', 'PubMed=16959974;', 'PubMed=17157791;', 'PubMed=17932254;', 'PubMed=19582160;', 'PubMed=21778573;', 'PubMed=22460905;', 'PubMed=22585861;', 'PubMed=23151021;', 'PubMed=24162158;', 'PubMed=24176112;', 'PubMed=25485619;', 'PubMed=25984343;', 'PubMed=27397505;', 'PubMed=28196595;']	['Source(s): ATCC; Cosmic-CLP; DSMZ; PubMed=25877200', 'Amelogenin: X', 'CSF1PO: 13', 'D13S317: 11', 'D16S539: 10', 'D18S51: 17', 'D21S11: 29,30', 'D3S1358: 15', 'D5S818: 12', 'D7S820: 8,11', 'D8S1179: 11', 'FGA: 23', 'Penta D: 11', 'Penta E: 16', 'TH01: 6', 'TPOX: 8', 'vWA: 19']	Female	HCC-1187	HCC1187	['http://www.pawefish.path.cam.ac.uk/BreastCellLineDescriptions/HCC1187.html', 'http://dpsc.ccbr.utoronto.ca/cancer/get_cellline.pl?cellline=HCC1187', 'http://lincs.hms.harvard.edu/resources/reagents/icbp43/', 'http://www.utsouthwestern.edu/edumedia/edufiles/about_us/admin_offices/technology_development/available_technologies/cell-lines.pdf', 'http://www.completegenomics.com/documents/PublicGenom…	CVCL_1247
36	HCC1187	['Group: Triple negative breast cancer (TNBC) cell line.', 'Part of: Cancer Cell Line Encyclopedia (CCLE) project.', 'Part of: COSMIC cell lines project.', 'Part of: ICBP43 breast cancer cell line panel.', 'Part of: KuDOS 95 cell line panel.', 'Part of: MD Anderson Cell Lines Project.', 'Doubling time: 100 hours (PubMed=25984343).', 'Microsatellite instability: Stable (MSS) (Sanger).', 'Omics: CN…	['NCIt; C4017; Ductal breast carcinoma']	[('CLO', 'CLO_0003632'), ('EFO', 'EFO_0001170'), ('ArrayExpress', 'E-MTAB-2706'), ('ArrayExpress', 'E-MTAB-2770'), ('ArrayExpress', 'E-MTAB-3610'), ('ATCC', 'CRL-2322'), ('BioSample', 'SAMN03471273'), ('CCLE', 'HCC1187_BREAST'), ('Cell_Model_Passport', 'SIDM00885'), ('ChEMBL-Cells', 'CHEMBL3308845'), ('ChEMBL-Targets', 'CHEMBL2366202'), ('Cosmic', '749711'), ('Cosmic', '904361'), ('Cosmic', '1136…	[]	HCC1187	['CVCL_1248 ! HCC1187 BL']	['NCBI_TaxID=9606; ! Homo sapiens']	['PubMed=9833771;', 'PubMed=9865903;', 'PubMed=11314036;', 'PubMed=12800145;', 'PubMed=16959974;', 'PubMed=17157791;', 'PubMed=17932254;', 'PubMed=19582160;', 'PubMed=21778573;', 'PubMed=22460905;', 'PubMed=22585861;', 'PubMed=23151021;', 'PubMed=24162158;', 'PubMed=24176112;', 'PubMed=25485619;', 'PubMed=25984343;', 'PubMed=27397505;', 'PubMed=28196595;']	['Source(s): ATCC; Cosmic-CLP; DSMZ; PubMed=25877200', 'Amelogenin: X', 'CSF1PO: 13', 'D13S317: 11', 'D16S539: 10', 'D18S51: 17', 'D21S11: 29,30', 'D3S1358: 15', 'D5S818: 12', 'D7S820: 8,11', 'D8S1179: 11', 'FGA: 23', 'Penta D: 11', 'Penta E: 16', 'TH01: 6', 'TPOX: 8', 'vWA: 19']	Female	HCC-1187	HCC1187	['http://www.pawefish.path.cam.ac.uk/BreastCellLineDescriptions/HCC1187.html', 'http://dpsc.ccbr.utoronto.ca/cancer/get_cellline.pl?cellline=HCC1187', 'http://lincs.hms.harvard.edu/resources/reagents/icbp43/', 'http://www.utsouthwestern.edu/edumedia/edufiles/about_us/admin_offices/technology_development/available_technologies/cell-lines.pdf', 'http://www.completegenomics.com/documents/PublicGenom…	CVCL_1247
37	NCIH2135	['Part of: Cancer Cell Line Encyclopedia (CCLE) project.', 'Part of: COSMIC cell lines project.', 'Part of: MD Anderson Cell Lines Project.', 'Microsatellite instability: Stable (MSS) (Sanger).', 'Omics: Deep exome analysis.', 'Omics: Deep RNAseq analysis.', 'Omics: DNA methylation analysis.', 'Omics: Protein expression by reverse-phase protein arrays.', 'Omics: SNP array analysis.', 'Omics: Tran…	['NCIt; C2926; Non-small cell lung carcinoma']	[('CLO', 'CLO_0008057'), ('EFO', 'EFO_0006674'), ('ArrayExpress', 'E-MTAB-2706'), ('ArrayExpress', 'E-MTAB-3610'), ('ATCC', 'CRL-5926'), ('BioSample', 'SAMN03472997'), ('CCLE', 'NCIH2135_LUNG'), ('Cell_Model_Passport', 'SIDM00700'), ('Cosmic-CLP', '1298352'), ('GDSC', '1298352'), ('GEO', 'GSM827510'), ('GEO', 'GSM1374725'), ('GEO', 'GSM1670219'), ('LINCS_LDP', 'LCL-1617'), ('Wikidata', 'Q54907931…	[]	NCI-H2135	[]	['NCBI_TaxID=9606; ! Homo sapiens']	['PubMed=8806092;', 'PubMed=20215515;', 'PubMed=25485619;', 'PubMed=27397505;', 'PubMed=28196595;']	['Source(s): ATCC; Cosmic-CLP; PubMed=25877200', 'Amelogenin: X', 'CSF1PO: 12', 'D13S317: 12', 'D16S539: 11,12', 'D18S51: 12', 'D21S11: 29', 'D3S1358: 16,17', 'D5S818: 12,13', 'D7S820: 11,12', 'D8S1179: 13,14', 'FGA: 23', 'Penta D: 8', 'Penta E: 12', 'TH01: 9.3', 'TPOX: 8', 'vWA: 17,18']	Sex unspecified	H2135; H-2135	NCIH2135	['http://tcpaportal.org/mclp/']	CVCL_1533
38	NCIH2135	['Part of: Cancer Cell Line Encyclopedia (CCLE) project.', 'Part of: COSMIC cell lines project.', 'Part of: MD Anderson Cell Lines Project.', 'Microsatellite instability: Stable (MSS) (Sanger).', 'Omics: Deep exome analysis.', 'Omics: Deep RNAseq analysis.', 'Omics: DNA methylation analysis.', 'Omics: Protein expression by reverse-phase protein arrays.', 'Omics: SNP array analysis.', 'Omics: Tran…	['NCIt; C2926; Non-small cell lung carcinoma']	[('CLO', 'CLO_0008057'), ('EFO', 'EFO_0006674'), ('ArrayExpress', 'E-MTAB-2706'), ('ArrayExpress', 'E-MTAB-3610'), ('ATCC', 'CRL-5926'), ('BioSample', 'SAMN03472997'), ('CCLE', 'NCIH2135_LUNG'), ('Cell_Model_Passport', 'SIDM00700'), ('Cosmic-CLP', '1298352'), ('GDSC', '1298352'), ('GEO', 'GSM827510'), ('GEO', 'GSM1374725'), ('GEO', 'GSM1670219'), ('LINCS_LDP', 'LCL-1617'), ('Wikidata', 'Q54907931…	[]	NCI-H2135	[]	['NCBI_TaxID=9606; ! Homo sapiens']	['PubMed=8806092;', 'PubMed=20215515;', 'PubMed=25485619;', 'PubMed=27397505;', 'PubMed=28196595;']	['Source(s): ATCC; Cosmic-CLP; PubMed=25877200', 'Amelogenin: X', 'CSF1PO: 12', 'D13S317: 12', 'D16S539: 11,12', 'D18S51: 12', 'D21S11: 29', 'D3S1358: 16,17', 'D5S818: 12,13', 'D7S820: 11,12', 'D8S1179: 13,14', 'FGA: 23', 'Penta D: 8', 'Penta E: 12', 'TH01: 9.3', 'TPOX: 8', 'vWA: 17,18']	Sex unspecified	H2135; H-2135	NCIH2135	['http://tcpaportal.org/mclp/']	CVCL_1533
39	MALME3M	['Part of: Cancer Cell Line Encyclopedia (CCLE) project.', 'Part of: MD Anderson Cell Lines Project.', 'Part of: NCI-60 cancer cell line panel.', 'From: Memorial Sloan Kettering Cancer Center; New York; USA.', 'Registration: Memorial Sloan Kettering Cancer Center Office of Technology Development; SK2009-092.', 'Doubling time: 46.2 hours (NCI-DTP).', 'HLA typing: A*02:01,02:01; B*13:02,40:01; C*06…	['NCIt; C3224; Melanoma']	[('BTO', 'BTO:0004162'), ('CLO', 'CLO_0007529'), ('CLO', 'CLO_0007530'), ('EFO', 'EFO_0002243'), ('CLDB', 'cl3334'), ('ArrayExpress', 'E-MTAB-2770'), ('ATCC', 'HTB-64'), ('BCRJ', '0287'), ('BioSample', 'SAMN03470851'), ('BioSample', 'SAMN03472750'), ('CCLE', 'MALME3M_SKIN'), ('Cell_Model_Passport', 'SIDM00011'), ('ChEMBL-Cells', 'CHEMBL3307507'), ('ChEMBL-Targets', 'CHEMBL614021'), ('Cosmic', '68…	[]	Malme-3M	['CVCL_1437 ! Malme-3', 'CVCL_1E90 ! Malme-3S']	['NCBI_TaxID=9606; ! Homo sapiens']	['DOI=10.1007/978-1-4757-1647-4_5;', 'PubMed=327080;', 'PubMed=833871;', 'PubMed=2041050;', 'PubMed=3518877;', 'PubMed=6935474;', 'PubMed=7017212;', 'PubMed=7459858;', 'PubMed=7999427;', 'PubMed=10700174;', 'PubMed=12068308;', 'PubMed=15009714;', 'PubMed=17088437;', 'PubMed=19372543;', 'PubMed=20215515;', 'PubMed=22384151;', 'PubMed=22460905;', 'PubMed=22628656;', 'PubMed=23285177;', 'PubMed=2385…	['Source(s): ATCC; KCLB; PubMed=19372543; PubMed=25056119', 'Amelogenin: X,Y', 'CSF1PO: 12', 'D13S317: 8,13', 'D16S539: 9,12', 'D18S51: 14', 'D19S433: 13,14', 'D21S11: 30.2,32.2', 'D2S1338: 24', 'D3S1358: 14,18', 'D5S818: 11', 'D7S820: 9,12', 'D8S1179: 13', 'FGA: 21,22', 'TH01: 8', 'TPOX: 8,9', 'vWA: 15,16']	Male	MALME-3M; MALME 3M; Malme-3 M; MALME.3M; Malme3M; MALME3M	MALME3M	['https://dtp.cancer.gov/discovery_development/nci-60/cell_list.htm', 'https://strap.nci.nih.gov/celline_detail.php?sample_id=44', 'https://www.mskcc.org/research-advantage/support/technology/tangible-material/malme-3m-human-melanoma-cell-line', 'http://tcpaportal.org/mclp/']	CVCL_1438
39	MALME3M	['Part of: Cancer Cell Line Encyclopedia (CCLE) project.', 'Part of: MD Anderson Cell Lines Project.', 'Part of: NCI-60 cancer cell line panel.', 'From: Memorial Sloan Kettering Cancer Center; New York; USA.', 'Registration: Memorial Sloan Kettering Cancer Center Office of Technology Development; SK2009-092.', 'Doubling time: 46.2 hours (NCI-DTP).', 'HLA typing: A*02:01,02:01; B*13:02,40:01; C*06…	['NCIt; C3224; Melanoma']	[('BTO', 'BTO:0004162'), ('CLO', 'CLO_0007529'), ('CLO', 'CLO_0007530'), ('EFO', 'EFO_0002243'), ('CLDB', 'cl3334'), ('ArrayExpress', 'E-MTAB-2770'), ('ATCC', 'HTB-64'), ('BCRJ', '0287'), ('BioSample', 'SAMN03470851'), ('BioSample', 'SAMN03472750'), ('CCLE', 'MALME3M_SKIN'), ('Cell_Model_Passport', 'SIDM00011'), ('ChEMBL-Cells', 'CHEMBL3307507'), ('ChEMBL-Targets', 'CHEMBL614021'), ('Cosmic', '68…	[]	Malme-3M	['CVCL_1437 ! Malme-3', 'CVCL_1E90 ! Malme-3S']	['NCBI_TaxID=9606; ! Homo sapiens']	['DOI=10.1007/978-1-4757-1647-4_5;', 'PubMed=327080;', 'PubMed=833871;', 'PubMed=2041050;', 'PubMed=3518877;', 'PubMed=6935474;', 'PubMed=7017212;', 'PubMed=7459858;', 'PubMed=7999427;', 'PubMed=10700174;', 'PubMed=12068308;', 'PubMed=15009714;', 'PubMed=17088437;', 'PubMed=19372543;', 'PubMed=20215515;', 'PubMed=22384151;', 'PubMed=22460905;', 'PubMed=22628656;', 'PubMed=23285177;', 'PubMed=2385…	['Source(s): ATCC; KCLB; PubMed=19372543; PubMed=25056119', 'Amelogenin: X,Y', 'CSF1PO: 12', 'D13S317: 8,13', 'D16S539: 9,12', 'D18S51: 14', 'D19S433: 13,14', 'D21S11: 30.2,32.2', 'D2S1338: 24', 'D3S1358: 14,18', 'D5S818: 11', 'D7S820: 9,12', 'D8S1179: 13', 'FGA: 21,22', 'TH01: 8', 'TPOX: 8,9', 'vWA: 15,16']	Male	MALME-3M; MALME 3M; Malme-3 M; MALME.3M; Malme3M; MALME3M	MALME3M	['https://dtp.cancer.gov/discovery_development/nci-60/cell_list.htm', 'https://strap.nci.nih.gov/celline_detail.php?sample_id=44', 'https://www.mskcc.org/research-advantage/support/technology/tangible-material/malme-3m-human-melanoma-cell-line', 'http://tcpaportal.org/mclp/']	CVCL_1438
39	MALME3M	['Part of: Cancer Cell Line Encyclopedia (CCLE) project.', 'Part of: MD Anderson Cell Lines Project.', 'Part of: NCI-60 cancer cell line panel.', 'From: Memorial Sloan Kettering Cancer Center; New York; USA.', 'Registration: Memorial Sloan Kettering Cancer Center Office of Technology Development; SK2009-092.', 'Doubling time: 46.2 hours (NCI-DTP).', 'HLA typing: A*02:01,02:01; B*13:02,40:01; C*06…	['NCIt; C3224; Melanoma']	[('BTO', 'BTO:0004162'), ('CLO', 'CLO_0007529'), ('CLO', 'CLO_0007530'), ('EFO', 'EFO_0002243'), ('CLDB', 'cl3334'), ('ArrayExpress', 'E-MTAB-2770'), ('ATCC', 'HTB-64'), ('BCRJ', '0287'), ('BioSample', 'SAMN03470851'), ('BioSample', 'SAMN03472750'), ('CCLE', 'MALME3M_SKIN'), ('Cell_Model_Passport', 'SIDM00011'), ('ChEMBL-Cells', 'CHEMBL3307507'), ('ChEMBL-Targets', 'CHEMBL614021'), ('Cosmic', '68…	[]	Malme-3M	['CVCL_1437 ! Malme-3', 'CVCL_1E90 ! Malme-3S']	['NCBI_TaxID=9606; ! Homo sapiens']	['DOI=10.1007/978-1-4757-1647-4_5;', 'PubMed=327080;', 'PubMed=833871;', 'PubMed=2041050;', 'PubMed=3518877;', 'PubMed=6935474;', 'PubMed=7017212;', 'PubMed=7459858;', 'PubMed=7999427;', 'PubMed=10700174;', 'PubMed=12068308;', 'PubMed=15009714;', 'PubMed=17088437;', 'PubMed=19372543;', 'PubMed=20215515;', 'PubMed=22384151;', 'PubMed=22460905;', 'PubMed=22628656;', 'PubMed=23285177;', 'PubMed=2385…	['Source(s): ATCC; KCLB; PubMed=19372543; PubMed=25056119', 'Amelogenin: X,Y', 'CSF1PO: 12', 'D13S317: 8,13', 'D16S539: 9,12', 'D18S51: 14', 'D19S433: 13,14', 'D21S11: 30.2,32.2', 'D2S1338: 24', 'D3S1358: 14,18', 'D5S818: 11', 'D7S820: 9,12', 'D8S1179: 13', 'FGA: 21,22', 'TH01: 8', 'TPOX: 8,9', 'vWA: 15,16']	Male	MALME-3M; MALME 3M; Malme-3 M; MALME.3M; Malme3M; MALME3M	MALME3M	['https://dtp.cancer.gov/discovery_development/nci-60/cell_list.htm', 'https://strap.nci.nih.gov/celline_detail.php?sample_id=44', 'https://www.mskcc.org/research-advantage/support/technology/tangible-material/malme-3m-human-melanoma-cell-line', 'http://tcpaportal.org/mclp/']	CVCL_1438
40	MALME3M	['Part of: Cancer Cell Line Encyclopedia (CCLE) project.', 'Part of: MD Anderson Cell Lines Project.', 'Part of: NCI-60 cancer cell line panel.', 'From: Memorial Sloan Kettering Cancer Center; New York; USA.', 'Registration: Memorial Sloan Kettering Cancer Center Office of Technology Development; SK2009-092.', 'Doubling time: 46.2 hours (NCI-DTP).', 'HLA typing: A*02:01,02:01; B*13:02,40:01; C*06…	['NCIt; C3224; Melanoma']	[('BTO', 'BTO:0004162'), ('CLO', 'CLO_0007529'), ('CLO', 'CLO_0007530'), ('EFO', 'EFO_0002243'), ('CLDB', 'cl3334'), ('ArrayExpress', 'E-MTAB-2770'), ('ATCC', 'HTB-64'), ('BCRJ', '0287'), ('BioSample', 'SAMN03470851'), ('BioSample', 'SAMN03472750'), ('CCLE', 'MALME3M_SKIN'), ('Cell_Model_Passport', 'SIDM00011'), ('ChEMBL-Cells', 'CHEMBL3307507'), ('ChEMBL-Targets', 'CHEMBL614021'), ('Cosmic', '68…	[]	Malme-3M	['CVCL_1437 ! Malme-3', 'CVCL_1E90 ! Malme-3S']	['NCBI_TaxID=9606; ! Homo sapiens']	['DOI=10.1007/978-1-4757-1647-4_5;', 'PubMed=327080;', 'PubMed=833871;', 'PubMed=2041050;', 'PubMed=3518877;', 'PubMed=6935474;', 'PubMed=7017212;', 'PubMed=7459858;', 'PubMed=7999427;', 'PubMed=10700174;', 'PubMed=12068308;', 'PubMed=15009714;', 'PubMed=17088437;', 'PubMed=19372543;', 'PubMed=20215515;', 'PubMed=22384151;', 'PubMed=22460905;', 'PubMed=22628656;', 'PubMed=23285177;', 'PubMed=2385…	['Source(s): ATCC; KCLB; PubMed=19372543; PubMed=25056119', 'Amelogenin: X,Y', 'CSF1PO: 12', 'D13S317: 8,13', 'D16S539: 9,12', 'D18S51: 14', 'D19S433: 13,14', 'D21S11: 30.2,32.2', 'D2S1338: 24', 'D3S1358: 14,18', 'D5S818: 11', 'D7S820: 9,12', 'D8S1179: 13', 'FGA: 21,22', 'TH01: 8', 'TPOX: 8,9', 'vWA: 15,16']	Male	MALME-3M; MALME 3M; Malme-3 M; MALME.3M; Malme3M; MALME3M	MALME3M	['https://dtp.cancer.gov/discovery_development/nci-60/cell_list.htm', 'https://strap.nci.nih.gov/celline_detail.php?sample_id=44', 'https://www.mskcc.org/research-advantage/support/technology/tangible-material/malme-3m-human-melanoma-cell-line', 'http://tcpaportal.org/mclp/']	CVCL_1438
40	MALME3M	['Part of: Cancer Cell Line Encyclopedia (CCLE) project.', 'Part of: MD Anderson Cell Lines Project.', 'Part of: NCI-60 cancer cell line panel.', 'From: Memorial Sloan Kettering Cancer Center; New York; USA.', 'Registration: Memorial Sloan Kettering Cancer Center Office of Technology Development; SK2009-092.', 'Doubling time: 46.2 hours (NCI-DTP).', 'HLA typing: A*02:01,02:01; B*13:02,40:01; C*06…	['NCIt; C3224; Melanoma']	[('BTO', 'BTO:0004162'), ('CLO', 'CLO_0007529'), ('CLO', 'CLO_0007530'), ('EFO', 'EFO_0002243'), ('CLDB', 'cl3334'), ('ArrayExpress', 'E-MTAB-2770'), ('ATCC', 'HTB-64'), ('BCRJ', '0287'), ('BioSample', 'SAMN03470851'), ('BioSample', 'SAMN03472750'), ('CCLE', 'MALME3M_SKIN'), ('Cell_Model_Passport', 'SIDM00011'), ('ChEMBL-Cells', 'CHEMBL3307507'), ('ChEMBL-Targets', 'CHEMBL614021'), ('Cosmic', '68…	[]	Malme-3M	['CVCL_1437 ! Malme-3', 'CVCL_1E90 ! Malme-3S']	['NCBI_TaxID=9606; ! Homo sapiens']	['DOI=10.1007/978-1-4757-1647-4_5;', 'PubMed=327080;', 'PubMed=833871;', 'PubMed=2041050;', 'PubMed=3518877;', 'PubMed=6935474;', 'PubMed=7017212;', 'PubMed=7459858;', 'PubMed=7999427;', 'PubMed=10700174;', 'PubMed=12068308;', 'PubMed=15009714;', 'PubMed=17088437;', 'PubMed=19372543;', 'PubMed=20215515;', 'PubMed=22384151;', 'PubMed=22460905;', 'PubMed=22628656;', 'PubMed=23285177;', 'PubMed=2385…	['Source(s): ATCC; KCLB; PubMed=19372543; PubMed=25056119', 'Amelogenin: X,Y', 'CSF1PO: 12', 'D13S317: 8,13', 'D16S539: 9,12', 'D18S51: 14', 'D19S433: 13,14', 'D21S11: 30.2,32.2', 'D2S1338: 24', 'D3S1358: 14,18', 'D5S818: 11', 'D7S820: 9,12', 'D8S1179: 13', 'FGA: 21,22', 'TH01: 8', 'TPOX: 8,9', 'vWA: 15,16']	Male	MALME-3M; MALME 3M; Malme-3 M; MALME.3M; Malme3M; MALME3M	MALME3M	['https://dtp.cancer.gov/discovery_development/nci-60/cell_list.htm', 'https://strap.nci.nih.gov/celline_detail.php?sample_id=44', 'https://www.mskcc.org/research-advantage/support/technology/tangible-material/malme-3m-human-melanoma-cell-line', 'http://tcpaportal.org/mclp/']	CVCL_1438
40	MALME3M	['Part of: Cancer Cell Line Encyclopedia (CCLE) project.', 'Part of: MD Anderson Cell Lines Project.', 'Part of: NCI-60 cancer cell line panel.', 'From: Memorial Sloan Kettering Cancer Center; New York; USA.', 'Registration: Memorial Sloan Kettering Cancer Center Office of Technology Development; SK2009-092.', 'Doubling time: 46.2 hours (NCI-DTP).', 'HLA typing: A*02:01,02:01; B*13:02,40:01; C*06…	['NCIt; C3224; Melanoma']	[('BTO', 'BTO:0004162'), ('CLO', 'CLO_0007529'), ('CLO', 'CLO_0007530'), ('EFO', 'EFO_0002243'), ('CLDB', 'cl3334'), ('ArrayExpress', 'E-MTAB-2770'), ('ATCC', 'HTB-64'), ('BCRJ', '0287'), ('BioSample', 'SAMN03470851'), ('BioSample', 'SAMN03472750'), ('CCLE', 'MALME3M_SKIN'), ('Cell_Model_Passport', 'SIDM00011'), ('ChEMBL-Cells', 'CHEMBL3307507'), ('ChEMBL-Targets', 'CHEMBL614021'), ('Cosmic', '68…	[]	Malme-3M	['CVCL_1437 ! Malme-3', 'CVCL_1E90 ! Malme-3S']	['NCBI_TaxID=9606; ! Homo sapiens']	['DOI=10.1007/978-1-4757-1647-4_5;', 'PubMed=327080;', 'PubMed=833871;', 'PubMed=2041050;', 'PubMed=3518877;', 'PubMed=6935474;', 'PubMed=7017212;', 'PubMed=7459858;', 'PubMed=7999427;', 'PubMed=10700174;', 'PubMed=12068308;', 'PubMed=15009714;', 'PubMed=17088437;', 'PubMed=19372543;', 'PubMed=20215515;', 'PubMed=22384151;', 'PubMed=22460905;', 'PubMed=22628656;', 'PubMed=23285177;', 'PubMed=2385…	['Source(s): ATCC; KCLB; PubMed=19372543; PubMed=25056119', 'Amelogenin: X,Y', 'CSF1PO: 12', 'D13S317: 8,13', 'D16S539: 9,12', 'D18S51: 14', 'D19S433: 13,14', 'D21S11: 30.2,32.2', 'D2S1338: 24', 'D3S1358: 14,18', 'D5S818: 11', 'D7S820: 9,12', 'D8S1179: 13', 'FGA: 21,22', 'TH01: 8', 'TPOX: 8,9', 'vWA: 15,16']	Male	MALME-3M; MALME 3M; Malme-3 M; MALME.3M; Malme3M; MALME3M	MALME3M	['https://dtp.cancer.gov/discovery_development/nci-60/cell_list.htm', 'https://strap.nci.nih.gov/celline_detail.php?sample_id=44', 'https://www.mskcc.org/research-advantage/support/technology/tangible-material/malme-3m-human-melanoma-cell-line', 'http://tcpaportal.org/mclp/']	CVCL_1438
41	NCIH2135	['Part of: Cancer Cell Line Encyclopedia (CCLE) project.', 'Part of: COSMIC cell lines project.', 'Part of: MD Anderson Cell Lines Project.', 'Microsatellite instability: Stable (MSS) (Sanger).', 'Omics: Deep exome analysis.', 'Omics: Deep RNAseq analysis.', 'Omics: DNA methylation analysis.', 'Omics: Protein expression by reverse-phase protein arrays.', 'Omics: SNP array analysis.', 'Omics: Tran…	['NCIt; C2926; Non-small cell lung carcinoma']	[('CLO', 'CLO_0008057'), ('EFO', 'EFO_0006674'), ('ArrayExpress', 'E-MTAB-2706'), ('ArrayExpress', 'E-MTAB-3610'), ('ATCC', 'CRL-5926'), ('BioSample', 'SAMN03472997'), ('CCLE', 'NCIH2135_LUNG'), ('Cell_Model_Passport', 'SIDM00700'), ('Cosmic-CLP', '1298352'), ('GDSC', '1298352'), ('GEO', 'GSM827510'), ('GEO', 'GSM1374725'), ('GEO', 'GSM1670219'), ('LINCS_LDP', 'LCL-1617'), ('Wikidata', 'Q54907931…	[]	NCI-H2135	[]	['NCBI_TaxID=9606; ! Homo sapiens']	['PubMed=8806092;', 'PubMed=20215515;', 'PubMed=25485619;', 'PubMed=27397505;', 'PubMed=28196595;']	['Source(s): ATCC; Cosmic-CLP; PubMed=25877200', 'Amelogenin: X', 'CSF1PO: 12', 'D13S317: 12', 'D16S539: 11,12', 'D18S51: 12', 'D21S11: 29', 'D3S1358: 16,17', 'D5S818: 12,13', 'D7S820: 11,12', 'D8S1179: 13,14', 'FGA: 23', 'Penta D: 8', 'Penta E: 12', 'TH01: 9.3', 'TPOX: 8', 'vWA: 17,18']	Sex unspecified	H2135; H-2135	NCIH2135	['http://tcpaportal.org/mclp/']	CVCL_1533
42	NCIH2135	['Part of: Cancer Cell Line Encyclopedia (CCLE) project.', 'Part of: COSMIC cell lines project.', 'Part of: MD Anderson Cell Lines Project.', 'Microsatellite instability: Stable (MSS) (Sanger).', 'Omics: Deep exome analysis.', 'Omics: Deep RNAseq analysis.', 'Omics: DNA methylation analysis.', 'Omics: Protein expression by reverse-phase protein arrays.', 'Omics: SNP array analysis.', 'Omics: Tran…	['NCIt; C2926; Non-small cell lung carcinoma']	[('CLO', 'CLO_0008057'), ('EFO', 'EFO_0006674'), ('ArrayExpress', 'E-MTAB-2706'), ('ArrayExpress', 'E-MTAB-3610'), ('ATCC', 'CRL-5926'), ('BioSample', 'SAMN03472997'), ('CCLE', 'NCIH2135_LUNG'), ('Cell_Model_Passport', 'SIDM00700'), ('Cosmic-CLP', '1298352'), ('GDSC', '1298352'), ('GEO', 'GSM827510'), ('GEO', 'GSM1374725'), ('GEO', 'GSM1670219'), ('LINCS_LDP', 'LCL-1617'), ('Wikidata', 'Q54907931…	[]	NCI-H2135	[]	['NCBI_TaxID=9606; ! Homo sapiens']	['PubMed=8806092;', 'PubMed=20215515;', 'PubMed=25485619;', 'PubMed=27397505;', 'PubMed=28196595;']	['Source(s): ATCC; Cosmic-CLP; PubMed=25877200', 'Amelogenin: X', 'CSF1PO: 12', 'D13S317: 12', 'D16S539: 11,12', 'D18S51: 12', 'D21S11: 29', 'D3S1358: 16,17', 'D5S818: 12,13', 'D7S820: 11,12', 'D8S1179: 13,14', 'FGA: 23', 'Penta D: 8', 'Penta E: 12', 'TH01: 9.3', 'TPOX: 8', 'vWA: 17,18']	Sex unspecified	H2135; H-2135	NCIH2135	['http://tcpaportal.org/mclp/']	CVCL_1533
43	NCIH446	['Part of: Cancer Cell Line Encyclopedia (CCLE) project.', 'Part of: COSMIC cell lines project.', 'Part of: MD Anderson Cell Lines Project.', 'Part of: MYC genetic alteration cell panel (ATCC TCP-1035).', 'HLA typing: A*03:01,03:01; B*07:02,51:01; C*03:04,03:04 (PubMed=25960936).', 'Microsatellite instability: Stable (MSS) (Sanger).', 'Omics: Deep exome analysis.', 'Omics: Deep proteome analysis.…	['NCIt; C4917; Small cell lung carcinoma']	[('CLO', 'CLO_0008088'), ('EFO', 'EFO_0002293'), ('ArrayExpress', 'E-MTAB-2706'), ('ArrayExpress', 'E-MTAB-2770'), ('ArrayExpress', 'E-MTAB-3610'), ('ATCC', 'HTB-171'), ('BioSample', 'SAMN03473283'), ('CCLE', 'NCIH446_LUNG'), ('CCRID', '3111C0001CCC000082'), ('CCRID', '3131C0001000700038'), ('Cell_Model_Passport', 'SIDM00965'), ('ChEMBL-Cells', 'CHEMBL3307760'), ('ChEMBL-Targets', 'CHEMBL612440')…	[]	NCI-H446	[]	['NCBI_TaxID=9606; ! Homo sapiens']	['PubMed=1320893;', 'PubMed=1563005;', 'PubMed=2985257;', 'PubMed=2985258;', 'PubMed=6148444;', 'PubMed=8626706;', 'PubMed=8806092;', 'PubMed=8806103;', 'PubMed=11030152;', 'PubMed=19472407;', 'PubMed=20193106;', 'PubMed=20215515;', 'PubMed=22460905;', 'PubMed=22961666;', 'PubMed=25485619;', 'PubMed=25960936;', 'PubMed=26676926;', 'PubMed=27397505;', 'PubMed=28196595;', 'PubMed=28599409;']	['Source(s): ATCC; Cosmic-CLP; PubMed=25877200', 'Amelogenin: X,Y', 'CSF1PO: 13,14', 'D13S317: 8', 'D16S539: 12', 'D18S51: 12,13', 'D21S11: 28', 'D3S1358: 17', 'D5S818: 11', 'D7S820: 10,11', 'D8S1179: 13,15', 'FGA: 22', 'Penta D: 12,13', 'Penta E: 9,10', 'TH01: 8,9.3', 'TPOX: 9,11', 'vWA: 18,19']	Male	H446; H-446; NCI-446; NCIH446	NCIH446	['http://tcpaportal.org/mclp/']	CVCL_1562
44	NCIH446	['Part of: Cancer Cell Line Encyclopedia (CCLE) project.', 'Part of: COSMIC cell lines project.', 'Part of: MD Anderson Cell Lines Project.', 'Part of: MYC genetic alteration cell panel (ATCC TCP-1035).', 'HLA typing: A*03:01,03:01; B*07:02,51:01; C*03:04,03:04 (PubMed=25960936).', 'Microsatellite instability: Stable (MSS) (Sanger).', 'Omics: Deep exome analysis.', 'Omics: Deep proteome analysis.…	['NCIt; C4917; Small cell lung carcinoma']	[('CLO', 'CLO_0008088'), ('EFO', 'EFO_0002293'), ('ArrayExpress', 'E-MTAB-2706'), ('ArrayExpress', 'E-MTAB-2770'), ('ArrayExpress', 'E-MTAB-3610'), ('ATCC', 'HTB-171'), ('BioSample', 'SAMN03473283'), ('CCLE', 'NCIH446_LUNG'), ('CCRID', '3111C0001CCC000082'), ('CCRID', '3131C0001000700038'), ('Cell_Model_Passport', 'SIDM00965'), ('ChEMBL-Cells', 'CHEMBL3307760'), ('ChEMBL-Targets', 'CHEMBL612440')…	[]	NCI-H446	[]	['NCBI_TaxID=9606; ! Homo sapiens']	['PubMed=1320893;', 'PubMed=1563005;', 'PubMed=2985257;', 'PubMed=2985258;', 'PubMed=6148444;', 'PubMed=8626706;', 'PubMed=8806092;', 'PubMed=8806103;', 'PubMed=11030152;', 'PubMed=19472407;', 'PubMed=20193106;', 'PubMed=20215515;', 'PubMed=22460905;', 'PubMed=22961666;', 'PubMed=25485619;', 'PubMed=25960936;', 'PubMed=26676926;', 'PubMed=27397505;', 'PubMed=28196595;', 'PubMed=28599409;']	['Source(s): ATCC; Cosmic-CLP; PubMed=25877200', 'Amelogenin: X,Y', 'CSF1PO: 13,14', 'D13S317: 8', 'D16S539: 12', 'D18S51: 12,13', 'D21S11: 28', 'D3S1358: 17', 'D5S818: 11', 'D7S820: 10,11', 'D8S1179: 13,15', 'FGA: 22', 'Penta D: 12,13', 'Penta E: 9,10', 'TH01: 8,9.3', 'TPOX: 9,11', 'vWA: 18,19']	Male	H446; H-446; NCI-446; NCIH446	NCIH446	['http://tcpaportal.org/mclp/']	CVCL_1562
45	PC9	['Part of: Cancer Cell Line Encyclopedia (CCLE) project.', 'Part of: MD Anderson Cell Lines Project.', 'From: Immuno-Biological Laboratories (IBL); Tokyo; Japan.', 'Sequence variation: EGFR p.Glu746_Ala750del (c.2235_2249del15) (PubMed=16105816; PubMed=17332333).', 'Omics: Deep membrane proteome analysis.', 'Omics: Deep phosphoproteome analysis.', 'Omics: Deep RNAseq analysis.', 'Omics: Protein e…	['NCIt; C3512; Lung adenocarcinoma']	[('BTO', 'BTO:0005518'), ('CLO', 'CLO_0050067'), ('EFO', 'EFO_0002847'), ('BCRJ', '0331'), ('BioSample', 'SAMN03470946'), ('CCLE', 'PC9_LUNG'), ('Cell_Model_Passport', 'SIDM00236'), ('ChEMBL-Cells', 'CHEMBL3307867'), ('ChEMBL-Targets', 'CHEMBL614102'), ('Cosmic', '713867'), ('Cosmic', '801574'), ('Cosmic', '876137'), ('Cosmic', '897746'), ('Cosmic', '911753'), ('Cosmic', '915329'), ('Cosmic', '91…	[]	PC-9	[]	['NCBI_TaxID=9606; ! Homo sapiens']	['DOI=10.5795/jjscc.24.451;', 'PubMed=1737336;', 'PubMed=4094096;', 'PubMed=11005564;', 'PubMed=11078804;', 'PubMed=16105816;', 'PubMed=17332333;', 'PubMed=17511773;', 'PubMed=19472407;', 'PubMed=19799608;', 'PubMed=20215515;', 'PubMed=22313637;', 'PubMed=23733853;', 'PubMed=26202522;', 'PubMed=26554430;', 'PubMed=28196595;', 'PubMed=28290473;']	['Source(s): PubMed=25877200', 'Amelogenin: X', 'CSF1PO: 11', 'D13S317: 8', 'D16S539: 9', 'D18S51: 15', 'D19S433: 13,15.2', 'D21S11: 30', 'D2S1338: 19,20', 'D3S1358: 16', 'D5S818: 11', 'D7S820: 10,11', 'D8S1179: 11,15', 'FGA: 23', 'Penta D: 13', 'Penta E: 11', 'TH01: 7', 'TPOX: 11', 'vWA: 17']	Male	PC9; PC-9/S1; PC-9S1	PC9	['http://tcpaportal.org/mclp/']	CVCL_B260
46	PC9	['Part of: Cancer Cell Line Encyclopedia (CCLE) project.', 'Part of: MD Anderson Cell Lines Project.', 'From: Immuno-Biological Laboratories (IBL); Tokyo; Japan.', 'Sequence variation: EGFR p.Glu746_Ala750del (c.2235_2249del15) (PubMed=16105816; PubMed=17332333).', 'Omics: Deep membrane proteome analysis.', 'Omics: Deep phosphoproteome analysis.', 'Omics: Deep RNAseq analysis.', 'Omics: Protein e…	['NCIt; C3512; Lung adenocarcinoma']	[('BTO', 'BTO:0005518'), ('CLO', 'CLO_0050067'), ('EFO', 'EFO_0002847'), ('BCRJ', '0331'), ('BioSample', 'SAMN03470946'), ('CCLE', 'PC9_LUNG'), ('Cell_Model_Passport', 'SIDM00236'), ('ChEMBL-Cells', 'CHEMBL3307867'), ('ChEMBL-Targets', 'CHEMBL614102'), ('Cosmic', '713867'), ('Cosmic', '801574'), ('Cosmic', '876137'), ('Cosmic', '897746'), ('Cosmic', '911753'), ('Cosmic', '915329'), ('Cosmic', '91…	[]	PC-9	[]	['NCBI_TaxID=9606; ! Homo sapiens']	['DOI=10.5795/jjscc.24.451;', 'PubMed=1737336;', 'PubMed=4094096;', 'PubMed=11005564;', 'PubMed=11078804;', 'PubMed=16105816;', 'PubMed=17332333;', 'PubMed=17511773;', 'PubMed=19472407;', 'PubMed=19799608;', 'PubMed=20215515;', 'PubMed=22313637;', 'PubMed=23733853;', 'PubMed=26202522;', 'PubMed=26554430;', 'PubMed=28196595;', 'PubMed=28290473;']	['Source(s): PubMed=25877200', 'Amelogenin: X', 'CSF1PO: 11', 'D13S317: 8', 'D16S539: 9', 'D18S51: 15', 'D19S433: 13,15.2', 'D21S11: 30', 'D2S1338: 19,20', 'D3S1358: 16', 'D5S818: 11', 'D7S820: 10,11', 'D8S1179: 11,15', 'FGA: 23', 'Penta D: 13', 'Penta E: 11', 'TH01: 7', 'TPOX: 11', 'vWA: 17']	Male	PC9; PC-9/S1; PC-9S1	PC9	['http://tcpaportal.org/mclp/']	CVCL_B260
47	NCIH1755	['Part of: Cancer Cell Line Encyclopedia (CCLE) project.', 'Part of: COSMIC cell lines project.', 'Part of: KuDOS 95 cell line panel.', 'Microsatellite instability: Stable (MSS) (Sanger).', 'Omics: Deep exome analysis.', 'Omics: Deep proteome analysis.', 'Omics: Deep RNAseq analysis.', 'Omics: DNA methylation analysis.', 'Omics: SNP array analysis.', 'Omics: Transcriptome analysis.', 'Derived fro…	['NCIt; C3512; Lung adenocarcinoma']	[('CLO', 'CLO_0008016'), ('ArrayExpress', 'E-MTAB-2770'), ('ArrayExpress', 'E-MTAB-3610'), ('ATCC', 'CRL-5892'), ('BioSample', 'SAMN03472589'), ('CCLE', 'NCIH1755_LUNG'), ('Cell_Model_Passport', 'SIDM00738'), ('ChEMBL-Cells', 'CHEMBL3308768'), ('ChEMBL-Targets', 'CHEMBL1075524'), ('Cosmic', '684677'), ('Cosmic', '684678'), ('Cosmic', '903601'), ('Cosmic', '908475'), ('Cosmic', '980983'), ('Cosmic…	[]	NCI-H1755	[]	['NCBI_TaxID=9606; ! Homo sapiens']	['PubMed=8806092;', 'PubMed=11030152;', 'PubMed=20215515;', 'PubMed=22460905;', 'PubMed=24805778;', 'PubMed=27397505;']	['Source(s): ATCC; Cosmic-CLP; KCLB', 'Amelogenin: X', 'CSF1PO: 12', 'D13S317: 10,12', 'D16S539: 11,12', 'D3S1358: 16', 'D5S818: 11,12', 'D7S820: 12', 'FGA: 20,25', 'TH01: 7', 'TPOX: 8', 'vWA: 18']	Female	H1755; H-1755; NCIH1755	NCIH1755	[]	CVCL_1492
48	NCIH1755	['Part of: Cancer Cell Line Encyclopedia (CCLE) project.', 'Part of: COSMIC cell lines project.', 'Part of: KuDOS 95 cell line panel.', 'Microsatellite instability: Stable (MSS) (Sanger).', 'Omics: Deep exome analysis.', 'Omics: Deep proteome analysis.', 'Omics: Deep RNAseq analysis.', 'Omics: DNA methylation analysis.', 'Omics: SNP array analysis.', 'Omics: Transcriptome analysis.', 'Derived fro…	['NCIt; C3512; Lung adenocarcinoma']	[('CLO', 'CLO_0008016'), ('ArrayExpress', 'E-MTAB-2770'), ('ArrayExpress', 'E-MTAB-3610'), ('ATCC', 'CRL-5892'), ('BioSample', 'SAMN03472589'), ('CCLE', 'NCIH1755_LUNG'), ('Cell_Model_Passport', 'SIDM00738'), ('ChEMBL-Cells', 'CHEMBL3308768'), ('ChEMBL-Targets', 'CHEMBL1075524'), ('Cosmic', '684677'), ('Cosmic', '684678'), ('Cosmic', '903601'), ('Cosmic', '908475'), ('Cosmic', '980983'), ('Cosmic…	[]	NCI-H1755	[]	['NCBI_TaxID=9606; ! Homo sapiens']	['PubMed=8806092;', 'PubMed=11030152;', 'PubMed=20215515;', 'PubMed=22460905;', 'PubMed=24805778;', 'PubMed=27397505;']	['Source(s): ATCC; Cosmic-CLP; KCLB', 'Amelogenin: X', 'CSF1PO: 12', 'D13S317: 10,12', 'D16S539: 11,12', 'D3S1358: 16', 'D5S818: 11,12', 'D7S820: 12', 'FGA: 20,25', 'TH01: 7', 'TPOX: 8', 'vWA: 18']	Female	H1755; H-1755; NCIH1755	NCIH1755	[]	CVCL_1492
49	NCIH446	['Part of: Cancer Cell Line Encyclopedia (CCLE) project.', 'Part of: COSMIC cell lines project.', 'Part of: MD Anderson Cell Lines Project.', 'Part of: MYC genetic alteration cell panel (ATCC TCP-1035).', 'HLA typing: A*03:01,03:01; B*07:02,51:01; C*03:04,03:04 (PubMed=25960936).', 'Microsatellite instability: Stable (MSS) (Sanger).', 'Omics: Deep exome analysis.', 'Omics: Deep proteome analysis.…	['NCIt; C4917; Small cell lung carcinoma']	[('CLO', 'CLO_0008088'), ('EFO', 'EFO_0002293'), ('ArrayExpress', 'E-MTAB-2706'), ('ArrayExpress', 'E-MTAB-2770'), ('ArrayExpress', 'E-MTAB-3610'), ('ATCC', 'HTB-171'), ('BioSample', 'SAMN03473283'), ('CCLE', 'NCIH446_LUNG'), ('CCRID', '3111C0001CCC000082'), ('CCRID', '3131C0001000700038'), ('Cell_Model_Passport', 'SIDM00965'), ('ChEMBL-Cells', 'CHEMBL3307760'), ('ChEMBL-Targets', 'CHEMBL612440')…	[]	NCI-H446	[]	['NCBI_TaxID=9606; ! Homo sapiens']	['PubMed=1320893;', 'PubMed=1563005;', 'PubMed=2985257;', 'PubMed=2985258;', 'PubMed=6148444;', 'PubMed=8626706;', 'PubMed=8806092;', 'PubMed=8806103;', 'PubMed=11030152;', 'PubMed=19472407;', 'PubMed=20193106;', 'PubMed=20215515;', 'PubMed=22460905;', 'PubMed=22961666;', 'PubMed=25485619;', 'PubMed=25960936;', 'PubMed=26676926;', 'PubMed=27397505;', 'PubMed=28196595;', 'PubMed=28599409;']	['Source(s): ATCC; Cosmic-CLP; PubMed=25877200', 'Amelogenin: X,Y', 'CSF1PO: 13,14', 'D13S317: 8', 'D16S539: 12', 'D18S51: 12,13', 'D21S11: 28', 'D3S1358: 17', 'D5S818: 11', 'D7S820: 10,11', 'D8S1179: 13,15', 'FGA: 22', 'Penta D: 12,13', 'Penta E: 9,10', 'TH01: 8,9.3', 'TPOX: 9,11', 'vWA: 18,19']	Male	H446; H-446; NCI-446; NCIH446	NCIH446	['http://tcpaportal.org/mclp/']	CVCL_1562
50	NCIH446	['Part of: Cancer Cell Line Encyclopedia (CCLE) project.', 'Part of: COSMIC cell lines project.', 'Part of: MD Anderson Cell Lines Project.', 'Part of: MYC genetic alteration cell panel (ATCC TCP-1035).', 'HLA typing: A*03:01,03:01; B*07:02,51:01; C*03:04,03:04 (PubMed=25960936).', 'Microsatellite instability: Stable (MSS) (Sanger).', 'Omics: Deep exome analysis.', 'Omics: Deep proteome analysis.…	['NCIt; C4917; Small cell lung carcinoma']	[('CLO', 'CLO_0008088'), ('EFO', 'EFO_0002293'), ('ArrayExpress', 'E-MTAB-2706'), ('ArrayExpress', 'E-MTAB-2770'), ('ArrayExpress', 'E-MTAB-3610'), ('ATCC', 'HTB-171'), ('BioSample', 'SAMN03473283'), ('CCLE', 'NCIH446_LUNG'), ('CCRID', '3111C0001CCC000082'), ('CCRID', '3131C0001000700038'), ('Cell_Model_Passport', 'SIDM00965'), ('ChEMBL-Cells', 'CHEMBL3307760'), ('ChEMBL-Targets', 'CHEMBL612440')…	[]	NCI-H446	[]	['NCBI_TaxID=9606; ! Homo sapiens']	['PubMed=1320893;', 'PubMed=1563005;', 'PubMed=2985257;', 'PubMed=2985258;', 'PubMed=6148444;', 'PubMed=8626706;', 'PubMed=8806092;', 'PubMed=8806103;', 'PubMed=11030152;', 'PubMed=19472407;', 'PubMed=20193106;', 'PubMed=20215515;', 'PubMed=22460905;', 'PubMed=22961666;', 'PubMed=25485619;', 'PubMed=25960936;', 'PubMed=26676926;', 'PubMed=27397505;', 'PubMed=28196595;', 'PubMed=28599409;']	['Source(s): ATCC; Cosmic-CLP; PubMed=25877200', 'Amelogenin: X,Y', 'CSF1PO: 13,14', 'D13S317: 8', 'D16S539: 12', 'D18S51: 12,13', 'D21S11: 28', 'D3S1358: 17', 'D5S818: 11', 'D7S820: 10,11', 'D8S1179: 13,15', 'FGA: 22', 'Penta D: 12,13', 'Penta E: 9,10', 'TH01: 8,9.3', 'TPOX: 9,11', 'vWA: 18,19']	Male	H446; H-446; NCI-446; NCIH446	NCIH446	['http://tcpaportal.org/mclp/']	CVCL_1562
51	NCIH446	['Part of: Cancer Cell Line Encyclopedia (CCLE) project.', 'Part of: COSMIC cell lines project.', 'Part of: MD Anderson Cell Lines Project.', 'Part of: MYC genetic alteration cell panel (ATCC TCP-1035).', 'HLA typing: A*03:01,03:01; B*07:02,51:01; C*03:04,03:04 (PubMed=25960936).', 'Microsatellite instability: Stable (MSS) (Sanger).', 'Omics: Deep exome analysis.', 'Omics: Deep proteome analysis.…	['NCIt; C4917; Small cell lung carcinoma']	[('CLO', 'CLO_0008088'), ('EFO', 'EFO_0002293'), ('ArrayExpress', 'E-MTAB-2706'), ('ArrayExpress', 'E-MTAB-2770'), ('ArrayExpress', 'E-MTAB-3610'), ('ATCC', 'HTB-171'), ('BioSample', 'SAMN03473283'), ('CCLE', 'NCIH446_LUNG'), ('CCRID', '3111C0001CCC000082'), ('CCRID', '3131C0001000700038'), ('Cell_Model_Passport', 'SIDM00965'), ('ChEMBL-Cells', 'CHEMBL3307760'), ('ChEMBL-Targets', 'CHEMBL612440')…	[]	NCI-H446	[]	['NCBI_TaxID=9606; ! Homo sapiens']	['PubMed=1320893;', 'PubMed=1563005;', 'PubMed=2985257;', 'PubMed=2985258;', 'PubMed=6148444;', 'PubMed=8626706;', 'PubMed=8806092;', 'PubMed=8806103;', 'PubMed=11030152;', 'PubMed=19472407;', 'PubMed=20193106;', 'PubMed=20215515;', 'PubMed=22460905;', 'PubMed=22961666;', 'PubMed=25485619;', 'PubMed=25960936;', 'PubMed=26676926;', 'PubMed=27397505;', 'PubMed=28196595;', 'PubMed=28599409;']	['Source(s): ATCC; Cosmic-CLP; PubMed=25877200', 'Amelogenin: X,Y', 'CSF1PO: 13,14', 'D13S317: 8', 'D16S539: 12', 'D18S51: 12,13', 'D21S11: 28', 'D3S1358: 17', 'D5S818: 11', 'D7S820: 10,11', 'D8S1179: 13,15', 'FGA: 22', 'Penta D: 12,13', 'Penta E: 9,10', 'TH01: 8,9.3', 'TPOX: 9,11', 'vWA: 18,19']	Male	H446; H-446; NCI-446; NCIH446	NCIH446	['http://tcpaportal.org/mclp/']	CVCL_1562
52	NCIH446	['Part of: Cancer Cell Line Encyclopedia (CCLE) project.', 'Part of: COSMIC cell lines project.', 'Part of: MD Anderson Cell Lines Project.', 'Part of: MYC genetic alteration cell panel (ATCC TCP-1035).', 'HLA typing: A*03:01,03:01; B*07:02,51:01; C*03:04,03:04 (PubMed=25960936).', 'Microsatellite instability: Stable (MSS) (Sanger).', 'Omics: Deep exome analysis.', 'Omics: Deep proteome analysis.…	['NCIt; C4917; Small cell lung carcinoma']	[('CLO', 'CLO_0008088'), ('EFO', 'EFO_0002293'), ('ArrayExpress', 'E-MTAB-2706'), ('ArrayExpress', 'E-MTAB-2770'), ('ArrayExpress', 'E-MTAB-3610'), ('ATCC', 'HTB-171'), ('BioSample', 'SAMN03473283'), ('CCLE', 'NCIH446_LUNG'), ('CCRID', '3111C0001CCC000082'), ('CCRID', '3131C0001000700038'), ('Cell_Model_Passport', 'SIDM00965'), ('ChEMBL-Cells', 'CHEMBL3307760'), ('ChEMBL-Targets', 'CHEMBL612440')…	[]	NCI-H446	[]	['NCBI_TaxID=9606; ! Homo sapiens']	['PubMed=1320893;', 'PubMed=1563005;', 'PubMed=2985257;', 'PubMed=2985258;', 'PubMed=6148444;', 'PubMed=8626706;', 'PubMed=8806092;', 'PubMed=8806103;', 'PubMed=11030152;', 'PubMed=19472407;', 'PubMed=20193106;', 'PubMed=20215515;', 'PubMed=22460905;', 'PubMed=22961666;', 'PubMed=25485619;', 'PubMed=25960936;', 'PubMed=26676926;', 'PubMed=27397505;', 'PubMed=28196595;', 'PubMed=28599409;']	['Source(s): ATCC; Cosmic-CLP; PubMed=25877200', 'Amelogenin: X,Y', 'CSF1PO: 13,14', 'D13S317: 8', 'D16S539: 12', 'D18S51: 12,13', 'D21S11: 28', 'D3S1358: 17', 'D5S818: 11', 'D7S820: 10,11', 'D8S1179: 13,15', 'FGA: 22', 'Penta D: 12,13', 'Penta E: 9,10', 'TH01: 8,9.3', 'TPOX: 9,11', 'vWA: 18,19']	Male	H446; H-446; NCI-446; NCIH446	NCIH446	['http://tcpaportal.org/mclp/']	CVCL_1562
53	HCC1187	['Group: Triple negative breast cancer (TNBC) cell line.', 'Part of: Cancer Cell Line Encyclopedia (CCLE) project.', 'Part of: COSMIC cell lines project.', 'Part of: ICBP43 breast cancer cell line panel.', 'Part of: KuDOS 95 cell line panel.', 'Part of: MD Anderson Cell Lines Project.', 'Doubling time: 100 hours (PubMed=25984343).', 'Microsatellite instability: Stable (MSS) (Sanger).', 'Omics: CN…	['NCIt; C4017; Ductal breast carcinoma']	[('CLO', 'CLO_0003632'), ('EFO', 'EFO_0001170'), ('ArrayExpress', 'E-MTAB-2706'), ('ArrayExpress', 'E-MTAB-2770'), ('ArrayExpress', 'E-MTAB-3610'), ('ATCC', 'CRL-2322'), ('BioSample', 'SAMN03471273'), ('CCLE', 'HCC1187_BREAST'), ('Cell_Model_Passport', 'SIDM00885'), ('ChEMBL-Cells', 'CHEMBL3308845'), ('ChEMBL-Targets', 'CHEMBL2366202'), ('Cosmic', '749711'), ('Cosmic', '904361'), ('Cosmic', '1136…	[]	HCC1187	['CVCL_1248 ! HCC1187 BL']	['NCBI_TaxID=9606; ! Homo sapiens']	['PubMed=9833771;', 'PubMed=9865903;', 'PubMed=11314036;', 'PubMed=12800145;', 'PubMed=16959974;', 'PubMed=17157791;', 'PubMed=17932254;', 'PubMed=19582160;', 'PubMed=21778573;', 'PubMed=22460905;', 'PubMed=22585861;', 'PubMed=23151021;', 'PubMed=24162158;', 'PubMed=24176112;', 'PubMed=25485619;', 'PubMed=25984343;', 'PubMed=27397505;', 'PubMed=28196595;']	['Source(s): ATCC; Cosmic-CLP; DSMZ; PubMed=25877200', 'Amelogenin: X', 'CSF1PO: 13', 'D13S317: 11', 'D16S539: 10', 'D18S51: 17', 'D21S11: 29,30', 'D3S1358: 15', 'D5S818: 12', 'D7S820: 8,11', 'D8S1179: 11', 'FGA: 23', 'Penta D: 11', 'Penta E: 16', 'TH01: 6', 'TPOX: 8', 'vWA: 19']	Female	HCC-1187	HCC1187	['http://www.pawefish.path.cam.ac.uk/BreastCellLineDescriptions/HCC1187.html', 'http://dpsc.ccbr.utoronto.ca/cancer/get_cellline.pl?cellline=HCC1187', 'http://lincs.hms.harvard.edu/resources/reagents/icbp43/', 'http://www.utsouthwestern.edu/edumedia/edufiles/about_us/admin_offices/technology_development/available_technologies/cell-lines.pdf', 'http://www.completegenomics.com/documents/PublicGenom…	CVCL_1247
54	HCC1187	['Group: Triple negative breast cancer (TNBC) cell line.', 'Part of: Cancer Cell Line Encyclopedia (CCLE) project.', 'Part of: COSMIC cell lines project.', 'Part of: ICBP43 breast cancer cell line panel.', 'Part of: KuDOS 95 cell line panel.', 'Part of: MD Anderson Cell Lines Project.', 'Doubling time: 100 hours (PubMed=25984343).', 'Microsatellite instability: Stable (MSS) (Sanger).', 'Omics: CN…	['NCIt; C4017; Ductal breast carcinoma']	[('CLO', 'CLO_0003632'), ('EFO', 'EFO_0001170'), ('ArrayExpress', 'E-MTAB-2706'), ('ArrayExpress', 'E-MTAB-2770'), ('ArrayExpress', 'E-MTAB-3610'), ('ATCC', 'CRL-2322'), ('BioSample', 'SAMN03471273'), ('CCLE', 'HCC1187_BREAST'), ('Cell_Model_Passport', 'SIDM00885'), ('ChEMBL-Cells', 'CHEMBL3308845'), ('ChEMBL-Targets', 'CHEMBL2366202'), ('Cosmic', '749711'), ('Cosmic', '904361'), ('Cosmic', '1136…	[]	HCC1187	['CVCL_1248 ! HCC1187 BL']	['NCBI_TaxID=9606; ! Homo sapiens']	['PubMed=9833771;', 'PubMed=9865903;', 'PubMed=11314036;', 'PubMed=12800145;', 'PubMed=16959974;', 'PubMed=17157791;', 'PubMed=17932254;', 'PubMed=19582160;', 'PubMed=21778573;', 'PubMed=22460905;', 'PubMed=22585861;', 'PubMed=23151021;', 'PubMed=24162158;', 'PubMed=24176112;', 'PubMed=25485619;', 'PubMed=25984343;', 'PubMed=27397505;', 'PubMed=28196595;']	['Source(s): ATCC; Cosmic-CLP; DSMZ; PubMed=25877200', 'Amelogenin: X', 'CSF1PO: 13', 'D13S317: 11', 'D16S539: 10', 'D18S51: 17', 'D21S11: 29,30', 'D3S1358: 15', 'D5S818: 12', 'D7S820: 8,11', 'D8S1179: 11', 'FGA: 23', 'Penta D: 11', 'Penta E: 16', 'TH01: 6', 'TPOX: 8', 'vWA: 19']	Female	HCC-1187	HCC1187	['http://www.pawefish.path.cam.ac.uk/BreastCellLineDescriptions/HCC1187.html', 'http://dpsc.ccbr.utoronto.ca/cancer/get_cellline.pl?cellline=HCC1187', 'http://lincs.hms.harvard.edu/resources/reagents/icbp43/', 'http://www.utsouthwestern.edu/edumedia/edufiles/about_us/admin_offices/technology_development/available_technologies/cell-lines.pdf', 'http://www.completegenomics.com/documents/PublicGenom…	CVCL_1247
55	HCC1187	['Group: Triple negative breast cancer (TNBC) cell line.', 'Part of: Cancer Cell Line Encyclopedia (CCLE) project.', 'Part of: COSMIC cell lines project.', 'Part of: ICBP43 breast cancer cell line panel.', 'Part of: KuDOS 95 cell line panel.', 'Part of: MD Anderson Cell Lines Project.', 'Doubling time: 100 hours (PubMed=25984343).', 'Microsatellite instability: Stable (MSS) (Sanger).', 'Omics: CN…	['NCIt; C4017; Ductal breast carcinoma']	[('CLO', 'CLO_0003632'), ('EFO', 'EFO_0001170'), ('ArrayExpress', 'E-MTAB-2706'), ('ArrayExpress', 'E-MTAB-2770'), ('ArrayExpress', 'E-MTAB-3610'), ('ATCC', 'CRL-2322'), ('BioSample', 'SAMN03471273'), ('CCLE', 'HCC1187_BREAST'), ('Cell_Model_Passport', 'SIDM00885'), ('ChEMBL-Cells', 'CHEMBL3308845'), ('ChEMBL-Targets', 'CHEMBL2366202'), ('Cosmic', '749711'), ('Cosmic', '904361'), ('Cosmic', '1136…	[]	HCC1187	['CVCL_1248 ! HCC1187 BL']	['NCBI_TaxID=9606; ! Homo sapiens']	['PubMed=9833771;', 'PubMed=9865903;', 'PubMed=11314036;', 'PubMed=12800145;', 'PubMed=16959974;', 'PubMed=17157791;', 'PubMed=17932254;', 'PubMed=19582160;', 'PubMed=21778573;', 'PubMed=22460905;', 'PubMed=22585861;', 'PubMed=23151021;', 'PubMed=24162158;', 'PubMed=24176112;', 'PubMed=25485619;', 'PubMed=25984343;', 'PubMed=27397505;', 'PubMed=28196595;']	['Source(s): ATCC; Cosmic-CLP; DSMZ; PubMed=25877200', 'Amelogenin: X', 'CSF1PO: 13', 'D13S317: 11', 'D16S539: 10', 'D18S51: 17', 'D21S11: 29,30', 'D3S1358: 15', 'D5S818: 12', 'D7S820: 8,11', 'D8S1179: 11', 'FGA: 23', 'Penta D: 11', 'Penta E: 16', 'TH01: 6', 'TPOX: 8', 'vWA: 19']	Female	HCC-1187	HCC1187	['http://www.pawefish.path.cam.ac.uk/BreastCellLineDescriptions/HCC1187.html', 'http://dpsc.ccbr.utoronto.ca/cancer/get_cellline.pl?cellline=HCC1187', 'http://lincs.hms.harvard.edu/resources/reagents/icbp43/', 'http://www.utsouthwestern.edu/edumedia/edufiles/about_us/admin_offices/technology_development/available_technologies/cell-lines.pdf', 'http://www.completegenomics.com/documents/PublicGenom…	CVCL_1247
56	HCC1187	['Group: Triple negative breast cancer (TNBC) cell line.', 'Part of: Cancer Cell Line Encyclopedia (CCLE) project.', 'Part of: COSMIC cell lines project.', 'Part of: ICBP43 breast cancer cell line panel.', 'Part of: KuDOS 95 cell line panel.', 'Part of: MD Anderson Cell Lines Project.', 'Doubling time: 100 hours (PubMed=25984343).', 'Microsatellite instability: Stable (MSS) (Sanger).', 'Omics: CN…	['NCIt; C4017; Ductal breast carcinoma']	[('CLO', 'CLO_0003632'), ('EFO', 'EFO_0001170'), ('ArrayExpress', 'E-MTAB-2706'), ('ArrayExpress', 'E-MTAB-2770'), ('ArrayExpress', 'E-MTAB-3610'), ('ATCC', 'CRL-2322'), ('BioSample', 'SAMN03471273'), ('CCLE', 'HCC1187_BREAST'), ('Cell_Model_Passport', 'SIDM00885'), ('ChEMBL-Cells', 'CHEMBL3308845'), ('ChEMBL-Targets', 'CHEMBL2366202'), ('Cosmic', '749711'), ('Cosmic', '904361'), ('Cosmic', '1136…	[]	HCC1187	['CVCL_1248 ! HCC1187 BL']	['NCBI_TaxID=9606; ! Homo sapiens']	['PubMed=9833771;', 'PubMed=9865903;', 'PubMed=11314036;', 'PubMed=12800145;', 'PubMed=16959974;', 'PubMed=17157791;', 'PubMed=17932254;', 'PubMed=19582160;', 'PubMed=21778573;', 'PubMed=22460905;', 'PubMed=22585861;', 'PubMed=23151021;', 'PubMed=24162158;', 'PubMed=24176112;', 'PubMed=25485619;', 'PubMed=25984343;', 'PubMed=27397505;', 'PubMed=28196595;']	['Source(s): ATCC; Cosmic-CLP; DSMZ; PubMed=25877200', 'Amelogenin: X', 'CSF1PO: 13', 'D13S317: 11', 'D16S539: 10', 'D18S51: 17', 'D21S11: 29,30', 'D3S1358: 15', 'D5S818: 12', 'D7S820: 8,11', 'D8S1179: 11', 'FGA: 23', 'Penta D: 11', 'Penta E: 16', 'TH01: 6', 'TPOX: 8', 'vWA: 19']	Female	HCC-1187	HCC1187	['http://www.pawefish.path.cam.ac.uk/BreastCellLineDescriptions/HCC1187.html', 'http://dpsc.ccbr.utoronto.ca/cancer/get_cellline.pl?cellline=HCC1187', 'http://lincs.hms.harvard.edu/resources/reagents/icbp43/', 'http://www.utsouthwestern.edu/edumedia/edufiles/about_us/admin_offices/technology_development/available_technologies/cell-lines.pdf', 'http://www.completegenomics.com/documents/PublicGenom…	CVCL_1247
57	MALME3M	['Part of: Cancer Cell Line Encyclopedia (CCLE) project.', 'Part of: MD Anderson Cell Lines Project.', 'Part of: NCI-60 cancer cell line panel.', 'From: Memorial Sloan Kettering Cancer Center; New York; USA.', 'Registration: Memorial Sloan Kettering Cancer Center Office of Technology Development; SK2009-092.', 'Doubling time: 46.2 hours (NCI-DTP).', 'HLA typing: A*02:01,02:01; B*13:02,40:01; C*06…	['NCIt; C3224; Melanoma']	[('BTO', 'BTO:0004162'), ('CLO', 'CLO_0007529'), ('CLO', 'CLO_0007530'), ('EFO', 'EFO_0002243'), ('CLDB', 'cl3334'), ('ArrayExpress', 'E-MTAB-2770'), ('ATCC', 'HTB-64'), ('BCRJ', '0287'), ('BioSample', 'SAMN03470851'), ('BioSample', 'SAMN03472750'), ('CCLE', 'MALME3M_SKIN'), ('Cell_Model_Passport', 'SIDM00011'), ('ChEMBL-Cells', 'CHEMBL3307507'), ('ChEMBL-Targets', 'CHEMBL614021'), ('Cosmic', '68…	[]	Malme-3M	['CVCL_1437 ! Malme-3', 'CVCL_1E90 ! Malme-3S']	['NCBI_TaxID=9606; ! Homo sapiens']	['DOI=10.1007/978-1-4757-1647-4_5;', 'PubMed=327080;', 'PubMed=833871;', 'PubMed=2041050;', 'PubMed=3518877;', 'PubMed=6935474;', 'PubMed=7017212;', 'PubMed=7459858;', 'PubMed=7999427;', 'PubMed=10700174;', 'PubMed=12068308;', 'PubMed=15009714;', 'PubMed=17088437;', 'PubMed=19372543;', 'PubMed=20215515;', 'PubMed=22384151;', 'PubMed=22460905;', 'PubMed=22628656;', 'PubMed=23285177;', 'PubMed=2385…	['Source(s): ATCC; KCLB; PubMed=19372543; PubMed=25056119', 'Amelogenin: X,Y', 'CSF1PO: 12', 'D13S317: 8,13', 'D16S539: 9,12', 'D18S51: 14', 'D19S433: 13,14', 'D21S11: 30.2,32.2', 'D2S1338: 24', 'D3S1358: 14,18', 'D5S818: 11', 'D7S820: 9,12', 'D8S1179: 13', 'FGA: 21,22', 'TH01: 8', 'TPOX: 8,9', 'vWA: 15,16']	Male	MALME-3M; MALME 3M; Malme-3 M; MALME.3M; Malme3M; MALME3M	MALME3M	['https://dtp.cancer.gov/discovery_development/nci-60/cell_list.htm', 'https://strap.nci.nih.gov/celline_detail.php?sample_id=44', 'https://www.mskcc.org/research-advantage/support/technology/tangible-material/malme-3m-human-melanoma-cell-line', 'http://tcpaportal.org/mclp/']	CVCL_1438
57	MALME3M	['Part of: Cancer Cell Line Encyclopedia (CCLE) project.', 'Part of: MD Anderson Cell Lines Project.', 'Part of: NCI-60 cancer cell line panel.', 'From: Memorial Sloan Kettering Cancer Center; New York; USA.', 'Registration: Memorial Sloan Kettering Cancer Center Office of Technology Development; SK2009-092.', 'Doubling time: 46.2 hours (NCI-DTP).', 'HLA typing: A*02:01,02:01; B*13:02,40:01; C*06…	['NCIt; C3224; Melanoma']	[('BTO', 'BTO:0004162'), ('CLO', 'CLO_0007529'), ('CLO', 'CLO_0007530'), ('EFO', 'EFO_0002243'), ('CLDB', 'cl3334'), ('ArrayExpress', 'E-MTAB-2770'), ('ATCC', 'HTB-64'), ('BCRJ', '0287'), ('BioSample', 'SAMN03470851'), ('BioSample', 'SAMN03472750'), ('CCLE', 'MALME3M_SKIN'), ('Cell_Model_Passport', 'SIDM00011'), ('ChEMBL-Cells', 'CHEMBL3307507'), ('ChEMBL-Targets', 'CHEMBL614021'), ('Cosmic', '68…	[]	Malme-3M	['CVCL_1437 ! Malme-3', 'CVCL_1E90 ! Malme-3S']	['NCBI_TaxID=9606; ! Homo sapiens']	['DOI=10.1007/978-1-4757-1647-4_5;', 'PubMed=327080;', 'PubMed=833871;', 'PubMed=2041050;', 'PubMed=3518877;', 'PubMed=6935474;', 'PubMed=7017212;', 'PubMed=7459858;', 'PubMed=7999427;', 'PubMed=10700174;', 'PubMed=12068308;', 'PubMed=15009714;', 'PubMed=17088437;', 'PubMed=19372543;', 'PubMed=20215515;', 'PubMed=22384151;', 'PubMed=22460905;', 'PubMed=22628656;', 'PubMed=23285177;', 'PubMed=2385…	['Source(s): ATCC; KCLB; PubMed=19372543; PubMed=25056119', 'Amelogenin: X,Y', 'CSF1PO: 12', 'D13S317: 8,13', 'D16S539: 9,12', 'D18S51: 14', 'D19S433: 13,14', 'D21S11: 30.2,32.2', 'D2S1338: 24', 'D3S1358: 14,18', 'D5S818: 11', 'D7S820: 9,12', 'D8S1179: 13', 'FGA: 21,22', 'TH01: 8', 'TPOX: 8,9', 'vWA: 15,16']	Male	MALME-3M; MALME 3M; Malme-3 M; MALME.3M; Malme3M; MALME3M	MALME3M	['https://dtp.cancer.gov/discovery_development/nci-60/cell_list.htm', 'https://strap.nci.nih.gov/celline_detail.php?sample_id=44', 'https://www.mskcc.org/research-advantage/support/technology/tangible-material/malme-3m-human-melanoma-cell-line', 'http://tcpaportal.org/mclp/']	CVCL_1438
57	MALME3M	['Part of: Cancer Cell Line Encyclopedia (CCLE) project.', 'Part of: MD Anderson Cell Lines Project.', 'Part of: NCI-60 cancer cell line panel.', 'From: Memorial Sloan Kettering Cancer Center; New York; USA.', 'Registration: Memorial Sloan Kettering Cancer Center Office of Technology Development; SK2009-092.', 'Doubling time: 46.2 hours (NCI-DTP).', 'HLA typing: A*02:01,02:01; B*13:02,40:01; C*06…	['NCIt; C3224; Melanoma']	[('BTO', 'BTO:0004162'), ('CLO', 'CLO_0007529'), ('CLO', 'CLO_0007530'), ('EFO', 'EFO_0002243'), ('CLDB', 'cl3334'), ('ArrayExpress', 'E-MTAB-2770'), ('ATCC', 'HTB-64'), ('BCRJ', '0287'), ('BioSample', 'SAMN03470851'), ('BioSample', 'SAMN03472750'), ('CCLE', 'MALME3M_SKIN'), ('Cell_Model_Passport', 'SIDM00011'), ('ChEMBL-Cells', 'CHEMBL3307507'), ('ChEMBL-Targets', 'CHEMBL614021'), ('Cosmic', '68…	[]	Malme-3M	['CVCL_1437 ! Malme-3', 'CVCL_1E90 ! Malme-3S']	['NCBI_TaxID=9606; ! Homo sapiens']	['DOI=10.1007/978-1-4757-1647-4_5;', 'PubMed=327080;', 'PubMed=833871;', 'PubMed=2041050;', 'PubMed=3518877;', 'PubMed=6935474;', 'PubMed=7017212;', 'PubMed=7459858;', 'PubMed=7999427;', 'PubMed=10700174;', 'PubMed=12068308;', 'PubMed=15009714;', 'PubMed=17088437;', 'PubMed=19372543;', 'PubMed=20215515;', 'PubMed=22384151;', 'PubMed=22460905;', 'PubMed=22628656;', 'PubMed=23285177;', 'PubMed=2385…	['Source(s): ATCC; KCLB; PubMed=19372543; PubMed=25056119', 'Amelogenin: X,Y', 'CSF1PO: 12', 'D13S317: 8,13', 'D16S539: 9,12', 'D18S51: 14', 'D19S433: 13,14', 'D21S11: 30.2,32.2', 'D2S1338: 24', 'D3S1358: 14,18', 'D5S818: 11', 'D7S820: 9,12', 'D8S1179: 13', 'FGA: 21,22', 'TH01: 8', 'TPOX: 8,9', 'vWA: 15,16']	Male	MALME-3M; MALME 3M; Malme-3 M; MALME.3M; Malme3M; MALME3M	MALME3M	['https://dtp.cancer.gov/discovery_development/nci-60/cell_list.htm', 'https://strap.nci.nih.gov/celline_detail.php?sample_id=44', 'https://www.mskcc.org/research-advantage/support/technology/tangible-material/malme-3m-human-melanoma-cell-line', 'http://tcpaportal.org/mclp/']	CVCL_1438
58	MALME3M	['Part of: Cancer Cell Line Encyclopedia (CCLE) project.', 'Part of: MD Anderson Cell Lines Project.', 'Part of: NCI-60 cancer cell line panel.', 'From: Memorial Sloan Kettering Cancer Center; New York; USA.', 'Registration: Memorial Sloan Kettering Cancer Center Office of Technology Development; SK2009-092.', 'Doubling time: 46.2 hours (NCI-DTP).', 'HLA typing: A*02:01,02:01; B*13:02,40:01; C*06…	['NCIt; C3224; Melanoma']	[('BTO', 'BTO:0004162'), ('CLO', 'CLO_0007529'), ('CLO', 'CLO_0007530'), ('EFO', 'EFO_0002243'), ('CLDB', 'cl3334'), ('ArrayExpress', 'E-MTAB-2770'), ('ATCC', 'HTB-64'), ('BCRJ', '0287'), ('BioSample', 'SAMN03470851'), ('BioSample', 'SAMN03472750'), ('CCLE', 'MALME3M_SKIN'), ('Cell_Model_Passport', 'SIDM00011'), ('ChEMBL-Cells', 'CHEMBL3307507'), ('ChEMBL-Targets', 'CHEMBL614021'), ('Cosmic', '68…	[]	Malme-3M	['CVCL_1437 ! Malme-3', 'CVCL_1E90 ! Malme-3S']	['NCBI_TaxID=9606; ! Homo sapiens']	['DOI=10.1007/978-1-4757-1647-4_5;', 'PubMed=327080;', 'PubMed=833871;', 'PubMed=2041050;', 'PubMed=3518877;', 'PubMed=6935474;', 'PubMed=7017212;', 'PubMed=7459858;', 'PubMed=7999427;', 'PubMed=10700174;', 'PubMed=12068308;', 'PubMed=15009714;', 'PubMed=17088437;', 'PubMed=19372543;', 'PubMed=20215515;', 'PubMed=22384151;', 'PubMed=22460905;', 'PubMed=22628656;', 'PubMed=23285177;', 'PubMed=2385…	['Source(s): ATCC; KCLB; PubMed=19372543; PubMed=25056119', 'Amelogenin: X,Y', 'CSF1PO: 12', 'D13S317: 8,13', 'D16S539: 9,12', 'D18S51: 14', 'D19S433: 13,14', 'D21S11: 30.2,32.2', 'D2S1338: 24', 'D3S1358: 14,18', 'D5S818: 11', 'D7S820: 9,12', 'D8S1179: 13', 'FGA: 21,22', 'TH01: 8', 'TPOX: 8,9', 'vWA: 15,16']	Male	MALME-3M; MALME 3M; Malme-3 M; MALME.3M; Malme3M; MALME3M	MALME3M	['https://dtp.cancer.gov/discovery_development/nci-60/cell_list.htm', 'https://strap.nci.nih.gov/celline_detail.php?sample_id=44', 'https://www.mskcc.org/research-advantage/support/technology/tangible-material/malme-3m-human-melanoma-cell-line', 'http://tcpaportal.org/mclp/']	CVCL_1438
58	MALME3M	['Part of: Cancer Cell Line Encyclopedia (CCLE) project.', 'Part of: MD Anderson Cell Lines Project.', 'Part of: NCI-60 cancer cell line panel.', 'From: Memorial Sloan Kettering Cancer Center; New York; USA.', 'Registration: Memorial Sloan Kettering Cancer Center Office of Technology Development; SK2009-092.', 'Doubling time: 46.2 hours (NCI-DTP).', 'HLA typing: A*02:01,02:01; B*13:02,40:01; C*06…	['NCIt; C3224; Melanoma']	[('BTO', 'BTO:0004162'), ('CLO', 'CLO_0007529'), ('CLO', 'CLO_0007530'), ('EFO', 'EFO_0002243'), ('CLDB', 'cl3334'), ('ArrayExpress', 'E-MTAB-2770'), ('ATCC', 'HTB-64'), ('BCRJ', '0287'), ('BioSample', 'SAMN03470851'), ('BioSample', 'SAMN03472750'), ('CCLE', 'MALME3M_SKIN'), ('Cell_Model_Passport', 'SIDM00011'), ('ChEMBL-Cells', 'CHEMBL3307507'), ('ChEMBL-Targets', 'CHEMBL614021'), ('Cosmic', '68…	[]	Malme-3M	['CVCL_1437 ! Malme-3', 'CVCL_1E90 ! Malme-3S']	['NCBI_TaxID=9606; ! Homo sapiens']	['DOI=10.1007/978-1-4757-1647-4_5;', 'PubMed=327080;', 'PubMed=833871;', 'PubMed=2041050;', 'PubMed=3518877;', 'PubMed=6935474;', 'PubMed=7017212;', 'PubMed=7459858;', 'PubMed=7999427;', 'PubMed=10700174;', 'PubMed=12068308;', 'PubMed=15009714;', 'PubMed=17088437;', 'PubMed=19372543;', 'PubMed=20215515;', 'PubMed=22384151;', 'PubMed=22460905;', 'PubMed=22628656;', 'PubMed=23285177;', 'PubMed=2385…	['Source(s): ATCC; KCLB; PubMed=19372543; PubMed=25056119', 'Amelogenin: X,Y', 'CSF1PO: 12', 'D13S317: 8,13', 'D16S539: 9,12', 'D18S51: 14', 'D19S433: 13,14', 'D21S11: 30.2,32.2', 'D2S1338: 24', 'D3S1358: 14,18', 'D5S818: 11', 'D7S820: 9,12', 'D8S1179: 13', 'FGA: 21,22', 'TH01: 8', 'TPOX: 8,9', 'vWA: 15,16']	Male	MALME-3M; MALME 3M; Malme-3 M; MALME.3M; Malme3M; MALME3M	MALME3M	['https://dtp.cancer.gov/discovery_development/nci-60/cell_list.htm', 'https://strap.nci.nih.gov/celline_detail.php?sample_id=44', 'https://www.mskcc.org/research-advantage/support/technology/tangible-material/malme-3m-human-melanoma-cell-line', 'http://tcpaportal.org/mclp/']	CVCL_1438
58	MALME3M	['Part of: Cancer Cell Line Encyclopedia (CCLE) project.', 'Part of: MD Anderson Cell Lines Project.', 'Part of: NCI-60 cancer cell line panel.', 'From: Memorial Sloan Kettering Cancer Center; New York; USA.', 'Registration: Memorial Sloan Kettering Cancer Center Office of Technology Development; SK2009-092.', 'Doubling time: 46.2 hours (NCI-DTP).', 'HLA typing: A*02:01,02:01; B*13:02,40:01; C*06…	['NCIt; C3224; Melanoma']	[('BTO', 'BTO:0004162'), ('CLO', 'CLO_0007529'), ('CLO', 'CLO_0007530'), ('EFO', 'EFO_0002243'), ('CLDB', 'cl3334'), ('ArrayExpress', 'E-MTAB-2770'), ('ATCC', 'HTB-64'), ('BCRJ', '0287'), ('BioSample', 'SAMN03470851'), ('BioSample', 'SAMN03472750'), ('CCLE', 'MALME3M_SKIN'), ('Cell_Model_Passport', 'SIDM00011'), ('ChEMBL-Cells', 'CHEMBL3307507'), ('ChEMBL-Targets', 'CHEMBL614021'), ('Cosmic', '68…	[]	Malme-3M	['CVCL_1437 ! Malme-3', 'CVCL_1E90 ! Malme-3S']	['NCBI_TaxID=9606; ! Homo sapiens']	['DOI=10.1007/978-1-4757-1647-4_5;', 'PubMed=327080;', 'PubMed=833871;', 'PubMed=2041050;', 'PubMed=3518877;', 'PubMed=6935474;', 'PubMed=7017212;', 'PubMed=7459858;', 'PubMed=7999427;', 'PubMed=10700174;', 'PubMed=12068308;', 'PubMed=15009714;', 'PubMed=17088437;', 'PubMed=19372543;', 'PubMed=20215515;', 'PubMed=22384151;', 'PubMed=22460905;', 'PubMed=22628656;', 'PubMed=23285177;', 'PubMed=2385…	['Source(s): ATCC; KCLB; PubMed=19372543; PubMed=25056119', 'Amelogenin: X,Y', 'CSF1PO: 12', 'D13S317: 8,13', 'D16S539: 9,12', 'D18S51: 14', 'D19S433: 13,14', 'D21S11: 30.2,32.2', 'D2S1338: 24', 'D3S1358: 14,18', 'D5S818: 11', 'D7S820: 9,12', 'D8S1179: 13', 'FGA: 21,22', 'TH01: 8', 'TPOX: 8,9', 'vWA: 15,16']	Male	MALME-3M; MALME 3M; Malme-3 M; MALME.3M; Malme3M; MALME3M	MALME3M	['https://dtp.cancer.gov/discovery_development/nci-60/cell_list.htm', 'https://strap.nci.nih.gov/celline_detail.php?sample_id=44', 'https://www.mskcc.org/research-advantage/support/technology/tangible-material/malme-3m-human-melanoma-cell-line', 'http://tcpaportal.org/mclp/']	CVCL_1438
59	PC14PE6	['Problematic cell line: Contaminated. Parent cell line (PC-14) has been shown to be a PC-9 derivative.', 'Sequence variation: EGFR p.Glu746_Ala750del (c.2235_2249del15) (from parent cell line).', 'Sequence variation: Homozygous for TP53 p.Arg248Gln (c.743G>A) (from parent cell line).', 'Caution: We are not certain that PC-14-PM4 and PC14PE6 are identical.']	['NCIt; C3512; Lung adenocarcinoma']	[('Wikidata', 'Q54938560')]	['CVCL_1640 ! PC-14']	PC14PE6	[]	['NCBI_TaxID=9606; ! Homo sapiens']	['PubMed=10741721;', 'PubMed=10987313;', 'PubMed=19771249;']	[]	Male	PC14-PE6; PC14/PE6	PC14PE6	[]
60	PC14PE6	['Problematic cell line: Contaminated. Parent cell line (PC-14) has been shown to be a PC-9 derivative.', 'Sequence variation: EGFR p.Glu746_Ala750del (c.2235_2249del15) (from parent cell line).', 'Sequence variation: Homozygous for TP53 p.Arg248Gln (c.743G>A) (from parent cell line).', 'Caution: We are not certain that PC-14-PM4 and PC14PE6 are identical.']	['NCIt; C3512; Lung adenocarcinoma']	[('Wikidata', 'Q54938560')]	['CVCL_1640 ! PC-14']	PC14PE6	[]	['NCBI_TaxID=9606; ! Homo sapiens']	['PubMed=10741721;', 'PubMed=10987313;', 'PubMed=19771249;']	[]	Male	PC14-PE6; PC14/PE6	PC14PE6	[]
61	CORL88B	['Part of: Cancer Cell Line Encyclopedia (CCLE) project.', 'Part of: COSMIC cell lines project.', 'HLA typing: A*01:01,01:01; B*58:05,37:04; C*07:06,07:06 (PubMed=25960936).', 'Microsatellite instability: Stable (MSS) (Sanger).', 'Omics: Deep exome analysis.', 'Omics: Deep proteome analysis.', 'Omics: Deep RNAseq analysis.', 'Omics: DNA methylation analysis.', 'Omics: SNP array analysis.', 'Omics…	['NCIt; C4917; Small cell lung carcinoma']	[('CLO', 'CLO_0002594'), ('EFO', 'EFO_0002144'), ('CLDB', 'cl884'), ('ArrayExpress', 'E-MTAB-2706'), ('ArrayExpress', 'E-MTAB-2770'), ('ArrayExpress', 'E-MTAB-3610'), ('BioSample', 'SAMN03473039'), ('CCLE', 'CORL88_LUNG'), ('Cell_Model_Passport', 'SIDM00506'), ('ChEMBL-Cells', 'CHEMBL3308865'), ('ChEMBL-Targets', 'CHEMBL2366329'), ('Cosmic', '687982'), ('Cosmic', '906808'), ('Cosmic', '1609523'),…	[]	COR-L88	[]	['NCBI_TaxID=9606; ! Homo sapiens']	['PubMed=2998422;', 'PubMed=3034934;', 'PubMed=12397641;', 'PubMed=15016488;', 'PubMed=20215515;', 'PubMed=22460905;', 'PubMed=25485619;', 'PubMed=25960936;', 'PubMed=27397505;']	['Source(s): Cosmic-CLP; ECACC; PubMed=25877200', 'Amelogenin: X', 'CSF1PO: 10', 'D13S317: 11', 'D16S539: 11,12', 'D18S51: 16,17', 'D21S11: 30', 'D3S1358: 17', 'D5S818: 13', 'D7S820: 9', 'D8S1179: 9,13', 'FGA: 19,20', 'Penta D: 9', 'Penta E: 14', 'TH01: 7', 'TPOX: 8,10', 'vWA: 14,17']	Male	Cor L88; CORL88; CorL88
62	CORL88B	['Part of: Cancer Cell Line Encyclopedia (CCLE) project.', 'Part of: COSMIC cell lines project.', 'HLA typing: A*01:01,01:01; B*58:05,37:04; C*07:06,07:06 (PubMed=25960936).', 'Microsatellite instability: Stable (MSS) (Sanger).', 'Omics: Deep exome analysis.', 'Omics: Deep proteome analysis.', 'Omics: Deep RNAseq analysis.', 'Omics: DNA methylation analysis.', 'Omics: SNP array analysis.', 'Omics…	['NCIt; C4917; Small cell lung carcinoma']	[('CLO', 'CLO_0002594'), ('EFO', 'EFO_0002144'), ('CLDB', 'cl884'), ('ArrayExpress', 'E-MTAB-2706'), ('ArrayExpress', 'E-MTAB-2770'), ('ArrayExpress', 'E-MTAB-3610'), ('BioSample', 'SAMN03473039'), ('CCLE', 'CORL88_LUNG'), ('Cell_Model_Passport', 'SIDM00506'), ('ChEMBL-Cells', 'CHEMBL3308865'), ('ChEMBL-Targets', 'CHEMBL2366329'), ('Cosmic', '687982'), ('Cosmic', '906808'), ('Cosmic', '1609523'),…	[]	COR-L88	[]	['NCBI_TaxID=9606; ! Homo sapiens']	['PubMed=2998422;', 'PubMed=3034934;', 'PubMed=12397641;', 'PubMed=15016488;', 'PubMed=20215515;', 'PubMed=22460905;', 'PubMed=25485619;', 'PubMed=25960936;', 'PubMed=27397505;']	['Source(s): Cosmic-CLP; ECACC; PubMed=25877200', 'Amelogenin: X', 'CSF1PO: 10', 'D13S317: 11', 'D16S539: 11,12', 'D18S51: 16,17', 'D21S11: 30', 'D3S1358: 17', 'D5S818: 13', 'D7S820: 9', 'D8S1179: 9,13', 'FGA: 19,20', 'Penta D: 9', 'Penta E: 14', 'TH01: 7', 'TPOX: 8,10', 'vWA: 14,17']	Male	Cor L88; CORL88; CorL88
63	NCIH2171	['Part of: Cancer Cell Line Encyclopedia (CCLE) project.', 'Part of: COSMIC cell lines project.', 'Doubling time: 40 hours (PubMed=25984343); ~35-60 hours (DSMZ).', 'Microsatellite instability: Stable (MSS) (Sanger).', 'Sequence variation: Homozygous for RB1 p.Ser567Ter (c.1700C>A) (ATCC).', 'Sequence variation: Homozygous for TP53 p.Gln144Ter (c.430C>T) (ATCC).', 'Omics: CNV analysis.', 'Omics: …	['NCIt; C4917; Small cell lung carcinoma']	[('BTO', 'BTO:0005978'), ('CLO', 'CLO_0008060'), ('EFO', 'EFO_0002282'), ('ArrayExpress', 'E-MTAB-2706'), ('ArrayExpress', 'E-MTAB-2770'), ('ATCC', 'CRL-5929'), ('BioSample', 'SAMN03471007'), ('CCLE', 'NCIH2171_LUNG'), ('Cell_Model_Passport', 'SIDM00733'), ('ChEMBL-Cells', 'CHEMBL3308320'), ('ChEMBL-Targets', 'CHEMBL2366213'), ('Cosmic', '688015'), ('Cosmic', '850437'), ('Cosmic', '877233'), ('Co…	[]	NCI-H2171	['CVCL_2654 ! NCI-BL2171']	['NCBI_TaxID=9606; ! Homo sapiens']	['PubMed=8806092;', 'PubMed=8806103;', 'PubMed=10987304;', 'PubMed=11030152;', 'PubMed=11314036;', 'PubMed=14762065;', 'PubMed=16157194;', 'PubMed=19472407;', 'PubMed=20215515;', 'PubMed=20624269;', 'PubMed=20679594;', 'PubMed=22460905;', 'PubMed=22961666;', 'PubMed=25485619;', 'PubMed=25984343;', 'PubMed=27397505;']	['Source(s): ATCC; Cosmic-CLP; DSMZ; PubMed=20679594; PubMed=25877200', 'Amelogenin: X,Y', 'CSF1PO: 10', 'D13S317: 11', 'D16S539: 12,13', 'D18S51: 18,21', 'D21S11: 28,32.2', 'D3S1358: 15', 'D5S818: 13', 'D7S820: 11,13', 'D8S1179: 12', 'FGA: 22', 'Penta D: 12', 'Penta E: 10', 'TH01: 9.3', 'TPOX: 8', 'vWA: 17']	Male	H2171; H-2171; NCIH2171	NCIH2171	['http://www.pawefish.path.cam.ac.uk/LungCellLineDescriptions/NCI-H2171.html']	CVCL_1536
64	NCIH2171	['Part of: Cancer Cell Line Encyclopedia (CCLE) project.', 'Part of: COSMIC cell lines project.', 'Doubling time: 40 hours (PubMed=25984343); ~35-60 hours (DSMZ).', 'Microsatellite instability: Stable (MSS) (Sanger).', 'Sequence variation: Homozygous for RB1 p.Ser567Ter (c.1700C>A) (ATCC).', 'Sequence variation: Homozygous for TP53 p.Gln144Ter (c.430C>T) (ATCC).', 'Omics: CNV analysis.', 'Omics: …	['NCIt; C4917; Small cell lung carcinoma']	[('BTO', 'BTO:0005978'), ('CLO', 'CLO_0008060'), ('EFO', 'EFO_0002282'), ('ArrayExpress', 'E-MTAB-2706'), ('ArrayExpress', 'E-MTAB-2770'), ('ATCC', 'CRL-5929'), ('BioSample', 'SAMN03471007'), ('CCLE', 'NCIH2171_LUNG'), ('Cell_Model_Passport', 'SIDM00733'), ('ChEMBL-Cells', 'CHEMBL3308320'), ('ChEMBL-Targets', 'CHEMBL2366213'), ('Cosmic', '688015'), ('Cosmic', '850437'), ('Cosmic', '877233'), ('Co…	[]	NCI-H2171	['CVCL_2654 ! NCI-BL2171']	['NCBI_TaxID=9606; ! Homo sapiens']	['PubMed=8806092;', 'PubMed=8806103;', 'PubMed=10987304;', 'PubMed=11030152;', 'PubMed=11314036;', 'PubMed=14762065;', 'PubMed=16157194;', 'PubMed=19472407;', 'PubMed=20215515;', 'PubMed=20624269;', 'PubMed=20679594;', 'PubMed=22460905;', 'PubMed=22961666;', 'PubMed=25485619;', 'PubMed=25984343;', 'PubMed=27397505;']	['Source(s): ATCC; Cosmic-CLP; DSMZ; PubMed=20679594; PubMed=25877200', 'Amelogenin: X,Y', 'CSF1PO: 10', 'D13S317: 11', 'D16S539: 12,13', 'D18S51: 18,21', 'D21S11: 28,32.2', 'D3S1358: 15', 'D5S818: 13', 'D7S820: 11,13', 'D8S1179: 12', 'FGA: 22', 'Penta D: 12', 'Penta E: 10', 'TH01: 9.3', 'TPOX: 8', 'vWA: 17']	Male	H2171; H-2171; NCIH2171	NCIH2171	['http://www.pawefish.path.cam.ac.uk/LungCellLineDescriptions/NCI-H2171.html']	CVCL_1536
65	NCIH1155	['Part of: Cancer Cell Line Encyclopedia (CCLE) project.', 'Part of: COSMIC cell lines project.', 'Part of: MD Anderson Cell Lines Project.', 'Microsatellite instability: Stable (MSS) (Sanger).', 'Sequence variation: Homozygous for TP53 p.Arg273His (c.818G>A) (PubMed=1565469).', 'Omics: Deep exome analysis.', 'Omics: Deep phosphoproteome analysis.', 'Omics: Deep proteome analysis.', 'Omics: Deep …	['NCIt; C4450; Large cell lung carcinoma']	[('BTO', 'BTO:0005292'), ('CLO', 'CLO_0007982'), ('EFO', 'EFO_0002250'), ('ArrayExpress', 'E-MTAB-2706'), ('ArrayExpress', 'E-MTAB-2770'), ('ArrayExpress', 'E-MTAB-3610'), ('ATCC', 'CRL-5818'), ('BCRJ', '0360'), ('BioSample', 'SAMN03471357'), ('CCLE', 'NCIH1155_LUNG'), ('Cell_Model_Passport', 'SIDM00651'), ('ChEMBL-Cells', 'CHEMBL3308312'), ('ChEMBL-Targets', 'CHEMBL2366073'), ('Cosmic', '722065'…	[]	NCI-H1155	[]	['NCBI_TaxID=9606; ! Homo sapiens']	['PubMed=1563005;', 'PubMed=1565469;', 'PubMed=8806092;', 'PubMed=11005564;', 'PubMed=11030152;', 'PubMed=19472407;', 'PubMed=20215515;', 'PubMed=22460905;', 'PubMed=22961666;', 'PubMed=24135919;', 'PubMed=25485619;', 'PubMed=27397505;', 'PubMed=28196595;']	['Source(s): ATCC; Cosmic-CLP; PubMed=25877200', 'Amelogenin: X', 'CSF1PO: 12', 'D13S317: 14', 'D16S539: 9', 'D18S51: 16', 'D21S11: 32.2', 'D3S1358: 15', 'D5S818: 10', 'D7S820: 8', 'D8S1179: 14,16', 'FGA: 26', 'Penta D: 9', 'Penta E: 10', 'TH01: 6', 'TPOX: 8', 'vWA: 15']	Male	H1155; H-1155; NCIH1155; NCI-1155	NCIH1155	['http://tcpaportal.org/mclp/']	CVCL_1456
66	NCIH1155	['Part of: Cancer Cell Line Encyclopedia (CCLE) project.', 'Part of: COSMIC cell lines project.', 'Part of: MD Anderson Cell Lines Project.', 'Microsatellite instability: Stable (MSS) (Sanger).', 'Sequence variation: Homozygous for TP53 p.Arg273His (c.818G>A) (PubMed=1565469).', 'Omics: Deep exome analysis.', 'Omics: Deep phosphoproteome analysis.', 'Omics: Deep proteome analysis.', 'Omics: Deep …	['NCIt; C4450; Large cell lung carcinoma']	[('BTO', 'BTO:0005292'), ('CLO', 'CLO_0007982'), ('EFO', 'EFO_0002250'), ('ArrayExpress', 'E-MTAB-2706'), ('ArrayExpress', 'E-MTAB-2770'), ('ArrayExpress', 'E-MTAB-3610'), ('ATCC', 'CRL-5818'), ('BCRJ', '0360'), ('BioSample', 'SAMN03471357'), ('CCLE', 'NCIH1155_LUNG'), ('Cell_Model_Passport', 'SIDM00651'), ('ChEMBL-Cells', 'CHEMBL3308312'), ('ChEMBL-Targets', 'CHEMBL2366073'), ('Cosmic', '722065'…	[]	NCI-H1155	[]	['NCBI_TaxID=9606; ! Homo sapiens']	['PubMed=1563005;', 'PubMed=1565469;', 'PubMed=8806092;', 'PubMed=11005564;', 'PubMed=11030152;', 'PubMed=19472407;', 'PubMed=20215515;', 'PubMed=22460905;', 'PubMed=22961666;', 'PubMed=24135919;', 'PubMed=25485619;', 'PubMed=27397505;', 'PubMed=28196595;']	['Source(s): ATCC; Cosmic-CLP; PubMed=25877200', 'Amelogenin: X', 'CSF1PO: 12', 'D13S317: 14', 'D16S539: 9', 'D18S51: 16', 'D21S11: 32.2', 'D3S1358: 15', 'D5S818: 10', 'D7S820: 8', 'D8S1179: 14,16', 'FGA: 26', 'Penta D: 9', 'Penta E: 10', 'TH01: 6', 'TPOX: 8', 'vWA: 15']	Male	H1155; H-1155; NCIH1155; NCI-1155	NCIH1155	['http://tcpaportal.org/mclp/']	CVCL_1456
67	CHAGOK1	['Part of: Cancer Cell Line Encyclopedia (CCLE) project.', 'Part of: COSMIC cell lines project.', 'Microsatellite instability: Stable (MSS) (Sanger).', 'Omics: Deep exome analysis.', 'Omics: Deep RNAseq analysis.', 'Omics: DNA methylation analysis.', 'Omics: SNP array analysis.', 'Omics: Transcriptome analysis.', 'Derived from metastatic site: Subcutaneous.']	['NCIt; C35875; Bronchogenic carcinoma']	[('BTO', 'BTO:0003108'), ('CLO', 'CLO_0002413'), ('EFO', 'EFO_0002155'), ('ArrayExpress', 'E-MTAB-2706'), ('ArrayExpress', 'E-MTAB-2770'), ('ArrayExpress', 'E-MTAB-3610'), ('ATCC', 'HTB-168'), ('BioSample', 'SAMN03473197'), ('CCLE', 'CHAGOK1_LUNG'), ('Cell_Model_Passport', 'SIDM00924'), ('ChEMBL-Cells', 'CHEMBL3308489'), ('ChEMBL-Targets', 'CHEMBL1075421'), ('Cosmic', '687596'), ('Cosmic', '19953…	['CVCL_DG43 ! ChaGo']	ChaGo-K-1	[]	['NCBI_TaxID=9606; ! Homo sapiens']	['PubMed=62839;', 'PubMed=20215515;', 'PubMed=22460905;', 'PubMed=25485619;', 'PubMed=27397505;']	['Source(s): ATCC; Cosmic-CLP; PubMed=25877200', 'Amelogenin: X,Y', 'CSF1PO: 10', 'D13S317: 11', 'D16S539: 11', 'D18S51: 13,20', 'D21S11: 31.2,32', 'D3S1358: 16', 'D5S818: 12', 'D7S820: 8,12', 'D8S1179: 11,12', 'FGA: 23', 'Penta D: 9,13', 'Penta E: 11,12', 'TH01: 9.3', 'TPOX: 8', 'vWA: 17,18']	Male	CHAGO-K-1; ChaGo K-1; ChaGo-K1; CHAGOK1; ChaGoK1	CHAGOK1	[]	CVCL_1121
67	CHAGOK1	['Part of: Cancer Cell Line Encyclopedia (CCLE) project.', 'Part of: COSMIC cell lines project.', 'Microsatellite instability: Stable (MSS) (Sanger).', 'Omics: Deep exome analysis.', 'Omics: Deep RNAseq analysis.', 'Omics: DNA methylation analysis.', 'Omics: SNP array analysis.', 'Omics: Transcriptome analysis.', 'Derived from metastatic site: Subcutaneous.']	['NCIt; C35875; Bronchogenic carcinoma']	[('BTO', 'BTO:0003108'), ('CLO', 'CLO_0002413'), ('EFO', 'EFO_0002155'), ('ArrayExpress', 'E-MTAB-2706'), ('ArrayExpress', 'E-MTAB-2770'), ('ArrayExpress', 'E-MTAB-3610'), ('ATCC', 'HTB-168'), ('BioSample', 'SAMN03473197'), ('CCLE', 'CHAGOK1_LUNG'), ('Cell_Model_Passport', 'SIDM00924'), ('ChEMBL-Cells', 'CHEMBL3308489'), ('ChEMBL-Targets', 'CHEMBL1075421'), ('Cosmic', '687596'), ('Cosmic', '19953…	['CVCL_DG43 ! ChaGo']	ChaGo-K-1	[]	['NCBI_TaxID=9606; ! Homo sapiens']	['PubMed=62839;', 'PubMed=20215515;', 'PubMed=22460905;', 'PubMed=25485619;', 'PubMed=27397505;']	['Source(s): ATCC; Cosmic-CLP; PubMed=25877200', 'Amelogenin: X,Y', 'CSF1PO: 10', 'D13S317: 11', 'D16S539: 11', 'D18S51: 13,20', 'D21S11: 31.2,32', 'D3S1358: 16', 'D5S818: 12', 'D7S820: 8,12', 'D8S1179: 11,12', 'FGA: 23', 'Penta D: 9,13', 'Penta E: 11,12', 'TH01: 9.3', 'TPOX: 8', 'vWA: 17,18']	Male	CHAGO-K-1; ChaGo K-1; ChaGo-K1; CHAGOK1; ChaGoK1	CHAGOK1	[]	CVCL_1121
68	CHAGOK1	['Part of: Cancer Cell Line Encyclopedia (CCLE) project.', 'Part of: COSMIC cell lines project.', 'Microsatellite instability: Stable (MSS) (Sanger).', 'Omics: Deep exome analysis.', 'Omics: Deep RNAseq analysis.', 'Omics: DNA methylation analysis.', 'Omics: SNP array analysis.', 'Omics: Transcriptome analysis.', 'Derived from metastatic site: Subcutaneous.']	['NCIt; C35875; Bronchogenic carcinoma']	[('BTO', 'BTO:0003108'), ('CLO', 'CLO_0002413'), ('EFO', 'EFO_0002155'), ('ArrayExpress', 'E-MTAB-2706'), ('ArrayExpress', 'E-MTAB-2770'), ('ArrayExpress', 'E-MTAB-3610'), ('ATCC', 'HTB-168'), ('BioSample', 'SAMN03473197'), ('CCLE', 'CHAGOK1_LUNG'), ('Cell_Model_Passport', 'SIDM00924'), ('ChEMBL-Cells', 'CHEMBL3308489'), ('ChEMBL-Targets', 'CHEMBL1075421'), ('Cosmic', '687596'), ('Cosmic', '19953…	['CVCL_DG43 ! ChaGo']	ChaGo-K-1	[]	['NCBI_TaxID=9606; ! Homo sapiens']	['PubMed=62839;', 'PubMed=20215515;', 'PubMed=22460905;', 'PubMed=25485619;', 'PubMed=27397505;']	['Source(s): ATCC; Cosmic-CLP; PubMed=25877200', 'Amelogenin: X,Y', 'CSF1PO: 10', 'D13S317: 11', 'D16S539: 11', 'D18S51: 13,20', 'D21S11: 31.2,32', 'D3S1358: 16', 'D5S818: 12', 'D7S820: 8,12', 'D8S1179: 11,12', 'FGA: 23', 'Penta D: 9,13', 'Penta E: 11,12', 'TH01: 9.3', 'TPOX: 8', 'vWA: 17,18']	Male	CHAGO-K-1; ChaGo K-1; ChaGo-K1; CHAGOK1; ChaGoK1	CHAGOK1	[]	CVCL_1121
68	CHAGOK1	['Part of: Cancer Cell Line Encyclopedia (CCLE) project.', 'Part of: COSMIC cell lines project.', 'Microsatellite instability: Stable (MSS) (Sanger).', 'Omics: Deep exome analysis.', 'Omics: Deep RNAseq analysis.', 'Omics: DNA methylation analysis.', 'Omics: SNP array analysis.', 'Omics: Transcriptome analysis.', 'Derived from metastatic site: Subcutaneous.']	['NCIt; C35875; Bronchogenic carcinoma']	[('BTO', 'BTO:0003108'), ('CLO', 'CLO_0002413'), ('EFO', 'EFO_0002155'), ('ArrayExpress', 'E-MTAB-2706'), ('ArrayExpress', 'E-MTAB-2770'), ('ArrayExpress', 'E-MTAB-3610'), ('ATCC', 'HTB-168'), ('BioSample', 'SAMN03473197'), ('CCLE', 'CHAGOK1_LUNG'), ('Cell_Model_Passport', 'SIDM00924'), ('ChEMBL-Cells', 'CHEMBL3308489'), ('ChEMBL-Targets', 'CHEMBL1075421'), ('Cosmic', '687596'), ('Cosmic', '19953…	['CVCL_DG43 ! ChaGo']	ChaGo-K-1	[]	['NCBI_TaxID=9606; ! Homo sapiens']	['PubMed=62839;', 'PubMed=20215515;', 'PubMed=22460905;', 'PubMed=25485619;', 'PubMed=27397505;']	['Source(s): ATCC; Cosmic-CLP; PubMed=25877200', 'Amelogenin: X,Y', 'CSF1PO: 10', 'D13S317: 11', 'D16S539: 11', 'D18S51: 13,20', 'D21S11: 31.2,32', 'D3S1358: 16', 'D5S818: 12', 'D7S820: 8,12', 'D8S1179: 11,12', 'FGA: 23', 'Penta D: 9,13', 'Penta E: 11,12', 'TH01: 9.3', 'TPOX: 8', 'vWA: 17,18']	Male	CHAGO-K-1; ChaGo K-1; ChaGo-K1; CHAGOK1; ChaGoK1	CHAGOK1	[]	CVCL_1121
69	SNB75	['Part of: Cancer Cell Line Encyclopedia (CCLE) project.', 'Part of: COSMIC cell lines project.', 'Part of: JFCR39 cancer cell line panel.', 'Part of: MD Anderson Cell Lines Project.', 'Part of: NCI-60 cancer cell line panel.', 'Doubling time: 58 +- 2 hours (PubMed=3121170); 62.8 hours (NCI-DTP).', 'HLA typing: A*02:01:01,11:01:01; B*35,39; C*04,12:03:01; DPB1*04:01,04:02; DQB1*03,05:01:01; DRB1*…	['NCIt; C3058; Glioblastoma']	[('BTO', 'BTO:0004222'), ('ArrayExpress', 'E-MTAB-2770'), ('ArrayExpress', 'E-MTAB-3610'), ('CCLE', 'SNB75_CENTRAL_NERVOUS_SYSTEM'), ('Cell_Model_Passport', 'SIDM00095'), ('ChEMBL-Cells', 'CHEMBL3307616'), ('ChEMBL-Targets', 'CHEMBL614451'), ('Cosmic', '687583'), ('Cosmic', '875895'), ('Cosmic', '905982'), ('Cosmic', '974242'), ('Cosmic', '1092638'), ('Cosmic', '1175820'), ('Cosmic', '1305362'), …	[]	SNB-75	[]	['NCBI_TaxID=9606; ! Homo sapiens']	['PubMed=2041050;', 'PubMed=3121170;', 'PubMed=10700174;', 'PubMed=15748285;', 'PubMed=15900046;', 'PubMed=17088437;', 'PubMed=18277095;', 'PubMed=19372543;', 'PubMed=22336246;', 'PubMed=22384151;', 'PubMed=22628656;', 'PubMed=23856246;', 'PubMed=23933261;', 'PubMed=24279929;', 'PubMed=24670534;', 'PubMed=27377824;', 'PubMed=27397505;', 'PubMed=27807467;', 'PubMed=28196595;']	['Source(s): Cosmic-CLP; PubMed=19372543', 'Amelogenin: X', 'CSF1PO: 10,12', 'D13S317: 8,12', 'D16S539: 11,13', 'D18S51: 18', 'D19S433: 13,14', 'D21S11: 30', 'D2S1338: 17,23', 'D3S1358: 17', 'D5S818: 12', 'D7S820: 9,11 (Cosmic-CLP)', 'D7S820: 9 (PubMed=19372543)', 'D8S1179: 12', 'FGA: 19,23', 'TH01: 6,9 (Cosmic-CLP)', 'TH01: 9 (PubMed=19372543)', 'TPOX: 8,10', 'vWA: 16,18']	Female	SNB.75; SNB75	SNB75	['https://dtp.cancer.gov/discovery_development/nci-60/cell_list.htm', 'https://strap.nci.nih.gov/celline_detail.php?sample_id=56', 'http://tcpaportal.org/mclp/']	CVCL_1706
70	SNB75	['Part of: Cancer Cell Line Encyclopedia (CCLE) project.', 'Part of: COSMIC cell lines project.', 'Part of: JFCR39 cancer cell line panel.', 'Part of: MD Anderson Cell Lines Project.', 'Part of: NCI-60 cancer cell line panel.', 'Doubling time: 58 +- 2 hours (PubMed=3121170); 62.8 hours (NCI-DTP).', 'HLA typing: A*02:01:01,11:01:01; B*35,39; C*04,12:03:01; DPB1*04:01,04:02; DQB1*03,05:01:01; DRB1*…	['NCIt; C3058; Glioblastoma']	[('BTO', 'BTO:0004222'), ('ArrayExpress', 'E-MTAB-2770'), ('ArrayExpress', 'E-MTAB-3610'), ('CCLE', 'SNB75_CENTRAL_NERVOUS_SYSTEM'), ('Cell_Model_Passport', 'SIDM00095'), ('ChEMBL-Cells', 'CHEMBL3307616'), ('ChEMBL-Targets', 'CHEMBL614451'), ('Cosmic', '687583'), ('Cosmic', '875895'), ('Cosmic', '905982'), ('Cosmic', '974242'), ('Cosmic', '1092638'), ('Cosmic', '1175820'), ('Cosmic', '1305362'), …	[]	SNB-75	[]	['NCBI_TaxID=9606; ! Homo sapiens']	['PubMed=2041050;', 'PubMed=3121170;', 'PubMed=10700174;', 'PubMed=15748285;', 'PubMed=15900046;', 'PubMed=17088437;', 'PubMed=18277095;', 'PubMed=19372543;', 'PubMed=22336246;', 'PubMed=22384151;', 'PubMed=22628656;', 'PubMed=23856246;', 'PubMed=23933261;', 'PubMed=24279929;', 'PubMed=24670534;', 'PubMed=27377824;', 'PubMed=27397505;', 'PubMed=27807467;', 'PubMed=28196595;']	['Source(s): Cosmic-CLP; PubMed=19372543', 'Amelogenin: X', 'CSF1PO: 10,12', 'D13S317: 8,12', 'D16S539: 11,13', 'D18S51: 18', 'D19S433: 13,14', 'D21S11: 30', 'D2S1338: 17,23', 'D3S1358: 17', 'D5S818: 12', 'D7S820: 9,11 (Cosmic-CLP)', 'D7S820: 9 (PubMed=19372543)', 'D8S1179: 12', 'FGA: 19,23', 'TH01: 6,9 (Cosmic-CLP)', 'TH01: 9 (PubMed=19372543)', 'TPOX: 8,10', 'vWA: 16,18']	Female	SNB.75; SNB75	SNB75	['https://dtp.cancer.gov/discovery_development/nci-60/cell_list.htm', 'https://strap.nci.nih.gov/celline_detail.php?sample_id=56', 'http://tcpaportal.org/mclp/']	CVCL_1706
71	SNB75	['Part of: Cancer Cell Line Encyclopedia (CCLE) project.', 'Part of: COSMIC cell lines project.', 'Part of: JFCR39 cancer cell line panel.', 'Part of: MD Anderson Cell Lines Project.', 'Part of: NCI-60 cancer cell line panel.', 'Doubling time: 58 +- 2 hours (PubMed=3121170); 62.8 hours (NCI-DTP).', 'HLA typing: A*02:01:01,11:01:01; B*35,39; C*04,12:03:01; DPB1*04:01,04:02; DQB1*03,05:01:01; DRB1*…	['NCIt; C3058; Glioblastoma']	[('BTO', 'BTO:0004222'), ('ArrayExpress', 'E-MTAB-2770'), ('ArrayExpress', 'E-MTAB-3610'), ('CCLE', 'SNB75_CENTRAL_NERVOUS_SYSTEM'), ('Cell_Model_Passport', 'SIDM00095'), ('ChEMBL-Cells', 'CHEMBL3307616'), ('ChEMBL-Targets', 'CHEMBL614451'), ('Cosmic', '687583'), ('Cosmic', '875895'), ('Cosmic', '905982'), ('Cosmic', '974242'), ('Cosmic', '1092638'), ('Cosmic', '1175820'), ('Cosmic', '1305362'), …	[]	SNB-75	[]	['NCBI_TaxID=9606; ! Homo sapiens']	['PubMed=2041050;', 'PubMed=3121170;', 'PubMed=10700174;', 'PubMed=15748285;', 'PubMed=15900046;', 'PubMed=17088437;', 'PubMed=18277095;', 'PubMed=19372543;', 'PubMed=22336246;', 'PubMed=22384151;', 'PubMed=22628656;', 'PubMed=23856246;', 'PubMed=23933261;', 'PubMed=24279929;', 'PubMed=24670534;', 'PubMed=27377824;', 'PubMed=27397505;', 'PubMed=27807467;', 'PubMed=28196595;']	['Source(s): Cosmic-CLP; PubMed=19372543', 'Amelogenin: X', 'CSF1PO: 10,12', 'D13S317: 8,12', 'D16S539: 11,13', 'D18S51: 18', 'D19S433: 13,14', 'D21S11: 30', 'D2S1338: 17,23', 'D3S1358: 17', 'D5S818: 12', 'D7S820: 9,11 (Cosmic-CLP)', 'D7S820: 9 (PubMed=19372543)', 'D8S1179: 12', 'FGA: 19,23', 'TH01: 6,9 (Cosmic-CLP)', 'TH01: 9 (PubMed=19372543)', 'TPOX: 8,10', 'vWA: 16,18']	Female	SNB.75; SNB75	SNB75	['https://dtp.cancer.gov/discovery_development/nci-60/cell_list.htm', 'https://strap.nci.nih.gov/celline_detail.php?sample_id=56', 'http://tcpaportal.org/mclp/']	CVCL_1706
72	SNB75	['Part of: Cancer Cell Line Encyclopedia (CCLE) project.', 'Part of: COSMIC cell lines project.', 'Part of: JFCR39 cancer cell line panel.', 'Part of: MD Anderson Cell Lines Project.', 'Part of: NCI-60 cancer cell line panel.', 'Doubling time: 58 +- 2 hours (PubMed=3121170); 62.8 hours (NCI-DTP).', 'HLA typing: A*02:01:01,11:01:01; B*35,39; C*04,12:03:01; DPB1*04:01,04:02; DQB1*03,05:01:01; DRB1*…	['NCIt; C3058; Glioblastoma']	[('BTO', 'BTO:0004222'), ('ArrayExpress', 'E-MTAB-2770'), ('ArrayExpress', 'E-MTAB-3610'), ('CCLE', 'SNB75_CENTRAL_NERVOUS_SYSTEM'), ('Cell_Model_Passport', 'SIDM00095'), ('ChEMBL-Cells', 'CHEMBL3307616'), ('ChEMBL-Targets', 'CHEMBL614451'), ('Cosmic', '687583'), ('Cosmic', '875895'), ('Cosmic', '905982'), ('Cosmic', '974242'), ('Cosmic', '1092638'), ('Cosmic', '1175820'), ('Cosmic', '1305362'), …	[]	SNB-75	[]	['NCBI_TaxID=9606; ! Homo sapiens']	['PubMed=2041050;', 'PubMed=3121170;', 'PubMed=10700174;', 'PubMed=15748285;', 'PubMed=15900046;', 'PubMed=17088437;', 'PubMed=18277095;', 'PubMed=19372543;', 'PubMed=22336246;', 'PubMed=22384151;', 'PubMed=22628656;', 'PubMed=23856246;', 'PubMed=23933261;', 'PubMed=24279929;', 'PubMed=24670534;', 'PubMed=27377824;', 'PubMed=27397505;', 'PubMed=27807467;', 'PubMed=28196595;']	['Source(s): Cosmic-CLP; PubMed=19372543', 'Amelogenin: X', 'CSF1PO: 10,12', 'D13S317: 8,12', 'D16S539: 11,13', 'D18S51: 18', 'D19S433: 13,14', 'D21S11: 30', 'D2S1338: 17,23', 'D3S1358: 17', 'D5S818: 12', 'D7S820: 9,11 (Cosmic-CLP)', 'D7S820: 9 (PubMed=19372543)', 'D8S1179: 12', 'FGA: 19,23', 'TH01: 6,9 (Cosmic-CLP)', 'TH01: 9 (PubMed=19372543)', 'TPOX: 8,10', 'vWA: 16,18']	Female	SNB.75; SNB75	SNB75	['https://dtp.cancer.gov/discovery_development/nci-60/cell_list.htm', 'https://strap.nci.nih.gov/celline_detail.php?sample_id=56', 'http://tcpaportal.org/mclp/']	CVCL_1706
73	SNB75	['Part of: Cancer Cell Line Encyclopedia (CCLE) project.', 'Part of: COSMIC cell lines project.', 'Part of: JFCR39 cancer cell line panel.', 'Part of: MD Anderson Cell Lines Project.', 'Part of: NCI-60 cancer cell line panel.', 'Doubling time: 58 +- 2 hours (PubMed=3121170); 62.8 hours (NCI-DTP).', 'HLA typing: A*02:01:01,11:01:01; B*35,39; C*04,12:03:01; DPB1*04:01,04:02; DQB1*03,05:01:01; DRB1*…	['NCIt; C3058; Glioblastoma']	[('BTO', 'BTO:0004222'), ('ArrayExpress', 'E-MTAB-2770'), ('ArrayExpress', 'E-MTAB-3610'), ('CCLE', 'SNB75_CENTRAL_NERVOUS_SYSTEM'), ('Cell_Model_Passport', 'SIDM00095'), ('ChEMBL-Cells', 'CHEMBL3307616'), ('ChEMBL-Targets', 'CHEMBL614451'), ('Cosmic', '687583'), ('Cosmic', '875895'), ('Cosmic', '905982'), ('Cosmic', '974242'), ('Cosmic', '1092638'), ('Cosmic', '1175820'), ('Cosmic', '1305362'), …	[]	SNB-75	[]	['NCBI_TaxID=9606; ! Homo sapiens']	['PubMed=2041050;', 'PubMed=3121170;', 'PubMed=10700174;', 'PubMed=15748285;', 'PubMed=15900046;', 'PubMed=17088437;', 'PubMed=18277095;', 'PubMed=19372543;', 'PubMed=22336246;', 'PubMed=22384151;', 'PubMed=22628656;', 'PubMed=23856246;', 'PubMed=23933261;', 'PubMed=24279929;', 'PubMed=24670534;', 'PubMed=27377824;', 'PubMed=27397505;', 'PubMed=27807467;', 'PubMed=28196595;']	['Source(s): Cosmic-CLP; PubMed=19372543', 'Amelogenin: X', 'CSF1PO: 10,12', 'D13S317: 8,12', 'D16S539: 11,13', 'D18S51: 18', 'D19S433: 13,14', 'D21S11: 30', 'D2S1338: 17,23', 'D3S1358: 17', 'D5S818: 12', 'D7S820: 9,11 (Cosmic-CLP)', 'D7S820: 9 (PubMed=19372543)', 'D8S1179: 12', 'FGA: 19,23', 'TH01: 6,9 (Cosmic-CLP)', 'TH01: 9 (PubMed=19372543)', 'TPOX: 8,10', 'vWA: 16,18']	Female	SNB.75; SNB75	SNB75	['https://dtp.cancer.gov/discovery_development/nci-60/cell_list.htm', 'https://strap.nci.nih.gov/celline_detail.php?sample_id=56', 'http://tcpaportal.org/mclp/']	CVCL_1706
74	SNB75	['Part of: Cancer Cell Line Encyclopedia (CCLE) project.', 'Part of: COSMIC cell lines project.', 'Part of: JFCR39 cancer cell line panel.', 'Part of: MD Anderson Cell Lines Project.', 'Part of: NCI-60 cancer cell line panel.', 'Doubling time: 58 +- 2 hours (PubMed=3121170); 62.8 hours (NCI-DTP).', 'HLA typing: A*02:01:01,11:01:01; B*35,39; C*04,12:03:01; DPB1*04:01,04:02; DQB1*03,05:01:01; DRB1*…	['NCIt; C3058; Glioblastoma']	[('BTO', 'BTO:0004222'), ('ArrayExpress', 'E-MTAB-2770'), ('ArrayExpress', 'E-MTAB-3610'), ('CCLE', 'SNB75_CENTRAL_NERVOUS_SYSTEM'), ('Cell_Model_Passport', 'SIDM00095'), ('ChEMBL-Cells', 'CHEMBL3307616'), ('ChEMBL-Targets', 'CHEMBL614451'), ('Cosmic', '687583'), ('Cosmic', '875895'), ('Cosmic', '905982'), ('Cosmic', '974242'), ('Cosmic', '1092638'), ('Cosmic', '1175820'), ('Cosmic', '1305362'), …	[]	SNB-75	[]	['NCBI_TaxID=9606; ! Homo sapiens']	['PubMed=2041050;', 'PubMed=3121170;', 'PubMed=10700174;', 'PubMed=15748285;', 'PubMed=15900046;', 'PubMed=17088437;', 'PubMed=18277095;', 'PubMed=19372543;', 'PubMed=22336246;', 'PubMed=22384151;', 'PubMed=22628656;', 'PubMed=23856246;', 'PubMed=23933261;', 'PubMed=24279929;', 'PubMed=24670534;', 'PubMed=27377824;', 'PubMed=27397505;', 'PubMed=27807467;', 'PubMed=28196595;']	['Source(s): Cosmic-CLP; PubMed=19372543', 'Amelogenin: X', 'CSF1PO: 10,12', 'D13S317: 8,12', 'D16S539: 11,13', 'D18S51: 18', 'D19S433: 13,14', 'D21S11: 30', 'D2S1338: 17,23', 'D3S1358: 17', 'D5S818: 12', 'D7S820: 9,11 (Cosmic-CLP)', 'D7S820: 9 (PubMed=19372543)', 'D8S1179: 12', 'FGA: 19,23', 'TH01: 6,9 (Cosmic-CLP)', 'TH01: 9 (PubMed=19372543)', 'TPOX: 8,10', 'vWA: 16,18']	Female	SNB.75; SNB75	SNB75	['https://dtp.cancer.gov/discovery_development/nci-60/cell_list.htm', 'https://strap.nci.nih.gov/celline_detail.php?sample_id=56', 'http://tcpaportal.org/mclp/']	CVCL_1706
75	CHAGOK1	['Part of: Cancer Cell Line Encyclopedia (CCLE) project.', 'Part of: COSMIC cell lines project.', 'Microsatellite instability: Stable (MSS) (Sanger).', 'Omics: Deep exome analysis.', 'Omics: Deep RNAseq analysis.', 'Omics: DNA methylation analysis.', 'Omics: SNP array analysis.', 'Omics: Transcriptome analysis.', 'Derived from metastatic site: Subcutaneous.']	['NCIt; C35875; Bronchogenic carcinoma']	[('BTO', 'BTO:0003108'), ('CLO', 'CLO_0002413'), ('EFO', 'EFO_0002155'), ('ArrayExpress', 'E-MTAB-2706'), ('ArrayExpress', 'E-MTAB-2770'), ('ArrayExpress', 'E-MTAB-3610'), ('ATCC', 'HTB-168'), ('BioSample', 'SAMN03473197'), ('CCLE', 'CHAGOK1_LUNG'), ('Cell_Model_Passport', 'SIDM00924'), ('ChEMBL-Cells', 'CHEMBL3308489'), ('ChEMBL-Targets', 'CHEMBL1075421'), ('Cosmic', '687596'), ('Cosmic', '19953…	['CVCL_DG43 ! ChaGo']	ChaGo-K-1	[]	['NCBI_TaxID=9606; ! Homo sapiens']	['PubMed=62839;', 'PubMed=20215515;', 'PubMed=22460905;', 'PubMed=25485619;', 'PubMed=27397505;']	['Source(s): ATCC; Cosmic-CLP; PubMed=25877200', 'Amelogenin: X,Y', 'CSF1PO: 10', 'D13S317: 11', 'D16S539: 11', 'D18S51: 13,20', 'D21S11: 31.2,32', 'D3S1358: 16', 'D5S818: 12', 'D7S820: 8,12', 'D8S1179: 11,12', 'FGA: 23', 'Penta D: 9,13', 'Penta E: 11,12', 'TH01: 9.3', 'TPOX: 8', 'vWA: 17,18']	Male	CHAGO-K-1; ChaGo K-1; ChaGo-K1; CHAGOK1; ChaGoK1	CHAGOK1	[]	CVCL_1121
75	CHAGOK1	['Part of: Cancer Cell Line Encyclopedia (CCLE) project.', 'Part of: COSMIC cell lines project.', 'Microsatellite instability: Stable (MSS) (Sanger).', 'Omics: Deep exome analysis.', 'Omics: Deep RNAseq analysis.', 'Omics: DNA methylation analysis.', 'Omics: SNP array analysis.', 'Omics: Transcriptome analysis.', 'Derived from metastatic site: Subcutaneous.']	['NCIt; C35875; Bronchogenic carcinoma']	[('BTO', 'BTO:0003108'), ('CLO', 'CLO_0002413'), ('EFO', 'EFO_0002155'), ('ArrayExpress', 'E-MTAB-2706'), ('ArrayExpress', 'E-MTAB-2770'), ('ArrayExpress', 'E-MTAB-3610'), ('ATCC', 'HTB-168'), ('BioSample', 'SAMN03473197'), ('CCLE', 'CHAGOK1_LUNG'), ('Cell_Model_Passport', 'SIDM00924'), ('ChEMBL-Cells', 'CHEMBL3308489'), ('ChEMBL-Targets', 'CHEMBL1075421'), ('Cosmic', '687596'), ('Cosmic', '19953…	['CVCL_DG43 ! ChaGo']	ChaGo-K-1	[]	['NCBI_TaxID=9606; ! Homo sapiens']	['PubMed=62839;', 'PubMed=20215515;', 'PubMed=22460905;', 'PubMed=25485619;', 'PubMed=27397505;']	['Source(s): ATCC; Cosmic-CLP; PubMed=25877200', 'Amelogenin: X,Y', 'CSF1PO: 10', 'D13S317: 11', 'D16S539: 11', 'D18S51: 13,20', 'D21S11: 31.2,32', 'D3S1358: 16', 'D5S818: 12', 'D7S820: 8,12', 'D8S1179: 11,12', 'FGA: 23', 'Penta D: 9,13', 'Penta E: 11,12', 'TH01: 9.3', 'TPOX: 8', 'vWA: 17,18']	Male	CHAGO-K-1; ChaGo K-1; ChaGo-K1; CHAGOK1; ChaGoK1	CHAGOK1	[]	CVCL_1121
76	CHAGOK1	['Part of: Cancer Cell Line Encyclopedia (CCLE) project.', 'Part of: COSMIC cell lines project.', 'Microsatellite instability: Stable (MSS) (Sanger).', 'Omics: Deep exome analysis.', 'Omics: Deep RNAseq analysis.', 'Omics: DNA methylation analysis.', 'Omics: SNP array analysis.', 'Omics: Transcriptome analysis.', 'Derived from metastatic site: Subcutaneous.']	['NCIt; C35875; Bronchogenic carcinoma']	[('BTO', 'BTO:0003108'), ('CLO', 'CLO_0002413'), ('EFO', 'EFO_0002155'), ('ArrayExpress', 'E-MTAB-2706'), ('ArrayExpress', 'E-MTAB-2770'), ('ArrayExpress', 'E-MTAB-3610'), ('ATCC', 'HTB-168'), ('BioSample', 'SAMN03473197'), ('CCLE', 'CHAGOK1_LUNG'), ('Cell_Model_Passport', 'SIDM00924'), ('ChEMBL-Cells', 'CHEMBL3308489'), ('ChEMBL-Targets', 'CHEMBL1075421'), ('Cosmic', '687596'), ('Cosmic', '19953…	['CVCL_DG43 ! ChaGo']	ChaGo-K-1	[]	['NCBI_TaxID=9606; ! Homo sapiens']	['PubMed=62839;', 'PubMed=20215515;', 'PubMed=22460905;', 'PubMed=25485619;', 'PubMed=27397505;']	['Source(s): ATCC; Cosmic-CLP; PubMed=25877200', 'Amelogenin: X,Y', 'CSF1PO: 10', 'D13S317: 11', 'D16S539: 11', 'D18S51: 13,20', 'D21S11: 31.2,32', 'D3S1358: 16', 'D5S818: 12', 'D7S820: 8,12', 'D8S1179: 11,12', 'FGA: 23', 'Penta D: 9,13', 'Penta E: 11,12', 'TH01: 9.3', 'TPOX: 8', 'vWA: 17,18']	Male	CHAGO-K-1; ChaGo K-1; ChaGo-K1; CHAGOK1; ChaGoK1	CHAGOK1	[]	CVCL_1121
76	CHAGOK1	['Part of: Cancer Cell Line Encyclopedia (CCLE) project.', 'Part of: COSMIC cell lines project.', 'Microsatellite instability: Stable (MSS) (Sanger).', 'Omics: Deep exome analysis.', 'Omics: Deep RNAseq analysis.', 'Omics: DNA methylation analysis.', 'Omics: SNP array analysis.', 'Omics: Transcriptome analysis.', 'Derived from metastatic site: Subcutaneous.']	['NCIt; C35875; Bronchogenic carcinoma']	[('BTO', 'BTO:0003108'), ('CLO', 'CLO_0002413'), ('EFO', 'EFO_0002155'), ('ArrayExpress', 'E-MTAB-2706'), ('ArrayExpress', 'E-MTAB-2770'), ('ArrayExpress', 'E-MTAB-3610'), ('ATCC', 'HTB-168'), ('BioSample', 'SAMN03473197'), ('CCLE', 'CHAGOK1_LUNG'), ('Cell_Model_Passport', 'SIDM00924'), ('ChEMBL-Cells', 'CHEMBL3308489'), ('ChEMBL-Targets', 'CHEMBL1075421'), ('Cosmic', '687596'), ('Cosmic', '19953…	['CVCL_DG43 ! ChaGo']	ChaGo-K-1	[]	['NCBI_TaxID=9606; ! Homo sapiens']	['PubMed=62839;', 'PubMed=20215515;', 'PubMed=22460905;', 'PubMed=25485619;', 'PubMed=27397505;']	['Source(s): ATCC; Cosmic-CLP; PubMed=25877200', 'Amelogenin: X,Y', 'CSF1PO: 10', 'D13S317: 11', 'D16S539: 11', 'D18S51: 13,20', 'D21S11: 31.2,32', 'D3S1358: 16', 'D5S818: 12', 'D7S820: 8,12', 'D8S1179: 11,12', 'FGA: 23', 'Penta D: 9,13', 'Penta E: 11,12', 'TH01: 9.3', 'TPOX: 8', 'vWA: 17,18']	Male	CHAGO-K-1; ChaGo K-1; ChaGo-K1; CHAGOK1; ChaGoK1	CHAGOK1	[]	CVCL_1121
77	HOP62	['Part of: Cancer Cell Line Encyclopedia (CCLE) project.', 'Part of: COSMIC cell lines project.', 'Part of: KuDOS 95 cell line panel.', 'Part of: MD Anderson Cell Lines Project.', 'Part of: NCI-60 cancer cell line panel.', 'Doubling time: 39 hours (NCI-DTP).', 'HLA typing: A*03:01:01; B*07,44; C*05,07:02:01; DPB1*04:02; DQB1*06,06; DRB1*13,15 (PubMed=15748285).', 'Microsatellite instability: Stab…	['NCIt; C3512; Lung adenocarcinoma']	[('BTO', 'BTO:0004080'), ('EFO', 'EFO_0006439'), ('ArrayExpress', 'E-MTAB-2706'), ('ArrayExpress', 'E-MTAB-2770'), ('ArrayExpress', 'E-MTAB-3610'), ('BioSample', 'SAMN03471402'), ('CCLE', 'HOP62_LUNG'), ('Cell_Model_Passport', 'SIDM00133'), ('ChEMBL-Cells', 'CHEMBL3307671'), ('ChEMBL-Targets', 'CHEMBL614643'), ('Cosmic', '875855'), ('Cosmic', '905972'), ('Cosmic', '974289'), ('Cosmic', '1092603')…	[]	HOP-62	[]	['NCBI_TaxID=9606; ! Homo sapiens']	['DOI=10.4172/2157-7145.S2-005;', 'PubMed=2041050;', 'PubMed=2536293;', 'PubMed=10700174;', 'PubMed=15748285;', 'PubMed=17088437;', 'PubMed=19372543;', 'PubMed=22384151;', 'PubMed=22628656;', 'PubMed=22961666;', 'PubMed=23856246;', 'PubMed=23933261;', 'PubMed=24279929;', 'PubMed=24670534;', 'PubMed=25485619;', 'PubMed=27377824;', 'PubMed=27397505;', 'PubMed=27807467;', 'PubMed=28196595;']	['Source(s): Cosmic-CLP; DOI=10.4172/2157-7145.S2-005; PubMed=19372543; PubMed=25877200', 'Amelogenin: X', 'CSF1PO: 11,12', 'D13S317: 12', 'D16S539: 11,12', 'D18S51: 14', 'D19S433: 13,14', 'D21S11: 30', 'D2S1338: 19', 'D3S1358: 14,18', 'D5S818: 11', 'D7S820: 10,12', 'D8S1179: 13', 'FGA: 22,24', 'Penta D: 9,13', 'Penta E: 10,19', 'TH01: 8,9', 'TPOX: 8,11', 'vWA: 15,17']	Female	HOP 62; HOP62; Hop62	HOP62	['https://dtp.cancer.gov/discovery_development/nci-60/cell_list.htm', 'https://strap.nci.nih.gov/celline_detail.php?sample_id=13', 'http://tcpaportal.org/mclp/']	CVCL_1285
78	HOP62	['Part of: Cancer Cell Line Encyclopedia (CCLE) project.', 'Part of: COSMIC cell lines project.', 'Part of: KuDOS 95 cell line panel.', 'Part of: MD Anderson Cell Lines Project.', 'Part of: NCI-60 cancer cell line panel.', 'Doubling time: 39 hours (NCI-DTP).', 'HLA typing: A*03:01:01; B*07,44; C*05,07:02:01; DPB1*04:02; DQB1*06,06; DRB1*13,15 (PubMed=15748285).', 'Microsatellite instability: Stab…	['NCIt; C3512; Lung adenocarcinoma']	[('BTO', 'BTO:0004080'), ('EFO', 'EFO_0006439'), ('ArrayExpress', 'E-MTAB-2706'), ('ArrayExpress', 'E-MTAB-2770'), ('ArrayExpress', 'E-MTAB-3610'), ('BioSample', 'SAMN03471402'), ('CCLE', 'HOP62_LUNG'), ('Cell_Model_Passport', 'SIDM00133'), ('ChEMBL-Cells', 'CHEMBL3307671'), ('ChEMBL-Targets', 'CHEMBL614643'), ('Cosmic', '875855'), ('Cosmic', '905972'), ('Cosmic', '974289'), ('Cosmic', '1092603')…	[]	HOP-62	[]	['NCBI_TaxID=9606; ! Homo sapiens']	['DOI=10.4172/2157-7145.S2-005;', 'PubMed=2041050;', 'PubMed=2536293;', 'PubMed=10700174;', 'PubMed=15748285;', 'PubMed=17088437;', 'PubMed=19372543;', 'PubMed=22384151;', 'PubMed=22628656;', 'PubMed=22961666;', 'PubMed=23856246;', 'PubMed=23933261;', 'PubMed=24279929;', 'PubMed=24670534;', 'PubMed=25485619;', 'PubMed=27377824;', 'PubMed=27397505;', 'PubMed=27807467;', 'PubMed=28196595;']	['Source(s): Cosmic-CLP; DOI=10.4172/2157-7145.S2-005; PubMed=19372543; PubMed=25877200', 'Amelogenin: X', 'CSF1PO: 11,12', 'D13S317: 12', 'D16S539: 11,12', 'D18S51: 14', 'D19S433: 13,14', 'D21S11: 30', 'D2S1338: 19', 'D3S1358: 14,18', 'D5S818: 11', 'D7S820: 10,12', 'D8S1179: 13', 'FGA: 22,24', 'Penta D: 9,13', 'Penta E: 10,19', 'TH01: 8,9', 'TPOX: 8,11', 'vWA: 15,17']	Female	HOP 62; HOP62; Hop62	HOP62	['https://dtp.cancer.gov/discovery_development/nci-60/cell_list.htm', 'https://strap.nci.nih.gov/celline_detail.php?sample_id=13', 'http://tcpaportal.org/mclp/']	CVCL_1285
79	NCIH1838	['Part of: Cancer Cell Line Encyclopedia (CCLE) project.', 'Part of: COSMIC cell lines project.', 'Part of: KuDOS 95 cell line panel.', 'Part of: MD Anderson Cell Lines Project.', 'Microsatellite instability: Stable (MSS) (Sanger).', 'Omics: Deep exome analysis.', 'Omics: Deep RNAseq analysis.', 'Omics: DNA methylation analysis.', 'Omics: Protein expression by reverse-phase protein arrays.', 'Omi…	['NCIt; C3512; Lung adenocarcinoma']	[('BTO', 'BTO:0005779'), ('CLO', 'CLO_0008023'), ('EFO', 'EFO_0002268'), ('ArrayExpress', 'E-MTAB-2706'), ('ArrayExpress', 'E-MTAB-2770'), ('ArrayExpress', 'E-MTAB-3610'), ('ATCC', 'CRL-5899'), ('BioSample', 'SAMN03471784'), ('CCLE', 'NCIH1838_LUNG'), ('Cell_Model_Passport', 'SIDM00769'), ('ChEMBL-Cells', 'CHEMBL3308317'), ('ChEMBL-Targets', 'CHEMBL2366346'), ('Cosmic', '687807'), ('Cosmic', '877…	[]	NCI-H1838	[]	['NCBI_TaxID=9606; ! Homo sapiens']	['PubMed=8806092;', 'PubMed=11030152;', 'PubMed=20215515;', 'PubMed=22460905;', 'PubMed=25485619;', 'PubMed=27397505;', 'PubMed=28196595;']	['Source(s): ATCC; Cosmic-CLP; PubMed=25877200', 'Amelogenin: X', 'CSF1PO: 12', 'D13S317: 11', 'D16S539: 13', 'D18S51: 17', 'D21S11: 29', 'D3S1358: 15', 'D5S818: 12', 'D7S820: 8', 'D8S1179: 14', 'FGA: 20,23.2', 'Penta D: 9,13', 'Penta E: 12', 'TH01: 8', 'TPOX: 8', 'vWA: 17']	Female	H1838; H-1838; NCIH1838	NCIH1838	['http://tcpaportal.org/mclp/']	CVCL_1499
80	NCIH1838	['Part of: Cancer Cell Line Encyclopedia (CCLE) project.', 'Part of: COSMIC cell lines project.', 'Part of: KuDOS 95 cell line panel.', 'Part of: MD Anderson Cell Lines Project.', 'Microsatellite instability: Stable (MSS) (Sanger).', 'Omics: Deep exome analysis.', 'Omics: Deep RNAseq analysis.', 'Omics: DNA methylation analysis.', 'Omics: Protein expression by reverse-phase protein arrays.', 'Omi…	['NCIt; C3512; Lung adenocarcinoma']	[('BTO', 'BTO:0005779'), ('CLO', 'CLO_0008023'), ('EFO', 'EFO_0002268'), ('ArrayExpress', 'E-MTAB-2706'), ('ArrayExpress', 'E-MTAB-2770'), ('ArrayExpress', 'E-MTAB-3610'), ('ATCC', 'CRL-5899'), ('BioSample', 'SAMN03471784'), ('CCLE', 'NCIH1838_LUNG'), ('Cell_Model_Passport', 'SIDM00769'), ('ChEMBL-Cells', 'CHEMBL3308317'), ('ChEMBL-Targets', 'CHEMBL2366346'), ('Cosmic', '687807'), ('Cosmic', '877…	[]	NCI-H1838	[]	['NCBI_TaxID=9606; ! Homo sapiens']	['PubMed=8806092;', 'PubMed=11030152;', 'PubMed=20215515;', 'PubMed=22460905;', 'PubMed=25485619;', 'PubMed=27397505;', 'PubMed=28196595;']	['Source(s): ATCC; Cosmic-CLP; PubMed=25877200', 'Amelogenin: X', 'CSF1PO: 12', 'D13S317: 11', 'D16S539: 13', 'D18S51: 17', 'D21S11: 29', 'D3S1358: 15', 'D5S818: 12', 'D7S820: 8', 'D8S1179: 14', 'FGA: 20,23.2', 'Penta D: 9,13', 'Penta E: 12', 'TH01: 8', 'TPOX: 8', 'vWA: 17']	Female	H1838; H-1838; NCIH1838	NCIH1838	['http://tcpaportal.org/mclp/']	CVCL_1499
81	SUM149PT	['Group: Triple negative breast cancer (TNBC) cell line.', 'Part of: KuDOS 95 cell line panel.', 'Characteristics: Derived from a mouse xenograft of a transplanted primary human invasive infiltrating ductal carcinoma metastatic nodule.', 'Sequence variation: Hemizygous for BRCA1 p.Asn723fs*13 (c.2169delT) (2288delT) (PubMed=16397213; PubMed=19593635; PubMed=22032724).', 'Sequence variation: Homoz…	['NCIt; C4001; Inflammatory breast carcinoma']	[('BTO', 'BTO:0005475'), ('EFO', 'EFO_0001240'), ('ArrayExpress', 'E-MTAB-2706'), ('BioSample', 'SAMN03472959'), ('Cosmic', '1044208'), ('Cosmic', '1046959'), ('Cosmic', '1136379'), ('Cosmic', '1176631'), ('Cosmic', '1287929'), ('Cosmic', '1289411'), ('Cosmic', '1460239'), ('Cosmic', '1523966'), ('Cosmic', '1603224'), ('Cosmic', '2036674'), ('GEO', 'GSM115105'), ('GEO', 'GSM217600'), ('GEO', 'GSM…	[]	SUM149PT	[]	['NCBI_TaxID=9606; ! Homo sapiens']	['PubMed=10424408;', 'PubMed=10604729;', 'PubMed=10700188;', 'PubMed=12353263;', 'PubMed=12800145;', 'PubMed=15677628;', 'PubMed=15857504;', 'PubMed=16397213;', 'PubMed=16541312;', 'PubMed=17157791;', 'PubMed=19582160;', 'PubMed=19593635;', 'PubMed=22032724;', 'PubMed=23151021;', 'PubMed=23401782;', 'PubMed=23601657;', 'PubMed=24162158;', 'PubMed=24176112;', 'PubMed=25485619;', 'PubMed=26495931;'…	['Source(s): PubMed=25877200', 'Amelogenin: X', 'CSF1PO: 12', 'D13S317: 12', 'D16S539: 11', 'D18S51: 14,15', 'D21S11: 28,31.2', 'D3S1358: 17', 'D5S818: 11', 'D7S820: 11', 'D8S1179: 14,16', 'FGA: 29', 'Penta D: 8,9', 'Penta E: 11', 'TH01: 9.3', 'TPOX: 9', 'vWA: 16,18']	Female	SUM-149PT; SUM 149PT; SUM149-PT; SUM149; SUM-149; SUM 149; 149 PT; 149PT; BrCL12	SUM149PT	['https://sumlineknowledgebase.com/?page_id=249', 'https://www.bioivt.com/sum-breast-cancer-cell-lines/']	CVCL_3422
82	SUM149PT	['Group: Triple negative breast cancer (TNBC) cell line.', 'Part of: KuDOS 95 cell line panel.', 'Characteristics: Derived from a mouse xenograft of a transplanted primary human invasive infiltrating ductal carcinoma metastatic nodule.', 'Sequence variation: Hemizygous for BRCA1 p.Asn723fs*13 (c.2169delT) (2288delT) (PubMed=16397213; PubMed=19593635; PubMed=22032724).', 'Sequence variation: Homoz…	['NCIt; C4001; Inflammatory breast carcinoma']	[('BTO', 'BTO:0005475'), ('EFO', 'EFO_0001240'), ('ArrayExpress', 'E-MTAB-2706'), ('BioSample', 'SAMN03472959'), ('Cosmic', '1044208'), ('Cosmic', '1046959'), ('Cosmic', '1136379'), ('Cosmic', '1176631'), ('Cosmic', '1287929'), ('Cosmic', '1289411'), ('Cosmic', '1460239'), ('Cosmic', '1523966'), ('Cosmic', '1603224'), ('Cosmic', '2036674'), ('GEO', 'GSM115105'), ('GEO', 'GSM217600'), ('GEO', 'GSM…	[]	SUM149PT	[]	['NCBI_TaxID=9606; ! Homo sapiens']	['PubMed=10424408;', 'PubMed=10604729;', 'PubMed=10700188;', 'PubMed=12353263;', 'PubMed=12800145;', 'PubMed=15677628;', 'PubMed=15857504;', 'PubMed=16397213;', 'PubMed=16541312;', 'PubMed=17157791;', 'PubMed=19582160;', 'PubMed=19593635;', 'PubMed=22032724;', 'PubMed=23151021;', 'PubMed=23401782;', 'PubMed=23601657;', 'PubMed=24162158;', 'PubMed=24176112;', 'PubMed=25485619;', 'PubMed=26495931;'…	['Source(s): PubMed=25877200', 'Amelogenin: X', 'CSF1PO: 12', 'D13S317: 12', 'D16S539: 11', 'D18S51: 14,15', 'D21S11: 28,31.2', 'D3S1358: 17', 'D5S818: 11', 'D7S820: 11', 'D8S1179: 14,16', 'FGA: 29', 'Penta D: 8,9', 'Penta E: 11', 'TH01: 9.3', 'TPOX: 9', 'vWA: 16,18']	Female	SUM-149PT; SUM 149PT; SUM149-PT; SUM149; SUM-149; SUM 149; 149 PT; 149PT; BrCL12	SUM149PT	['https://sumlineknowledgebase.com/?page_id=249', 'https://www.bioivt.com/sum-breast-cancer-cell-lines/']	CVCL_3422
83	SR8714
84	SR8714
85	HOP62	['Part of: Cancer Cell Line Encyclopedia (CCLE) project.', 'Part of: COSMIC cell lines project.', 'Part of: KuDOS 95 cell line panel.', 'Part of: MD Anderson Cell Lines Project.', 'Part of: NCI-60 cancer cell line panel.', 'Doubling time: 39 hours (NCI-DTP).', 'HLA typing: A*03:01:01; B*07,44; C*05,07:02:01; DPB1*04:02; DQB1*06,06; DRB1*13,15 (PubMed=15748285).', 'Microsatellite instability: Stab…	['NCIt; C3512; Lung adenocarcinoma']	[('BTO', 'BTO:0004080'), ('EFO', 'EFO_0006439'), ('ArrayExpress', 'E-MTAB-2706'), ('ArrayExpress', 'E-MTAB-2770'), ('ArrayExpress', 'E-MTAB-3610'), ('BioSample', 'SAMN03471402'), ('CCLE', 'HOP62_LUNG'), ('Cell_Model_Passport', 'SIDM00133'), ('ChEMBL-Cells', 'CHEMBL3307671'), ('ChEMBL-Targets', 'CHEMBL614643'), ('Cosmic', '875855'), ('Cosmic', '905972'), ('Cosmic', '974289'), ('Cosmic', '1092603')…	[]	HOP-62	[]	['NCBI_TaxID=9606; ! Homo sapiens']	['DOI=10.4172/2157-7145.S2-005;', 'PubMed=2041050;', 'PubMed=2536293;', 'PubMed=10700174;', 'PubMed=15748285;', 'PubMed=17088437;', 'PubMed=19372543;', 'PubMed=22384151;', 'PubMed=22628656;', 'PubMed=22961666;', 'PubMed=23856246;', 'PubMed=23933261;', 'PubMed=24279929;', 'PubMed=24670534;', 'PubMed=25485619;', 'PubMed=27377824;', 'PubMed=27397505;', 'PubMed=27807467;', 'PubMed=28196595;']	['Source(s): Cosmic-CLP; DOI=10.4172/2157-7145.S2-005; PubMed=19372543; PubMed=25877200', 'Amelogenin: X', 'CSF1PO: 11,12', 'D13S317: 12', 'D16S539: 11,12', 'D18S51: 14', 'D19S433: 13,14', 'D21S11: 30', 'D2S1338: 19', 'D3S1358: 14,18', 'D5S818: 11', 'D7S820: 10,12', 'D8S1179: 13', 'FGA: 22,24', 'Penta D: 9,13', 'Penta E: 10,19', 'TH01: 8,9', 'TPOX: 8,11', 'vWA: 15,17']	Female	HOP 62; HOP62; Hop62	HOP62	['https://dtp.cancer.gov/discovery_development/nci-60/cell_list.htm', 'https://strap.nci.nih.gov/celline_detail.php?sample_id=13', 'http://tcpaportal.org/mclp/']	CVCL_1285
86	HOP62	['Part of: Cancer Cell Line Encyclopedia (CCLE) project.', 'Part of: COSMIC cell lines project.', 'Part of: KuDOS 95 cell line panel.', 'Part of: MD Anderson Cell Lines Project.', 'Part of: NCI-60 cancer cell line panel.', 'Doubling time: 39 hours (NCI-DTP).', 'HLA typing: A*03:01:01; B*07,44; C*05,07:02:01; DPB1*04:02; DQB1*06,06; DRB1*13,15 (PubMed=15748285).', 'Microsatellite instability: Stab…	['NCIt; C3512; Lung adenocarcinoma']	[('BTO', 'BTO:0004080'), ('EFO', 'EFO_0006439'), ('ArrayExpress', 'E-MTAB-2706'), ('ArrayExpress', 'E-MTAB-2770'), ('ArrayExpress', 'E-MTAB-3610'), ('BioSample', 'SAMN03471402'), ('CCLE', 'HOP62_LUNG'), ('Cell_Model_Passport', 'SIDM00133'), ('ChEMBL-Cells', 'CHEMBL3307671'), ('ChEMBL-Targets', 'CHEMBL614643'), ('Cosmic', '875855'), ('Cosmic', '905972'), ('Cosmic', '974289'), ('Cosmic', '1092603')…	[]	HOP-62	[]	['NCBI_TaxID=9606; ! Homo sapiens']	['DOI=10.4172/2157-7145.S2-005;', 'PubMed=2041050;', 'PubMed=2536293;', 'PubMed=10700174;', 'PubMed=15748285;', 'PubMed=17088437;', 'PubMed=19372543;', 'PubMed=22384151;', 'PubMed=22628656;', 'PubMed=22961666;', 'PubMed=23856246;', 'PubMed=23933261;', 'PubMed=24279929;', 'PubMed=24670534;', 'PubMed=25485619;', 'PubMed=27377824;', 'PubMed=27397505;', 'PubMed=27807467;', 'PubMed=28196595;']	['Source(s): Cosmic-CLP; DOI=10.4172/2157-7145.S2-005; PubMed=19372543; PubMed=25877200', 'Amelogenin: X', 'CSF1PO: 11,12', 'D13S317: 12', 'D16S539: 11,12', 'D18S51: 14', 'D19S433: 13,14', 'D21S11: 30', 'D2S1338: 19', 'D3S1358: 14,18', 'D5S818: 11', 'D7S820: 10,12', 'D8S1179: 13', 'FGA: 22,24', 'Penta D: 9,13', 'Penta E: 10,19', 'TH01: 8,9', 'TPOX: 8,11', 'vWA: 15,17']	Female	HOP 62; HOP62; Hop62	HOP62	['https://dtp.cancer.gov/discovery_development/nci-60/cell_list.htm', 'https://strap.nci.nih.gov/celline_detail.php?sample_id=13', 'http://tcpaportal.org/mclp/']	CVCL_1285
87	OVCAR3	['Part of: AKT genetic alteration cell panel (ATCC TCP-1029).', 'Part of: Cancer Cell Line Encyclopedia (CCLE) project.', 'Part of: COSMIC cell lines project.', 'Part of: ENCODE project common cell types; tier 3.', 'Part of: JFCR39 cancer cell line panel.', 'Part of: KuDOS 95 cell line panel.', 'Part of: MD Anderson Cell Lines Project.', 'Part of: NCI-60 cancer cell line panel.', 'Part of: OCCP o…	['NCIt; C105555; High grade ovarian serous adenocarcinoma']	[('BTO', 'BTO:0000812'), ('CLO', 'CLO_0008171'), ('CLO', 'CLO_0008279'), ('CLO', 'CLO_0051451'), ('EFO', 'EFO_0003061'), ('MCCL', 'MCC:0000363'), ('CLDB', 'cl3712'), ('CLDB', 'cl3780'), ('CLDB', 'cl5237'), ('ArrayExpress', 'E-MTAB-2706'), ('ArrayExpress', 'E-MTAB-2770'), ('ArrayExpress', 'E-MTAB-3610'), ('ATCC', 'HTB-161'), ('BCRC', '60551'), ('BCRJ', '0317'), ('BioSample', 'SAMN01821585'), ('Bio…	[]	OVCAR-3	[]	['NCBI_TaxID=9606; ! Homo sapiens']	['PubMed=1892748;', 'PubMed=2041050;', 'PubMed=2307530;', 'PubMed=2653399;', 'PubMed=3930572;', 'PubMed=6385258;', 'PubMed=6604576;', 'PubMed=9041185;', 'PubMed=9698466;', 'PubMed=10700174;', 'PubMed=11414198;', 'PubMed=11793438;', 'PubMed=12417041;', 'PubMed=12960427;', 'PubMed=15748285;', 'PubMed=16382445;', 'PubMed=17088437;', 'PubMed=18277095;', 'PubMed=18560578;', 'PubMed=19372543;', 'PubMed…	['Source(s): ATCC; CLS; COG; Cosmic-CLP; KCLB; PubMed=19372543; PubMed=25230021; PubMed=25877200; PubMed=30485824; RCB; TKG', 'Amelogenin: X', 'CSF1PO: 11,12', 'D13S317: 12', 'D16S539: 12', 'D18S51: 13', 'D19S433: 16.2', 'D21S11: 29,31.2', 'D2S1338: 17,21', 'D3S1358: 17,18', 'D5S818: 11,12', 'D7S820: 10', 'D8S1179: 10,15', 'FGA: 21', 'Penta D: 12,13', 'Penta E: 7,13', 'TH01: 9,9.3 (ATCC; CLS; COG…	Female	Ovcar-3; NIH:OVCAR-3; NIH:Ovcar-3; NIH:OVCAR3; NIH-OVCAR-3; NIHOVCAR3; OVCAR.3; OVCAR3; Ovcar3	OVCAR3	['https://dtp.cancer.gov/discovery_development/nci-60/cell_list.htm', 'https://physics.cancer.gov/docs/bioresource/ovary/NCI-PBCF-HTB161_OVCAR-3_SOP-508.pdf', 'https://strap.nci.nih.gov/celline_detail.php?sample_id=22', 'http://dpsc.ccbr.utoronto.ca/cancer/get_cellline.pl?cellline=OVCAR-3', 'http://www.thermofisher.com/ch/en/home/technical-resources/cell-lines/o/cell-lines-detail-239.html', 'http…
88	OVCAR3	['Part of: AKT genetic alteration cell panel (ATCC TCP-1029).', 'Part of: Cancer Cell Line Encyclopedia (CCLE) project.', 'Part of: COSMIC cell lines project.', 'Part of: ENCODE project common cell types; tier 3.', 'Part of: JFCR39 cancer cell line panel.', 'Part of: KuDOS 95 cell line panel.', 'Part of: MD Anderson Cell Lines Project.', 'Part of: NCI-60 cancer cell line panel.', 'Part of: OCCP o…	['NCIt; C105555; High grade ovarian serous adenocarcinoma']	[('BTO', 'BTO:0000812'), ('CLO', 'CLO_0008171'), ('CLO', 'CLO_0008279'), ('CLO', 'CLO_0051451'), ('EFO', 'EFO_0003061'), ('MCCL', 'MCC:0000363'), ('CLDB', 'cl3712'), ('CLDB', 'cl3780'), ('CLDB', 'cl5237'), ('ArrayExpress', 'E-MTAB-2706'), ('ArrayExpress', 'E-MTAB-2770'), ('ArrayExpress', 'E-MTAB-3610'), ('ATCC', 'HTB-161'), ('BCRC', '60551'), ('BCRJ', '0317'), ('BioSample', 'SAMN01821585'), ('Bio…	[]	OVCAR-3	[]	['NCBI_TaxID=9606; ! Homo sapiens']	['PubMed=1892748;', 'PubMed=2041050;', 'PubMed=2307530;', 'PubMed=2653399;', 'PubMed=3930572;', 'PubMed=6385258;', 'PubMed=6604576;', 'PubMed=9041185;', 'PubMed=9698466;', 'PubMed=10700174;', 'PubMed=11414198;', 'PubMed=11793438;', 'PubMed=12417041;', 'PubMed=12960427;', 'PubMed=15748285;', 'PubMed=16382445;', 'PubMed=17088437;', 'PubMed=18277095;', 'PubMed=18560578;', 'PubMed=19372543;', 'PubMed…	['Source(s): ATCC; CLS; COG; Cosmic-CLP; KCLB; PubMed=19372543; PubMed=25230021; PubMed=25877200; PubMed=30485824; RCB; TKG', 'Amelogenin: X', 'CSF1PO: 11,12', 'D13S317: 12', 'D16S539: 12', 'D18S51: 13', 'D19S433: 16.2', 'D21S11: 29,31.2', 'D2S1338: 17,21', 'D3S1358: 17,18', 'D5S818: 11,12', 'D7S820: 10', 'D8S1179: 10,15', 'FGA: 21', 'Penta D: 12,13', 'Penta E: 7,13', 'TH01: 9,9.3 (ATCC; CLS; COG…	Female	Ovcar-3; NIH:OVCAR-3; NIH:Ovcar-3; NIH:OVCAR3; NIH-OVCAR-3; NIHOVCAR3; OVCAR.3; OVCAR3; Ovcar3	OVCAR3	['https://dtp.cancer.gov/discovery_development/nci-60/cell_list.htm', 'https://physics.cancer.gov/docs/bioresource/ovary/NCI-PBCF-HTB161_OVCAR-3_SOP-508.pdf', 'https://strap.nci.nih.gov/celline_detail.php?sample_id=22', 'http://dpsc.ccbr.utoronto.ca/cancer/get_cellline.pl?cellline=OVCAR-3', 'http://www.thermofisher.com/ch/en/home/technical-resources/cell-lines/o/cell-lines-detail-239.html', 'http…
89	MDAMB231	['Group: Triple negative breast cancer (TNBC) cell line.', 'Part of: Cancer Cell Line Encyclopedia (CCLE) project.', 'Part of: COSMIC cell lines project.', 'Part of: ENCODE project common cell types; tier 3.', 'Part of: ICBP43 breast cancer cell line panel.', 'Part of: JFCR39 cancer cell line panel.', 'Part of: JFCR45 cancer cell line panel.', 'Part of: KuDOS 95 cell line panel.', 'Part of: MD An…	['NCIt; C5214; Breast adenocarcinoma']	[('BTO', 'BTO:0000815'), ('CLO', 'CLO_0007634'), ('CLO', 'CLO_0037291'), ('EFO', 'EFO_0001209'), ('MCCL', 'MCC:0000313'), ('CLDB', 'cl3402'), ('CLDB', 'cl3404'), ('CLDB', 'cl3405'), ('CLDB', 'cl4945'), ('AddexBio', 'C0006002/58'), ('ArrayExpress', 'E-MTAB-2706'), ('ArrayExpress', 'E-MTAB-2770'), ('ArrayExpress', 'E-MTAB-3610'), ('ATCC', 'CRL-12532'), ('ATCC', 'HTB-26'), ('ATCC', 'CRM-HTB-26'), ('…	[]	MDA-MB-231	[]	['NCBI_TaxID=9606; ! Homo sapiens']	['CelloPub=CLPUB00423;', 'DOI=10.4172/2157-7145.S2-005;', 'PubMed=730202;', 'PubMed=833871;', 'PubMed=1000504;', 'PubMed=1000505;', 'PubMed=1000506;', 'PubMed=2041050;', 'PubMed=3518877;', 'PubMed=4412247;', 'PubMed=6582512;', 'PubMed=6935474;', 'PubMed=7000337;', 'PubMed=7272986;', 'PubMed=7459858;', 'PubMed=7902062;', 'PubMed=8824553;', 'PubMed=9671407;', 'PubMed=10700174;', 'PubMed=11687795;',…	['Source(s): AddexBio; ATCC; CLS; Cosmic-CLP; DSMZ; ECACC; KCLB; DOI=10.4172/2157-7145.S2-005; PubMed=19372543; PubMed=25877200; PubMed=28889351', 'Amelogenin: X', 'CSF1PO: 12,13', 'D13S317: 13', 'D16S539: 12', 'D18S51: 11,16', 'D19S433: 11,14', 'D21S11: 30,33.2 (CLS; PubMed=28889351)', 'D21S11: 33.2 (DOI=10.4172/2157-7145.S2-005; PubMed=19372543; PubMed=25877200)', 'D2S1338: 20,21', 'D3S1358: 16…	Female	MDA-MB 231; MDA.MB.231; MDA MB 231; MDA MB231; MDA Mb231; MDA-MB231; MDAMB-231; MDAMB231; MDA-231; MDA231; MB231; MD Anderson-Metastatic Breast-231	MDAMB231	['https://de.wikipedia.org/wiki/MDA-MB-231_(Zelllinie)', 'https://dtp.cancer.gov/discovery_development/nci-60/cell_list.htm', 'https://physics.cancer.gov/docs/bioresource/breast/NCI-PBCF-HTB26_MDA-MB-231_SOP-508.pdf', 'https://strap.nci.nih.gov/celline_detail.php?sample_id=2', 'http://dpsc.ccbr.utoronto.ca/cancer/get_cellline.pl?cellline=MDA-MB-231', 'http://genome.ucsc.edu/ENCODE/protocols/cell/…	CVCL_0062
90	MDAMB231	['Group: Triple negative breast cancer (TNBC) cell line.', 'Part of: Cancer Cell Line Encyclopedia (CCLE) project.', 'Part of: COSMIC cell lines project.', 'Part of: ENCODE project common cell types; tier 3.', 'Part of: ICBP43 breast cancer cell line panel.', 'Part of: JFCR39 cancer cell line panel.', 'Part of: JFCR45 cancer cell line panel.', 'Part of: KuDOS 95 cell line panel.', 'Part of: MD An…	['NCIt; C5214; Breast adenocarcinoma']	[('BTO', 'BTO:0000815'), ('CLO', 'CLO_0007634'), ('CLO', 'CLO_0037291'), ('EFO', 'EFO_0001209'), ('MCCL', 'MCC:0000313'), ('CLDB', 'cl3402'), ('CLDB', 'cl3404'), ('CLDB', 'cl3405'), ('CLDB', 'cl4945'), ('AddexBio', 'C0006002/58'), ('ArrayExpress', 'E-MTAB-2706'), ('ArrayExpress', 'E-MTAB-2770'), ('ArrayExpress', 'E-MTAB-3610'), ('ATCC', 'CRL-12532'), ('ATCC', 'HTB-26'), ('ATCC', 'CRM-HTB-26'), ('…	[]	MDA-MB-231	[]	['NCBI_TaxID=9606; ! Homo sapiens']	['CelloPub=CLPUB00423;', 'DOI=10.4172/2157-7145.S2-005;', 'PubMed=730202;', 'PubMed=833871;', 'PubMed=1000504;', 'PubMed=1000505;', 'PubMed=1000506;', 'PubMed=2041050;', 'PubMed=3518877;', 'PubMed=4412247;', 'PubMed=6582512;', 'PubMed=6935474;', 'PubMed=7000337;', 'PubMed=7272986;', 'PubMed=7459858;', 'PubMed=7902062;', 'PubMed=8824553;', 'PubMed=9671407;', 'PubMed=10700174;', 'PubMed=11687795;',…	['Source(s): AddexBio; ATCC; CLS; Cosmic-CLP; DSMZ; ECACC; KCLB; DOI=10.4172/2157-7145.S2-005; PubMed=19372543; PubMed=25877200; PubMed=28889351', 'Amelogenin: X', 'CSF1PO: 12,13', 'D13S317: 13', 'D16S539: 12', 'D18S51: 11,16', 'D19S433: 11,14', 'D21S11: 30,33.2 (CLS; PubMed=28889351)', 'D21S11: 33.2 (DOI=10.4172/2157-7145.S2-005; PubMed=19372543; PubMed=25877200)', 'D2S1338: 20,21', 'D3S1358: 16…	Female	MDA-MB 231; MDA.MB.231; MDA MB 231; MDA MB231; MDA Mb231; MDA-MB231; MDAMB-231; MDAMB231; MDA-231; MDA231; MB231; MD Anderson-Metastatic Breast-231	MDAMB231	['https://de.wikipedia.org/wiki/MDA-MB-231_(Zelllinie)', 'https://dtp.cancer.gov/discovery_development/nci-60/cell_list.htm', 'https://physics.cancer.gov/docs/bioresource/breast/NCI-PBCF-HTB26_MDA-MB-231_SOP-508.pdf', 'https://strap.nci.nih.gov/celline_detail.php?sample_id=2', 'http://dpsc.ccbr.utoronto.ca/cancer/get_cellline.pl?cellline=MDA-MB-231', 'http://genome.ucsc.edu/ENCODE/protocols/cell/…	CVCL_0062
91	CORL279	['Part of: Cancer Cell Line Encyclopedia (CCLE) project.', 'Part of: COSMIC cell lines project.', 'HLA typing: A*01:01,02:01; B*58:05,35:08; C*07:01,01:02; DRB1*15:01,09:01 (PubMed=25960936).', 'Microsatellite instability: Stable (MSS) (Sanger).', 'Sequence variation: Heterozygous for EP300 c.2822-43del3 (PubMed=10700188).', 'Omics: Deep exome analysis.', 'Omics: Deep proteome analysis.', 'Omics:…	['NCIt; C4917; Small cell lung carcinoma']	[('CLO', 'CLO_0002589'), ('EFO', 'EFO_0002143'), ('CLDB', 'cl880'), ('ArrayExpress', 'E-MTAB-2706'), ('ArrayExpress', 'E-MTAB-2770'), ('ArrayExpress', 'E-MTAB-3610'), ('BioSample', 'SAMN03473035'), ('CCLE', 'CORL279_LUNG'), ('Cell_Model_Passport', 'SIDM00511'), ('ChEMBL-Cells', 'CHEMBL3308549'), ('ChEMBL-Targets', 'CHEMBL2366352'), ('Cosmic', '910937'), ('Cosmic', '1524010'), ('Cosmic-CLP', '9109…	[]	COR-L279	[]	['NCBI_TaxID=9606; ! Homo sapiens']	['PubMed=1327513;', 'PubMed=10700188;', 'PubMed=12397641;', 'PubMed=20215515;', 'PubMed=22460905;', 'PubMed=25485619;', 'PubMed=25960936;', 'PubMed=27397505;']	['Source(s): Cosmic-CLP; ECACC; PubMed=25877200', 'Amelogenin: X,Y', 'CSF1PO: 11', 'D13S317: 12', 'D16S539: 11', 'D18S51: 13,16', 'D21S11: 30,32.2', 'D3S1358: 15', 'D5S818: 12', 'D7S820: 9,10', 'D8S1179: 12', 'FGA: 22', 'Penta D: 14,15', 'Penta E: 7', 'TH01: 6,9.3', 'TPOX: 9,11', 'vWA: 16,17']	Male	COR L279; CORL279; LuCL4	CORL279	[]	CVCL_1140
92	CORL279	['Part of: Cancer Cell Line Encyclopedia (CCLE) project.', 'Part of: COSMIC cell lines project.', 'HLA typing: A*01:01,02:01; B*58:05,35:08; C*07:01,01:02; DRB1*15:01,09:01 (PubMed=25960936).', 'Microsatellite instability: Stable (MSS) (Sanger).', 'Sequence variation: Heterozygous for EP300 c.2822-43del3 (PubMed=10700188).', 'Omics: Deep exome analysis.', 'Omics: Deep proteome analysis.', 'Omics:…	['NCIt; C4917; Small cell lung carcinoma']	[('CLO', 'CLO_0002589'), ('EFO', 'EFO_0002143'), ('CLDB', 'cl880'), ('ArrayExpress', 'E-MTAB-2706'), ('ArrayExpress', 'E-MTAB-2770'), ('ArrayExpress', 'E-MTAB-3610'), ('BioSample', 'SAMN03473035'), ('CCLE', 'CORL279_LUNG'), ('Cell_Model_Passport', 'SIDM00511'), ('ChEMBL-Cells', 'CHEMBL3308549'), ('ChEMBL-Targets', 'CHEMBL2366352'), ('Cosmic', '910937'), ('Cosmic', '1524010'), ('Cosmic-CLP', '9109…	[]	COR-L279	[]	['NCBI_TaxID=9606; ! Homo sapiens']	['PubMed=1327513;', 'PubMed=10700188;', 'PubMed=12397641;', 'PubMed=20215515;', 'PubMed=22460905;', 'PubMed=25485619;', 'PubMed=25960936;', 'PubMed=27397505;']	['Source(s): Cosmic-CLP; ECACC; PubMed=25877200', 'Amelogenin: X,Y', 'CSF1PO: 11', 'D13S317: 12', 'D16S539: 11', 'D18S51: 13,16', 'D21S11: 30,32.2', 'D3S1358: 15', 'D5S818: 12', 'D7S820: 9,10', 'D8S1179: 12', 'FGA: 22', 'Penta D: 14,15', 'Penta E: 7', 'TH01: 6,9.3', 'TPOX: 9,11', 'vWA: 16,17']	Male	COR L279; CORL279; LuCL4	CORL279	[]	CVCL_1140
93	SR8714
94	SR8714
95	NCIH1734	['Part of: Cancer Cell Line Encyclopedia (CCLE) project.', 'Part of: COSMIC cell lines project.', 'Part of: MD Anderson Cell Lines Project.', 'Microsatellite instability: Stable (MSS) (Sanger).', 'Omics: Deep exome analysis.', 'Omics: Deep phosphoproteome analysis.', 'Omics: Deep proteome analysis.', 'Omics: Deep RNAseq analysis.', 'Omics: DNA methylation analysis.', 'Omics: Protein expression by…	['NCIt; C3512; Lung adenocarcinoma']	[('CLO', 'CLO_0008015'), ('EFO', 'EFO_0006662'), ('ArrayExpress', 'E-MTAB-2706'), ('ArrayExpress', 'E-MTAB-2770'), ('ArrayExpress', 'E-MTAB-3610'), ('ATCC', 'CRL-5891'), ('BioSample', 'SAMN03471721'), ('CCLE', 'NCIH1734_LUNG'), ('Cell_Model_Passport', 'SIDM00739'), ('ChEMBL-Cells', 'CHEMBL3308767'), ('ChEMBL-Targets', 'CHEMBL1075523'), ('Cosmic', '722058'), ('Cosmic', '897512'), ('Cosmic', '11468…	[]	NCI-H1734	[]	['NCBI_TaxID=9606; ! Homo sapiens']	['PubMed=8806092;', 'PubMed=11030152;', 'PubMed=18083107;', 'PubMed=20215515;', 'PubMed=22460905;', 'PubMed=22961666;', 'PubMed=24135919;', 'PubMed=25485619;', 'PubMed=27397505;', 'PubMed=28196595;']	['Source(s): ATCC; Cosmic-CLP; PubMed=25877200', 'Amelogenin: X', 'CSF1PO: 13', 'D13S317: 11,12', 'D16S539: 12', 'D18S51: 13,15', 'D21S11: 33.2', 'D3S1358: 16', 'D5S818: 10', 'D7S820: 10,11', 'D8S1179: 13', 'FGA: 24', 'Penta D: 11', 'Penta E: 12,14', 'TH01: 7,9.3', 'TPOX: 11', 'vWA: 17']	Female	H1734; H-1734	NCIH1734	['http://tcpaportal.org/mclp/']	CVCL_1491
96	NCIH1734	['Part of: Cancer Cell Line Encyclopedia (CCLE) project.', 'Part of: COSMIC cell lines project.', 'Part of: MD Anderson Cell Lines Project.', 'Microsatellite instability: Stable (MSS) (Sanger).', 'Omics: Deep exome analysis.', 'Omics: Deep phosphoproteome analysis.', 'Omics: Deep proteome analysis.', 'Omics: Deep RNAseq analysis.', 'Omics: DNA methylation analysis.', 'Omics: Protein expression by…	['NCIt; C3512; Lung adenocarcinoma']	[('CLO', 'CLO_0008015'), ('EFO', 'EFO_0006662'), ('ArrayExpress', 'E-MTAB-2706'), ('ArrayExpress', 'E-MTAB-2770'), ('ArrayExpress', 'E-MTAB-3610'), ('ATCC', 'CRL-5891'), ('BioSample', 'SAMN03471721'), ('CCLE', 'NCIH1734_LUNG'), ('Cell_Model_Passport', 'SIDM00739'), ('ChEMBL-Cells', 'CHEMBL3308767'), ('ChEMBL-Targets', 'CHEMBL1075523'), ('Cosmic', '722058'), ('Cosmic', '897512'), ('Cosmic', '11468…	[]	NCI-H1734	[]	['NCBI_TaxID=9606; ! Homo sapiens']	['PubMed=8806092;', 'PubMed=11030152;', 'PubMed=18083107;', 'PubMed=20215515;', 'PubMed=22460905;', 'PubMed=22961666;', 'PubMed=24135919;', 'PubMed=25485619;', 'PubMed=27397505;', 'PubMed=28196595;']	['Source(s): ATCC; Cosmic-CLP; PubMed=25877200', 'Amelogenin: X', 'CSF1PO: 13', 'D13S317: 11,12', 'D16S539: 12', 'D18S51: 13,15', 'D21S11: 33.2', 'D3S1358: 16', 'D5S818: 10', 'D7S820: 10,11', 'D8S1179: 13', 'FGA: 24', 'Penta D: 11', 'Penta E: 12,14', 'TH01: 7,9.3', 'TPOX: 11', 'vWA: 17']	Female	H1734; H-1734	NCIH1734	['http://tcpaportal.org/mclp/']	CVCL_1491
97	MCF7	['Part of: Cancer Cell Line Encyclopedia (CCLE) project.', 'Part of: COSMIC cell lines project.', 'Part of: ENCODE project common cell types; tier 2.', 'Part of: JFCR39 cancer cell line panel.', 'Part of: JFCR45 cancer cell line panel.', 'Part of: ICBP43 breast cancer cell line panel.', 'Part of: KuDOS 95 cell line panel.', 'Part of: MD Anderson Cell Lines Project.', 'Part of: NCI-60 cancer cell …	['NCIt; C4194; Invasive ductal carcinoma, not otherwise specified']	[('BTO', 'BTO:0000093'), ('CLO', 'CLO_0007601'), ('CLO', 'CLO_0007605'), ('CLO', 'CLO_0007606'), ('CLO', 'CLO_0050868'), ('EFO', 'EFO_0001203'), ('MCCL', 'MCC:0000307'), ('CLDB', 'cl3366'), ('CLDB', 'cl3367'), ('CLDB', 'cl3368'), ('CLDB', 'cl3369'), ('CLDB', 'cl3370'), ('CLDB', 'cl3371'), ('CLDB', 'cl3372'), ('CLDB', 'cl3373'), ('CLDB', 'cl3375'), ('AddexBio', 'C0006008/402'), ('ArrayExpress', 'E…	[]	MCF-7	['CVCL_N481 ! Hs 631.T']	['NCBI_TaxID=9606; ! Homo sapiens']	['CelloPub=CLPUB00336;', 'CelloPub=CLPUB00423;', 'DOI=10.4172/2157-7145.S2-005;', 'PubMed=1000504;', 'PubMed=1000505;', 'PubMed=1000506;', 'PubMed=1911442;', 'PubMed=2041050;', 'PubMed=3518877;', 'PubMed=3702420;', 'PubMed=4357757;', 'PubMed=6582512;', 'PubMed=6935474;', 'PubMed=7498097;', 'PubMed=8626706;', 'PubMed=8824553;', 'PubMed=9242427;', 'PubMed=9671407;', 'PubMed=10700174;', 'PubMed=1086…	['Source(s): AddexBio; ATCC; CLS; Cosmic-CLP; DSMZ; ECACC; JCRB; KCLB; DOI=10.4172/2157-7145.S2-005; PubMed=11416159; PubMed=17254797; PubMed=19372543; PubMed=25321415; PubMed=25877200; PubMed=27456714; PubMed=28889351; RCB; TKG', 'Amelogenin: X', 'CSF1PO: 10', 'D13S317: 11', 'D16S539: 11,12', 'D18S51: 14', 'D19S433: 13,14', 'D21S11: 30', 'D2S1338: 21,23', 'D3S1358: 16', 'D5S818: 11,12 (AddexBio;…	Female	MCF 7; MCF.7; MCF7; Michigan Cancer Foundation-7; ssMCF-7; ssMCF7; MCF7/WT; IBMF-7; MCF7-CTRL	MCF7	['https://en.wikipedia.org/wiki/MCF-7', 'http://mcf7.com/', 'http://www.cells-talk.com/index.php/page/copelibrary?key=MCF-7', 'https://dtp.cancer.gov/discovery_development/nci-60/cell_list.htm', 'https://physics.cancer.gov/docs/bioresource/breast/NCI-PBCF-HTB22_MCF7_SOP-508.pdf', 'https://strap.nci.nih.gov/celline_detail.php?sample_id=1', 'http://www.proteinatlas.org/learn/cellines', 'http://141.…	CVCL_0031
98	MCF7	['Part of: Cancer Cell Line Encyclopedia (CCLE) project.', 'Part of: COSMIC cell lines project.', 'Part of: ENCODE project common cell types; tier 2.', 'Part of: JFCR39 cancer cell line panel.', 'Part of: JFCR45 cancer cell line panel.', 'Part of: ICBP43 breast cancer cell line panel.', 'Part of: KuDOS 95 cell line panel.', 'Part of: MD Anderson Cell Lines Project.', 'Part of: NCI-60 cancer cell …	['NCIt; C4194; Invasive ductal carcinoma, not otherwise specified']	[('BTO', 'BTO:0000093'), ('CLO', 'CLO_0007601'), ('CLO', 'CLO_0007605'), ('CLO', 'CLO_0007606'), ('CLO', 'CLO_0050868'), ('EFO', 'EFO_0001203'), ('MCCL', 'MCC:0000307'), ('CLDB', 'cl3366'), ('CLDB', 'cl3367'), ('CLDB', 'cl3368'), ('CLDB', 'cl3369'), ('CLDB', 'cl3370'), ('CLDB', 'cl3371'), ('CLDB', 'cl3372'), ('CLDB', 'cl3373'), ('CLDB', 'cl3375'), ('AddexBio', 'C0006008/402'), ('ArrayExpress', 'E…	[]	MCF-7	['CVCL_N481 ! Hs 631.T']	['NCBI_TaxID=9606; ! Homo sapiens']	['CelloPub=CLPUB00336;', 'CelloPub=CLPUB00423;', 'DOI=10.4172/2157-7145.S2-005;', 'PubMed=1000504;', 'PubMed=1000505;', 'PubMed=1000506;', 'PubMed=1911442;', 'PubMed=2041050;', 'PubMed=3518877;', 'PubMed=3702420;', 'PubMed=4357757;', 'PubMed=6582512;', 'PubMed=6935474;', 'PubMed=7498097;', 'PubMed=8626706;', 'PubMed=8824553;', 'PubMed=9242427;', 'PubMed=9671407;', 'PubMed=10700174;', 'PubMed=1086…	['Source(s): AddexBio; ATCC; CLS; Cosmic-CLP; DSMZ; ECACC; JCRB; KCLB; DOI=10.4172/2157-7145.S2-005; PubMed=11416159; PubMed=17254797; PubMed=19372543; PubMed=25321415; PubMed=25877200; PubMed=27456714; PubMed=28889351; RCB; TKG', 'Amelogenin: X', 'CSF1PO: 10', 'D13S317: 11', 'D16S539: 11,12', 'D18S51: 14', 'D19S433: 13,14', 'D21S11: 30', 'D2S1338: 21,23', 'D3S1358: 16', 'D5S818: 11,12 (AddexBio;…	Female	MCF 7; MCF.7; MCF7; Michigan Cancer Foundation-7; ssMCF-7; ssMCF7; MCF7/WT; IBMF-7; MCF7-CTRL	MCF7	['https://en.wikipedia.org/wiki/MCF-7', 'http://mcf7.com/', 'http://www.cells-talk.com/index.php/page/copelibrary?key=MCF-7', 'https://dtp.cancer.gov/discovery_development/nci-60/cell_list.htm', 'https://physics.cancer.gov/docs/bioresource/breast/NCI-PBCF-HTB22_MCF7_SOP-508.pdf', 'https://strap.nci.nih.gov/celline_detail.php?sample_id=1', 'http://www.proteinatlas.org/learn/cellines', 'http://141.…	CVCL_0031
99	NCIH2171	['Part of: Cancer Cell Line Encyclopedia (CCLE) project.', 'Part of: COSMIC cell lines project.', 'Doubling time: 40 hours (PubMed=25984343); ~35-60 hours (DSMZ).', 'Microsatellite instability: Stable (MSS) (Sanger).', 'Sequence variation: Homozygous for RB1 p.Ser567Ter (c.1700C>A) (ATCC).', 'Sequence variation: Homozygous for TP53 p.Gln144Ter (c.430C>T) (ATCC).', 'Omics: CNV analysis.', 'Omics: …	['NCIt; C4917; Small cell lung carcinoma']	[('BTO', 'BTO:0005978'), ('CLO', 'CLO_0008060'), ('EFO', 'EFO_0002282'), ('ArrayExpress', 'E-MTAB-2706'), ('ArrayExpress', 'E-MTAB-2770'), ('ATCC', 'CRL-5929'), ('BioSample', 'SAMN03471007'), ('CCLE', 'NCIH2171_LUNG'), ('Cell_Model_Passport', 'SIDM00733'), ('ChEMBL-Cells', 'CHEMBL3308320'), ('ChEMBL-Targets', 'CHEMBL2366213'), ('Cosmic', '688015'), ('Cosmic', '850437'), ('Cosmic', '877233'), ('Co…	[]	NCI-H2171	['CVCL_2654 ! NCI-BL2171']	['NCBI_TaxID=9606; ! Homo sapiens']	['PubMed=8806092;', 'PubMed=8806103;', 'PubMed=10987304;', 'PubMed=11030152;', 'PubMed=11314036;', 'PubMed=14762065;', 'PubMed=16157194;', 'PubMed=19472407;', 'PubMed=20215515;', 'PubMed=20624269;', 'PubMed=20679594;', 'PubMed=22460905;', 'PubMed=22961666;', 'PubMed=25485619;', 'PubMed=25984343;', 'PubMed=27397505;']	['Source(s): ATCC; Cosmic-CLP; DSMZ; PubMed=20679594; PubMed=25877200', 'Amelogenin: X,Y', 'CSF1PO: 10', 'D13S317: 11', 'D16S539: 12,13', 'D18S51: 18,21', 'D21S11: 28,32.2', 'D3S1358: 15', 'D5S818: 13', 'D7S820: 11,13', 'D8S1179: 12', 'FGA: 22', 'Penta D: 12', 'Penta E: 10', 'TH01: 9.3', 'TPOX: 8', 'vWA: 17']	Male	H2171; H-2171; NCIH2171	NCIH2171	['http://www.pawefish.path.cam.ac.uk/LungCellLineDescriptions/NCI-H2171.html']	CVCL_1536
100	NCIH2171	['Part of: Cancer Cell Line Encyclopedia (CCLE) project.', 'Part of: COSMIC cell lines project.', 'Doubling time: 40 hours (PubMed=25984343); ~35-60 hours (DSMZ).', 'Microsatellite instability: Stable (MSS) (Sanger).', 'Sequence variation: Homozygous for RB1 p.Ser567Ter (c.1700C>A) (ATCC).', 'Sequence variation: Homozygous for TP53 p.Gln144Ter (c.430C>T) (ATCC).', 'Omics: CNV analysis.', 'Omics: …	['NCIt; C4917; Small cell lung carcinoma']	[('BTO', 'BTO:0005978'), ('CLO', 'CLO_0008060'), ('EFO', 'EFO_0002282'), ('ArrayExpress', 'E-MTAB-2706'), ('ArrayExpress', 'E-MTAB-2770'), ('ATCC', 'CRL-5929'), ('BioSample', 'SAMN03471007'), ('CCLE', 'NCIH2171_LUNG'), ('Cell_Model_Passport', 'SIDM00733'), ('ChEMBL-Cells', 'CHEMBL3308320'), ('ChEMBL-Targets', 'CHEMBL2366213'), ('Cosmic', '688015'), ('Cosmic', '850437'), ('Cosmic', '877233'), ('Co…	[]	NCI-H2171	['CVCL_2654 ! NCI-BL2171']	['NCBI_TaxID=9606; ! Homo sapiens']	['PubMed=8806092;', 'PubMed=8806103;', 'PubMed=10987304;', 'PubMed=11030152;', 'PubMed=11314036;', 'PubMed=14762065;', 'PubMed=16157194;', 'PubMed=19472407;', 'PubMed=20215515;', 'PubMed=20624269;', 'PubMed=20679594;', 'PubMed=22460905;', 'PubMed=22961666;', 'PubMed=25485619;', 'PubMed=25984343;', 'PubMed=27397505;']	['Source(s): ATCC; Cosmic-CLP; DSMZ; PubMed=20679594; PubMed=25877200', 'Amelogenin: X,Y', 'CSF1PO: 10', 'D13S317: 11', 'D16S539: 12,13', 'D18S51: 18,21', 'D21S11: 28,32.2', 'D3S1358: 15', 'D5S818: 13', 'D7S820: 11,13', 'D8S1179: 12', 'FGA: 22', 'Penta D: 12', 'Penta E: 10', 'TH01: 9.3', 'TPOX: 8', 'vWA: 17']	Male	H2171; H-2171; NCIH2171	NCIH2171	['http://www.pawefish.path.cam.ac.uk/LungCellLineDescriptions/NCI-H2171.html']	CVCL_1536
101	RPMI8826	['Part of: Cancer Cell Line Encyclopedia (CCLE) project.', 'Part of: COSMIC cell lines project.', 'Part of: MD Anderson Cell Lines Project.', 'Part of: NCI-60 cancer cell line panel.', 'Part of: NCI-7 clinical proteomics reference material cell line panel.', 'Characteristics: Produces IgG lambda.', 'Doubling time: 60 hours (PubMed=25984343); 33.5 hours (NCI-DTP); ~60-70 hours (DSMZ).', 'HLA typin…	['NCIt; C3242; Plasma cell myeloma']	[('BTO', 'BTO:0000726'), ('CLO', 'CLO_0008873'), ('CLO', 'CLO_0031845'), ('EFO', 'EFO_0002322'), ('MCCL', 'MCC:0000406'), ('CLDB', 'cl4182'), ('CLDB', 'cl4183'), ('CLDB', 'cl4184'), ('CLDB', 'cl5252'), ('AddexBio', 'C0003002/62'), ('ArrayExpress', 'E-MTAB-2706'), ('ArrayExpress', 'E-MTAB-2770'), ('ArrayExpress', 'E-MTAB-3610'), ('ATCC', 'CCL-155'), ('ATCC', 'CRM-CCL-155'), ('BCRC', '60384'), ('Bi…	[]	RPMI-8226	[]	['NCBI_TaxID=9606; ! Homo sapiens']	['CelloPub=CLPUB00447;', 'DOI=10.1007/978-1-4757-1647-4_11;', 'DOI=10.1016/B978-0-12-221970-2.50457-5;', 'DOI=10.1016/B978-0-12-427150-0.50135-2;', 'PubMed=2041050;', 'PubMed=2537114;', 'PubMed=3893568;', 'PubMed=4177524;', 'PubMed=4366935;', 'PubMed=5243066;', 'PubMed=6042436;', 'PubMed=8943038;', 'PubMed=9290701;', 'PubMed=10087940;', 'PubMed=10557056;', 'PubMed=10583232;', 'PubMed=10700174;', …	['Source(s): AddexBio; ATCC; CLS; Cosmic-CLP; DSMZ; ECACC; JCRB; KCLB; PubMed=19372543; PubMed=25877200; TKG', 'Amelogenin: X,Y (AddexBio; ATCC; CLS; Cosmic-CLP; DSMZ; ECACC; JCRB; KCLB; PubMed=25877200)', 'Amelogenin: X (PubMed=19372543; TKG)', 'CSF1PO: 12', 'D13S317: 11', 'D16S539: 9', 'D18S51: 15,19', 'D19S433: 13.2,14', 'D21S11: 28,29', 'D2S1338: 20', 'D3S1358: 16,17', 'D5S818: 11,13 (AddexBi…	Male	RPMI 8226; RPMI.8226; RPMI8226; RPMI no. 8226; RPMI no 8226; RPMI #8226; 8226; RPMI 8226/S; RPMI-8226S; RPMI8226/S; 8226/S; Roswell Park Memorial Institute 8226; GM02132; GM2132; GM 2132; GM02132C; Simpson	RPMI8826	['https://dtp.cancer.gov/discovery_development/nci-60/cell_list.htm', 'https://strap.nci.nih.gov/celline_detail.php?sample_id=33', 'http://www.proteinatlas.org/learn/cellines', 'http://tcpaportal.org/mclp/']
102	RPMI8826	['Part of: Cancer Cell Line Encyclopedia (CCLE) project.', 'Part of: COSMIC cell lines project.', 'Part of: MD Anderson Cell Lines Project.', 'Part of: NCI-60 cancer cell line panel.', 'Part of: NCI-7 clinical proteomics reference material cell line panel.', 'Characteristics: Produces IgG lambda.', 'Doubling time: 60 hours (PubMed=25984343); 33.5 hours (NCI-DTP); ~60-70 hours (DSMZ).', 'HLA typin…	['NCIt; C3242; Plasma cell myeloma']	[('BTO', 'BTO:0000726'), ('CLO', 'CLO_0008873'), ('CLO', 'CLO_0031845'), ('EFO', 'EFO_0002322'), ('MCCL', 'MCC:0000406'), ('CLDB', 'cl4182'), ('CLDB', 'cl4183'), ('CLDB', 'cl4184'), ('CLDB', 'cl5252'), ('AddexBio', 'C0003002/62'), ('ArrayExpress', 'E-MTAB-2706'), ('ArrayExpress', 'E-MTAB-2770'), ('ArrayExpress', 'E-MTAB-3610'), ('ATCC', 'CCL-155'), ('ATCC', 'CRM-CCL-155'), ('BCRC', '60384'), ('Bi…	[]	RPMI-8226	[]	['NCBI_TaxID=9606; ! Homo sapiens']	['CelloPub=CLPUB00447;', 'DOI=10.1007/978-1-4757-1647-4_11;', 'DOI=10.1016/B978-0-12-221970-2.50457-5;', 'DOI=10.1016/B978-0-12-427150-0.50135-2;', 'PubMed=2041050;', 'PubMed=2537114;', 'PubMed=3893568;', 'PubMed=4177524;', 'PubMed=4366935;', 'PubMed=5243066;', 'PubMed=6042436;', 'PubMed=8943038;', 'PubMed=9290701;', 'PubMed=10087940;', 'PubMed=10557056;', 'PubMed=10583232;', 'PubMed=10700174;', …	['Source(s): AddexBio; ATCC; CLS; Cosmic-CLP; DSMZ; ECACC; JCRB; KCLB; PubMed=19372543; PubMed=25877200; TKG', 'Amelogenin: X,Y (AddexBio; ATCC; CLS; Cosmic-CLP; DSMZ; ECACC; JCRB; KCLB; PubMed=25877200)', 'Amelogenin: X (PubMed=19372543; TKG)', 'CSF1PO: 12', 'D13S317: 11', 'D16S539: 9', 'D18S51: 15,19', 'D19S433: 13.2,14', 'D21S11: 28,29', 'D2S1338: 20', 'D3S1358: 16,17', 'D5S818: 11,13 (AddexBi…	Male	RPMI 8226; RPMI.8226; RPMI8226; RPMI no. 8226; RPMI no 8226; RPMI #8226; 8226; RPMI 8226/S; RPMI-8226S; RPMI8226/S; 8226/S; Roswell Park Memorial Institute 8226; GM02132; GM2132; GM 2132; GM02132C; Simpson	RPMI8826	['https://dtp.cancer.gov/discovery_development/nci-60/cell_list.htm', 'https://strap.nci.nih.gov/celline_detail.php?sample_id=33', 'http://www.proteinatlas.org/learn/cellines', 'http://tcpaportal.org/mclp/']
103	OVCAR3	['Part of: AKT genetic alteration cell panel (ATCC TCP-1029).', 'Part of: Cancer Cell Line Encyclopedia (CCLE) project.', 'Part of: COSMIC cell lines project.', 'Part of: ENCODE project common cell types; tier 3.', 'Part of: JFCR39 cancer cell line panel.', 'Part of: KuDOS 95 cell line panel.', 'Part of: MD Anderson Cell Lines Project.', 'Part of: NCI-60 cancer cell line panel.', 'Part of: OCCP o…	['NCIt; C105555; High grade ovarian serous adenocarcinoma']	[('BTO', 'BTO:0000812'), ('CLO', 'CLO_0008171'), ('CLO', 'CLO_0008279'), ('CLO', 'CLO_0051451'), ('EFO', 'EFO_0003061'), ('MCCL', 'MCC:0000363'), ('CLDB', 'cl3712'), ('CLDB', 'cl3780'), ('CLDB', 'cl5237'), ('ArrayExpress', 'E-MTAB-2706'), ('ArrayExpress', 'E-MTAB-2770'), ('ArrayExpress', 'E-MTAB-3610'), ('ATCC', 'HTB-161'), ('BCRC', '60551'), ('BCRJ', '0317'), ('BioSample', 'SAMN01821585'), ('Bio…	[]	OVCAR-3	[]	['NCBI_TaxID=9606; ! Homo sapiens']	['PubMed=1892748;', 'PubMed=2041050;', 'PubMed=2307530;', 'PubMed=2653399;', 'PubMed=3930572;', 'PubMed=6385258;', 'PubMed=6604576;', 'PubMed=9041185;', 'PubMed=9698466;', 'PubMed=10700174;', 'PubMed=11414198;', 'PubMed=11793438;', 'PubMed=12417041;', 'PubMed=12960427;', 'PubMed=15748285;', 'PubMed=16382445;', 'PubMed=17088437;', 'PubMed=18277095;', 'PubMed=18560578;', 'PubMed=19372543;', 'PubMed…	['Source(s): ATCC; CLS; COG; Cosmic-CLP; KCLB; PubMed=19372543; PubMed=25230021; PubMed=25877200; PubMed=30485824; RCB; TKG', 'Amelogenin: X', 'CSF1PO: 11,12', 'D13S317: 12', 'D16S539: 12', 'D18S51: 13', 'D19S433: 16.2', 'D21S11: 29,31.2', 'D2S1338: 17,21', 'D3S1358: 17,18', 'D5S818: 11,12', 'D7S820: 10', 'D8S1179: 10,15', 'FGA: 21', 'Penta D: 12,13', 'Penta E: 7,13', 'TH01: 9,9.3 (ATCC; CLS; COG…	Female	Ovcar-3; NIH:OVCAR-3; NIH:Ovcar-3; NIH:OVCAR3; NIH-OVCAR-3; NIHOVCAR3; OVCAR.3; OVCAR3; Ovcar3	OVCAR3	['https://dtp.cancer.gov/discovery_development/nci-60/cell_list.htm', 'https://physics.cancer.gov/docs/bioresource/ovary/NCI-PBCF-HTB161_OVCAR-3_SOP-508.pdf', 'https://strap.nci.nih.gov/celline_detail.php?sample_id=22', 'http://dpsc.ccbr.utoronto.ca/cancer/get_cellline.pl?cellline=OVCAR-3', 'http://www.thermofisher.com/ch/en/home/technical-resources/cell-lines/o/cell-lines-detail-239.html', 'http…
104	OVCAR3	['Part of: AKT genetic alteration cell panel (ATCC TCP-1029).', 'Part of: Cancer Cell Line Encyclopedia (CCLE) project.', 'Part of: COSMIC cell lines project.', 'Part of: ENCODE project common cell types; tier 3.', 'Part of: JFCR39 cancer cell line panel.', 'Part of: KuDOS 95 cell line panel.', 'Part of: MD Anderson Cell Lines Project.', 'Part of: NCI-60 cancer cell line panel.', 'Part of: OCCP o…	['NCIt; C105555; High grade ovarian serous adenocarcinoma']	[('BTO', 'BTO:0000812'), ('CLO', 'CLO_0008171'), ('CLO', 'CLO_0008279'), ('CLO', 'CLO_0051451'), ('EFO', 'EFO_0003061'), ('MCCL', 'MCC:0000363'), ('CLDB', 'cl3712'), ('CLDB', 'cl3780'), ('CLDB', 'cl5237'), ('ArrayExpress', 'E-MTAB-2706'), ('ArrayExpress', 'E-MTAB-2770'), ('ArrayExpress', 'E-MTAB-3610'), ('ATCC', 'HTB-161'), ('BCRC', '60551'), ('BCRJ', '0317'), ('BioSample', 'SAMN01821585'), ('Bio…	[]	OVCAR-3	[]	['NCBI_TaxID=9606; ! Homo sapiens']	['PubMed=1892748;', 'PubMed=2041050;', 'PubMed=2307530;', 'PubMed=2653399;', 'PubMed=3930572;', 'PubMed=6385258;', 'PubMed=6604576;', 'PubMed=9041185;', 'PubMed=9698466;', 'PubMed=10700174;', 'PubMed=11414198;', 'PubMed=11793438;', 'PubMed=12417041;', 'PubMed=12960427;', 'PubMed=15748285;', 'PubMed=16382445;', 'PubMed=17088437;', 'PubMed=18277095;', 'PubMed=18560578;', 'PubMed=19372543;', 'PubMed…	['Source(s): ATCC; CLS; COG; Cosmic-CLP; KCLB; PubMed=19372543; PubMed=25230021; PubMed=25877200; PubMed=30485824; RCB; TKG', 'Amelogenin: X', 'CSF1PO: 11,12', 'D13S317: 12', 'D16S539: 12', 'D18S51: 13', 'D19S433: 16.2', 'D21S11: 29,31.2', 'D2S1338: 17,21', 'D3S1358: 17,18', 'D5S818: 11,12', 'D7S820: 10', 'D8S1179: 10,15', 'FGA: 21', 'Penta D: 12,13', 'Penta E: 7,13', 'TH01: 9,9.3 (ATCC; CLS; COG…	Female	Ovcar-3; NIH:OVCAR-3; NIH:Ovcar-3; NIH:OVCAR3; NIH-OVCAR-3; NIHOVCAR3; OVCAR.3; OVCAR3; Ovcar3	OVCAR3	['https://dtp.cancer.gov/discovery_development/nci-60/cell_list.htm', 'https://physics.cancer.gov/docs/bioresource/ovary/NCI-PBCF-HTB161_OVCAR-3_SOP-508.pdf', 'https://strap.nci.nih.gov/celline_detail.php?sample_id=22', 'http://dpsc.ccbr.utoronto.ca/cancer/get_cellline.pl?cellline=OVCAR-3', 'http://www.thermofisher.com/ch/en/home/technical-resources/cell-lines/o/cell-lines-detail-239.html', 'http…
105	CALU1	['Part of: Cancer Cell Line Encyclopedia (CCLE) project.', 'Part of: MD Anderson Cell Lines Project.', 'From: Memorial Sloan Kettering Cancer Center; New York; USA.', 'Registration: Memorial Sloan Kettering Cancer Center Office of Technology Development; SK 784.', 'Doubling time: 37 hours (PubMed=25984343).', 'HLA typing: A*10,11; B*15,w35 (CLS).', 'Omics: Deep proteome analysis.', 'Omics: Deep R…	['NCIt; C3493; Squamous cell lung carcinoma']	[('BTO', 'BTO:0002940'), ('CLO', 'CLO_0002191'), ('EFO', 'EFO_0002151'), ('CLDB', 'cl631'), ('CLDB', 'cl632'), ('CLDB', 'cl633'), ('ArrayExpress', 'E-MTAB-2706'), ('ArrayExpress', 'E-MTAB-2770'), ('ArrayExpress', 'E-MTAB-3610'), ('ATCC', 'HTB-54'), ('BioSample', 'SAMN03471732'), ('CCLE', 'CALU1_LUNG'), ('ChEMBL-Cells', 'CHEMBL3308031'), ('ChEMBL-Targets', 'CHEMBL613505'), ('CLS', '300141/p1546_Ca…	[]	Calu-1	[]	['NCBI_TaxID=9606; ! Homo sapiens']	['DOI=10.1007/978-1-4757-1647-4_5;', 'PubMed=327080;', 'PubMed=833871;', 'PubMed=3518877;', 'PubMed=6582512;', 'PubMed=6935474;', 'PubMed=7017212;', 'PubMed=7459858;', 'PubMed=7736387;', 'PubMed=8385084;', 'PubMed=20215515;', 'PubMed=22460905;', 'PubMed=22961666;', 'PubMed=24002593;', 'PubMed=25485619;', 'PubMed=25984343;', 'PubMed=26361996;', 'PubMed=28196595;']	['Source(s): ATCC; CLS; ECACC; PubMed=25877200', 'Amelogenin: X', 'CSF1PO: 10', 'D13S317: 11,12', 'D16S539: 11', 'D18S51: 14,17', 'D21S11: 28', 'D3S1358: 17', 'D5S818: 10,12', 'D7S820: 9,10', 'D8S1179: 10', 'FGA: 20,21', 'Penta D: 9', 'Penta E: 11', 'TH01: 9,9.3 (ATCC; CLS; PubMed=25877200)', 'TH01: 9.3 (ECACC)', 'TPOX: 8', 'vWA: 15,16']	Male	CaLu-1; CALU-1; CALU 1; Calu 1; CALU1; Calu1	CALU1	['https://www.mskcc.org/research-advantage/support/technology/tangible-material/calu-1-human-lung-cell-line', 'http://tcpaportal.org/mclp/']	CVCL_0608
105	CALU1	['Part of: Cancer Cell Line Encyclopedia (CCLE) project.', 'Part of: MD Anderson Cell Lines Project.', 'From: Memorial Sloan Kettering Cancer Center; New York; USA.', 'Registration: Memorial Sloan Kettering Cancer Center Office of Technology Development; SK 784.', 'Doubling time: 37 hours (PubMed=25984343).', 'HLA typing: A*10,11; B*15,w35 (CLS).', 'Omics: Deep proteome analysis.', 'Omics: Deep R…	['NCIt; C3493; Squamous cell lung carcinoma']	[('BTO', 'BTO:0002940'), ('CLO', 'CLO_0002191'), ('EFO', 'EFO_0002151'), ('CLDB', 'cl631'), ('CLDB', 'cl632'), ('CLDB', 'cl633'), ('ArrayExpress', 'E-MTAB-2706'), ('ArrayExpress', 'E-MTAB-2770'), ('ArrayExpress', 'E-MTAB-3610'), ('ATCC', 'HTB-54'), ('BioSample', 'SAMN03471732'), ('CCLE', 'CALU1_LUNG'), ('ChEMBL-Cells', 'CHEMBL3308031'), ('ChEMBL-Targets', 'CHEMBL613505'), ('CLS', '300141/p1546_Ca…	[]	Calu-1	[]	['NCBI_TaxID=9606; ! Homo sapiens']	['DOI=10.1007/978-1-4757-1647-4_5;', 'PubMed=327080;', 'PubMed=833871;', 'PubMed=3518877;', 'PubMed=6582512;', 'PubMed=6935474;', 'PubMed=7017212;', 'PubMed=7459858;', 'PubMed=7736387;', 'PubMed=8385084;', 'PubMed=20215515;', 'PubMed=22460905;', 'PubMed=22961666;', 'PubMed=24002593;', 'PubMed=25485619;', 'PubMed=25984343;', 'PubMed=26361996;', 'PubMed=28196595;']	['Source(s): ATCC; CLS; ECACC; PubMed=25877200', 'Amelogenin: X', 'CSF1PO: 10', 'D13S317: 11,12', 'D16S539: 11', 'D18S51: 14,17', 'D21S11: 28', 'D3S1358: 17', 'D5S818: 10,12', 'D7S820: 9,10', 'D8S1179: 10', 'FGA: 20,21', 'Penta D: 9', 'Penta E: 11', 'TH01: 9,9.3 (ATCC; CLS; PubMed=25877200)', 'TH01: 9.3 (ECACC)', 'TPOX: 8', 'vWA: 15,16']	Male	CaLu-1; CALU-1; CALU 1; Calu 1; CALU1; Calu1	CALU1	['https://www.mskcc.org/research-advantage/support/technology/tangible-material/calu-1-human-lung-cell-line', 'http://tcpaportal.org/mclp/']	CVCL_0608
105	CALU1	['Part of: Cancer Cell Line Encyclopedia (CCLE) project.', 'Part of: MD Anderson Cell Lines Project.', 'From: Memorial Sloan Kettering Cancer Center; New York; USA.', 'Registration: Memorial Sloan Kettering Cancer Center Office of Technology Development; SK 784.', 'Doubling time: 37 hours (PubMed=25984343).', 'HLA typing: A*10,11; B*15,w35 (CLS).', 'Omics: Deep proteome analysis.', 'Omics: Deep R…	['NCIt; C3493; Squamous cell lung carcinoma']	[('BTO', 'BTO:0002940'), ('CLO', 'CLO_0002191'), ('EFO', 'EFO_0002151'), ('CLDB', 'cl631'), ('CLDB', 'cl632'), ('CLDB', 'cl633'), ('ArrayExpress', 'E-MTAB-2706'), ('ArrayExpress', 'E-MTAB-2770'), ('ArrayExpress', 'E-MTAB-3610'), ('ATCC', 'HTB-54'), ('BioSample', 'SAMN03471732'), ('CCLE', 'CALU1_LUNG'), ('ChEMBL-Cells', 'CHEMBL3308031'), ('ChEMBL-Targets', 'CHEMBL613505'), ('CLS', '300141/p1546_Ca…	[]	Calu-1	[]	['NCBI_TaxID=9606; ! Homo sapiens']	['DOI=10.1007/978-1-4757-1647-4_5;', 'PubMed=327080;', 'PubMed=833871;', 'PubMed=3518877;', 'PubMed=6582512;', 'PubMed=6935474;', 'PubMed=7017212;', 'PubMed=7459858;', 'PubMed=7736387;', 'PubMed=8385084;', 'PubMed=20215515;', 'PubMed=22460905;', 'PubMed=22961666;', 'PubMed=24002593;', 'PubMed=25485619;', 'PubMed=25984343;', 'PubMed=26361996;', 'PubMed=28196595;']	['Source(s): ATCC; CLS; ECACC; PubMed=25877200', 'Amelogenin: X', 'CSF1PO: 10', 'D13S317: 11,12', 'D16S539: 11', 'D18S51: 14,17', 'D21S11: 28', 'D3S1358: 17', 'D5S818: 10,12', 'D7S820: 9,10', 'D8S1179: 10', 'FGA: 20,21', 'Penta D: 9', 'Penta E: 11', 'TH01: 9,9.3 (ATCC; CLS; PubMed=25877200)', 'TH01: 9.3 (ECACC)', 'TPOX: 8', 'vWA: 15,16']	Male	CaLu-1; CALU-1; CALU 1; Calu 1; CALU1; Calu1	CALU1	['https://www.mskcc.org/research-advantage/support/technology/tangible-material/calu-1-human-lung-cell-line', 'http://tcpaportal.org/mclp/']	CVCL_0608
106	CALU1	['Part of: Cancer Cell Line Encyclopedia (CCLE) project.', 'Part of: MD Anderson Cell Lines Project.', 'From: Memorial Sloan Kettering Cancer Center; New York; USA.', 'Registration: Memorial Sloan Kettering Cancer Center Office of Technology Development; SK 784.', 'Doubling time: 37 hours (PubMed=25984343).', 'HLA typing: A*10,11; B*15,w35 (CLS).', 'Omics: Deep proteome analysis.', 'Omics: Deep R…	['NCIt; C3493; Squamous cell lung carcinoma']	[('BTO', 'BTO:0002940'), ('CLO', 'CLO_0002191'), ('EFO', 'EFO_0002151'), ('CLDB', 'cl631'), ('CLDB', 'cl632'), ('CLDB', 'cl633'), ('ArrayExpress', 'E-MTAB-2706'), ('ArrayExpress', 'E-MTAB-2770'), ('ArrayExpress', 'E-MTAB-3610'), ('ATCC', 'HTB-54'), ('BioSample', 'SAMN03471732'), ('CCLE', 'CALU1_LUNG'), ('ChEMBL-Cells', 'CHEMBL3308031'), ('ChEMBL-Targets', 'CHEMBL613505'), ('CLS', '300141/p1546_Ca…	[]	Calu-1	[]	['NCBI_TaxID=9606; ! Homo sapiens']	['DOI=10.1007/978-1-4757-1647-4_5;', 'PubMed=327080;', 'PubMed=833871;', 'PubMed=3518877;', 'PubMed=6582512;', 'PubMed=6935474;', 'PubMed=7017212;', 'PubMed=7459858;', 'PubMed=7736387;', 'PubMed=8385084;', 'PubMed=20215515;', 'PubMed=22460905;', 'PubMed=22961666;', 'PubMed=24002593;', 'PubMed=25485619;', 'PubMed=25984343;', 'PubMed=26361996;', 'PubMed=28196595;']	['Source(s): ATCC; CLS; ECACC; PubMed=25877200', 'Amelogenin: X', 'CSF1PO: 10', 'D13S317: 11,12', 'D16S539: 11', 'D18S51: 14,17', 'D21S11: 28', 'D3S1358: 17', 'D5S818: 10,12', 'D7S820: 9,10', 'D8S1179: 10', 'FGA: 20,21', 'Penta D: 9', 'Penta E: 11', 'TH01: 9,9.3 (ATCC; CLS; PubMed=25877200)', 'TH01: 9.3 (ECACC)', 'TPOX: 8', 'vWA: 15,16']	Male	CaLu-1; CALU-1; CALU 1; Calu 1; CALU1; Calu1	CALU1	['https://www.mskcc.org/research-advantage/support/technology/tangible-material/calu-1-human-lung-cell-line', 'http://tcpaportal.org/mclp/']	CVCL_0608
106	CALU1	['Part of: Cancer Cell Line Encyclopedia (CCLE) project.', 'Part of: MD Anderson Cell Lines Project.', 'From: Memorial Sloan Kettering Cancer Center; New York; USA.', 'Registration: Memorial Sloan Kettering Cancer Center Office of Technology Development; SK 784.', 'Doubling time: 37 hours (PubMed=25984343).', 'HLA typing: A*10,11; B*15,w35 (CLS).', 'Omics: Deep proteome analysis.', 'Omics: Deep R…	['NCIt; C3493; Squamous cell lung carcinoma']	[('BTO', 'BTO:0002940'), ('CLO', 'CLO_0002191'), ('EFO', 'EFO_0002151'), ('CLDB', 'cl631'), ('CLDB', 'cl632'), ('CLDB', 'cl633'), ('ArrayExpress', 'E-MTAB-2706'), ('ArrayExpress', 'E-MTAB-2770'), ('ArrayExpress', 'E-MTAB-3610'), ('ATCC', 'HTB-54'), ('BioSample', 'SAMN03471732'), ('CCLE', 'CALU1_LUNG'), ('ChEMBL-Cells', 'CHEMBL3308031'), ('ChEMBL-Targets', 'CHEMBL613505'), ('CLS', '300141/p1546_Ca…	[]	Calu-1	[]	['NCBI_TaxID=9606; ! Homo sapiens']	['DOI=10.1007/978-1-4757-1647-4_5;', 'PubMed=327080;', 'PubMed=833871;', 'PubMed=3518877;', 'PubMed=6582512;', 'PubMed=6935474;', 'PubMed=7017212;', 'PubMed=7459858;', 'PubMed=7736387;', 'PubMed=8385084;', 'PubMed=20215515;', 'PubMed=22460905;', 'PubMed=22961666;', 'PubMed=24002593;', 'PubMed=25485619;', 'PubMed=25984343;', 'PubMed=26361996;', 'PubMed=28196595;']	['Source(s): ATCC; CLS; ECACC; PubMed=25877200', 'Amelogenin: X', 'CSF1PO: 10', 'D13S317: 11,12', 'D16S539: 11', 'D18S51: 14,17', 'D21S11: 28', 'D3S1358: 17', 'D5S818: 10,12', 'D7S820: 9,10', 'D8S1179: 10', 'FGA: 20,21', 'Penta D: 9', 'Penta E: 11', 'TH01: 9,9.3 (ATCC; CLS; PubMed=25877200)', 'TH01: 9.3 (ECACC)', 'TPOX: 8', 'vWA: 15,16']	Male	CaLu-1; CALU-1; CALU 1; Calu 1; CALU1; Calu1	CALU1	['https://www.mskcc.org/research-advantage/support/technology/tangible-material/calu-1-human-lung-cell-line', 'http://tcpaportal.org/mclp/']	CVCL_0608
106	CALU1	['Part of: Cancer Cell Line Encyclopedia (CCLE) project.', 'Part of: MD Anderson Cell Lines Project.', 'From: Memorial Sloan Kettering Cancer Center; New York; USA.', 'Registration: Memorial Sloan Kettering Cancer Center Office of Technology Development; SK 784.', 'Doubling time: 37 hours (PubMed=25984343).', 'HLA typing: A*10,11; B*15,w35 (CLS).', 'Omics: Deep proteome analysis.', 'Omics: Deep R…	['NCIt; C3493; Squamous cell lung carcinoma']	[('BTO', 'BTO:0002940'), ('CLO', 'CLO_0002191'), ('EFO', 'EFO_0002151'), ('CLDB', 'cl631'), ('CLDB', 'cl632'), ('CLDB', 'cl633'), ('ArrayExpress', 'E-MTAB-2706'), ('ArrayExpress', 'E-MTAB-2770'), ('ArrayExpress', 'E-MTAB-3610'), ('ATCC', 'HTB-54'), ('BioSample', 'SAMN03471732'), ('CCLE', 'CALU1_LUNG'), ('ChEMBL-Cells', 'CHEMBL3308031'), ('ChEMBL-Targets', 'CHEMBL613505'), ('CLS', '300141/p1546_Ca…	[]	Calu-1	[]	['NCBI_TaxID=9606; ! Homo sapiens']	['DOI=10.1007/978-1-4757-1647-4_5;', 'PubMed=327080;', 'PubMed=833871;', 'PubMed=3518877;', 'PubMed=6582512;', 'PubMed=6935474;', 'PubMed=7017212;', 'PubMed=7459858;', 'PubMed=7736387;', 'PubMed=8385084;', 'PubMed=20215515;', 'PubMed=22460905;', 'PubMed=22961666;', 'PubMed=24002593;', 'PubMed=25485619;', 'PubMed=25984343;', 'PubMed=26361996;', 'PubMed=28196595;']	['Source(s): ATCC; CLS; ECACC; PubMed=25877200', 'Amelogenin: X', 'CSF1PO: 10', 'D13S317: 11,12', 'D16S539: 11', 'D18S51: 14,17', 'D21S11: 28', 'D3S1358: 17', 'D5S818: 10,12', 'D7S820: 9,10', 'D8S1179: 10', 'FGA: 20,21', 'Penta D: 9', 'Penta E: 11', 'TH01: 9,9.3 (ATCC; CLS; PubMed=25877200)', 'TH01: 9.3 (ECACC)', 'TPOX: 8', 'vWA: 15,16']	Male	CaLu-1; CALU-1; CALU 1; Calu 1; CALU1; Calu1	CALU1	['https://www.mskcc.org/research-advantage/support/technology/tangible-material/calu-1-human-lung-cell-line', 'http://tcpaportal.org/mclp/']	CVCL_0608
107	RPMI8826	['Part of: Cancer Cell Line Encyclopedia (CCLE) project.', 'Part of: COSMIC cell lines project.', 'Part of: MD Anderson Cell Lines Project.', 'Part of: NCI-60 cancer cell line panel.', 'Part of: NCI-7 clinical proteomics reference material cell line panel.', 'Characteristics: Produces IgG lambda.', 'Doubling time: 60 hours (PubMed=25984343); 33.5 hours (NCI-DTP); ~60-70 hours (DSMZ).', 'HLA typin…	['NCIt; C3242; Plasma cell myeloma']	[('BTO', 'BTO:0000726'), ('CLO', 'CLO_0008873'), ('CLO', 'CLO_0031845'), ('EFO', 'EFO_0002322'), ('MCCL', 'MCC:0000406'), ('CLDB', 'cl4182'), ('CLDB', 'cl4183'), ('CLDB', 'cl4184'), ('CLDB', 'cl5252'), ('AddexBio', 'C0003002/62'), ('ArrayExpress', 'E-MTAB-2706'), ('ArrayExpress', 'E-MTAB-2770'), ('ArrayExpress', 'E-MTAB-3610'), ('ATCC', 'CCL-155'), ('ATCC', 'CRM-CCL-155'), ('BCRC', '60384'), ('Bi…	[]	RPMI-8226	[]	['NCBI_TaxID=9606; ! Homo sapiens']	['CelloPub=CLPUB00447;', 'DOI=10.1007/978-1-4757-1647-4_11;', 'DOI=10.1016/B978-0-12-221970-2.50457-5;', 'DOI=10.1016/B978-0-12-427150-0.50135-2;', 'PubMed=2041050;', 'PubMed=2537114;', 'PubMed=3893568;', 'PubMed=4177524;', 'PubMed=4366935;', 'PubMed=5243066;', 'PubMed=6042436;', 'PubMed=8943038;', 'PubMed=9290701;', 'PubMed=10087940;', 'PubMed=10557056;', 'PubMed=10583232;', 'PubMed=10700174;', …	['Source(s): AddexBio; ATCC; CLS; Cosmic-CLP; DSMZ; ECACC; JCRB; KCLB; PubMed=19372543; PubMed=25877200; TKG', 'Amelogenin: X,Y (AddexBio; ATCC; CLS; Cosmic-CLP; DSMZ; ECACC; JCRB; KCLB; PubMed=25877200)', 'Amelogenin: X (PubMed=19372543; TKG)', 'CSF1PO: 12', 'D13S317: 11', 'D16S539: 9', 'D18S51: 15,19', 'D19S433: 13.2,14', 'D21S11: 28,29', 'D2S1338: 20', 'D3S1358: 16,17', 'D5S818: 11,13 (AddexBi…	Male	RPMI 8226; RPMI.8226; RPMI8226; RPMI no. 8226; RPMI no 8226; RPMI #8226; 8226; RPMI 8226/S; RPMI-8226S; RPMI8226/S; 8226/S; Roswell Park Memorial Institute 8226; GM02132; GM2132; GM 2132; GM02132C; Simpson	RPMI8826	['https://dtp.cancer.gov/discovery_development/nci-60/cell_list.htm', 'https://strap.nci.nih.gov/celline_detail.php?sample_id=33', 'http://www.proteinatlas.org/learn/cellines', 'http://tcpaportal.org/mclp/']
108	RPMI8826	['Part of: Cancer Cell Line Encyclopedia (CCLE) project.', 'Part of: COSMIC cell lines project.', 'Part of: MD Anderson Cell Lines Project.', 'Part of: NCI-60 cancer cell line panel.', 'Part of: NCI-7 clinical proteomics reference material cell line panel.', 'Characteristics: Produces IgG lambda.', 'Doubling time: 60 hours (PubMed=25984343); 33.5 hours (NCI-DTP); ~60-70 hours (DSMZ).', 'HLA typin…	['NCIt; C3242; Plasma cell myeloma']	[('BTO', 'BTO:0000726'), ('CLO', 'CLO_0008873'), ('CLO', 'CLO_0031845'), ('EFO', 'EFO_0002322'), ('MCCL', 'MCC:0000406'), ('CLDB', 'cl4182'), ('CLDB', 'cl4183'), ('CLDB', 'cl4184'), ('CLDB', 'cl5252'), ('AddexBio', 'C0003002/62'), ('ArrayExpress', 'E-MTAB-2706'), ('ArrayExpress', 'E-MTAB-2770'), ('ArrayExpress', 'E-MTAB-3610'), ('ATCC', 'CCL-155'), ('ATCC', 'CRM-CCL-155'), ('BCRC', '60384'), ('Bi…	[]	RPMI-8226	[]	['NCBI_TaxID=9606; ! Homo sapiens']	['CelloPub=CLPUB00447;', 'DOI=10.1007/978-1-4757-1647-4_11;', 'DOI=10.1016/B978-0-12-221970-2.50457-5;', 'DOI=10.1016/B978-0-12-427150-0.50135-2;', 'PubMed=2041050;', 'PubMed=2537114;', 'PubMed=3893568;', 'PubMed=4177524;', 'PubMed=4366935;', 'PubMed=5243066;', 'PubMed=6042436;', 'PubMed=8943038;', 'PubMed=9290701;', 'PubMed=10087940;', 'PubMed=10557056;', 'PubMed=10583232;', 'PubMed=10700174;', …	['Source(s): AddexBio; ATCC; CLS; Cosmic-CLP; DSMZ; ECACC; JCRB; KCLB; PubMed=19372543; PubMed=25877200; TKG', 'Amelogenin: X,Y (AddexBio; ATCC; CLS; Cosmic-CLP; DSMZ; ECACC; JCRB; KCLB; PubMed=25877200)', 'Amelogenin: X (PubMed=19372543; TKG)', 'CSF1PO: 12', 'D13S317: 11', 'D16S539: 9', 'D18S51: 15,19', 'D19S433: 13.2,14', 'D21S11: 28,29', 'D2S1338: 20', 'D3S1358: 16,17', 'D5S818: 11,13 (AddexBi…	Male	RPMI 8226; RPMI.8226; RPMI8226; RPMI no. 8226; RPMI no 8226; RPMI #8226; 8226; RPMI 8226/S; RPMI-8226S; RPMI8226/S; 8226/S; Roswell Park Memorial Institute 8226; GM02132; GM2132; GM 2132; GM02132C; Simpson	RPMI8826	['https://dtp.cancer.gov/discovery_development/nci-60/cell_list.htm', 'https://strap.nci.nih.gov/celline_detail.php?sample_id=33', 'http://www.proteinatlas.org/learn/cellines', 'http://tcpaportal.org/mclp/']
109	CALU3	['Part of: Cancer Cell Line Encyclopedia (CCLE) project.', 'Part of: COSMIC cell lines project.', 'Part of: KuDOS 95 cell line panel.', 'Part of: MD Anderson Cell Lines Project.', 'From: Memorial Sloan Kettering Cancer Center; New York; USA.', 'Registration: Memorial Sloan Kettering Cancer Center Office of Technology Development; SK1980-533.', 'Doubling time: 35 hours (in RPMI 1640+10% FBS), 45 h…	['NCIt; C3512; Lung adenocarcinoma']	[('BTO', 'BTO:0002750'), ('CLO', 'CLO_0002192'), ('EFO', 'EFO_0002819'), ('CLDB', 'cl634'), ('CLDB', 'cl635'), ('CLDB', 'cl5176'), ('AddexBio', 'C0016001/30'), ('ArrayExpress', 'E-MTAB-2706'), ('ArrayExpress', 'E-MTAB-2770'), ('ATCC', 'HTB-55'), ('BCRJ', '0264'), ('BioSample', 'SAMN03471552'), ('CCLE', 'CALU3_LUNG'), ('CCRID', '3111C0001CCC000032'), ('CCRID', '3111C0001CCC000329'), ('CCRID', '313…	[]	Calu-3	[]	['NCBI_TaxID=9606; ! Homo sapiens']	['PubMed=327080;', 'PubMed=3518877;', 'PubMed=3940644;', 'PubMed=6220172;', 'PubMed=7459858;', 'PubMed=7515578;', 'PubMed=9636188;', 'PubMed=10523844;', 'PubMed=11064206;', 'PubMed=15463957;', 'PubMed=17483357;', 'PubMed=18083107;', 'PubMed=19472407;', 'PubMed=20215515;', 'PubMed=22460905;', 'PubMed=22961666;', 'PubMed=24207061;', 'PubMed=25485619;', 'PubMed=25555374;', 'PubMed=25894527;', 'PubMe…	['Source(s): AddexBio; ATCC; Cosmic-CLP; KCLB; PubMed=25877200', 'Amelogenin: X', 'CSF1PO: 11,12', 'D13S317: 12', 'D16S539: 12,14', 'D18S51: 14,17', 'D21S11: 28,30', 'D3S1358: 15,18', 'D5S818: 11', 'D7S820: 10,11', 'D8S1179: 11,15', 'FGA: 25', 'Penta D: 9,16', 'Penta E: 5,21', 'TH01: 6,9.3', 'TPOX: 8', 'vWA: 16,17']	Male	CaLu-3; CALU-3; Calu 3; Calu3; CALU3	CALU3	['https://en.wikipedia.org/wiki/Calu-3', 'http://www.thermofisher.com/ch/en/home/technical-resources/cell-lines/c/cell-lines-detail-604.html', 'https://www.mskcc.org/research-advantage/support/technology/tangible-material/calu-3-human-lung-cell-line', 'http://tcpaportal.org/mclp/']	CVCL_0609
109	CALU3	['Part of: Cancer Cell Line Encyclopedia (CCLE) project.', 'Part of: COSMIC cell lines project.', 'Part of: KuDOS 95 cell line panel.', 'Part of: MD Anderson Cell Lines Project.', 'From: Memorial Sloan Kettering Cancer Center; New York; USA.', 'Registration: Memorial Sloan Kettering Cancer Center Office of Technology Development; SK1980-533.', 'Doubling time: 35 hours (in RPMI 1640+10% FBS), 45 h…	['NCIt; C3512; Lung adenocarcinoma']	[('BTO', 'BTO:0002750'), ('CLO', 'CLO_0002192'), ('EFO', 'EFO_0002819'), ('CLDB', 'cl634'), ('CLDB', 'cl635'), ('CLDB', 'cl5176'), ('AddexBio', 'C0016001/30'), ('ArrayExpress', 'E-MTAB-2706'), ('ArrayExpress', 'E-MTAB-2770'), ('ATCC', 'HTB-55'), ('BCRJ', '0264'), ('BioSample', 'SAMN03471552'), ('CCLE', 'CALU3_LUNG'), ('CCRID', '3111C0001CCC000032'), ('CCRID', '3111C0001CCC000329'), ('CCRID', '313…	[]	Calu-3	[]	['NCBI_TaxID=9606; ! Homo sapiens']	['PubMed=327080;', 'PubMed=3518877;', 'PubMed=3940644;', 'PubMed=6220172;', 'PubMed=7459858;', 'PubMed=7515578;', 'PubMed=9636188;', 'PubMed=10523844;', 'PubMed=11064206;', 'PubMed=15463957;', 'PubMed=17483357;', 'PubMed=18083107;', 'PubMed=19472407;', 'PubMed=20215515;', 'PubMed=22460905;', 'PubMed=22961666;', 'PubMed=24207061;', 'PubMed=25485619;', 'PubMed=25555374;', 'PubMed=25894527;', 'PubMe…	['Source(s): AddexBio; ATCC; Cosmic-CLP; KCLB; PubMed=25877200', 'Amelogenin: X', 'CSF1PO: 11,12', 'D13S317: 12', 'D16S539: 12,14', 'D18S51: 14,17', 'D21S11: 28,30', 'D3S1358: 15,18', 'D5S818: 11', 'D7S820: 10,11', 'D8S1179: 11,15', 'FGA: 25', 'Penta D: 9,16', 'Penta E: 5,21', 'TH01: 6,9.3', 'TPOX: 8', 'vWA: 16,17']	Male	CaLu-3; CALU-3; Calu 3; Calu3; CALU3	CALU3	['https://en.wikipedia.org/wiki/Calu-3', 'http://www.thermofisher.com/ch/en/home/technical-resources/cell-lines/c/cell-lines-detail-604.html', 'https://www.mskcc.org/research-advantage/support/technology/tangible-material/calu-3-human-lung-cell-line', 'http://tcpaportal.org/mclp/']	CVCL_0609
110	CALU3	['Part of: Cancer Cell Line Encyclopedia (CCLE) project.', 'Part of: COSMIC cell lines project.', 'Part of: KuDOS 95 cell line panel.', 'Part of: MD Anderson Cell Lines Project.', 'From: Memorial Sloan Kettering Cancer Center; New York; USA.', 'Registration: Memorial Sloan Kettering Cancer Center Office of Technology Development; SK1980-533.', 'Doubling time: 35 hours (in RPMI 1640+10% FBS), 45 h…	['NCIt; C3512; Lung adenocarcinoma']	[('BTO', 'BTO:0002750'), ('CLO', 'CLO_0002192'), ('EFO', 'EFO_0002819'), ('CLDB', 'cl634'), ('CLDB', 'cl635'), ('CLDB', 'cl5176'), ('AddexBio', 'C0016001/30'), ('ArrayExpress', 'E-MTAB-2706'), ('ArrayExpress', 'E-MTAB-2770'), ('ATCC', 'HTB-55'), ('BCRJ', '0264'), ('BioSample', 'SAMN03471552'), ('CCLE', 'CALU3_LUNG'), ('CCRID', '3111C0001CCC000032'), ('CCRID', '3111C0001CCC000329'), ('CCRID', '313…	[]	Calu-3	[]	['NCBI_TaxID=9606; ! Homo sapiens']	['PubMed=327080;', 'PubMed=3518877;', 'PubMed=3940644;', 'PubMed=6220172;', 'PubMed=7459858;', 'PubMed=7515578;', 'PubMed=9636188;', 'PubMed=10523844;', 'PubMed=11064206;', 'PubMed=15463957;', 'PubMed=17483357;', 'PubMed=18083107;', 'PubMed=19472407;', 'PubMed=20215515;', 'PubMed=22460905;', 'PubMed=22961666;', 'PubMed=24207061;', 'PubMed=25485619;', 'PubMed=25555374;', 'PubMed=25894527;', 'PubMe…	['Source(s): AddexBio; ATCC; Cosmic-CLP; KCLB; PubMed=25877200', 'Amelogenin: X', 'CSF1PO: 11,12', 'D13S317: 12', 'D16S539: 12,14', 'D18S51: 14,17', 'D21S11: 28,30', 'D3S1358: 15,18', 'D5S818: 11', 'D7S820: 10,11', 'D8S1179: 11,15', 'FGA: 25', 'Penta D: 9,16', 'Penta E: 5,21', 'TH01: 6,9.3', 'TPOX: 8', 'vWA: 16,17']	Male	CaLu-3; CALU-3; Calu 3; Calu3; CALU3	CALU3	['https://en.wikipedia.org/wiki/Calu-3', 'http://www.thermofisher.com/ch/en/home/technical-resources/cell-lines/c/cell-lines-detail-604.html', 'https://www.mskcc.org/research-advantage/support/technology/tangible-material/calu-3-human-lung-cell-line', 'http://tcpaportal.org/mclp/']	CVCL_0609
110	CALU3	['Part of: Cancer Cell Line Encyclopedia (CCLE) project.', 'Part of: COSMIC cell lines project.', 'Part of: KuDOS 95 cell line panel.', 'Part of: MD Anderson Cell Lines Project.', 'From: Memorial Sloan Kettering Cancer Center; New York; USA.', 'Registration: Memorial Sloan Kettering Cancer Center Office of Technology Development; SK1980-533.', 'Doubling time: 35 hours (in RPMI 1640+10% FBS), 45 h…	['NCIt; C3512; Lung adenocarcinoma']	[('BTO', 'BTO:0002750'), ('CLO', 'CLO_0002192'), ('EFO', 'EFO_0002819'), ('CLDB', 'cl634'), ('CLDB', 'cl635'), ('CLDB', 'cl5176'), ('AddexBio', 'C0016001/30'), ('ArrayExpress', 'E-MTAB-2706'), ('ArrayExpress', 'E-MTAB-2770'), ('ATCC', 'HTB-55'), ('BCRJ', '0264'), ('BioSample', 'SAMN03471552'), ('CCLE', 'CALU3_LUNG'), ('CCRID', '3111C0001CCC000032'), ('CCRID', '3111C0001CCC000329'), ('CCRID', '313…	[]	Calu-3	[]	['NCBI_TaxID=9606; ! Homo sapiens']	['PubMed=327080;', 'PubMed=3518877;', 'PubMed=3940644;', 'PubMed=6220172;', 'PubMed=7459858;', 'PubMed=7515578;', 'PubMed=9636188;', 'PubMed=10523844;', 'PubMed=11064206;', 'PubMed=15463957;', 'PubMed=17483357;', 'PubMed=18083107;', 'PubMed=19472407;', 'PubMed=20215515;', 'PubMed=22460905;', 'PubMed=22961666;', 'PubMed=24207061;', 'PubMed=25485619;', 'PubMed=25555374;', 'PubMed=25894527;', 'PubMe…	['Source(s): AddexBio; ATCC; Cosmic-CLP; KCLB; PubMed=25877200', 'Amelogenin: X', 'CSF1PO: 11,12', 'D13S317: 12', 'D16S539: 12,14', 'D18S51: 14,17', 'D21S11: 28,30', 'D3S1358: 15,18', 'D5S818: 11', 'D7S820: 10,11', 'D8S1179: 11,15', 'FGA: 25', 'Penta D: 9,16', 'Penta E: 5,21', 'TH01: 6,9.3', 'TPOX: 8', 'vWA: 16,17']	Male	CaLu-3; CALU-3; Calu 3; Calu3; CALU3	CALU3	['https://en.wikipedia.org/wiki/Calu-3', 'http://www.thermofisher.com/ch/en/home/technical-resources/cell-lines/c/cell-lines-detail-604.html', 'https://www.mskcc.org/research-advantage/support/technology/tangible-material/calu-3-human-lung-cell-line', 'http://tcpaportal.org/mclp/']	CVCL_0609
111	KM12	['Part of: Cancer Cell Line Encyclopedia (CCLE) project.', 'Part of: COSMIC cell lines project.', 'Part of: JFCR39 cancer cell line panel.', 'Part of: MD Anderson Cell Lines Project.', 'Part of: NCI-60 cancer cell line panel.', 'Doubling time: 23 hours (PubMed=25984343); 23.7 hours (NCI-DTP).', 'HLA typing: A*02; B*07:02:01; C*07:02:01; DPB1*13:01; DQB1*03:02; DRB1*04:01:01 (PubMed=15748285).', '…	['NCIt; C4910; Colon carcinoma']	[('BTO', 'BTO:0003172'), ('EFO', 'EFO_0006282'), ('ArrayExpress', 'E-MTAB-2706'), ('ArrayExpress', 'E-MTAB-2770'), ('ArrayExpress', 'E-MTAB-3610'), ('BioSample', 'SAMN03471909'), ('CCLE', 'KM12_LARGE_INTESTINE'), ('Cell_Model_Passport', 'SIDM00150'), ('ChEMBL-Cells', 'CHEMBL3307689'), ('ChEMBL-Targets', 'CHEMBL614709'), ('ColonAtlas', 'KM12'), ('Cosmic', '875903'), ('Cosmic', '887227'), ('Cosmic'…	[]	KM12	[]	['NCBI_TaxID=9606; ! Homo sapiens']	['PubMed=2041050;', 'PubMed=9515795;', 'PubMed=10700174;', 'PubMed=12615714;', 'PubMed=15748285;', 'PubMed=15900046;', 'PubMed=17088437;', 'PubMed=19372543;', 'PubMed=20570890;', 'PubMed=22336246;', 'PubMed=22384151;', 'PubMed=22460905;', 'PubMed=22628656;', 'PubMed=23856246;', 'PubMed=23933261;', 'PubMed=24279929;', 'PubMed=24670534;', 'PubMed=24755471;', 'PubMed=25926053;', 'PubMed=25485619;', …	['Source(s): Cosmic-CLP; PubMed=11416159; PubMed=19372543; PubMed=25877200; PubMed=25926053', 'Amelogenin: X', 'CSF1PO: 10,12', 'D13S317: 12,15', 'D16S539: 11', 'D18S51: 13', 'D19S433: 11,14', 'D21S11: 27', 'D3S1358: 14', 'D5S818: 10,17 (Cosmic-CLP)', 'D5S818: 10,18 (PubMed=19372543)', 'D5S818: 10 (PubMed=25877200; PubMed=25926053)', 'D7S820: 8,9 (Cosmic-CLP)', 'D7S820: 8,8.3 (PubMed=19372543; Pu…	Sex unspecified	KM-12; KM.12	KM12	['https://dtp.cancer.gov/discovery_development/nci-60/cell_list.htm', 'https://strap.nci.nih.gov/celline_detail.php?sample_id=21', 'http://tcpaportal.org/mclp/']	CVCL_1331
112	KM12	['Part of: Cancer Cell Line Encyclopedia (CCLE) project.', 'Part of: COSMIC cell lines project.', 'Part of: JFCR39 cancer cell line panel.', 'Part of: MD Anderson Cell Lines Project.', 'Part of: NCI-60 cancer cell line panel.', 'Doubling time: 23 hours (PubMed=25984343); 23.7 hours (NCI-DTP).', 'HLA typing: A*02; B*07:02:01; C*07:02:01; DPB1*13:01; DQB1*03:02; DRB1*04:01:01 (PubMed=15748285).', '…	['NCIt; C4910; Colon carcinoma']	[('BTO', 'BTO:0003172'), ('EFO', 'EFO_0006282'), ('ArrayExpress', 'E-MTAB-2706'), ('ArrayExpress', 'E-MTAB-2770'), ('ArrayExpress', 'E-MTAB-3610'), ('BioSample', 'SAMN03471909'), ('CCLE', 'KM12_LARGE_INTESTINE'), ('Cell_Model_Passport', 'SIDM00150'), ('ChEMBL-Cells', 'CHEMBL3307689'), ('ChEMBL-Targets', 'CHEMBL614709'), ('ColonAtlas', 'KM12'), ('Cosmic', '875903'), ('Cosmic', '887227'), ('Cosmic'…	[]	KM12	[]	['NCBI_TaxID=9606; ! Homo sapiens']	['PubMed=2041050;', 'PubMed=9515795;', 'PubMed=10700174;', 'PubMed=12615714;', 'PubMed=15748285;', 'PubMed=15900046;', 'PubMed=17088437;', 'PubMed=19372543;', 'PubMed=20570890;', 'PubMed=22336246;', 'PubMed=22384151;', 'PubMed=22460905;', 'PubMed=22628656;', 'PubMed=23856246;', 'PubMed=23933261;', 'PubMed=24279929;', 'PubMed=24670534;', 'PubMed=24755471;', 'PubMed=25926053;', 'PubMed=25485619;', …	['Source(s): Cosmic-CLP; PubMed=11416159; PubMed=19372543; PubMed=25877200; PubMed=25926053', 'Amelogenin: X', 'CSF1PO: 10,12', 'D13S317: 12,15', 'D16S539: 11', 'D18S51: 13', 'D19S433: 11,14', 'D21S11: 27', 'D3S1358: 14', 'D5S818: 10,17 (Cosmic-CLP)', 'D5S818: 10,18 (PubMed=19372543)', 'D5S818: 10 (PubMed=25877200; PubMed=25926053)', 'D7S820: 8,9 (Cosmic-CLP)', 'D7S820: 8,8.3 (PubMed=19372543; Pu…	Sex unspecified	KM-12; KM.12	KM12	['https://dtp.cancer.gov/discovery_development/nci-60/cell_list.htm', 'https://strap.nci.nih.gov/celline_detail.php?sample_id=21', 'http://tcpaportal.org/mclp/']	CVCL_1331
113	CALU1	['Part of: Cancer Cell Line Encyclopedia (CCLE) project.', 'Part of: MD Anderson Cell Lines Project.', 'From: Memorial Sloan Kettering Cancer Center; New York; USA.', 'Registration: Memorial Sloan Kettering Cancer Center Office of Technology Development; SK 784.', 'Doubling time: 37 hours (PubMed=25984343).', 'HLA typing: A*10,11; B*15,w35 (CLS).', 'Omics: Deep proteome analysis.', 'Omics: Deep R…	['NCIt; C3493; Squamous cell lung carcinoma']	[('BTO', 'BTO:0002940'), ('CLO', 'CLO_0002191'), ('EFO', 'EFO_0002151'), ('CLDB', 'cl631'), ('CLDB', 'cl632'), ('CLDB', 'cl633'), ('ArrayExpress', 'E-MTAB-2706'), ('ArrayExpress', 'E-MTAB-2770'), ('ArrayExpress', 'E-MTAB-3610'), ('ATCC', 'HTB-54'), ('BioSample', 'SAMN03471732'), ('CCLE', 'CALU1_LUNG'), ('ChEMBL-Cells', 'CHEMBL3308031'), ('ChEMBL-Targets', 'CHEMBL613505'), ('CLS', '300141/p1546_Ca…	[]	Calu-1	[]	['NCBI_TaxID=9606; ! Homo sapiens']	['DOI=10.1007/978-1-4757-1647-4_5;', 'PubMed=327080;', 'PubMed=833871;', 'PubMed=3518877;', 'PubMed=6582512;', 'PubMed=6935474;', 'PubMed=7017212;', 'PubMed=7459858;', 'PubMed=7736387;', 'PubMed=8385084;', 'PubMed=20215515;', 'PubMed=22460905;', 'PubMed=22961666;', 'PubMed=24002593;', 'PubMed=25485619;', 'PubMed=25984343;', 'PubMed=26361996;', 'PubMed=28196595;']	['Source(s): ATCC; CLS; ECACC; PubMed=25877200', 'Amelogenin: X', 'CSF1PO: 10', 'D13S317: 11,12', 'D16S539: 11', 'D18S51: 14,17', 'D21S11: 28', 'D3S1358: 17', 'D5S818: 10,12', 'D7S820: 9,10', 'D8S1179: 10', 'FGA: 20,21', 'Penta D: 9', 'Penta E: 11', 'TH01: 9,9.3 (ATCC; CLS; PubMed=25877200)', 'TH01: 9.3 (ECACC)', 'TPOX: 8', 'vWA: 15,16']	Male	CaLu-1; CALU-1; CALU 1; Calu 1; CALU1; Calu1	CALU1	['https://www.mskcc.org/research-advantage/support/technology/tangible-material/calu-1-human-lung-cell-line', 'http://tcpaportal.org/mclp/']	CVCL_0608
113	CALU1	['Part of: Cancer Cell Line Encyclopedia (CCLE) project.', 'Part of: MD Anderson Cell Lines Project.', 'From: Memorial Sloan Kettering Cancer Center; New York; USA.', 'Registration: Memorial Sloan Kettering Cancer Center Office of Technology Development; SK 784.', 'Doubling time: 37 hours (PubMed=25984343).', 'HLA typing: A*10,11; B*15,w35 (CLS).', 'Omics: Deep proteome analysis.', 'Omics: Deep R…	['NCIt; C3493; Squamous cell lung carcinoma']	[('BTO', 'BTO:0002940'), ('CLO', 'CLO_0002191'), ('EFO', 'EFO_0002151'), ('CLDB', 'cl631'), ('CLDB', 'cl632'), ('CLDB', 'cl633'), ('ArrayExpress', 'E-MTAB-2706'), ('ArrayExpress', 'E-MTAB-2770'), ('ArrayExpress', 'E-MTAB-3610'), ('ATCC', 'HTB-54'), ('BioSample', 'SAMN03471732'), ('CCLE', 'CALU1_LUNG'), ('ChEMBL-Cells', 'CHEMBL3308031'), ('ChEMBL-Targets', 'CHEMBL613505'), ('CLS', '300141/p1546_Ca…	[]	Calu-1	[]	['NCBI_TaxID=9606; ! Homo sapiens']	['DOI=10.1007/978-1-4757-1647-4_5;', 'PubMed=327080;', 'PubMed=833871;', 'PubMed=3518877;', 'PubMed=6582512;', 'PubMed=6935474;', 'PubMed=7017212;', 'PubMed=7459858;', 'PubMed=7736387;', 'PubMed=8385084;', 'PubMed=20215515;', 'PubMed=22460905;', 'PubMed=22961666;', 'PubMed=24002593;', 'PubMed=25485619;', 'PubMed=25984343;', 'PubMed=26361996;', 'PubMed=28196595;']	['Source(s): ATCC; CLS; ECACC; PubMed=25877200', 'Amelogenin: X', 'CSF1PO: 10', 'D13S317: 11,12', 'D16S539: 11', 'D18S51: 14,17', 'D21S11: 28', 'D3S1358: 17', 'D5S818: 10,12', 'D7S820: 9,10', 'D8S1179: 10', 'FGA: 20,21', 'Penta D: 9', 'Penta E: 11', 'TH01: 9,9.3 (ATCC; CLS; PubMed=25877200)', 'TH01: 9.3 (ECACC)', 'TPOX: 8', 'vWA: 15,16']	Male	CaLu-1; CALU-1; CALU 1; Calu 1; CALU1; Calu1	CALU1	['https://www.mskcc.org/research-advantage/support/technology/tangible-material/calu-1-human-lung-cell-line', 'http://tcpaportal.org/mclp/']	CVCL_0608
113	CALU1	['Part of: Cancer Cell Line Encyclopedia (CCLE) project.', 'Part of: MD Anderson Cell Lines Project.', 'From: Memorial Sloan Kettering Cancer Center; New York; USA.', 'Registration: Memorial Sloan Kettering Cancer Center Office of Technology Development; SK 784.', 'Doubling time: 37 hours (PubMed=25984343).', 'HLA typing: A*10,11; B*15,w35 (CLS).', 'Omics: Deep proteome analysis.', 'Omics: Deep R…	['NCIt; C3493; Squamous cell lung carcinoma']	[('BTO', 'BTO:0002940'), ('CLO', 'CLO_0002191'), ('EFO', 'EFO_0002151'), ('CLDB', 'cl631'), ('CLDB', 'cl632'), ('CLDB', 'cl633'), ('ArrayExpress', 'E-MTAB-2706'), ('ArrayExpress', 'E-MTAB-2770'), ('ArrayExpress', 'E-MTAB-3610'), ('ATCC', 'HTB-54'), ('BioSample', 'SAMN03471732'), ('CCLE', 'CALU1_LUNG'), ('ChEMBL-Cells', 'CHEMBL3308031'), ('ChEMBL-Targets', 'CHEMBL613505'), ('CLS', '300141/p1546_Ca…	[]	Calu-1	[]	['NCBI_TaxID=9606; ! Homo sapiens']	['DOI=10.1007/978-1-4757-1647-4_5;', 'PubMed=327080;', 'PubMed=833871;', 'PubMed=3518877;', 'PubMed=6582512;', 'PubMed=6935474;', 'PubMed=7017212;', 'PubMed=7459858;', 'PubMed=7736387;', 'PubMed=8385084;', 'PubMed=20215515;', 'PubMed=22460905;', 'PubMed=22961666;', 'PubMed=24002593;', 'PubMed=25485619;', 'PubMed=25984343;', 'PubMed=26361996;', 'PubMed=28196595;']	['Source(s): ATCC; CLS; ECACC; PubMed=25877200', 'Amelogenin: X', 'CSF1PO: 10', 'D13S317: 11,12', 'D16S539: 11', 'D18S51: 14,17', 'D21S11: 28', 'D3S1358: 17', 'D5S818: 10,12', 'D7S820: 9,10', 'D8S1179: 10', 'FGA: 20,21', 'Penta D: 9', 'Penta E: 11', 'TH01: 9,9.3 (ATCC; CLS; PubMed=25877200)', 'TH01: 9.3 (ECACC)', 'TPOX: 8', 'vWA: 15,16']	Male	CaLu-1; CALU-1; CALU 1; Calu 1; CALU1; Calu1	CALU1	['https://www.mskcc.org/research-advantage/support/technology/tangible-material/calu-1-human-lung-cell-line', 'http://tcpaportal.org/mclp/']	CVCL_0608
114	CALU1	['Part of: Cancer Cell Line Encyclopedia (CCLE) project.', 'Part of: MD Anderson Cell Lines Project.', 'From: Memorial Sloan Kettering Cancer Center; New York; USA.', 'Registration: Memorial Sloan Kettering Cancer Center Office of Technology Development; SK 784.', 'Doubling time: 37 hours (PubMed=25984343).', 'HLA typing: A*10,11; B*15,w35 (CLS).', 'Omics: Deep proteome analysis.', 'Omics: Deep R…	['NCIt; C3493; Squamous cell lung carcinoma']	[('BTO', 'BTO:0002940'), ('CLO', 'CLO_0002191'), ('EFO', 'EFO_0002151'), ('CLDB', 'cl631'), ('CLDB', 'cl632'), ('CLDB', 'cl633'), ('ArrayExpress', 'E-MTAB-2706'), ('ArrayExpress', 'E-MTAB-2770'), ('ArrayExpress', 'E-MTAB-3610'), ('ATCC', 'HTB-54'), ('BioSample', 'SAMN03471732'), ('CCLE', 'CALU1_LUNG'), ('ChEMBL-Cells', 'CHEMBL3308031'), ('ChEMBL-Targets', 'CHEMBL613505'), ('CLS', '300141/p1546_Ca…	[]	Calu-1	[]	['NCBI_TaxID=9606; ! Homo sapiens']	['DOI=10.1007/978-1-4757-1647-4_5;', 'PubMed=327080;', 'PubMed=833871;', 'PubMed=3518877;', 'PubMed=6582512;', 'PubMed=6935474;', 'PubMed=7017212;', 'PubMed=7459858;', 'PubMed=7736387;', 'PubMed=8385084;', 'PubMed=20215515;', 'PubMed=22460905;', 'PubMed=22961666;', 'PubMed=24002593;', 'PubMed=25485619;', 'PubMed=25984343;', 'PubMed=26361996;', 'PubMed=28196595;']	['Source(s): ATCC; CLS; ECACC; PubMed=25877200', 'Amelogenin: X', 'CSF1PO: 10', 'D13S317: 11,12', 'D16S539: 11', 'D18S51: 14,17', 'D21S11: 28', 'D3S1358: 17', 'D5S818: 10,12', 'D7S820: 9,10', 'D8S1179: 10', 'FGA: 20,21', 'Penta D: 9', 'Penta E: 11', 'TH01: 9,9.3 (ATCC; CLS; PubMed=25877200)', 'TH01: 9.3 (ECACC)', 'TPOX: 8', 'vWA: 15,16']	Male	CaLu-1; CALU-1; CALU 1; Calu 1; CALU1; Calu1	CALU1	['https://www.mskcc.org/research-advantage/support/technology/tangible-material/calu-1-human-lung-cell-line', 'http://tcpaportal.org/mclp/']	CVCL_0608
114	CALU1	['Part of: Cancer Cell Line Encyclopedia (CCLE) project.', 'Part of: MD Anderson Cell Lines Project.', 'From: Memorial Sloan Kettering Cancer Center; New York; USA.', 'Registration: Memorial Sloan Kettering Cancer Center Office of Technology Development; SK 784.', 'Doubling time: 37 hours (PubMed=25984343).', 'HLA typing: A*10,11; B*15,w35 (CLS).', 'Omics: Deep proteome analysis.', 'Omics: Deep R…	['NCIt; C3493; Squamous cell lung carcinoma']	[('BTO', 'BTO:0002940'), ('CLO', 'CLO_0002191'), ('EFO', 'EFO_0002151'), ('CLDB', 'cl631'), ('CLDB', 'cl632'), ('CLDB', 'cl633'), ('ArrayExpress', 'E-MTAB-2706'), ('ArrayExpress', 'E-MTAB-2770'), ('ArrayExpress', 'E-MTAB-3610'), ('ATCC', 'HTB-54'), ('BioSample', 'SAMN03471732'), ('CCLE', 'CALU1_LUNG'), ('ChEMBL-Cells', 'CHEMBL3308031'), ('ChEMBL-Targets', 'CHEMBL613505'), ('CLS', '300141/p1546_Ca…	[]	Calu-1	[]	['NCBI_TaxID=9606; ! Homo sapiens']	['DOI=10.1007/978-1-4757-1647-4_5;', 'PubMed=327080;', 'PubMed=833871;', 'PubMed=3518877;', 'PubMed=6582512;', 'PubMed=6935474;', 'PubMed=7017212;', 'PubMed=7459858;', 'PubMed=7736387;', 'PubMed=8385084;', 'PubMed=20215515;', 'PubMed=22460905;', 'PubMed=22961666;', 'PubMed=24002593;', 'PubMed=25485619;', 'PubMed=25984343;', 'PubMed=26361996;', 'PubMed=28196595;']	['Source(s): ATCC; CLS; ECACC; PubMed=25877200', 'Amelogenin: X', 'CSF1PO: 10', 'D13S317: 11,12', 'D16S539: 11', 'D18S51: 14,17', 'D21S11: 28', 'D3S1358: 17', 'D5S818: 10,12', 'D7S820: 9,10', 'D8S1179: 10', 'FGA: 20,21', 'Penta D: 9', 'Penta E: 11', 'TH01: 9,9.3 (ATCC; CLS; PubMed=25877200)', 'TH01: 9.3 (ECACC)', 'TPOX: 8', 'vWA: 15,16']	Male	CaLu-1; CALU-1; CALU 1; Calu 1; CALU1; Calu1	CALU1	['https://www.mskcc.org/research-advantage/support/technology/tangible-material/calu-1-human-lung-cell-line', 'http://tcpaportal.org/mclp/']	CVCL_0608
114	CALU1	['Part of: Cancer Cell Line Encyclopedia (CCLE) project.', 'Part of: MD Anderson Cell Lines Project.', 'From: Memorial Sloan Kettering Cancer Center; New York; USA.', 'Registration: Memorial Sloan Kettering Cancer Center Office of Technology Development; SK 784.', 'Doubling time: 37 hours (PubMed=25984343).', 'HLA typing: A*10,11; B*15,w35 (CLS).', 'Omics: Deep proteome analysis.', 'Omics: Deep R…	['NCIt; C3493; Squamous cell lung carcinoma']	[('BTO', 'BTO:0002940'), ('CLO', 'CLO_0002191'), ('EFO', 'EFO_0002151'), ('CLDB', 'cl631'), ('CLDB', 'cl632'), ('CLDB', 'cl633'), ('ArrayExpress', 'E-MTAB-2706'), ('ArrayExpress', 'E-MTAB-2770'), ('ArrayExpress', 'E-MTAB-3610'), ('ATCC', 'HTB-54'), ('BioSample', 'SAMN03471732'), ('CCLE', 'CALU1_LUNG'), ('ChEMBL-Cells', 'CHEMBL3308031'), ('ChEMBL-Targets', 'CHEMBL613505'), ('CLS', '300141/p1546_Ca…	[]	Calu-1	[]	['NCBI_TaxID=9606; ! Homo sapiens']	['DOI=10.1007/978-1-4757-1647-4_5;', 'PubMed=327080;', 'PubMed=833871;', 'PubMed=3518877;', 'PubMed=6582512;', 'PubMed=6935474;', 'PubMed=7017212;', 'PubMed=7459858;', 'PubMed=7736387;', 'PubMed=8385084;', 'PubMed=20215515;', 'PubMed=22460905;', 'PubMed=22961666;', 'PubMed=24002593;', 'PubMed=25485619;', 'PubMed=25984343;', 'PubMed=26361996;', 'PubMed=28196595;']	['Source(s): ATCC; CLS; ECACC; PubMed=25877200', 'Amelogenin: X', 'CSF1PO: 10', 'D13S317: 11,12', 'D16S539: 11', 'D18S51: 14,17', 'D21S11: 28', 'D3S1358: 17', 'D5S818: 10,12', 'D7S820: 9,10', 'D8S1179: 10', 'FGA: 20,21', 'Penta D: 9', 'Penta E: 11', 'TH01: 9,9.3 (ATCC; CLS; PubMed=25877200)', 'TH01: 9.3 (ECACC)', 'TPOX: 8', 'vWA: 15,16']	Male	CaLu-1; CALU-1; CALU 1; Calu 1; CALU1; Calu1	CALU1	['https://www.mskcc.org/research-advantage/support/technology/tangible-material/calu-1-human-lung-cell-line', 'http://tcpaportal.org/mclp/']	CVCL_0608
115	HCC1937	['Group: Triple negative breast cancer (TNBC) cell line.', 'Part of: Cancer Cell Line Encyclopedia (CCLE) project.', 'Part of: COSMIC cell lines project.', 'Part of: ICBP43 breast cancer cell line panel.', 'Part of: KuDOS 95 cell line panel.', 'Part of: MD Anderson Cell Lines Project.', 'Doubling time: ~50 hours (DSMZ); ~61 hours (PBCF).', 'HLA typing: A*23:01,24:02; B*40:01,07:02; C*07:02,03:04;…	['NCIt; C4017; Ductal breast carcinoma']	[('BTO', 'BTO:0003323'), ('CLO', 'CLO_0003645'), ('EFO', 'EFO_0001174'), ('MCCL', 'MCC:0000180'), ('ArrayExpress', 'E-MTAB-2706'), ('ArrayExpress', 'E-MTAB-2770'), ('ArrayExpress', 'E-MTAB-3610'), ('ATCC', 'CRL-2336'), ('BioSample', 'SAMN01821555'), ('BioSample', 'SAMN01821629'), ('BioSample', 'SAMN03473202'), ('BioSample', 'SAMN05292445'), ('CCLE', 'HCC1937_BREAST'), ('CCRID', '3131C000100070014…	[]	HCC1937	['CVCL_3281 ! HCC1937 BL']	['NCBI_TaxID=9606; ! Homo sapiens']	['CelloPub=CLPUB00423;', 'PubMed=9699648;', 'PubMed=9833771;', 'PubMed=9865903;', 'PubMed=10635334;', 'PubMed=11314036;', 'PubMed=12353263;', 'PubMed=12800145;', 'PubMed=14762065;', 'PubMed=16397213;', 'PubMed=16541312;', 'PubMed=16959974;', 'PubMed=17157791;', 'PubMed=17932254;', 'PubMed=19582160;', 'PubMed=19593635;', 'PubMed=20070913;', 'PubMed=20215515;', 'PubMed=21778573;', 'PubMed=22032724;…	['Source(s): ATCC; Cosmic-CLP; DSMZ; KCLB; PubMed=25877200; PubMed=28889351', 'Amelogenin: X', 'CSF1PO: 12', 'D13S317: 13', 'D16S539: 13,14', 'D18S51: 12', 'D21S11: 28', 'D3S1358: 18', 'D5S818: 12', 'D7S820: 9,10', 'D8S1179: 12,13', 'FGA: 20,22', 'Penta D: 9', 'Penta E: 13', 'TH01: 6,8 (KCLB)', 'TH01: 6 (ATCC; Cosmic-CLP; DSMZ; PubMed=25877200; PubMed=28889351)', 'TPOX: 11', 'vWA: 16,17']	Female	HCC-1937	HCC1937	['http://www.pawefish.path.cam.ac.uk/BreastCellLineDescriptions/HCC1937.html', 'http://dpsc.ccbr.utoronto.ca/cancer/get_cellline.pl?cellline=HCC1937', 'http://lincs.hms.harvard.edu/resources/reagents/icbp43/', 'http://www.utsouthwestern.edu/edumedia/edufiles/about_us/admin_offices/technology_development/available_technologies/cell-lines.pdf', 'https://physics.cancer.gov/docs/bioresource/breast/NC…	CVCL_0290
116	HCC1937	['Group: Triple negative breast cancer (TNBC) cell line.', 'Part of: Cancer Cell Line Encyclopedia (CCLE) project.', 'Part of: COSMIC cell lines project.', 'Part of: ICBP43 breast cancer cell line panel.', 'Part of: KuDOS 95 cell line panel.', 'Part of: MD Anderson Cell Lines Project.', 'Doubling time: ~50 hours (DSMZ); ~61 hours (PBCF).', 'HLA typing: A*23:01,24:02; B*40:01,07:02; C*07:02,03:04;…	['NCIt; C4017; Ductal breast carcinoma']	[('BTO', 'BTO:0003323'), ('CLO', 'CLO_0003645'), ('EFO', 'EFO_0001174'), ('MCCL', 'MCC:0000180'), ('ArrayExpress', 'E-MTAB-2706'), ('ArrayExpress', 'E-MTAB-2770'), ('ArrayExpress', 'E-MTAB-3610'), ('ATCC', 'CRL-2336'), ('BioSample', 'SAMN01821555'), ('BioSample', 'SAMN01821629'), ('BioSample', 'SAMN03473202'), ('BioSample', 'SAMN05292445'), ('CCLE', 'HCC1937_BREAST'), ('CCRID', '3131C000100070014…	[]	HCC1937	['CVCL_3281 ! HCC1937 BL']	['NCBI_TaxID=9606; ! Homo sapiens']	['CelloPub=CLPUB00423;', 'PubMed=9699648;', 'PubMed=9833771;', 'PubMed=9865903;', 'PubMed=10635334;', 'PubMed=11314036;', 'PubMed=12353263;', 'PubMed=12800145;', 'PubMed=14762065;', 'PubMed=16397213;', 'PubMed=16541312;', 'PubMed=16959974;', 'PubMed=17157791;', 'PubMed=17932254;', 'PubMed=19582160;', 'PubMed=19593635;', 'PubMed=20070913;', 'PubMed=20215515;', 'PubMed=21778573;', 'PubMed=22032724;…	['Source(s): ATCC; Cosmic-CLP; DSMZ; KCLB; PubMed=25877200; PubMed=28889351', 'Amelogenin: X', 'CSF1PO: 12', 'D13S317: 13', 'D16S539: 13,14', 'D18S51: 12', 'D21S11: 28', 'D3S1358: 18', 'D5S818: 12', 'D7S820: 9,10', 'D8S1179: 12,13', 'FGA: 20,22', 'Penta D: 9', 'Penta E: 13', 'TH01: 6,8 (KCLB)', 'TH01: 6 (ATCC; Cosmic-CLP; DSMZ; PubMed=25877200; PubMed=28889351)', 'TPOX: 11', 'vWA: 16,17']	Female	HCC-1937	HCC1937	['http://www.pawefish.path.cam.ac.uk/BreastCellLineDescriptions/HCC1937.html', 'http://dpsc.ccbr.utoronto.ca/cancer/get_cellline.pl?cellline=HCC1937', 'http://lincs.hms.harvard.edu/resources/reagents/icbp43/', 'http://www.utsouthwestern.edu/edumedia/edufiles/about_us/admin_offices/technology_development/available_technologies/cell-lines.pdf', 'https://physics.cancer.gov/docs/bioresource/breast/NC…	CVCL_0290
117	MOLT4	['Part of: 12th International Histocompatibility Workshop (12IHW) cell line panel.', 'Part of: Cancer Cell Line Encyclopedia (CCLE) project.', 'Part of: COSMIC cell lines project.', 'Part of: MD Anderson Cell Lines Project.', 'Part of: NCI Pediatric Preclinical Testing Program (PPTP) cell line panel.', 'Part of: NCI-60 cancer cell line panel.', 'Doubling time: 31.56 +- 1.49 hours (PubMed=24762992…	['NCIt; C9142; Adult T acute lymphoblastic leukemia']	[('BTO', 'BTO:0000873'), ('CLO', 'CLO_0007825'), ('CLO', 'CLO_0032246'), ('CLO', 'CLO_0050992'), ('EFO', 'EFO_0001220'), ('MCCL', 'MCC:0000335'), ('CLDB', 'cl3524'), ('CLDB', 'cl3525'), ('CLDB', 'cl3527'), ('CLDB', 'cl3528'), ('CLDB', 'cl3529'), ('CLDB', 'cl3530'), ('CLDB', 'cl3531'), ('CLDB', 'cl3532'), ('CLDB', 'cl4976'), ('CLDB', 'cl5233'), ('ArrayExpress', 'E-MTAB-3610'), ('ATCC', 'CRL-1582')…	[]	MOLT-4	['CVCL_0624 ! MOLT-3']	['NCBI_TaxID=9606; ! Homo sapiens']	['CelloPub=CLPUB00447;', 'DOI=10.1016/B978-0-12-221970-2.50457-5;', 'DOI=10.4172/2157-7145.S2-005;', 'PubMed=165156;', 'PubMed=2041050;', 'PubMed=2144611;', 'PubMed=2846092;', 'PubMed=4547172;', 'PubMed=4567231;', 'PubMed=6200433;', 'PubMed=6582512;', 'PubMed=8127147;', 'PubMed=8316623;', 'PubMed=8547074;', 'PubMed=8558913;', 'PubMed=8641406;', 'PubMed=9685479;', 'PubMed=10071127;', 'PubMed=10700…	['Source(s): ATCC; CLS; COG; Cosmic-CLP; DSMZ; JCRB; KCLB; DOI=10.4172/2157-7145.S2-005; PubMed=11416159; PubMed=19372543; PubMed=20922763; PubMed=25877200', 'Amelogenin: X,Y', 'CSF1PO: 11,12,13 (ATCC; COG; Cosmic-CLP; JCRB; KCLB; DOI=10.4172/2157-7145.S2-005; PubMed=19372543; PubMed=20922763; PubMed=25877200)', 'CSF1PO: 11,12 (CLS; DSMZ)', 'D13S317: 12,13 (ATCC; CLS; COG; Cosmic-CLP; JCRB; KCLB;…	Male	Molt-4; MOLT 4; Molt 4; MOLT.4; MOLT4; Molt4; GM02219; GM02219C; GM2219C; GM02219D	MOLT4	['https://dtp.cancer.gov/discovery_development/nci-60/cell_list.htm', 'https://strap.nci.nih.gov/celline_detail.php?sample_id=31', 'http://www.proteinatlas.org/learn/cellines', 'http://www.thermofisher.com/ch/en/home/technical-resources/cell-lines/m/cell-lines-detail-609.html', 'http://www.cogcell.org/cellreqs-ncipptp.php', 'http://www.pptpinvitro.org/cell_lines_panel.php', 'http://www.nibsc.org/…	CVCL_0013
118	MOLT4	['Part of: 12th International Histocompatibility Workshop (12IHW) cell line panel.', 'Part of: Cancer Cell Line Encyclopedia (CCLE) project.', 'Part of: COSMIC cell lines project.', 'Part of: MD Anderson Cell Lines Project.', 'Part of: NCI Pediatric Preclinical Testing Program (PPTP) cell line panel.', 'Part of: NCI-60 cancer cell line panel.', 'Doubling time: 31.56 +- 1.49 hours (PubMed=24762992…	['NCIt; C9142; Adult T acute lymphoblastic leukemia']	[('BTO', 'BTO:0000873'), ('CLO', 'CLO_0007825'), ('CLO', 'CLO_0032246'), ('CLO', 'CLO_0050992'), ('EFO', 'EFO_0001220'), ('MCCL', 'MCC:0000335'), ('CLDB', 'cl3524'), ('CLDB', 'cl3525'), ('CLDB', 'cl3527'), ('CLDB', 'cl3528'), ('CLDB', 'cl3529'), ('CLDB', 'cl3530'), ('CLDB', 'cl3531'), ('CLDB', 'cl3532'), ('CLDB', 'cl4976'), ('CLDB', 'cl5233'), ('ArrayExpress', 'E-MTAB-3610'), ('ATCC', 'CRL-1582')…	[]	MOLT-4	['CVCL_0624 ! MOLT-3']	['NCBI_TaxID=9606; ! Homo sapiens']	['CelloPub=CLPUB00447;', 'DOI=10.1016/B978-0-12-221970-2.50457-5;', 'DOI=10.4172/2157-7145.S2-005;', 'PubMed=165156;', 'PubMed=2041050;', 'PubMed=2144611;', 'PubMed=2846092;', 'PubMed=4547172;', 'PubMed=4567231;', 'PubMed=6200433;', 'PubMed=6582512;', 'PubMed=8127147;', 'PubMed=8316623;', 'PubMed=8547074;', 'PubMed=8558913;', 'PubMed=8641406;', 'PubMed=9685479;', 'PubMed=10071127;', 'PubMed=10700…	['Source(s): ATCC; CLS; COG; Cosmic-CLP; DSMZ; JCRB; KCLB; DOI=10.4172/2157-7145.S2-005; PubMed=11416159; PubMed=19372543; PubMed=20922763; PubMed=25877200', 'Amelogenin: X,Y', 'CSF1PO: 11,12,13 (ATCC; COG; Cosmic-CLP; JCRB; KCLB; DOI=10.4172/2157-7145.S2-005; PubMed=19372543; PubMed=20922763; PubMed=25877200)', 'CSF1PO: 11,12 (CLS; DSMZ)', 'D13S317: 12,13 (ATCC; CLS; COG; Cosmic-CLP; JCRB; KCLB;…	Male	Molt-4; MOLT 4; Molt 4; MOLT.4; MOLT4; Molt4; GM02219; GM02219C; GM2219C; GM02219D	MOLT4	['https://dtp.cancer.gov/discovery_development/nci-60/cell_list.htm', 'https://strap.nci.nih.gov/celline_detail.php?sample_id=31', 'http://www.proteinatlas.org/learn/cellines', 'http://www.thermofisher.com/ch/en/home/technical-resources/cell-lines/m/cell-lines-detail-609.html', 'http://www.cogcell.org/cellreqs-ncipptp.php', 'http://www.pptpinvitro.org/cell_lines_panel.php', 'http://www.nibsc.org/…	CVCL_0013
119	MDAMB231	['Group: Triple negative breast cancer (TNBC) cell line.', 'Part of: Cancer Cell Line Encyclopedia (CCLE) project.', 'Part of: COSMIC cell lines project.', 'Part of: ENCODE project common cell types; tier 3.', 'Part of: ICBP43 breast cancer cell line panel.', 'Part of: JFCR39 cancer cell line panel.', 'Part of: JFCR45 cancer cell line panel.', 'Part of: KuDOS 95 cell line panel.', 'Part of: MD An…	['NCIt; C5214; Breast adenocarcinoma']	[('BTO', 'BTO:0000815'), ('CLO', 'CLO_0007634'), ('CLO', 'CLO_0037291'), ('EFO', 'EFO_0001209'), ('MCCL', 'MCC:0000313'), ('CLDB', 'cl3402'), ('CLDB', 'cl3404'), ('CLDB', 'cl3405'), ('CLDB', 'cl4945'), ('AddexBio', 'C0006002/58'), ('ArrayExpress', 'E-MTAB-2706'), ('ArrayExpress', 'E-MTAB-2770'), ('ArrayExpress', 'E-MTAB-3610'), ('ATCC', 'CRL-12532'), ('ATCC', 'HTB-26'), ('ATCC', 'CRM-HTB-26'), ('…	[]	MDA-MB-231	[]	['NCBI_TaxID=9606; ! Homo sapiens']	['CelloPub=CLPUB00423;', 'DOI=10.4172/2157-7145.S2-005;', 'PubMed=730202;', 'PubMed=833871;', 'PubMed=1000504;', 'PubMed=1000505;', 'PubMed=1000506;', 'PubMed=2041050;', 'PubMed=3518877;', 'PubMed=4412247;', 'PubMed=6582512;', 'PubMed=6935474;', 'PubMed=7000337;', 'PubMed=7272986;', 'PubMed=7459858;', 'PubMed=7902062;', 'PubMed=8824553;', 'PubMed=9671407;', 'PubMed=10700174;', 'PubMed=11687795;',…	['Source(s): AddexBio; ATCC; CLS; Cosmic-CLP; DSMZ; ECACC; KCLB; DOI=10.4172/2157-7145.S2-005; PubMed=19372543; PubMed=25877200; PubMed=28889351', 'Amelogenin: X', 'CSF1PO: 12,13', 'D13S317: 13', 'D16S539: 12', 'D18S51: 11,16', 'D19S433: 11,14', 'D21S11: 30,33.2 (CLS; PubMed=28889351)', 'D21S11: 33.2 (DOI=10.4172/2157-7145.S2-005; PubMed=19372543; PubMed=25877200)', 'D2S1338: 20,21', 'D3S1358: 16…	Female	MDA-MB 231; MDA.MB.231; MDA MB 231; MDA MB231; MDA Mb231; MDA-MB231; MDAMB-231; MDAMB231; MDA-231; MDA231; MB231; MD Anderson-Metastatic Breast-231	MDAMB231	['https://de.wikipedia.org/wiki/MDA-MB-231_(Zelllinie)', 'https://dtp.cancer.gov/discovery_development/nci-60/cell_list.htm', 'https://physics.cancer.gov/docs/bioresource/breast/NCI-PBCF-HTB26_MDA-MB-231_SOP-508.pdf', 'https://strap.nci.nih.gov/celline_detail.php?sample_id=2', 'http://dpsc.ccbr.utoronto.ca/cancer/get_cellline.pl?cellline=MDA-MB-231', 'http://genome.ucsc.edu/ENCODE/protocols/cell/…	CVCL_0062
120	MDAMB231	['Group: Triple negative breast cancer (TNBC) cell line.', 'Part of: Cancer Cell Line Encyclopedia (CCLE) project.', 'Part of: COSMIC cell lines project.', 'Part of: ENCODE project common cell types; tier 3.', 'Part of: ICBP43 breast cancer cell line panel.', 'Part of: JFCR39 cancer cell line panel.', 'Part of: JFCR45 cancer cell line panel.', 'Part of: KuDOS 95 cell line panel.', 'Part of: MD An…	['NCIt; C5214; Breast adenocarcinoma']	[('BTO', 'BTO:0000815'), ('CLO', 'CLO_0007634'), ('CLO', 'CLO_0037291'), ('EFO', 'EFO_0001209'), ('MCCL', 'MCC:0000313'), ('CLDB', 'cl3402'), ('CLDB', 'cl3404'), ('CLDB', 'cl3405'), ('CLDB', 'cl4945'), ('AddexBio', 'C0006002/58'), ('ArrayExpress', 'E-MTAB-2706'), ('ArrayExpress', 'E-MTAB-2770'), ('ArrayExpress', 'E-MTAB-3610'), ('ATCC', 'CRL-12532'), ('ATCC', 'HTB-26'), ('ATCC', 'CRM-HTB-26'), ('…	[]	MDA-MB-231	[]	['NCBI_TaxID=9606; ! Homo sapiens']	['CelloPub=CLPUB00423;', 'DOI=10.4172/2157-7145.S2-005;', 'PubMed=730202;', 'PubMed=833871;', 'PubMed=1000504;', 'PubMed=1000505;', 'PubMed=1000506;', 'PubMed=2041050;', 'PubMed=3518877;', 'PubMed=4412247;', 'PubMed=6582512;', 'PubMed=6935474;', 'PubMed=7000337;', 'PubMed=7272986;', 'PubMed=7459858;', 'PubMed=7902062;', 'PubMed=8824553;', 'PubMed=9671407;', 'PubMed=10700174;', 'PubMed=11687795;',…	['Source(s): AddexBio; ATCC; CLS; Cosmic-CLP; DSMZ; ECACC; KCLB; DOI=10.4172/2157-7145.S2-005; PubMed=19372543; PubMed=25877200; PubMed=28889351', 'Amelogenin: X', 'CSF1PO: 12,13', 'D13S317: 13', 'D16S539: 12', 'D18S51: 11,16', 'D19S433: 11,14', 'D21S11: 30,33.2 (CLS; PubMed=28889351)', 'D21S11: 33.2 (DOI=10.4172/2157-7145.S2-005; PubMed=19372543; PubMed=25877200)', 'D2S1338: 20,21', 'D3S1358: 16…	Female	MDA-MB 231; MDA.MB.231; MDA MB 231; MDA MB231; MDA Mb231; MDA-MB231; MDAMB-231; MDAMB231; MDA-231; MDA231; MB231; MD Anderson-Metastatic Breast-231	MDAMB231	['https://de.wikipedia.org/wiki/MDA-MB-231_(Zelllinie)', 'https://dtp.cancer.gov/discovery_development/nci-60/cell_list.htm', 'https://physics.cancer.gov/docs/bioresource/breast/NCI-PBCF-HTB26_MDA-MB-231_SOP-508.pdf', 'https://strap.nci.nih.gov/celline_detail.php?sample_id=2', 'http://dpsc.ccbr.utoronto.ca/cancer/get_cellline.pl?cellline=MDA-MB-231', 'http://genome.ucsc.edu/ENCODE/protocols/cell/…	CVCL_0062
121	CHAGOK1	['Part of: Cancer Cell Line Encyclopedia (CCLE) project.', 'Part of: COSMIC cell lines project.', 'Microsatellite instability: Stable (MSS) (Sanger).', 'Omics: Deep exome analysis.', 'Omics: Deep RNAseq analysis.', 'Omics: DNA methylation analysis.', 'Omics: SNP array analysis.', 'Omics: Transcriptome analysis.', 'Derived from metastatic site: Subcutaneous.']	['NCIt; C35875; Bronchogenic carcinoma']	[('BTO', 'BTO:0003108'), ('CLO', 'CLO_0002413'), ('EFO', 'EFO_0002155'), ('ArrayExpress', 'E-MTAB-2706'), ('ArrayExpress', 'E-MTAB-2770'), ('ArrayExpress', 'E-MTAB-3610'), ('ATCC', 'HTB-168'), ('BioSample', 'SAMN03473197'), ('CCLE', 'CHAGOK1_LUNG'), ('Cell_Model_Passport', 'SIDM00924'), ('ChEMBL-Cells', 'CHEMBL3308489'), ('ChEMBL-Targets', 'CHEMBL1075421'), ('Cosmic', '687596'), ('Cosmic', '19953…	['CVCL_DG43 ! ChaGo']	ChaGo-K-1	[]	['NCBI_TaxID=9606; ! Homo sapiens']	['PubMed=62839;', 'PubMed=20215515;', 'PubMed=22460905;', 'PubMed=25485619;', 'PubMed=27397505;']	['Source(s): ATCC; Cosmic-CLP; PubMed=25877200', 'Amelogenin: X,Y', 'CSF1PO: 10', 'D13S317: 11', 'D16S539: 11', 'D18S51: 13,20', 'D21S11: 31.2,32', 'D3S1358: 16', 'D5S818: 12', 'D7S820: 8,12', 'D8S1179: 11,12', 'FGA: 23', 'Penta D: 9,13', 'Penta E: 11,12', 'TH01: 9.3', 'TPOX: 8', 'vWA: 17,18']	Male	CHAGO-K-1; ChaGo K-1; ChaGo-K1; CHAGOK1; ChaGoK1	CHAGOK1	[]	CVCL_1121
121	CHAGOK1	['Part of: Cancer Cell Line Encyclopedia (CCLE) project.', 'Part of: COSMIC cell lines project.', 'Microsatellite instability: Stable (MSS) (Sanger).', 'Omics: Deep exome analysis.', 'Omics: Deep RNAseq analysis.', 'Omics: DNA methylation analysis.', 'Omics: SNP array analysis.', 'Omics: Transcriptome analysis.', 'Derived from metastatic site: Subcutaneous.']	['NCIt; C35875; Bronchogenic carcinoma']	[('BTO', 'BTO:0003108'), ('CLO', 'CLO_0002413'), ('EFO', 'EFO_0002155'), ('ArrayExpress', 'E-MTAB-2706'), ('ArrayExpress', 'E-MTAB-2770'), ('ArrayExpress', 'E-MTAB-3610'), ('ATCC', 'HTB-168'), ('BioSample', 'SAMN03473197'), ('CCLE', 'CHAGOK1_LUNG'), ('Cell_Model_Passport', 'SIDM00924'), ('ChEMBL-Cells', 'CHEMBL3308489'), ('ChEMBL-Targets', 'CHEMBL1075421'), ('Cosmic', '687596'), ('Cosmic', '19953…	['CVCL_DG43 ! ChaGo']	ChaGo-K-1	[]	['NCBI_TaxID=9606; ! Homo sapiens']	['PubMed=62839;', 'PubMed=20215515;', 'PubMed=22460905;', 'PubMed=25485619;', 'PubMed=27397505;']	['Source(s): ATCC; Cosmic-CLP; PubMed=25877200', 'Amelogenin: X,Y', 'CSF1PO: 10', 'D13S317: 11', 'D16S539: 11', 'D18S51: 13,20', 'D21S11: 31.2,32', 'D3S1358: 16', 'D5S818: 12', 'D7S820: 8,12', 'D8S1179: 11,12', 'FGA: 23', 'Penta D: 9,13', 'Penta E: 11,12', 'TH01: 9.3', 'TPOX: 8', 'vWA: 17,18']	Male	CHAGO-K-1; ChaGo K-1; ChaGo-K1; CHAGOK1; ChaGoK1	CHAGOK1	[]	CVCL_1121
122	CHAGOK1	['Part of: Cancer Cell Line Encyclopedia (CCLE) project.', 'Part of: COSMIC cell lines project.', 'Microsatellite instability: Stable (MSS) (Sanger).', 'Omics: Deep exome analysis.', 'Omics: Deep RNAseq analysis.', 'Omics: DNA methylation analysis.', 'Omics: SNP array analysis.', 'Omics: Transcriptome analysis.', 'Derived from metastatic site: Subcutaneous.']	['NCIt; C35875; Bronchogenic carcinoma']	[('BTO', 'BTO:0003108'), ('CLO', 'CLO_0002413'), ('EFO', 'EFO_0002155'), ('ArrayExpress', 'E-MTAB-2706'), ('ArrayExpress', 'E-MTAB-2770'), ('ArrayExpress', 'E-MTAB-3610'), ('ATCC', 'HTB-168'), ('BioSample', 'SAMN03473197'), ('CCLE', 'CHAGOK1_LUNG'), ('Cell_Model_Passport', 'SIDM00924'), ('ChEMBL-Cells', 'CHEMBL3308489'), ('ChEMBL-Targets', 'CHEMBL1075421'), ('Cosmic', '687596'), ('Cosmic', '19953…	['CVCL_DG43 ! ChaGo']	ChaGo-K-1	[]	['NCBI_TaxID=9606; ! Homo sapiens']	['PubMed=62839;', 'PubMed=20215515;', 'PubMed=22460905;', 'PubMed=25485619;', 'PubMed=27397505;']	['Source(s): ATCC; Cosmic-CLP; PubMed=25877200', 'Amelogenin: X,Y', 'CSF1PO: 10', 'D13S317: 11', 'D16S539: 11', 'D18S51: 13,20', 'D21S11: 31.2,32', 'D3S1358: 16', 'D5S818: 12', 'D7S820: 8,12', 'D8S1179: 11,12', 'FGA: 23', 'Penta D: 9,13', 'Penta E: 11,12', 'TH01: 9.3', 'TPOX: 8', 'vWA: 17,18']	Male	CHAGO-K-1; ChaGo K-1; ChaGo-K1; CHAGOK1; ChaGoK1	CHAGOK1	[]	CVCL_1121
122	CHAGOK1	['Part of: Cancer Cell Line Encyclopedia (CCLE) project.', 'Part of: COSMIC cell lines project.', 'Microsatellite instability: Stable (MSS) (Sanger).', 'Omics: Deep exome analysis.', 'Omics: Deep RNAseq analysis.', 'Omics: DNA methylation analysis.', 'Omics: SNP array analysis.', 'Omics: Transcriptome analysis.', 'Derived from metastatic site: Subcutaneous.']	['NCIt; C35875; Bronchogenic carcinoma']	[('BTO', 'BTO:0003108'), ('CLO', 'CLO_0002413'), ('EFO', 'EFO_0002155'), ('ArrayExpress', 'E-MTAB-2706'), ('ArrayExpress', 'E-MTAB-2770'), ('ArrayExpress', 'E-MTAB-3610'), ('ATCC', 'HTB-168'), ('BioSample', 'SAMN03473197'), ('CCLE', 'CHAGOK1_LUNG'), ('Cell_Model_Passport', 'SIDM00924'), ('ChEMBL-Cells', 'CHEMBL3308489'), ('ChEMBL-Targets', 'CHEMBL1075421'), ('Cosmic', '687596'), ('Cosmic', '19953…	['CVCL_DG43 ! ChaGo']	ChaGo-K-1	[]	['NCBI_TaxID=9606; ! Homo sapiens']	['PubMed=62839;', 'PubMed=20215515;', 'PubMed=22460905;', 'PubMed=25485619;', 'PubMed=27397505;']	['Source(s): ATCC; Cosmic-CLP; PubMed=25877200', 'Amelogenin: X,Y', 'CSF1PO: 10', 'D13S317: 11', 'D16S539: 11', 'D18S51: 13,20', 'D21S11: 31.2,32', 'D3S1358: 16', 'D5S818: 12', 'D7S820: 8,12', 'D8S1179: 11,12', 'FGA: 23', 'Penta D: 9,13', 'Penta E: 11,12', 'TH01: 9.3', 'TPOX: 8', 'vWA: 17,18']	Male	CHAGO-K-1; ChaGo K-1; ChaGo-K1; CHAGOK1; ChaGoK1	CHAGOK1	[]	CVCL_1121
123	SUM149PT	['Group: Triple negative breast cancer (TNBC) cell line.', 'Part of: KuDOS 95 cell line panel.', 'Characteristics: Derived from a mouse xenograft of a transplanted primary human invasive infiltrating ductal carcinoma metastatic nodule.', 'Sequence variation: Hemizygous for BRCA1 p.Asn723fs*13 (c.2169delT) (2288delT) (PubMed=16397213; PubMed=19593635; PubMed=22032724).', 'Sequence variation: Homoz…	['NCIt; C4001; Inflammatory breast carcinoma']	[('BTO', 'BTO:0005475'), ('EFO', 'EFO_0001240'), ('ArrayExpress', 'E-MTAB-2706'), ('BioSample', 'SAMN03472959'), ('Cosmic', '1044208'), ('Cosmic', '1046959'), ('Cosmic', '1136379'), ('Cosmic', '1176631'), ('Cosmic', '1287929'), ('Cosmic', '1289411'), ('Cosmic', '1460239'), ('Cosmic', '1523966'), ('Cosmic', '1603224'), ('Cosmic', '2036674'), ('GEO', 'GSM115105'), ('GEO', 'GSM217600'), ('GEO', 'GSM…	[]	SUM149PT	[]	['NCBI_TaxID=9606; ! Homo sapiens']	['PubMed=10424408;', 'PubMed=10604729;', 'PubMed=10700188;', 'PubMed=12353263;', 'PubMed=12800145;', 'PubMed=15677628;', 'PubMed=15857504;', 'PubMed=16397213;', 'PubMed=16541312;', 'PubMed=17157791;', 'PubMed=19582160;', 'PubMed=19593635;', 'PubMed=22032724;', 'PubMed=23151021;', 'PubMed=23401782;', 'PubMed=23601657;', 'PubMed=24162158;', 'PubMed=24176112;', 'PubMed=25485619;', 'PubMed=26495931;'…	['Source(s): PubMed=25877200', 'Amelogenin: X', 'CSF1PO: 12', 'D13S317: 12', 'D16S539: 11', 'D18S51: 14,15', 'D21S11: 28,31.2', 'D3S1358: 17', 'D5S818: 11', 'D7S820: 11', 'D8S1179: 14,16', 'FGA: 29', 'Penta D: 8,9', 'Penta E: 11', 'TH01: 9.3', 'TPOX: 9', 'vWA: 16,18']	Female	SUM-149PT; SUM 149PT; SUM149-PT; SUM149; SUM-149; SUM 149; 149 PT; 149PT; BrCL12	SUM149PT	['https://sumlineknowledgebase.com/?page_id=249', 'https://www.bioivt.com/sum-breast-cancer-cell-lines/']	CVCL_3422
124	SUM149PT	['Group: Triple negative breast cancer (TNBC) cell line.', 'Part of: KuDOS 95 cell line panel.', 'Characteristics: Derived from a mouse xenograft of a transplanted primary human invasive infiltrating ductal carcinoma metastatic nodule.', 'Sequence variation: Hemizygous for BRCA1 p.Asn723fs*13 (c.2169delT) (2288delT) (PubMed=16397213; PubMed=19593635; PubMed=22032724).', 'Sequence variation: Homoz…	['NCIt; C4001; Inflammatory breast carcinoma']	[('BTO', 'BTO:0005475'), ('EFO', 'EFO_0001240'), ('ArrayExpress', 'E-MTAB-2706'), ('BioSample', 'SAMN03472959'), ('Cosmic', '1044208'), ('Cosmic', '1046959'), ('Cosmic', '1136379'), ('Cosmic', '1176631'), ('Cosmic', '1287929'), ('Cosmic', '1289411'), ('Cosmic', '1460239'), ('Cosmic', '1523966'), ('Cosmic', '1603224'), ('Cosmic', '2036674'), ('GEO', 'GSM115105'), ('GEO', 'GSM217600'), ('GEO', 'GSM…	[]	SUM149PT	[]	['NCBI_TaxID=9606; ! Homo sapiens']	['PubMed=10424408;', 'PubMed=10604729;', 'PubMed=10700188;', 'PubMed=12353263;', 'PubMed=12800145;', 'PubMed=15677628;', 'PubMed=15857504;', 'PubMed=16397213;', 'PubMed=16541312;', 'PubMed=17157791;', 'PubMed=19582160;', 'PubMed=19593635;', 'PubMed=22032724;', 'PubMed=23151021;', 'PubMed=23401782;', 'PubMed=23601657;', 'PubMed=24162158;', 'PubMed=24176112;', 'PubMed=25485619;', 'PubMed=26495931;'…	['Source(s): PubMed=25877200', 'Amelogenin: X', 'CSF1PO: 12', 'D13S317: 12', 'D16S539: 11', 'D18S51: 14,15', 'D21S11: 28,31.2', 'D3S1358: 17', 'D5S818: 11', 'D7S820: 11', 'D8S1179: 14,16', 'FGA: 29', 'Penta D: 8,9', 'Penta E: 11', 'TH01: 9.3', 'TPOX: 9', 'vWA: 16,18']	Female	SUM-149PT; SUM 149PT; SUM149-PT; SUM149; SUM-149; SUM 149; 149 PT; 149PT; BrCL12	SUM149PT	['https://sumlineknowledgebase.com/?page_id=249', 'https://www.bioivt.com/sum-breast-cancer-cell-lines/']	CVCL_3422
125	HARA	['Part of: Cancer Cell Line Encyclopedia (CCLE) project.', 'Part of: COSMIC cell lines project.', 'Characteristics: Produces high level of parathyroid hormone-related peptide (PTHrP).', 'Microsatellite instability: Stable (MSS) (Sanger).', 'Omics: Deep exome analysis.', 'Omics: Deep RNAseq analysis.', 'Omics: DNA methylation analysis.', 'Omics: SNP array analysis.', 'Omics: Transcriptome analysis…	['NCIt; C3493; Squamous cell lung carcinoma']	[('ArrayExpress', 'E-MTAB-2770'), ('ArrayExpress', 'E-MTAB-3610'), ('BioSample', 'SAMN03472500'), ('CCLE', 'HARA_LUNG'), ('Cell_Model_Passport', 'SIDM00598'), ('Cosmic', '1995421'), ('Cosmic', '2060530'), ('Cosmic-CLP', '1240142'), ('GDSC', '1240142'), ('GEO', 'GSM827377'), ('GEO', 'GSM887032'), ('GEO', 'GSM888102'), ('GEO', 'GSM1374487'), ('GEO', 'GSM1669839'), ('JCRB', 'JCRB1080.0'), ('JCRB', '…	[]	HARA [Human squamous cell lung carcinoma]	[]	['NCBI_TaxID=9606; ! Homo sapiens']	['PubMed=8287365;', 'PubMed=8752176;', 'PubMed=12569360;', 'PubMed=20215515;', 'PubMed=22460905;', 'PubMed=24002593;', 'PubMed=27397505;']	['Source(s): Cosmic-CLP; JCRB', 'Amelogenin: X,Y', 'CSF1PO: 13', 'D13S317: 9', 'D16S539: 10', 'D5S818: 12', 'D7S820: 12', 'TH01: 7', 'TPOX: 8,9', 'vWA: 16,17']	Male	KCC-C1	HARA	[]	CVCL_2914
126	HARA	['Part of: Cancer Cell Line Encyclopedia (CCLE) project.', 'Part of: COSMIC cell lines project.', 'Characteristics: Produces high level of parathyroid hormone-related peptide (PTHrP).', 'Microsatellite instability: Stable (MSS) (Sanger).', 'Omics: Deep exome analysis.', 'Omics: Deep RNAseq analysis.', 'Omics: DNA methylation analysis.', 'Omics: SNP array analysis.', 'Omics: Transcriptome analysis…	['NCIt; C3493; Squamous cell lung carcinoma']	[('ArrayExpress', 'E-MTAB-2770'), ('ArrayExpress', 'E-MTAB-3610'), ('BioSample', 'SAMN03472500'), ('CCLE', 'HARA_LUNG'), ('Cell_Model_Passport', 'SIDM00598'), ('Cosmic', '1995421'), ('Cosmic', '2060530'), ('Cosmic-CLP', '1240142'), ('GDSC', '1240142'), ('GEO', 'GSM827377'), ('GEO', 'GSM887032'), ('GEO', 'GSM888102'), ('GEO', 'GSM1374487'), ('GEO', 'GSM1669839'), ('JCRB', 'JCRB1080.0'), ('JCRB', '…	[]	HARA [Human squamous cell lung carcinoma]	[]	['NCBI_TaxID=9606; ! Homo sapiens']	['PubMed=8287365;', 'PubMed=8752176;', 'PubMed=12569360;', 'PubMed=20215515;', 'PubMed=22460905;', 'PubMed=24002593;', 'PubMed=27397505;']	['Source(s): Cosmic-CLP; JCRB', 'Amelogenin: X,Y', 'CSF1PO: 13', 'D13S317: 9', 'D16S539: 10', 'D5S818: 12', 'D7S820: 12', 'TH01: 7', 'TPOX: 8,9', 'vWA: 16,17']	Male	KCC-C1	HARA	[]	CVCL_2914
127	NCIH1734	['Part of: Cancer Cell Line Encyclopedia (CCLE) project.', 'Part of: COSMIC cell lines project.', 'Part of: MD Anderson Cell Lines Project.', 'Microsatellite instability: Stable (MSS) (Sanger).', 'Omics: Deep exome analysis.', 'Omics: Deep phosphoproteome analysis.', 'Omics: Deep proteome analysis.', 'Omics: Deep RNAseq analysis.', 'Omics: DNA methylation analysis.', 'Omics: Protein expression by…	['NCIt; C3512; Lung adenocarcinoma']	[('CLO', 'CLO_0008015'), ('EFO', 'EFO_0006662'), ('ArrayExpress', 'E-MTAB-2706'), ('ArrayExpress', 'E-MTAB-2770'), ('ArrayExpress', 'E-MTAB-3610'), ('ATCC', 'CRL-5891'), ('BioSample', 'SAMN03471721'), ('CCLE', 'NCIH1734_LUNG'), ('Cell_Model_Passport', 'SIDM00739'), ('ChEMBL-Cells', 'CHEMBL3308767'), ('ChEMBL-Targets', 'CHEMBL1075523'), ('Cosmic', '722058'), ('Cosmic', '897512'), ('Cosmic', '11468…	[]	NCI-H1734	[]	['NCBI_TaxID=9606; ! Homo sapiens']	['PubMed=8806092;', 'PubMed=11030152;', 'PubMed=18083107;', 'PubMed=20215515;', 'PubMed=22460905;', 'PubMed=22961666;', 'PubMed=24135919;', 'PubMed=25485619;', 'PubMed=27397505;', 'PubMed=28196595;']	['Source(s): ATCC; Cosmic-CLP; PubMed=25877200', 'Amelogenin: X', 'CSF1PO: 13', 'D13S317: 11,12', 'D16S539: 12', 'D18S51: 13,15', 'D21S11: 33.2', 'D3S1358: 16', 'D5S818: 10', 'D7S820: 10,11', 'D8S1179: 13', 'FGA: 24', 'Penta D: 11', 'Penta E: 12,14', 'TH01: 7,9.3', 'TPOX: 11', 'vWA: 17']	Female	H1734; H-1734	NCIH1734	['http://tcpaportal.org/mclp/']	CVCL_1491
128	NCIH1734	['Part of: Cancer Cell Line Encyclopedia (CCLE) project.', 'Part of: COSMIC cell lines project.', 'Part of: MD Anderson Cell Lines Project.', 'Microsatellite instability: Stable (MSS) (Sanger).', 'Omics: Deep exome analysis.', 'Omics: Deep phosphoproteome analysis.', 'Omics: Deep proteome analysis.', 'Omics: Deep RNAseq analysis.', 'Omics: DNA methylation analysis.', 'Omics: Protein expression by…	['NCIt; C3512; Lung adenocarcinoma']	[('CLO', 'CLO_0008015'), ('EFO', 'EFO_0006662'), ('ArrayExpress', 'E-MTAB-2706'), ('ArrayExpress', 'E-MTAB-2770'), ('ArrayExpress', 'E-MTAB-3610'), ('ATCC', 'CRL-5891'), ('BioSample', 'SAMN03471721'), ('CCLE', 'NCIH1734_LUNG'), ('Cell_Model_Passport', 'SIDM00739'), ('ChEMBL-Cells', 'CHEMBL3308767'), ('ChEMBL-Targets', 'CHEMBL1075523'), ('Cosmic', '722058'), ('Cosmic', '897512'), ('Cosmic', '11468…	[]	NCI-H1734	[]	['NCBI_TaxID=9606; ! Homo sapiens']	['PubMed=8806092;', 'PubMed=11030152;', 'PubMed=18083107;', 'PubMed=20215515;', 'PubMed=22460905;', 'PubMed=22961666;', 'PubMed=24135919;', 'PubMed=25485619;', 'PubMed=27397505;', 'PubMed=28196595;']	['Source(s): ATCC; Cosmic-CLP; PubMed=25877200', 'Amelogenin: X', 'CSF1PO: 13', 'D13S317: 11,12', 'D16S539: 12', 'D18S51: 13,15', 'D21S11: 33.2', 'D3S1358: 16', 'D5S818: 10', 'D7S820: 10,11', 'D8S1179: 13', 'FGA: 24', 'Penta D: 11', 'Penta E: 12,14', 'TH01: 7,9.3', 'TPOX: 11', 'vWA: 17']	Female	H1734; H-1734	NCIH1734	['http://tcpaportal.org/mclp/']	CVCL_1491
129	CORL23	['Part of: Cancer Cell Line Encyclopedia (CCLE) project.', 'Part of: COSMIC cell lines project.', 'Doubling time: 35 hours (PubMed=25984343).', 'Microsatellite instability: Stable (MSS) (Sanger).', 'Omics: Deep exome analysis.', 'Omics: Deep proteome analysis.', 'Omics: Deep RNAseq analysis.', 'Omics: DNA methylation analysis.', 'Omics: shRNA library screening.', 'Omics: SNP array analysis.', 'Om…	['NCIt; C4450; Large cell lung carcinoma']	[('CLO', 'CLO_0002585'), ('EFO', 'EFO_0002142'), ('CLDB', 'cl877'), ('CLDB', 'cl878'), ('ArrayExpress', 'E-MTAB-2770'), ('ArrayExpress', 'E-MTAB-3610'), ('CCLE', 'CORL23_LUNG'), ('Cell_Model_Passport', 'SIDM00512'), ('ChEMBL-Cells', 'CHEMBL3308073'), ('ChEMBL-Targets', 'CHEMBL613854'), ('Cosmic', '687780'), ('Cosmic', '1995378'), ('Cosmic-CLP', '687780'), ('ECACC', '92031919'), ('GDSC', '687780')…	[]	COR-L23	[]	['NCBI_TaxID=9606; ! Homo sapiens']	['PubMed=2998422;', 'PubMed=3034934;', 'PubMed=7903701;', 'PubMed=20215515;', 'PubMed=22460905;', 'PubMed=25984343;', 'PubMed=27397505;']	['Source(s): Cosmic-CLP; ECACC', 'Amelogenin: X (Cosmic-CLP)', 'Amelogenin: X,Y (ECACC)', 'CSF1PO: 11', 'D13S317: 10,11', 'D16S539: 11,13', 'D5S818: 10,12', 'D7S820: 9', 'TH01: 9', 'TPOX: 8,11', 'vWA: 19']	Male	CORL23; COR-L23/P; L23/P	CORL23	[]	CVCL_1139
130	CORL23	['Part of: Cancer Cell Line Encyclopedia (CCLE) project.', 'Part of: COSMIC cell lines project.', 'Doubling time: 35 hours (PubMed=25984343).', 'Microsatellite instability: Stable (MSS) (Sanger).', 'Omics: Deep exome analysis.', 'Omics: Deep proteome analysis.', 'Omics: Deep RNAseq analysis.', 'Omics: DNA methylation analysis.', 'Omics: shRNA library screening.', 'Omics: SNP array analysis.', 'Om…	['NCIt; C4450; Large cell lung carcinoma']	[('CLO', 'CLO_0002585'), ('EFO', 'EFO_0002142'), ('CLDB', 'cl877'), ('CLDB', 'cl878'), ('ArrayExpress', 'E-MTAB-2770'), ('ArrayExpress', 'E-MTAB-3610'), ('CCLE', 'CORL23_LUNG'), ('Cell_Model_Passport', 'SIDM00512'), ('ChEMBL-Cells', 'CHEMBL3308073'), ('ChEMBL-Targets', 'CHEMBL613854'), ('Cosmic', '687780'), ('Cosmic', '1995378'), ('Cosmic-CLP', '687780'), ('ECACC', '92031919'), ('GDSC', '687780')…	[]	COR-L23	[]	['NCBI_TaxID=9606; ! Homo sapiens']	['PubMed=2998422;', 'PubMed=3034934;', 'PubMed=7903701;', 'PubMed=20215515;', 'PubMed=22460905;', 'PubMed=25984343;', 'PubMed=27397505;']	['Source(s): Cosmic-CLP; ECACC', 'Amelogenin: X (Cosmic-CLP)', 'Amelogenin: X,Y (ECACC)', 'CSF1PO: 11', 'D13S317: 10,11', 'D16S539: 11,13', 'D5S818: 10,12', 'D7S820: 9', 'TH01: 9', 'TPOX: 8,11', 'vWA: 19']	Male	CORL23; COR-L23/P; L23/P	CORL23	[]	CVCL_1139
131	CORL88A	['Part of: Cancer Cell Line Encyclopedia (CCLE) project.', 'Part of: COSMIC cell lines project.', 'HLA typing: A*01:01,01:01; B*58:05,37:04; C*07:06,07:06 (PubMed=25960936).', 'Microsatellite instability: Stable (MSS) (Sanger).', 'Omics: Deep exome analysis.', 'Omics: Deep proteome analysis.', 'Omics: Deep RNAseq analysis.', 'Omics: DNA methylation analysis.', 'Omics: SNP array analysis.', 'Omics…	['NCIt; C4917; Small cell lung carcinoma']	[('CLO', 'CLO_0002594'), ('EFO', 'EFO_0002144'), ('CLDB', 'cl884'), ('ArrayExpress', 'E-MTAB-2706'), ('ArrayExpress', 'E-MTAB-2770'), ('ArrayExpress', 'E-MTAB-3610'), ('BioSample', 'SAMN03473039'), ('CCLE', 'CORL88_LUNG'), ('Cell_Model_Passport', 'SIDM00506'), ('ChEMBL-Cells', 'CHEMBL3308865'), ('ChEMBL-Targets', 'CHEMBL2366329'), ('Cosmic', '687982'), ('Cosmic', '906808'), ('Cosmic', '1609523'),…	[]	COR-L88	[]	['NCBI_TaxID=9606; ! Homo sapiens']	['PubMed=2998422;', 'PubMed=3034934;', 'PubMed=12397641;', 'PubMed=15016488;', 'PubMed=20215515;', 'PubMed=22460905;', 'PubMed=25485619;', 'PubMed=25960936;', 'PubMed=27397505;']	['Source(s): Cosmic-CLP; ECACC; PubMed=25877200', 'Amelogenin: X', 'CSF1PO: 10', 'D13S317: 11', 'D16S539: 11,12', 'D18S51: 16,17', 'D21S11: 30', 'D3S1358: 17', 'D5S818: 13', 'D7S820: 9', 'D8S1179: 9,13', 'FGA: 19,20', 'Penta D: 9', 'Penta E: 14', 'TH01: 7', 'TPOX: 8,10', 'vWA: 14,17']	Male	Cor L88; CORL88; CorL88	CORL88A	[]
132	CORL88A	['Part of: Cancer Cell Line Encyclopedia (CCLE) project.', 'Part of: COSMIC cell lines project.', 'HLA typing: A*01:01,01:01; B*58:05,37:04; C*07:06,07:06 (PubMed=25960936).', 'Microsatellite instability: Stable (MSS) (Sanger).', 'Omics: Deep exome analysis.', 'Omics: Deep proteome analysis.', 'Omics: Deep RNAseq analysis.', 'Omics: DNA methylation analysis.', 'Omics: SNP array analysis.', 'Omics…	['NCIt; C4917; Small cell lung carcinoma']	[('CLO', 'CLO_0002594'), ('EFO', 'EFO_0002144'), ('CLDB', 'cl884'), ('ArrayExpress', 'E-MTAB-2706'), ('ArrayExpress', 'E-MTAB-2770'), ('ArrayExpress', 'E-MTAB-3610'), ('BioSample', 'SAMN03473039'), ('CCLE', 'CORL88_LUNG'), ('Cell_Model_Passport', 'SIDM00506'), ('ChEMBL-Cells', 'CHEMBL3308865'), ('ChEMBL-Targets', 'CHEMBL2366329'), ('Cosmic', '687982'), ('Cosmic', '906808'), ('Cosmic', '1609523'),…	[]	COR-L88	[]	['NCBI_TaxID=9606; ! Homo sapiens']	['PubMed=2998422;', 'PubMed=3034934;', 'PubMed=12397641;', 'PubMed=15016488;', 'PubMed=20215515;', 'PubMed=22460905;', 'PubMed=25485619;', 'PubMed=25960936;', 'PubMed=27397505;']	['Source(s): Cosmic-CLP; ECACC; PubMed=25877200', 'Amelogenin: X', 'CSF1PO: 10', 'D13S317: 11', 'D16S539: 11,12', 'D18S51: 16,17', 'D21S11: 30', 'D3S1358: 17', 'D5S818: 13', 'D7S820: 9', 'D8S1179: 9,13', 'FGA: 19,20', 'Penta D: 9', 'Penta E: 14', 'TH01: 7', 'TPOX: 8,10', 'vWA: 14,17']	Male	Cor L88; CORL88; CorL88	CORL88A	[]
133	CORL279	['Part of: Cancer Cell Line Encyclopedia (CCLE) project.', 'Part of: COSMIC cell lines project.', 'HLA typing: A*01:01,02:01; B*58:05,35:08; C*07:01,01:02; DRB1*15:01,09:01 (PubMed=25960936).', 'Microsatellite instability: Stable (MSS) (Sanger).', 'Sequence variation: Heterozygous for EP300 c.2822-43del3 (PubMed=10700188).', 'Omics: Deep exome analysis.', 'Omics: Deep proteome analysis.', 'Omics:…	['NCIt; C4917; Small cell lung carcinoma']	[('CLO', 'CLO_0002589'), ('EFO', 'EFO_0002143'), ('CLDB', 'cl880'), ('ArrayExpress', 'E-MTAB-2706'), ('ArrayExpress', 'E-MTAB-2770'), ('ArrayExpress', 'E-MTAB-3610'), ('BioSample', 'SAMN03473035'), ('CCLE', 'CORL279_LUNG'), ('Cell_Model_Passport', 'SIDM00511'), ('ChEMBL-Cells', 'CHEMBL3308549'), ('ChEMBL-Targets', 'CHEMBL2366352'), ('Cosmic', '910937'), ('Cosmic', '1524010'), ('Cosmic-CLP', '9109…	[]	COR-L279	[]	['NCBI_TaxID=9606; ! Homo sapiens']	['PubMed=1327513;', 'PubMed=10700188;', 'PubMed=12397641;', 'PubMed=20215515;', 'PubMed=22460905;', 'PubMed=25485619;', 'PubMed=25960936;', 'PubMed=27397505;']	['Source(s): Cosmic-CLP; ECACC; PubMed=25877200', 'Amelogenin: X,Y', 'CSF1PO: 11', 'D13S317: 12', 'D16S539: 11', 'D18S51: 13,16', 'D21S11: 30,32.2', 'D3S1358: 15', 'D5S818: 12', 'D7S820: 9,10', 'D8S1179: 12', 'FGA: 22', 'Penta D: 14,15', 'Penta E: 7', 'TH01: 6,9.3', 'TPOX: 9,11', 'vWA: 16,17']	Male	COR L279; CORL279; LuCL4	CORL279	[]	CVCL_1140
134	CORL279	['Part of: Cancer Cell Line Encyclopedia (CCLE) project.', 'Part of: COSMIC cell lines project.', 'HLA typing: A*01:01,02:01; B*58:05,35:08; C*07:01,01:02; DRB1*15:01,09:01 (PubMed=25960936).', 'Microsatellite instability: Stable (MSS) (Sanger).', 'Sequence variation: Heterozygous for EP300 c.2822-43del3 (PubMed=10700188).', 'Omics: Deep exome analysis.', 'Omics: Deep proteome analysis.', 'Omics:…	['NCIt; C4917; Small cell lung carcinoma']	[('CLO', 'CLO_0002589'), ('EFO', 'EFO_0002143'), ('CLDB', 'cl880'), ('ArrayExpress', 'E-MTAB-2706'), ('ArrayExpress', 'E-MTAB-2770'), ('ArrayExpress', 'E-MTAB-3610'), ('BioSample', 'SAMN03473035'), ('CCLE', 'CORL279_LUNG'), ('Cell_Model_Passport', 'SIDM00511'), ('ChEMBL-Cells', 'CHEMBL3308549'), ('ChEMBL-Targets', 'CHEMBL2366352'), ('Cosmic', '910937'), ('Cosmic', '1524010'), ('Cosmic-CLP', '9109…	[]	COR-L279	[]	['NCBI_TaxID=9606; ! Homo sapiens']	['PubMed=1327513;', 'PubMed=10700188;', 'PubMed=12397641;', 'PubMed=20215515;', 'PubMed=22460905;', 'PubMed=25485619;', 'PubMed=25960936;', 'PubMed=27397505;']	['Source(s): Cosmic-CLP; ECACC; PubMed=25877200', 'Amelogenin: X,Y', 'CSF1PO: 11', 'D13S317: 12', 'D16S539: 11', 'D18S51: 13,16', 'D21S11: 30,32.2', 'D3S1358: 15', 'D5S818: 12', 'D7S820: 9,10', 'D8S1179: 12', 'FGA: 22', 'Penta D: 14,15', 'Penta E: 7', 'TH01: 6,9.3', 'TPOX: 9,11', 'vWA: 16,17']	Male	COR L279; CORL279; LuCL4	CORL279	[]	CVCL_1140
135	HCC1937	['Group: Triple negative breast cancer (TNBC) cell line.', 'Part of: Cancer Cell Line Encyclopedia (CCLE) project.', 'Part of: COSMIC cell lines project.', 'Part of: ICBP43 breast cancer cell line panel.', 'Part of: KuDOS 95 cell line panel.', 'Part of: MD Anderson Cell Lines Project.', 'Doubling time: ~50 hours (DSMZ); ~61 hours (PBCF).', 'HLA typing: A*23:01,24:02; B*40:01,07:02; C*07:02,03:04;…	['NCIt; C4017; Ductal breast carcinoma']	[('BTO', 'BTO:0003323'), ('CLO', 'CLO_0003645'), ('EFO', 'EFO_0001174'), ('MCCL', 'MCC:0000180'), ('ArrayExpress', 'E-MTAB-2706'), ('ArrayExpress', 'E-MTAB-2770'), ('ArrayExpress', 'E-MTAB-3610'), ('ATCC', 'CRL-2336'), ('BioSample', 'SAMN01821555'), ('BioSample', 'SAMN01821629'), ('BioSample', 'SAMN03473202'), ('BioSample', 'SAMN05292445'), ('CCLE', 'HCC1937_BREAST'), ('CCRID', '3131C000100070014…	[]	HCC1937	['CVCL_3281 ! HCC1937 BL']	['NCBI_TaxID=9606; ! Homo sapiens']	['CelloPub=CLPUB00423;', 'PubMed=9699648;', 'PubMed=9833771;', 'PubMed=9865903;', 'PubMed=10635334;', 'PubMed=11314036;', 'PubMed=12353263;', 'PubMed=12800145;', 'PubMed=14762065;', 'PubMed=16397213;', 'PubMed=16541312;', 'PubMed=16959974;', 'PubMed=17157791;', 'PubMed=17932254;', 'PubMed=19582160;', 'PubMed=19593635;', 'PubMed=20070913;', 'PubMed=20215515;', 'PubMed=21778573;', 'PubMed=22032724;…	['Source(s): ATCC; Cosmic-CLP; DSMZ; KCLB; PubMed=25877200; PubMed=28889351', 'Amelogenin: X', 'CSF1PO: 12', 'D13S317: 13', 'D16S539: 13,14', 'D18S51: 12', 'D21S11: 28', 'D3S1358: 18', 'D5S818: 12', 'D7S820: 9,10', 'D8S1179: 12,13', 'FGA: 20,22', 'Penta D: 9', 'Penta E: 13', 'TH01: 6,8 (KCLB)', 'TH01: 6 (ATCC; Cosmic-CLP; DSMZ; PubMed=25877200; PubMed=28889351)', 'TPOX: 11', 'vWA: 16,17']	Female	HCC-1937	HCC1937	['http://www.pawefish.path.cam.ac.uk/BreastCellLineDescriptions/HCC1937.html', 'http://dpsc.ccbr.utoronto.ca/cancer/get_cellline.pl?cellline=HCC1937', 'http://lincs.hms.harvard.edu/resources/reagents/icbp43/', 'http://www.utsouthwestern.edu/edumedia/edufiles/about_us/admin_offices/technology_development/available_technologies/cell-lines.pdf', 'https://physics.cancer.gov/docs/bioresource/breast/NC…	CVCL_0290
136	HCC1937	['Group: Triple negative breast cancer (TNBC) cell line.', 'Part of: Cancer Cell Line Encyclopedia (CCLE) project.', 'Part of: COSMIC cell lines project.', 'Part of: ICBP43 breast cancer cell line panel.', 'Part of: KuDOS 95 cell line panel.', 'Part of: MD Anderson Cell Lines Project.', 'Doubling time: ~50 hours (DSMZ); ~61 hours (PBCF).', 'HLA typing: A*23:01,24:02; B*40:01,07:02; C*07:02,03:04;…	['NCIt; C4017; Ductal breast carcinoma']	[('BTO', 'BTO:0003323'), ('CLO', 'CLO_0003645'), ('EFO', 'EFO_0001174'), ('MCCL', 'MCC:0000180'), ('ArrayExpress', 'E-MTAB-2706'), ('ArrayExpress', 'E-MTAB-2770'), ('ArrayExpress', 'E-MTAB-3610'), ('ATCC', 'CRL-2336'), ('BioSample', 'SAMN01821555'), ('BioSample', 'SAMN01821629'), ('BioSample', 'SAMN03473202'), ('BioSample', 'SAMN05292445'), ('CCLE', 'HCC1937_BREAST'), ('CCRID', '3131C000100070014…	[]	HCC1937	['CVCL_3281 ! HCC1937 BL']	['NCBI_TaxID=9606; ! Homo sapiens']	['CelloPub=CLPUB00423;', 'PubMed=9699648;', 'PubMed=9833771;', 'PubMed=9865903;', 'PubMed=10635334;', 'PubMed=11314036;', 'PubMed=12353263;', 'PubMed=12800145;', 'PubMed=14762065;', 'PubMed=16397213;', 'PubMed=16541312;', 'PubMed=16959974;', 'PubMed=17157791;', 'PubMed=17932254;', 'PubMed=19582160;', 'PubMed=19593635;', 'PubMed=20070913;', 'PubMed=20215515;', 'PubMed=21778573;', 'PubMed=22032724;…	['Source(s): ATCC; Cosmic-CLP; DSMZ; KCLB; PubMed=25877200; PubMed=28889351', 'Amelogenin: X', 'CSF1PO: 12', 'D13S317: 13', 'D16S539: 13,14', 'D18S51: 12', 'D21S11: 28', 'D3S1358: 18', 'D5S818: 12', 'D7S820: 9,10', 'D8S1179: 12,13', 'FGA: 20,22', 'Penta D: 9', 'Penta E: 13', 'TH01: 6,8 (KCLB)', 'TH01: 6 (ATCC; Cosmic-CLP; DSMZ; PubMed=25877200; PubMed=28889351)', 'TPOX: 11', 'vWA: 16,17']	Female	HCC-1937	HCC1937	['http://www.pawefish.path.cam.ac.uk/BreastCellLineDescriptions/HCC1937.html', 'http://dpsc.ccbr.utoronto.ca/cancer/get_cellline.pl?cellline=HCC1937', 'http://lincs.hms.harvard.edu/resources/reagents/icbp43/', 'http://www.utsouthwestern.edu/edumedia/edufiles/about_us/admin_offices/technology_development/available_technologies/cell-lines.pdf', 'https://physics.cancer.gov/docs/bioresource/breast/NC…	CVCL_0290
137	SUM149PT	['Group: Triple negative breast cancer (TNBC) cell line.', 'Part of: KuDOS 95 cell line panel.', 'Characteristics: Derived from a mouse xenograft of a transplanted primary human invasive infiltrating ductal carcinoma metastatic nodule.', 'Sequence variation: Hemizygous for BRCA1 p.Asn723fs*13 (c.2169delT) (2288delT) (PubMed=16397213; PubMed=19593635; PubMed=22032724).', 'Sequence variation: Homoz…	['NCIt; C4001; Inflammatory breast carcinoma']	[('BTO', 'BTO:0005475'), ('EFO', 'EFO_0001240'), ('ArrayExpress', 'E-MTAB-2706'), ('BioSample', 'SAMN03472959'), ('Cosmic', '1044208'), ('Cosmic', '1046959'), ('Cosmic', '1136379'), ('Cosmic', '1176631'), ('Cosmic', '1287929'), ('Cosmic', '1289411'), ('Cosmic', '1460239'), ('Cosmic', '1523966'), ('Cosmic', '1603224'), ('Cosmic', '2036674'), ('GEO', 'GSM115105'), ('GEO', 'GSM217600'), ('GEO', 'GSM…	[]	SUM149PT	[]	['NCBI_TaxID=9606; ! Homo sapiens']	['PubMed=10424408;', 'PubMed=10604729;', 'PubMed=10700188;', 'PubMed=12353263;', 'PubMed=12800145;', 'PubMed=15677628;', 'PubMed=15857504;', 'PubMed=16397213;', 'PubMed=16541312;', 'PubMed=17157791;', 'PubMed=19582160;', 'PubMed=19593635;', 'PubMed=22032724;', 'PubMed=23151021;', 'PubMed=23401782;', 'PubMed=23601657;', 'PubMed=24162158;', 'PubMed=24176112;', 'PubMed=25485619;', 'PubMed=26495931;'…	['Source(s): PubMed=25877200', 'Amelogenin: X', 'CSF1PO: 12', 'D13S317: 12', 'D16S539: 11', 'D18S51: 14,15', 'D21S11: 28,31.2', 'D3S1358: 17', 'D5S818: 11', 'D7S820: 11', 'D8S1179: 14,16', 'FGA: 29', 'Penta D: 8,9', 'Penta E: 11', 'TH01: 9.3', 'TPOX: 9', 'vWA: 16,18']	Female	SUM-149PT; SUM 149PT; SUM149-PT; SUM149; SUM-149; SUM 149; 149 PT; 149PT; BrCL12	SUM149PT	['https://sumlineknowledgebase.com/?page_id=249', 'https://www.bioivt.com/sum-breast-cancer-cell-lines/']	CVCL_3422
138	SUM149PT	['Group: Triple negative breast cancer (TNBC) cell line.', 'Part of: KuDOS 95 cell line panel.', 'Characteristics: Derived from a mouse xenograft of a transplanted primary human invasive infiltrating ductal carcinoma metastatic nodule.', 'Sequence variation: Hemizygous for BRCA1 p.Asn723fs*13 (c.2169delT) (2288delT) (PubMed=16397213; PubMed=19593635; PubMed=22032724).', 'Sequence variation: Homoz…	['NCIt; C4001; Inflammatory breast carcinoma']	[('BTO', 'BTO:0005475'), ('EFO', 'EFO_0001240'), ('ArrayExpress', 'E-MTAB-2706'), ('BioSample', 'SAMN03472959'), ('Cosmic', '1044208'), ('Cosmic', '1046959'), ('Cosmic', '1136379'), ('Cosmic', '1176631'), ('Cosmic', '1287929'), ('Cosmic', '1289411'), ('Cosmic', '1460239'), ('Cosmic', '1523966'), ('Cosmic', '1603224'), ('Cosmic', '2036674'), ('GEO', 'GSM115105'), ('GEO', 'GSM217600'), ('GEO', 'GSM…	[]	SUM149PT	[]	['NCBI_TaxID=9606; ! Homo sapiens']	['PubMed=10424408;', 'PubMed=10604729;', 'PubMed=10700188;', 'PubMed=12353263;', 'PubMed=12800145;', 'PubMed=15677628;', 'PubMed=15857504;', 'PubMed=16397213;', 'PubMed=16541312;', 'PubMed=17157791;', 'PubMed=19582160;', 'PubMed=19593635;', 'PubMed=22032724;', 'PubMed=23151021;', 'PubMed=23401782;', 'PubMed=23601657;', 'PubMed=24162158;', 'PubMed=24176112;', 'PubMed=25485619;', 'PubMed=26495931;'…	['Source(s): PubMed=25877200', 'Amelogenin: X', 'CSF1PO: 12', 'D13S317: 12', 'D16S539: 11', 'D18S51: 14,15', 'D21S11: 28,31.2', 'D3S1358: 17', 'D5S818: 11', 'D7S820: 11', 'D8S1179: 14,16', 'FGA: 29', 'Penta D: 8,9', 'Penta E: 11', 'TH01: 9.3', 'TPOX: 9', 'vWA: 16,18']	Female	SUM-149PT; SUM 149PT; SUM149-PT; SUM149; SUM-149; SUM 149; 149 PT; 149PT; BrCL12	SUM149PT	['https://sumlineknowledgebase.com/?page_id=249', 'https://www.bioivt.com/sum-breast-cancer-cell-lines/']	CVCL_3422
139	MOLT4	['Part of: 12th International Histocompatibility Workshop (12IHW) cell line panel.', 'Part of: Cancer Cell Line Encyclopedia (CCLE) project.', 'Part of: COSMIC cell lines project.', 'Part of: MD Anderson Cell Lines Project.', 'Part of: NCI Pediatric Preclinical Testing Program (PPTP) cell line panel.', 'Part of: NCI-60 cancer cell line panel.', 'Doubling time: 31.56 +- 1.49 hours (PubMed=24762992…	['NCIt; C9142; Adult T acute lymphoblastic leukemia']	[('BTO', 'BTO:0000873'), ('CLO', 'CLO_0007825'), ('CLO', 'CLO_0032246'), ('CLO', 'CLO_0050992'), ('EFO', 'EFO_0001220'), ('MCCL', 'MCC:0000335'), ('CLDB', 'cl3524'), ('CLDB', 'cl3525'), ('CLDB', 'cl3527'), ('CLDB', 'cl3528'), ('CLDB', 'cl3529'), ('CLDB', 'cl3530'), ('CLDB', 'cl3531'), ('CLDB', 'cl3532'), ('CLDB', 'cl4976'), ('CLDB', 'cl5233'), ('ArrayExpress', 'E-MTAB-3610'), ('ATCC', 'CRL-1582')…	[]	MOLT-4	['CVCL_0624 ! MOLT-3']	['NCBI_TaxID=9606; ! Homo sapiens']	['CelloPub=CLPUB00447;', 'DOI=10.1016/B978-0-12-221970-2.50457-5;', 'DOI=10.4172/2157-7145.S2-005;', 'PubMed=165156;', 'PubMed=2041050;', 'PubMed=2144611;', 'PubMed=2846092;', 'PubMed=4547172;', 'PubMed=4567231;', 'PubMed=6200433;', 'PubMed=6582512;', 'PubMed=8127147;', 'PubMed=8316623;', 'PubMed=8547074;', 'PubMed=8558913;', 'PubMed=8641406;', 'PubMed=9685479;', 'PubMed=10071127;', 'PubMed=10700…	['Source(s): ATCC; CLS; COG; Cosmic-CLP; DSMZ; JCRB; KCLB; DOI=10.4172/2157-7145.S2-005; PubMed=11416159; PubMed=19372543; PubMed=20922763; PubMed=25877200', 'Amelogenin: X,Y', 'CSF1PO: 11,12,13 (ATCC; COG; Cosmic-CLP; JCRB; KCLB; DOI=10.4172/2157-7145.S2-005; PubMed=19372543; PubMed=20922763; PubMed=25877200)', 'CSF1PO: 11,12 (CLS; DSMZ)', 'D13S317: 12,13 (ATCC; CLS; COG; Cosmic-CLP; JCRB; KCLB;…	Male	Molt-4; MOLT 4; Molt 4; MOLT.4; MOLT4; Molt4; GM02219; GM02219C; GM2219C; GM02219D	MOLT4	['https://dtp.cancer.gov/discovery_development/nci-60/cell_list.htm', 'https://strap.nci.nih.gov/celline_detail.php?sample_id=31', 'http://www.proteinatlas.org/learn/cellines', 'http://www.thermofisher.com/ch/en/home/technical-resources/cell-lines/m/cell-lines-detail-609.html', 'http://www.cogcell.org/cellreqs-ncipptp.php', 'http://www.pptpinvitro.org/cell_lines_panel.php', 'http://www.nibsc.org/…	CVCL_0013
140	MOLT4	['Part of: 12th International Histocompatibility Workshop (12IHW) cell line panel.', 'Part of: Cancer Cell Line Encyclopedia (CCLE) project.', 'Part of: COSMIC cell lines project.', 'Part of: MD Anderson Cell Lines Project.', 'Part of: NCI Pediatric Preclinical Testing Program (PPTP) cell line panel.', 'Part of: NCI-60 cancer cell line panel.', 'Doubling time: 31.56 +- 1.49 hours (PubMed=24762992…	['NCIt; C9142; Adult T acute lymphoblastic leukemia']	[('BTO', 'BTO:0000873'), ('CLO', 'CLO_0007825'), ('CLO', 'CLO_0032246'), ('CLO', 'CLO_0050992'), ('EFO', 'EFO_0001220'), ('MCCL', 'MCC:0000335'), ('CLDB', 'cl3524'), ('CLDB', 'cl3525'), ('CLDB', 'cl3527'), ('CLDB', 'cl3528'), ('CLDB', 'cl3529'), ('CLDB', 'cl3530'), ('CLDB', 'cl3531'), ('CLDB', 'cl3532'), ('CLDB', 'cl4976'), ('CLDB', 'cl5233'), ('ArrayExpress', 'E-MTAB-3610'), ('ATCC', 'CRL-1582')…	[]	MOLT-4	['CVCL_0624 ! MOLT-3']	['NCBI_TaxID=9606; ! Homo sapiens']	['CelloPub=CLPUB00447;', 'DOI=10.1016/B978-0-12-221970-2.50457-5;', 'DOI=10.4172/2157-7145.S2-005;', 'PubMed=165156;', 'PubMed=2041050;', 'PubMed=2144611;', 'PubMed=2846092;', 'PubMed=4547172;', 'PubMed=4567231;', 'PubMed=6200433;', 'PubMed=6582512;', 'PubMed=8127147;', 'PubMed=8316623;', 'PubMed=8547074;', 'PubMed=8558913;', 'PubMed=8641406;', 'PubMed=9685479;', 'PubMed=10071127;', 'PubMed=10700…	['Source(s): ATCC; CLS; COG; Cosmic-CLP; DSMZ; JCRB; KCLB; DOI=10.4172/2157-7145.S2-005; PubMed=11416159; PubMed=19372543; PubMed=20922763; PubMed=25877200', 'Amelogenin: X,Y', 'CSF1PO: 11,12,13 (ATCC; COG; Cosmic-CLP; JCRB; KCLB; DOI=10.4172/2157-7145.S2-005; PubMed=19372543; PubMed=20922763; PubMed=25877200)', 'CSF1PO: 11,12 (CLS; DSMZ)', 'D13S317: 12,13 (ATCC; CLS; COG; Cosmic-CLP; JCRB; KCLB;…	Male	Molt-4; MOLT 4; Molt 4; MOLT.4; MOLT4; Molt4; GM02219; GM02219C; GM2219C; GM02219D	MOLT4	['https://dtp.cancer.gov/discovery_development/nci-60/cell_list.htm', 'https://strap.nci.nih.gov/celline_detail.php?sample_id=31', 'http://www.proteinatlas.org/learn/cellines', 'http://www.thermofisher.com/ch/en/home/technical-resources/cell-lines/m/cell-lines-detail-609.html', 'http://www.cogcell.org/cellreqs-ncipptp.php', 'http://www.pptpinvitro.org/cell_lines_panel.php', 'http://www.nibsc.org/…	CVCL_0013
141	MDAMB231	['Group: Triple negative breast cancer (TNBC) cell line.', 'Part of: Cancer Cell Line Encyclopedia (CCLE) project.', 'Part of: COSMIC cell lines project.', 'Part of: ENCODE project common cell types; tier 3.', 'Part of: ICBP43 breast cancer cell line panel.', 'Part of: JFCR39 cancer cell line panel.', 'Part of: JFCR45 cancer cell line panel.', 'Part of: KuDOS 95 cell line panel.', 'Part of: MD An…	['NCIt; C5214; Breast adenocarcinoma']	[('BTO', 'BTO:0000815'), ('CLO', 'CLO_0007634'), ('CLO', 'CLO_0037291'), ('EFO', 'EFO_0001209'), ('MCCL', 'MCC:0000313'), ('CLDB', 'cl3402'), ('CLDB', 'cl3404'), ('CLDB', 'cl3405'), ('CLDB', 'cl4945'), ('AddexBio', 'C0006002/58'), ('ArrayExpress', 'E-MTAB-2706'), ('ArrayExpress', 'E-MTAB-2770'), ('ArrayExpress', 'E-MTAB-3610'), ('ATCC', 'CRL-12532'), ('ATCC', 'HTB-26'), ('ATCC', 'CRM-HTB-26'), ('…	[]	MDA-MB-231	[]	['NCBI_TaxID=9606; ! Homo sapiens']	['CelloPub=CLPUB00423;', 'DOI=10.4172/2157-7145.S2-005;', 'PubMed=730202;', 'PubMed=833871;', 'PubMed=1000504;', 'PubMed=1000505;', 'PubMed=1000506;', 'PubMed=2041050;', 'PubMed=3518877;', 'PubMed=4412247;', 'PubMed=6582512;', 'PubMed=6935474;', 'PubMed=7000337;', 'PubMed=7272986;', 'PubMed=7459858;', 'PubMed=7902062;', 'PubMed=8824553;', 'PubMed=9671407;', 'PubMed=10700174;', 'PubMed=11687795;',…	['Source(s): AddexBio; ATCC; CLS; Cosmic-CLP; DSMZ; ECACC; KCLB; DOI=10.4172/2157-7145.S2-005; PubMed=19372543; PubMed=25877200; PubMed=28889351', 'Amelogenin: X', 'CSF1PO: 12,13', 'D13S317: 13', 'D16S539: 12', 'D18S51: 11,16', 'D19S433: 11,14', 'D21S11: 30,33.2 (CLS; PubMed=28889351)', 'D21S11: 33.2 (DOI=10.4172/2157-7145.S2-005; PubMed=19372543; PubMed=25877200)', 'D2S1338: 20,21', 'D3S1358: 16…	Female	MDA-MB 231; MDA.MB.231; MDA MB 231; MDA MB231; MDA Mb231; MDA-MB231; MDAMB-231; MDAMB231; MDA-231; MDA231; MB231; MD Anderson-Metastatic Breast-231	MDAMB231	['https://de.wikipedia.org/wiki/MDA-MB-231_(Zelllinie)', 'https://dtp.cancer.gov/discovery_development/nci-60/cell_list.htm', 'https://physics.cancer.gov/docs/bioresource/breast/NCI-PBCF-HTB26_MDA-MB-231_SOP-508.pdf', 'https://strap.nci.nih.gov/celline_detail.php?sample_id=2', 'http://dpsc.ccbr.utoronto.ca/cancer/get_cellline.pl?cellline=MDA-MB-231', 'http://genome.ucsc.edu/ENCODE/protocols/cell/…	CVCL_0062
142	MDAMB231	['Group: Triple negative breast cancer (TNBC) cell line.', 'Part of: Cancer Cell Line Encyclopedia (CCLE) project.', 'Part of: COSMIC cell lines project.', 'Part of: ENCODE project common cell types; tier 3.', 'Part of: ICBP43 breast cancer cell line panel.', 'Part of: JFCR39 cancer cell line panel.', 'Part of: JFCR45 cancer cell line panel.', 'Part of: KuDOS 95 cell line panel.', 'Part of: MD An…	['NCIt; C5214; Breast adenocarcinoma']	[('BTO', 'BTO:0000815'), ('CLO', 'CLO_0007634'), ('CLO', 'CLO_0037291'), ('EFO', 'EFO_0001209'), ('MCCL', 'MCC:0000313'), ('CLDB', 'cl3402'), ('CLDB', 'cl3404'), ('CLDB', 'cl3405'), ('CLDB', 'cl4945'), ('AddexBio', 'C0006002/58'), ('ArrayExpress', 'E-MTAB-2706'), ('ArrayExpress', 'E-MTAB-2770'), ('ArrayExpress', 'E-MTAB-3610'), ('ATCC', 'CRL-12532'), ('ATCC', 'HTB-26'), ('ATCC', 'CRM-HTB-26'), ('…	[]	MDA-MB-231	[]	['NCBI_TaxID=9606; ! Homo sapiens']	['CelloPub=CLPUB00423;', 'DOI=10.4172/2157-7145.S2-005;', 'PubMed=730202;', 'PubMed=833871;', 'PubMed=1000504;', 'PubMed=1000505;', 'PubMed=1000506;', 'PubMed=2041050;', 'PubMed=3518877;', 'PubMed=4412247;', 'PubMed=6582512;', 'PubMed=6935474;', 'PubMed=7000337;', 'PubMed=7272986;', 'PubMed=7459858;', 'PubMed=7902062;', 'PubMed=8824553;', 'PubMed=9671407;', 'PubMed=10700174;', 'PubMed=11687795;',…	['Source(s): AddexBio; ATCC; CLS; Cosmic-CLP; DSMZ; ECACC; KCLB; DOI=10.4172/2157-7145.S2-005; PubMed=19372543; PubMed=25877200; PubMed=28889351', 'Amelogenin: X', 'CSF1PO: 12,13', 'D13S317: 13', 'D16S539: 12', 'D18S51: 11,16', 'D19S433: 11,14', 'D21S11: 30,33.2 (CLS; PubMed=28889351)', 'D21S11: 33.2 (DOI=10.4172/2157-7145.S2-005; PubMed=19372543; PubMed=25877200)', 'D2S1338: 20,21', 'D3S1358: 16…	Female	MDA-MB 231; MDA.MB.231; MDA MB 231; MDA MB231; MDA Mb231; MDA-MB231; MDAMB-231; MDAMB231; MDA-231; MDA231; MB231; MD Anderson-Metastatic Breast-231	MDAMB231	['https://de.wikipedia.org/wiki/MDA-MB-231_(Zelllinie)', 'https://dtp.cancer.gov/discovery_development/nci-60/cell_list.htm', 'https://physics.cancer.gov/docs/bioresource/breast/NCI-PBCF-HTB26_MDA-MB-231_SOP-508.pdf', 'https://strap.nci.nih.gov/celline_detail.php?sample_id=2', 'http://dpsc.ccbr.utoronto.ca/cancer/get_cellline.pl?cellline=MDA-MB-231', 'http://genome.ucsc.edu/ENCODE/protocols/cell/…	CVCL_0062
143	CORL88A	['Part of: Cancer Cell Line Encyclopedia (CCLE) project.', 'Part of: COSMIC cell lines project.', 'HLA typing: A*01:01,01:01; B*58:05,37:04; C*07:06,07:06 (PubMed=25960936).', 'Microsatellite instability: Stable (MSS) (Sanger).', 'Omics: Deep exome analysis.', 'Omics: Deep proteome analysis.', 'Omics: Deep RNAseq analysis.', 'Omics: DNA methylation analysis.', 'Omics: SNP array analysis.', 'Omics…	['NCIt; C4917; Small cell lung carcinoma']	[('CLO', 'CLO_0002594'), ('EFO', 'EFO_0002144'), ('CLDB', 'cl884'), ('ArrayExpress', 'E-MTAB-2706'), ('ArrayExpress', 'E-MTAB-2770'), ('ArrayExpress', 'E-MTAB-3610'), ('BioSample', 'SAMN03473039'), ('CCLE', 'CORL88_LUNG'), ('Cell_Model_Passport', 'SIDM00506'), ('ChEMBL-Cells', 'CHEMBL3308865'), ('ChEMBL-Targets', 'CHEMBL2366329'), ('Cosmic', '687982'), ('Cosmic', '906808'), ('Cosmic', '1609523'),…	[]	COR-L88	[]	['NCBI_TaxID=9606; ! Homo sapiens']	['PubMed=2998422;', 'PubMed=3034934;', 'PubMed=12397641;', 'PubMed=15016488;', 'PubMed=20215515;', 'PubMed=22460905;', 'PubMed=25485619;', 'PubMed=25960936;', 'PubMed=27397505;']	['Source(s): Cosmic-CLP; ECACC; PubMed=25877200', 'Amelogenin: X', 'CSF1PO: 10', 'D13S317: 11', 'D16S539: 11,12', 'D18S51: 16,17', 'D21S11: 30', 'D3S1358: 17', 'D5S818: 13', 'D7S820: 9', 'D8S1179: 9,13', 'FGA: 19,20', 'Penta D: 9', 'Penta E: 14', 'TH01: 7', 'TPOX: 8,10', 'vWA: 14,17']	Male	Cor L88; CORL88; CorL88	CORL88A	[]
144	CORL88A	['Part of: Cancer Cell Line Encyclopedia (CCLE) project.', 'Part of: COSMIC cell lines project.', 'HLA typing: A*01:01,01:01; B*58:05,37:04; C*07:06,07:06 (PubMed=25960936).', 'Microsatellite instability: Stable (MSS) (Sanger).', 'Omics: Deep exome analysis.', 'Omics: Deep proteome analysis.', 'Omics: Deep RNAseq analysis.', 'Omics: DNA methylation analysis.', 'Omics: SNP array analysis.', 'Omics…	['NCIt; C4917; Small cell lung carcinoma']	[('CLO', 'CLO_0002594'), ('EFO', 'EFO_0002144'), ('CLDB', 'cl884'), ('ArrayExpress', 'E-MTAB-2706'), ('ArrayExpress', 'E-MTAB-2770'), ('ArrayExpress', 'E-MTAB-3610'), ('BioSample', 'SAMN03473039'), ('CCLE', 'CORL88_LUNG'), ('Cell_Model_Passport', 'SIDM00506'), ('ChEMBL-Cells', 'CHEMBL3308865'), ('ChEMBL-Targets', 'CHEMBL2366329'), ('Cosmic', '687982'), ('Cosmic', '906808'), ('Cosmic', '1609523'),…	[]	COR-L88	[]	['NCBI_TaxID=9606; ! Homo sapiens']	['PubMed=2998422;', 'PubMed=3034934;', 'PubMed=12397641;', 'PubMed=15016488;', 'PubMed=20215515;', 'PubMed=22460905;', 'PubMed=25485619;', 'PubMed=25960936;', 'PubMed=27397505;']	['Source(s): Cosmic-CLP; ECACC; PubMed=25877200', 'Amelogenin: X', 'CSF1PO: 10', 'D13S317: 11', 'D16S539: 11,12', 'D18S51: 16,17', 'D21S11: 30', 'D3S1358: 17', 'D5S818: 13', 'D7S820: 9', 'D8S1179: 9,13', 'FGA: 19,20', 'Penta D: 9', 'Penta E: 14', 'TH01: 7', 'TPOX: 8,10', 'vWA: 14,17']	Male	Cor L88; CORL88; CorL88	CORL88A	[]
145	MOLT4	['Part of: 12th International Histocompatibility Workshop (12IHW) cell line panel.', 'Part of: Cancer Cell Line Encyclopedia (CCLE) project.', 'Part of: COSMIC cell lines project.', 'Part of: MD Anderson Cell Lines Project.', 'Part of: NCI Pediatric Preclinical Testing Program (PPTP) cell line panel.', 'Part of: NCI-60 cancer cell line panel.', 'Doubling time: 31.56 +- 1.49 hours (PubMed=24762992…	['NCIt; C9142; Adult T acute lymphoblastic leukemia']	[('BTO', 'BTO:0000873'), ('CLO', 'CLO_0007825'), ('CLO', 'CLO_0032246'), ('CLO', 'CLO_0050992'), ('EFO', 'EFO_0001220'), ('MCCL', 'MCC:0000335'), ('CLDB', 'cl3524'), ('CLDB', 'cl3525'), ('CLDB', 'cl3527'), ('CLDB', 'cl3528'), ('CLDB', 'cl3529'), ('CLDB', 'cl3530'), ('CLDB', 'cl3531'), ('CLDB', 'cl3532'), ('CLDB', 'cl4976'), ('CLDB', 'cl5233'), ('ArrayExpress', 'E-MTAB-3610'), ('ATCC', 'CRL-1582')…	[]	MOLT-4	['CVCL_0624 ! MOLT-3']	['NCBI_TaxID=9606; ! Homo sapiens']	['CelloPub=CLPUB00447;', 'DOI=10.1016/B978-0-12-221970-2.50457-5;', 'DOI=10.4172/2157-7145.S2-005;', 'PubMed=165156;', 'PubMed=2041050;', 'PubMed=2144611;', 'PubMed=2846092;', 'PubMed=4547172;', 'PubMed=4567231;', 'PubMed=6200433;', 'PubMed=6582512;', 'PubMed=8127147;', 'PubMed=8316623;', 'PubMed=8547074;', 'PubMed=8558913;', 'PubMed=8641406;', 'PubMed=9685479;', 'PubMed=10071127;', 'PubMed=10700…	['Source(s): ATCC; CLS; COG; Cosmic-CLP; DSMZ; JCRB; KCLB; DOI=10.4172/2157-7145.S2-005; PubMed=11416159; PubMed=19372543; PubMed=20922763; PubMed=25877200', 'Amelogenin: X,Y', 'CSF1PO: 11,12,13 (ATCC; COG; Cosmic-CLP; JCRB; KCLB; DOI=10.4172/2157-7145.S2-005; PubMed=19372543; PubMed=20922763; PubMed=25877200)', 'CSF1PO: 11,12 (CLS; DSMZ)', 'D13S317: 12,13 (ATCC; CLS; COG; Cosmic-CLP; JCRB; KCLB;…	Male	Molt-4; MOLT 4; Molt 4; MOLT.4; MOLT4; Molt4; GM02219; GM02219C; GM2219C; GM02219D	MOLT4	['https://dtp.cancer.gov/discovery_development/nci-60/cell_list.htm', 'https://strap.nci.nih.gov/celline_detail.php?sample_id=31', 'http://www.proteinatlas.org/learn/cellines', 'http://www.thermofisher.com/ch/en/home/technical-resources/cell-lines/m/cell-lines-detail-609.html', 'http://www.cogcell.org/cellreqs-ncipptp.php', 'http://www.pptpinvitro.org/cell_lines_panel.php', 'http://www.nibsc.org/…	CVCL_0013
146	MOLT4	['Part of: 12th International Histocompatibility Workshop (12IHW) cell line panel.', 'Part of: Cancer Cell Line Encyclopedia (CCLE) project.', 'Part of: COSMIC cell lines project.', 'Part of: MD Anderson Cell Lines Project.', 'Part of: NCI Pediatric Preclinical Testing Program (PPTP) cell line panel.', 'Part of: NCI-60 cancer cell line panel.', 'Doubling time: 31.56 +- 1.49 hours (PubMed=24762992…	['NCIt; C9142; Adult T acute lymphoblastic leukemia']	[('BTO', 'BTO:0000873'), ('CLO', 'CLO_0007825'), ('CLO', 'CLO_0032246'), ('CLO', 'CLO_0050992'), ('EFO', 'EFO_0001220'), ('MCCL', 'MCC:0000335'), ('CLDB', 'cl3524'), ('CLDB', 'cl3525'), ('CLDB', 'cl3527'), ('CLDB', 'cl3528'), ('CLDB', 'cl3529'), ('CLDB', 'cl3530'), ('CLDB', 'cl3531'), ('CLDB', 'cl3532'), ('CLDB', 'cl4976'), ('CLDB', 'cl5233'), ('ArrayExpress', 'E-MTAB-3610'), ('ATCC', 'CRL-1582')…	[]	MOLT-4	['CVCL_0624 ! MOLT-3']	['NCBI_TaxID=9606; ! Homo sapiens']	['CelloPub=CLPUB00447;', 'DOI=10.1016/B978-0-12-221970-2.50457-5;', 'DOI=10.4172/2157-7145.S2-005;', 'PubMed=165156;', 'PubMed=2041050;', 'PubMed=2144611;', 'PubMed=2846092;', 'PubMed=4547172;', 'PubMed=4567231;', 'PubMed=6200433;', 'PubMed=6582512;', 'PubMed=8127147;', 'PubMed=8316623;', 'PubMed=8547074;', 'PubMed=8558913;', 'PubMed=8641406;', 'PubMed=9685479;', 'PubMed=10071127;', 'PubMed=10700…	['Source(s): ATCC; CLS; COG; Cosmic-CLP; DSMZ; JCRB; KCLB; DOI=10.4172/2157-7145.S2-005; PubMed=11416159; PubMed=19372543; PubMed=20922763; PubMed=25877200', 'Amelogenin: X,Y', 'CSF1PO: 11,12,13 (ATCC; COG; Cosmic-CLP; JCRB; KCLB; DOI=10.4172/2157-7145.S2-005; PubMed=19372543; PubMed=20922763; PubMed=25877200)', 'CSF1PO: 11,12 (CLS; DSMZ)', 'D13S317: 12,13 (ATCC; CLS; COG; Cosmic-CLP; JCRB; KCLB;…	Male	Molt-4; MOLT 4; Molt 4; MOLT.4; MOLT4; Molt4; GM02219; GM02219C; GM2219C; GM02219D	MOLT4	['https://dtp.cancer.gov/discovery_development/nci-60/cell_list.htm', 'https://strap.nci.nih.gov/celline_detail.php?sample_id=31', 'http://www.proteinatlas.org/learn/cellines', 'http://www.thermofisher.com/ch/en/home/technical-resources/cell-lines/m/cell-lines-detail-609.html', 'http://www.cogcell.org/cellreqs-ncipptp.php', 'http://www.pptpinvitro.org/cell_lines_panel.php', 'http://www.nibsc.org/…	CVCL_0013
147	RPMI8826	['Part of: Cancer Cell Line Encyclopedia (CCLE) project.', 'Part of: COSMIC cell lines project.', 'Part of: MD Anderson Cell Lines Project.', 'Part of: NCI-60 cancer cell line panel.', 'Part of: NCI-7 clinical proteomics reference material cell line panel.', 'Characteristics: Produces IgG lambda.', 'Doubling time: 60 hours (PubMed=25984343); 33.5 hours (NCI-DTP); ~60-70 hours (DSMZ).', 'HLA typin…	['NCIt; C3242; Plasma cell myeloma']	[('BTO', 'BTO:0000726'), ('CLO', 'CLO_0008873'), ('CLO', 'CLO_0031845'), ('EFO', 'EFO_0002322'), ('MCCL', 'MCC:0000406'), ('CLDB', 'cl4182'), ('CLDB', 'cl4183'), ('CLDB', 'cl4184'), ('CLDB', 'cl5252'), ('AddexBio', 'C0003002/62'), ('ArrayExpress', 'E-MTAB-2706'), ('ArrayExpress', 'E-MTAB-2770'), ('ArrayExpress', 'E-MTAB-3610'), ('ATCC', 'CCL-155'), ('ATCC', 'CRM-CCL-155'), ('BCRC', '60384'), ('Bi…	[]	RPMI-8226	[]	['NCBI_TaxID=9606; ! Homo sapiens']	['CelloPub=CLPUB00447;', 'DOI=10.1007/978-1-4757-1647-4_11;', 'DOI=10.1016/B978-0-12-221970-2.50457-5;', 'DOI=10.1016/B978-0-12-427150-0.50135-2;', 'PubMed=2041050;', 'PubMed=2537114;', 'PubMed=3893568;', 'PubMed=4177524;', 'PubMed=4366935;', 'PubMed=5243066;', 'PubMed=6042436;', 'PubMed=8943038;', 'PubMed=9290701;', 'PubMed=10087940;', 'PubMed=10557056;', 'PubMed=10583232;', 'PubMed=10700174;', …	['Source(s): AddexBio; ATCC; CLS; Cosmic-CLP; DSMZ; ECACC; JCRB; KCLB; PubMed=19372543; PubMed=25877200; TKG', 'Amelogenin: X,Y (AddexBio; ATCC; CLS; Cosmic-CLP; DSMZ; ECACC; JCRB; KCLB; PubMed=25877200)', 'Amelogenin: X (PubMed=19372543; TKG)', 'CSF1PO: 12', 'D13S317: 11', 'D16S539: 9', 'D18S51: 15,19', 'D19S433: 13.2,14', 'D21S11: 28,29', 'D2S1338: 20', 'D3S1358: 16,17', 'D5S818: 11,13 (AddexBi…	Male	RPMI 8226; RPMI.8226; RPMI8226; RPMI no. 8226; RPMI no 8226; RPMI #8226; 8226; RPMI 8226/S; RPMI-8226S; RPMI8226/S; 8226/S; Roswell Park Memorial Institute 8226; GM02132; GM2132; GM 2132; GM02132C; Simpson	RPMI8826	['https://dtp.cancer.gov/discovery_development/nci-60/cell_list.htm', 'https://strap.nci.nih.gov/celline_detail.php?sample_id=33', 'http://www.proteinatlas.org/learn/cellines', 'http://tcpaportal.org/mclp/']
148	RPMI8826	['Part of: Cancer Cell Line Encyclopedia (CCLE) project.', 'Part of: COSMIC cell lines project.', 'Part of: MD Anderson Cell Lines Project.', 'Part of: NCI-60 cancer cell line panel.', 'Part of: NCI-7 clinical proteomics reference material cell line panel.', 'Characteristics: Produces IgG lambda.', 'Doubling time: 60 hours (PubMed=25984343); 33.5 hours (NCI-DTP); ~60-70 hours (DSMZ).', 'HLA typin…	['NCIt; C3242; Plasma cell myeloma']	[('BTO', 'BTO:0000726'), ('CLO', 'CLO_0008873'), ('CLO', 'CLO_0031845'), ('EFO', 'EFO_0002322'), ('MCCL', 'MCC:0000406'), ('CLDB', 'cl4182'), ('CLDB', 'cl4183'), ('CLDB', 'cl4184'), ('CLDB', 'cl5252'), ('AddexBio', 'C0003002/62'), ('ArrayExpress', 'E-MTAB-2706'), ('ArrayExpress', 'E-MTAB-2770'), ('ArrayExpress', 'E-MTAB-3610'), ('ATCC', 'CCL-155'), ('ATCC', 'CRM-CCL-155'), ('BCRC', '60384'), ('Bi…	[]	RPMI-8226	[]	['NCBI_TaxID=9606; ! Homo sapiens']	['CelloPub=CLPUB00447;', 'DOI=10.1007/978-1-4757-1647-4_11;', 'DOI=10.1016/B978-0-12-221970-2.50457-5;', 'DOI=10.1016/B978-0-12-427150-0.50135-2;', 'PubMed=2041050;', 'PubMed=2537114;', 'PubMed=3893568;', 'PubMed=4177524;', 'PubMed=4366935;', 'PubMed=5243066;', 'PubMed=6042436;', 'PubMed=8943038;', 'PubMed=9290701;', 'PubMed=10087940;', 'PubMed=10557056;', 'PubMed=10583232;', 'PubMed=10700174;', …	['Source(s): AddexBio; ATCC; CLS; Cosmic-CLP; DSMZ; ECACC; JCRB; KCLB; PubMed=19372543; PubMed=25877200; TKG', 'Amelogenin: X,Y (AddexBio; ATCC; CLS; Cosmic-CLP; DSMZ; ECACC; JCRB; KCLB; PubMed=25877200)', 'Amelogenin: X (PubMed=19372543; TKG)', 'CSF1PO: 12', 'D13S317: 11', 'D16S539: 9', 'D18S51: 15,19', 'D19S433: 13.2,14', 'D21S11: 28,29', 'D2S1338: 20', 'D3S1358: 16,17', 'D5S818: 11,13 (AddexBi…	Male	RPMI 8226; RPMI.8226; RPMI8226; RPMI no. 8226; RPMI no 8226; RPMI #8226; 8226; RPMI 8226/S; RPMI-8226S; RPMI8226/S; 8226/S; Roswell Park Memorial Institute 8226; GM02132; GM2132; GM 2132; GM02132C; Simpson	RPMI8826	['https://dtp.cancer.gov/discovery_development/nci-60/cell_list.htm', 'https://strap.nci.nih.gov/celline_detail.php?sample_id=33', 'http://www.proteinatlas.org/learn/cellines', 'http://tcpaportal.org/mclp/']
149	KM12	['Part of: Cancer Cell Line Encyclopedia (CCLE) project.', 'Part of: COSMIC cell lines project.', 'Part of: JFCR39 cancer cell line panel.', 'Part of: MD Anderson Cell Lines Project.', 'Part of: NCI-60 cancer cell line panel.', 'Doubling time: 23 hours (PubMed=25984343); 23.7 hours (NCI-DTP).', 'HLA typing: A*02; B*07:02:01; C*07:02:01; DPB1*13:01; DQB1*03:02; DRB1*04:01:01 (PubMed=15748285).', '…	['NCIt; C4910; Colon carcinoma']	[('BTO', 'BTO:0003172'), ('EFO', 'EFO_0006282'), ('ArrayExpress', 'E-MTAB-2706'), ('ArrayExpress', 'E-MTAB-2770'), ('ArrayExpress', 'E-MTAB-3610'), ('BioSample', 'SAMN03471909'), ('CCLE', 'KM12_LARGE_INTESTINE'), ('Cell_Model_Passport', 'SIDM00150'), ('ChEMBL-Cells', 'CHEMBL3307689'), ('ChEMBL-Targets', 'CHEMBL614709'), ('ColonAtlas', 'KM12'), ('Cosmic', '875903'), ('Cosmic', '887227'), ('Cosmic'…	[]	KM12	[]	['NCBI_TaxID=9606; ! Homo sapiens']	['PubMed=2041050;', 'PubMed=9515795;', 'PubMed=10700174;', 'PubMed=12615714;', 'PubMed=15748285;', 'PubMed=15900046;', 'PubMed=17088437;', 'PubMed=19372543;', 'PubMed=20570890;', 'PubMed=22336246;', 'PubMed=22384151;', 'PubMed=22460905;', 'PubMed=22628656;', 'PubMed=23856246;', 'PubMed=23933261;', 'PubMed=24279929;', 'PubMed=24670534;', 'PubMed=24755471;', 'PubMed=25926053;', 'PubMed=25485619;', …	['Source(s): Cosmic-CLP; PubMed=11416159; PubMed=19372543; PubMed=25877200; PubMed=25926053', 'Amelogenin: X', 'CSF1PO: 10,12', 'D13S317: 12,15', 'D16S539: 11', 'D18S51: 13', 'D19S433: 11,14', 'D21S11: 27', 'D3S1358: 14', 'D5S818: 10,17 (Cosmic-CLP)', 'D5S818: 10,18 (PubMed=19372543)', 'D5S818: 10 (PubMed=25877200; PubMed=25926053)', 'D7S820: 8,9 (Cosmic-CLP)', 'D7S820: 8,8.3 (PubMed=19372543; Pu…	Sex unspecified	KM-12; KM.12	KM12	['https://dtp.cancer.gov/discovery_development/nci-60/cell_list.htm', 'https://strap.nci.nih.gov/celline_detail.php?sample_id=21', 'http://tcpaportal.org/mclp/']	CVCL_1331
150	KM12	['Part of: Cancer Cell Line Encyclopedia (CCLE) project.', 'Part of: COSMIC cell lines project.', 'Part of: JFCR39 cancer cell line panel.', 'Part of: MD Anderson Cell Lines Project.', 'Part of: NCI-60 cancer cell line panel.', 'Doubling time: 23 hours (PubMed=25984343); 23.7 hours (NCI-DTP).', 'HLA typing: A*02; B*07:02:01; C*07:02:01; DPB1*13:01; DQB1*03:02; DRB1*04:01:01 (PubMed=15748285).', '…	['NCIt; C4910; Colon carcinoma']	[('BTO', 'BTO:0003172'), ('EFO', 'EFO_0006282'), ('ArrayExpress', 'E-MTAB-2706'), ('ArrayExpress', 'E-MTAB-2770'), ('ArrayExpress', 'E-MTAB-3610'), ('BioSample', 'SAMN03471909'), ('CCLE', 'KM12_LARGE_INTESTINE'), ('Cell_Model_Passport', 'SIDM00150'), ('ChEMBL-Cells', 'CHEMBL3307689'), ('ChEMBL-Targets', 'CHEMBL614709'), ('ColonAtlas', 'KM12'), ('Cosmic', '875903'), ('Cosmic', '887227'), ('Cosmic'…	[]	KM12	[]	['NCBI_TaxID=9606; ! Homo sapiens']	['PubMed=2041050;', 'PubMed=9515795;', 'PubMed=10700174;', 'PubMed=12615714;', 'PubMed=15748285;', 'PubMed=15900046;', 'PubMed=17088437;', 'PubMed=19372543;', 'PubMed=20570890;', 'PubMed=22336246;', 'PubMed=22384151;', 'PubMed=22460905;', 'PubMed=22628656;', 'PubMed=23856246;', 'PubMed=23933261;', 'PubMed=24279929;', 'PubMed=24670534;', 'PubMed=24755471;', 'PubMed=25926053;', 'PubMed=25485619;', …	['Source(s): Cosmic-CLP; PubMed=11416159; PubMed=19372543; PubMed=25877200; PubMed=25926053', 'Amelogenin: X', 'CSF1PO: 10,12', 'D13S317: 12,15', 'D16S539: 11', 'D18S51: 13', 'D19S433: 11,14', 'D21S11: 27', 'D3S1358: 14', 'D5S818: 10,17 (Cosmic-CLP)', 'D5S818: 10,18 (PubMed=19372543)', 'D5S818: 10 (PubMed=25877200; PubMed=25926053)', 'D7S820: 8,9 (Cosmic-CLP)', 'D7S820: 8,8.3 (PubMed=19372543; Pu…	Sex unspecified	KM-12; KM.12	KM12	['https://dtp.cancer.gov/discovery_development/nci-60/cell_list.htm', 'https://strap.nci.nih.gov/celline_detail.php?sample_id=21', 'http://tcpaportal.org/mclp/']	CVCL_1331
151	NCIH1155	['Part of: Cancer Cell Line Encyclopedia (CCLE) project.', 'Part of: COSMIC cell lines project.', 'Part of: MD Anderson Cell Lines Project.', 'Microsatellite instability: Stable (MSS) (Sanger).', 'Sequence variation: Homozygous for TP53 p.Arg273His (c.818G>A) (PubMed=1565469).', 'Omics: Deep exome analysis.', 'Omics: Deep phosphoproteome analysis.', 'Omics: Deep proteome analysis.', 'Omics: Deep …	['NCIt; C4450; Large cell lung carcinoma']	[('BTO', 'BTO:0005292'), ('CLO', 'CLO_0007982'), ('EFO', 'EFO_0002250'), ('ArrayExpress', 'E-MTAB-2706'), ('ArrayExpress', 'E-MTAB-2770'), ('ArrayExpress', 'E-MTAB-3610'), ('ATCC', 'CRL-5818'), ('BCRJ', '0360'), ('BioSample', 'SAMN03471357'), ('CCLE', 'NCIH1155_LUNG'), ('Cell_Model_Passport', 'SIDM00651'), ('ChEMBL-Cells', 'CHEMBL3308312'), ('ChEMBL-Targets', 'CHEMBL2366073'), ('Cosmic', '722065'…	[]	NCI-H1155	[]	['NCBI_TaxID=9606; ! Homo sapiens']	['PubMed=1563005;', 'PubMed=1565469;', 'PubMed=8806092;', 'PubMed=11005564;', 'PubMed=11030152;', 'PubMed=19472407;', 'PubMed=20215515;', 'PubMed=22460905;', 'PubMed=22961666;', 'PubMed=24135919;', 'PubMed=25485619;', 'PubMed=27397505;', 'PubMed=28196595;']	['Source(s): ATCC; Cosmic-CLP; PubMed=25877200', 'Amelogenin: X', 'CSF1PO: 12', 'D13S317: 14', 'D16S539: 9', 'D18S51: 16', 'D21S11: 32.2', 'D3S1358: 15', 'D5S818: 10', 'D7S820: 8', 'D8S1179: 14,16', 'FGA: 26', 'Penta D: 9', 'Penta E: 10', 'TH01: 6', 'TPOX: 8', 'vWA: 15']	Male	H1155; H-1155; NCIH1155; NCI-1155	NCIH1155	['http://tcpaportal.org/mclp/']	CVCL_1456
152	NCIH1155	['Part of: Cancer Cell Line Encyclopedia (CCLE) project.', 'Part of: COSMIC cell lines project.', 'Part of: MD Anderson Cell Lines Project.', 'Microsatellite instability: Stable (MSS) (Sanger).', 'Sequence variation: Homozygous for TP53 p.Arg273His (c.818G>A) (PubMed=1565469).', 'Omics: Deep exome analysis.', 'Omics: Deep phosphoproteome analysis.', 'Omics: Deep proteome analysis.', 'Omics: Deep …	['NCIt; C4450; Large cell lung carcinoma']	[('BTO', 'BTO:0005292'), ('CLO', 'CLO_0007982'), ('EFO', 'EFO_0002250'), ('ArrayExpress', 'E-MTAB-2706'), ('ArrayExpress', 'E-MTAB-2770'), ('ArrayExpress', 'E-MTAB-3610'), ('ATCC', 'CRL-5818'), ('BCRJ', '0360'), ('BioSample', 'SAMN03471357'), ('CCLE', 'NCIH1155_LUNG'), ('Cell_Model_Passport', 'SIDM00651'), ('ChEMBL-Cells', 'CHEMBL3308312'), ('ChEMBL-Targets', 'CHEMBL2366073'), ('Cosmic', '722065'…	[]	NCI-H1155	[]	['NCBI_TaxID=9606; ! Homo sapiens']	['PubMed=1563005;', 'PubMed=1565469;', 'PubMed=8806092;', 'PubMed=11005564;', 'PubMed=11030152;', 'PubMed=19472407;', 'PubMed=20215515;', 'PubMed=22460905;', 'PubMed=22961666;', 'PubMed=24135919;', 'PubMed=25485619;', 'PubMed=27397505;', 'PubMed=28196595;']	['Source(s): ATCC; Cosmic-CLP; PubMed=25877200', 'Amelogenin: X', 'CSF1PO: 12', 'D13S317: 14', 'D16S539: 9', 'D18S51: 16', 'D21S11: 32.2', 'D3S1358: 15', 'D5S818: 10', 'D7S820: 8', 'D8S1179: 14,16', 'FGA: 26', 'Penta D: 9', 'Penta E: 10', 'TH01: 6', 'TPOX: 8', 'vWA: 15']	Male	H1155; H-1155; NCIH1155; NCI-1155	NCIH1155	['http://tcpaportal.org/mclp/']	CVCL_1456
153	OVCAR3	['Part of: AKT genetic alteration cell panel (ATCC TCP-1029).', 'Part of: Cancer Cell Line Encyclopedia (CCLE) project.', 'Part of: COSMIC cell lines project.', 'Part of: ENCODE project common cell types; tier 3.', 'Part of: JFCR39 cancer cell line panel.', 'Part of: KuDOS 95 cell line panel.', 'Part of: MD Anderson Cell Lines Project.', 'Part of: NCI-60 cancer cell line panel.', 'Part of: OCCP o…	['NCIt; C105555; High grade ovarian serous adenocarcinoma']	[('BTO', 'BTO:0000812'), ('CLO', 'CLO_0008171'), ('CLO', 'CLO_0008279'), ('CLO', 'CLO_0051451'), ('EFO', 'EFO_0003061'), ('MCCL', 'MCC:0000363'), ('CLDB', 'cl3712'), ('CLDB', 'cl3780'), ('CLDB', 'cl5237'), ('ArrayExpress', 'E-MTAB-2706'), ('ArrayExpress', 'E-MTAB-2770'), ('ArrayExpress', 'E-MTAB-3610'), ('ATCC', 'HTB-161'), ('BCRC', '60551'), ('BCRJ', '0317'), ('BioSample', 'SAMN01821585'), ('Bio…	[]	OVCAR-3	[]	['NCBI_TaxID=9606; ! Homo sapiens']	['PubMed=1892748;', 'PubMed=2041050;', 'PubMed=2307530;', 'PubMed=2653399;', 'PubMed=3930572;', 'PubMed=6385258;', 'PubMed=6604576;', 'PubMed=9041185;', 'PubMed=9698466;', 'PubMed=10700174;', 'PubMed=11414198;', 'PubMed=11793438;', 'PubMed=12417041;', 'PubMed=12960427;', 'PubMed=15748285;', 'PubMed=16382445;', 'PubMed=17088437;', 'PubMed=18277095;', 'PubMed=18560578;', 'PubMed=19372543;', 'PubMed…	['Source(s): ATCC; CLS; COG; Cosmic-CLP; KCLB; PubMed=19372543; PubMed=25230021; PubMed=25877200; PubMed=30485824; RCB; TKG', 'Amelogenin: X', 'CSF1PO: 11,12', 'D13S317: 12', 'D16S539: 12', 'D18S51: 13', 'D19S433: 16.2', 'D21S11: 29,31.2', 'D2S1338: 17,21', 'D3S1358: 17,18', 'D5S818: 11,12', 'D7S820: 10', 'D8S1179: 10,15', 'FGA: 21', 'Penta D: 12,13', 'Penta E: 7,13', 'TH01: 9,9.3 (ATCC; CLS; COG…	Female	Ovcar-3; NIH:OVCAR-3; NIH:Ovcar-3; NIH:OVCAR3; NIH-OVCAR-3; NIHOVCAR3; OVCAR.3; OVCAR3; Ovcar3	OVCAR3	['https://dtp.cancer.gov/discovery_development/nci-60/cell_list.htm', 'https://physics.cancer.gov/docs/bioresource/ovary/NCI-PBCF-HTB161_OVCAR-3_SOP-508.pdf', 'https://strap.nci.nih.gov/celline_detail.php?sample_id=22', 'http://dpsc.ccbr.utoronto.ca/cancer/get_cellline.pl?cellline=OVCAR-3', 'http://www.thermofisher.com/ch/en/home/technical-resources/cell-lines/o/cell-lines-detail-239.html', 'http…
154	OVCAR3	['Part of: AKT genetic alteration cell panel (ATCC TCP-1029).', 'Part of: Cancer Cell Line Encyclopedia (CCLE) project.', 'Part of: COSMIC cell lines project.', 'Part of: ENCODE project common cell types; tier 3.', 'Part of: JFCR39 cancer cell line panel.', 'Part of: KuDOS 95 cell line panel.', 'Part of: MD Anderson Cell Lines Project.', 'Part of: NCI-60 cancer cell line panel.', 'Part of: OCCP o…	['NCIt; C105555; High grade ovarian serous adenocarcinoma']	[('BTO', 'BTO:0000812'), ('CLO', 'CLO_0008171'), ('CLO', 'CLO_0008279'), ('CLO', 'CLO_0051451'), ('EFO', 'EFO_0003061'), ('MCCL', 'MCC:0000363'), ('CLDB', 'cl3712'), ('CLDB', 'cl3780'), ('CLDB', 'cl5237'), ('ArrayExpress', 'E-MTAB-2706'), ('ArrayExpress', 'E-MTAB-2770'), ('ArrayExpress', 'E-MTAB-3610'), ('ATCC', 'HTB-161'), ('BCRC', '60551'), ('BCRJ', '0317'), ('BioSample', 'SAMN01821585'), ('Bio…	[]	OVCAR-3	[]	['NCBI_TaxID=9606; ! Homo sapiens']	['PubMed=1892748;', 'PubMed=2041050;', 'PubMed=2307530;', 'PubMed=2653399;', 'PubMed=3930572;', 'PubMed=6385258;', 'PubMed=6604576;', 'PubMed=9041185;', 'PubMed=9698466;', 'PubMed=10700174;', 'PubMed=11414198;', 'PubMed=11793438;', 'PubMed=12417041;', 'PubMed=12960427;', 'PubMed=15748285;', 'PubMed=16382445;', 'PubMed=17088437;', 'PubMed=18277095;', 'PubMed=18560578;', 'PubMed=19372543;', 'PubMed…	['Source(s): ATCC; CLS; COG; Cosmic-CLP; KCLB; PubMed=19372543; PubMed=25230021; PubMed=25877200; PubMed=30485824; RCB; TKG', 'Amelogenin: X', 'CSF1PO: 11,12', 'D13S317: 12', 'D16S539: 12', 'D18S51: 13', 'D19S433: 16.2', 'D21S11: 29,31.2', 'D2S1338: 17,21', 'D3S1358: 17,18', 'D5S818: 11,12', 'D7S820: 10', 'D8S1179: 10,15', 'FGA: 21', 'Penta D: 12,13', 'Penta E: 7,13', 'TH01: 9,9.3 (ATCC; CLS; COG…	Female	Ovcar-3; NIH:OVCAR-3; NIH:Ovcar-3; NIH:OVCAR3; NIH-OVCAR-3; NIHOVCAR3; OVCAR.3; OVCAR3; Ovcar3	OVCAR3	['https://dtp.cancer.gov/discovery_development/nci-60/cell_list.htm', 'https://physics.cancer.gov/docs/bioresource/ovary/NCI-PBCF-HTB161_OVCAR-3_SOP-508.pdf', 'https://strap.nci.nih.gov/celline_detail.php?sample_id=22', 'http://dpsc.ccbr.utoronto.ca/cancer/get_cellline.pl?cellline=OVCAR-3', 'http://www.thermofisher.com/ch/en/home/technical-resources/cell-lines/o/cell-lines-detail-239.html', 'http…
155	NCIH1838	['Part of: Cancer Cell Line Encyclopedia (CCLE) project.', 'Part of: COSMIC cell lines project.', 'Part of: KuDOS 95 cell line panel.', 'Part of: MD Anderson Cell Lines Project.', 'Microsatellite instability: Stable (MSS) (Sanger).', 'Omics: Deep exome analysis.', 'Omics: Deep RNAseq analysis.', 'Omics: DNA methylation analysis.', 'Omics: Protein expression by reverse-phase protein arrays.', 'Omi…	['NCIt; C3512; Lung adenocarcinoma']	[('BTO', 'BTO:0005779'), ('CLO', 'CLO_0008023'), ('EFO', 'EFO_0002268'), ('ArrayExpress', 'E-MTAB-2706'), ('ArrayExpress', 'E-MTAB-2770'), ('ArrayExpress', 'E-MTAB-3610'), ('ATCC', 'CRL-5899'), ('BioSample', 'SAMN03471784'), ('CCLE', 'NCIH1838_LUNG'), ('Cell_Model_Passport', 'SIDM00769'), ('ChEMBL-Cells', 'CHEMBL3308317'), ('ChEMBL-Targets', 'CHEMBL2366346'), ('Cosmic', '687807'), ('Cosmic', '877…	[]	NCI-H1838	[]	['NCBI_TaxID=9606; ! Homo sapiens']	['PubMed=8806092;', 'PubMed=11030152;', 'PubMed=20215515;', 'PubMed=22460905;', 'PubMed=25485619;', 'PubMed=27397505;', 'PubMed=28196595;']	['Source(s): ATCC; Cosmic-CLP; PubMed=25877200', 'Amelogenin: X', 'CSF1PO: 12', 'D13S317: 11', 'D16S539: 13', 'D18S51: 17', 'D21S11: 29', 'D3S1358: 15', 'D5S818: 12', 'D7S820: 8', 'D8S1179: 14', 'FGA: 20,23.2', 'Penta D: 9,13', 'Penta E: 12', 'TH01: 8', 'TPOX: 8', 'vWA: 17']	Female	H1838; H-1838; NCIH1838	NCIH1838	['http://tcpaportal.org/mclp/']	CVCL_1499
156	NCIH1838	['Part of: Cancer Cell Line Encyclopedia (CCLE) project.', 'Part of: COSMIC cell lines project.', 'Part of: KuDOS 95 cell line panel.', 'Part of: MD Anderson Cell Lines Project.', 'Microsatellite instability: Stable (MSS) (Sanger).', 'Omics: Deep exome analysis.', 'Omics: Deep RNAseq analysis.', 'Omics: DNA methylation analysis.', 'Omics: Protein expression by reverse-phase protein arrays.', 'Omi…	['NCIt; C3512; Lung adenocarcinoma']	[('BTO', 'BTO:0005779'), ('CLO', 'CLO_0008023'), ('EFO', 'EFO_0002268'), ('ArrayExpress', 'E-MTAB-2706'), ('ArrayExpress', 'E-MTAB-2770'), ('ArrayExpress', 'E-MTAB-3610'), ('ATCC', 'CRL-5899'), ('BioSample', 'SAMN03471784'), ('CCLE', 'NCIH1838_LUNG'), ('Cell_Model_Passport', 'SIDM00769'), ('ChEMBL-Cells', 'CHEMBL3308317'), ('ChEMBL-Targets', 'CHEMBL2366346'), ('Cosmic', '687807'), ('Cosmic', '877…	[]	NCI-H1838	[]	['NCBI_TaxID=9606; ! Homo sapiens']	['PubMed=8806092;', 'PubMed=11030152;', 'PubMed=20215515;', 'PubMed=22460905;', 'PubMed=25485619;', 'PubMed=27397505;', 'PubMed=28196595;']	['Source(s): ATCC; Cosmic-CLP; PubMed=25877200', 'Amelogenin: X', 'CSF1PO: 12', 'D13S317: 11', 'D16S539: 13', 'D18S51: 17', 'D21S11: 29', 'D3S1358: 15', 'D5S818: 12', 'D7S820: 8', 'D8S1179: 14', 'FGA: 20,23.2', 'Penta D: 9,13', 'Penta E: 12', 'TH01: 8', 'TPOX: 8', 'vWA: 17']	Female	H1838; H-1838; NCIH1838	NCIH1838	['http://tcpaportal.org/mclp/']	CVCL_1499
157	CALU3	['Part of: Cancer Cell Line Encyclopedia (CCLE) project.', 'Part of: COSMIC cell lines project.', 'Part of: KuDOS 95 cell line panel.', 'Part of: MD Anderson Cell Lines Project.', 'From: Memorial Sloan Kettering Cancer Center; New York; USA.', 'Registration: Memorial Sloan Kettering Cancer Center Office of Technology Development; SK1980-533.', 'Doubling time: 35 hours (in RPMI 1640+10% FBS), 45 h…	['NCIt; C3512; Lung adenocarcinoma']	[('BTO', 'BTO:0002750'), ('CLO', 'CLO_0002192'), ('EFO', 'EFO_0002819'), ('CLDB', 'cl634'), ('CLDB', 'cl635'), ('CLDB', 'cl5176'), ('AddexBio', 'C0016001/30'), ('ArrayExpress', 'E-MTAB-2706'), ('ArrayExpress', 'E-MTAB-2770'), ('ATCC', 'HTB-55'), ('BCRJ', '0264'), ('BioSample', 'SAMN03471552'), ('CCLE', 'CALU3_LUNG'), ('CCRID', '3111C0001CCC000032'), ('CCRID', '3111C0001CCC000329'), ('CCRID', '313…	[]	Calu-3	[]	['NCBI_TaxID=9606; ! Homo sapiens']	['PubMed=327080;', 'PubMed=3518877;', 'PubMed=3940644;', 'PubMed=6220172;', 'PubMed=7459858;', 'PubMed=7515578;', 'PubMed=9636188;', 'PubMed=10523844;', 'PubMed=11064206;', 'PubMed=15463957;', 'PubMed=17483357;', 'PubMed=18083107;', 'PubMed=19472407;', 'PubMed=20215515;', 'PubMed=22460905;', 'PubMed=22961666;', 'PubMed=24207061;', 'PubMed=25485619;', 'PubMed=25555374;', 'PubMed=25894527;', 'PubMe…	['Source(s): AddexBio; ATCC; Cosmic-CLP; KCLB; PubMed=25877200', 'Amelogenin: X', 'CSF1PO: 11,12', 'D13S317: 12', 'D16S539: 12,14', 'D18S51: 14,17', 'D21S11: 28,30', 'D3S1358: 15,18', 'D5S818: 11', 'D7S820: 10,11', 'D8S1179: 11,15', 'FGA: 25', 'Penta D: 9,16', 'Penta E: 5,21', 'TH01: 6,9.3', 'TPOX: 8', 'vWA: 16,17']	Male	CaLu-3; CALU-3; Calu 3; Calu3; CALU3	CALU3	['https://en.wikipedia.org/wiki/Calu-3', 'http://www.thermofisher.com/ch/en/home/technical-resources/cell-lines/c/cell-lines-detail-604.html', 'https://www.mskcc.org/research-advantage/support/technology/tangible-material/calu-3-human-lung-cell-line', 'http://tcpaportal.org/mclp/']	CVCL_0609
157	CALU3	['Part of: Cancer Cell Line Encyclopedia (CCLE) project.', 'Part of: COSMIC cell lines project.', 'Part of: KuDOS 95 cell line panel.', 'Part of: MD Anderson Cell Lines Project.', 'From: Memorial Sloan Kettering Cancer Center; New York; USA.', 'Registration: Memorial Sloan Kettering Cancer Center Office of Technology Development; SK1980-533.', 'Doubling time: 35 hours (in RPMI 1640+10% FBS), 45 h…	['NCIt; C3512; Lung adenocarcinoma']	[('BTO', 'BTO:0002750'), ('CLO', 'CLO_0002192'), ('EFO', 'EFO_0002819'), ('CLDB', 'cl634'), ('CLDB', 'cl635'), ('CLDB', 'cl5176'), ('AddexBio', 'C0016001/30'), ('ArrayExpress', 'E-MTAB-2706'), ('ArrayExpress', 'E-MTAB-2770'), ('ATCC', 'HTB-55'), ('BCRJ', '0264'), ('BioSample', 'SAMN03471552'), ('CCLE', 'CALU3_LUNG'), ('CCRID', '3111C0001CCC000032'), ('CCRID', '3111C0001CCC000329'), ('CCRID', '313…	[]	Calu-3	[]	['NCBI_TaxID=9606; ! Homo sapiens']	['PubMed=327080;', 'PubMed=3518877;', 'PubMed=3940644;', 'PubMed=6220172;', 'PubMed=7459858;', 'PubMed=7515578;', 'PubMed=9636188;', 'PubMed=10523844;', 'PubMed=11064206;', 'PubMed=15463957;', 'PubMed=17483357;', 'PubMed=18083107;', 'PubMed=19472407;', 'PubMed=20215515;', 'PubMed=22460905;', 'PubMed=22961666;', 'PubMed=24207061;', 'PubMed=25485619;', 'PubMed=25555374;', 'PubMed=25894527;', 'PubMe…	['Source(s): AddexBio; ATCC; Cosmic-CLP; KCLB; PubMed=25877200', 'Amelogenin: X', 'CSF1PO: 11,12', 'D13S317: 12', 'D16S539: 12,14', 'D18S51: 14,17', 'D21S11: 28,30', 'D3S1358: 15,18', 'D5S818: 11', 'D7S820: 10,11', 'D8S1179: 11,15', 'FGA: 25', 'Penta D: 9,16', 'Penta E: 5,21', 'TH01: 6,9.3', 'TPOX: 8', 'vWA: 16,17']	Male	CaLu-3; CALU-3; Calu 3; Calu3; CALU3	CALU3	['https://en.wikipedia.org/wiki/Calu-3', 'http://www.thermofisher.com/ch/en/home/technical-resources/cell-lines/c/cell-lines-detail-604.html', 'https://www.mskcc.org/research-advantage/support/technology/tangible-material/calu-3-human-lung-cell-line', 'http://tcpaportal.org/mclp/']	CVCL_0609
158	CALU3	['Part of: Cancer Cell Line Encyclopedia (CCLE) project.', 'Part of: COSMIC cell lines project.', 'Part of: KuDOS 95 cell line panel.', 'Part of: MD Anderson Cell Lines Project.', 'From: Memorial Sloan Kettering Cancer Center; New York; USA.', 'Registration: Memorial Sloan Kettering Cancer Center Office of Technology Development; SK1980-533.', 'Doubling time: 35 hours (in RPMI 1640+10% FBS), 45 h…	['NCIt; C3512; Lung adenocarcinoma']	[('BTO', 'BTO:0002750'), ('CLO', 'CLO_0002192'), ('EFO', 'EFO_0002819'), ('CLDB', 'cl634'), ('CLDB', 'cl635'), ('CLDB', 'cl5176'), ('AddexBio', 'C0016001/30'), ('ArrayExpress', 'E-MTAB-2706'), ('ArrayExpress', 'E-MTAB-2770'), ('ATCC', 'HTB-55'), ('BCRJ', '0264'), ('BioSample', 'SAMN03471552'), ('CCLE', 'CALU3_LUNG'), ('CCRID', '3111C0001CCC000032'), ('CCRID', '3111C0001CCC000329'), ('CCRID', '313…	[]	Calu-3	[]	['NCBI_TaxID=9606; ! Homo sapiens']	['PubMed=327080;', 'PubMed=3518877;', 'PubMed=3940644;', 'PubMed=6220172;', 'PubMed=7459858;', 'PubMed=7515578;', 'PubMed=9636188;', 'PubMed=10523844;', 'PubMed=11064206;', 'PubMed=15463957;', 'PubMed=17483357;', 'PubMed=18083107;', 'PubMed=19472407;', 'PubMed=20215515;', 'PubMed=22460905;', 'PubMed=22961666;', 'PubMed=24207061;', 'PubMed=25485619;', 'PubMed=25555374;', 'PubMed=25894527;', 'PubMe…	['Source(s): AddexBio; ATCC; Cosmic-CLP; KCLB; PubMed=25877200', 'Amelogenin: X', 'CSF1PO: 11,12', 'D13S317: 12', 'D16S539: 12,14', 'D18S51: 14,17', 'D21S11: 28,30', 'D3S1358: 15,18', 'D5S818: 11', 'D7S820: 10,11', 'D8S1179: 11,15', 'FGA: 25', 'Penta D: 9,16', 'Penta E: 5,21', 'TH01: 6,9.3', 'TPOX: 8', 'vWA: 16,17']	Male	CaLu-3; CALU-3; Calu 3; Calu3; CALU3	CALU3	['https://en.wikipedia.org/wiki/Calu-3', 'http://www.thermofisher.com/ch/en/home/technical-resources/cell-lines/c/cell-lines-detail-604.html', 'https://www.mskcc.org/research-advantage/support/technology/tangible-material/calu-3-human-lung-cell-line', 'http://tcpaportal.org/mclp/']	CVCL_0609
158	CALU3	['Part of: Cancer Cell Line Encyclopedia (CCLE) project.', 'Part of: COSMIC cell lines project.', 'Part of: KuDOS 95 cell line panel.', 'Part of: MD Anderson Cell Lines Project.', 'From: Memorial Sloan Kettering Cancer Center; New York; USA.', 'Registration: Memorial Sloan Kettering Cancer Center Office of Technology Development; SK1980-533.', 'Doubling time: 35 hours (in RPMI 1640+10% FBS), 45 h…	['NCIt; C3512; Lung adenocarcinoma']	[('BTO', 'BTO:0002750'), ('CLO', 'CLO_0002192'), ('EFO', 'EFO_0002819'), ('CLDB', 'cl634'), ('CLDB', 'cl635'), ('CLDB', 'cl5176'), ('AddexBio', 'C0016001/30'), ('ArrayExpress', 'E-MTAB-2706'), ('ArrayExpress', 'E-MTAB-2770'), ('ATCC', 'HTB-55'), ('BCRJ', '0264'), ('BioSample', 'SAMN03471552'), ('CCLE', 'CALU3_LUNG'), ('CCRID', '3111C0001CCC000032'), ('CCRID', '3111C0001CCC000329'), ('CCRID', '313…	[]	Calu-3	[]	['NCBI_TaxID=9606; ! Homo sapiens']	['PubMed=327080;', 'PubMed=3518877;', 'PubMed=3940644;', 'PubMed=6220172;', 'PubMed=7459858;', 'PubMed=7515578;', 'PubMed=9636188;', 'PubMed=10523844;', 'PubMed=11064206;', 'PubMed=15463957;', 'PubMed=17483357;', 'PubMed=18083107;', 'PubMed=19472407;', 'PubMed=20215515;', 'PubMed=22460905;', 'PubMed=22961666;', 'PubMed=24207061;', 'PubMed=25485619;', 'PubMed=25555374;', 'PubMed=25894527;', 'PubMe…	['Source(s): AddexBio; ATCC; Cosmic-CLP; KCLB; PubMed=25877200', 'Amelogenin: X', 'CSF1PO: 11,12', 'D13S317: 12', 'D16S539: 12,14', 'D18S51: 14,17', 'D21S11: 28,30', 'D3S1358: 15,18', 'D5S818: 11', 'D7S820: 10,11', 'D8S1179: 11,15', 'FGA: 25', 'Penta D: 9,16', 'Penta E: 5,21', 'TH01: 6,9.3', 'TPOX: 8', 'vWA: 16,17']	Male	CaLu-3; CALU-3; Calu 3; Calu3; CALU3	CALU3	['https://en.wikipedia.org/wiki/Calu-3', 'http://www.thermofisher.com/ch/en/home/technical-resources/cell-lines/c/cell-lines-detail-604.html', 'https://www.mskcc.org/research-advantage/support/technology/tangible-material/calu-3-human-lung-cell-line', 'http://tcpaportal.org/mclp/']	CVCL_0609
159	NCIH1734	['Part of: Cancer Cell Line Encyclopedia (CCLE) project.', 'Part of: COSMIC cell lines project.', 'Part of: MD Anderson Cell Lines Project.', 'Microsatellite instability: Stable (MSS) (Sanger).', 'Omics: Deep exome analysis.', 'Omics: Deep phosphoproteome analysis.', 'Omics: Deep proteome analysis.', 'Omics: Deep RNAseq analysis.', 'Omics: DNA methylation analysis.', 'Omics: Protein expression by…	['NCIt; C3512; Lung adenocarcinoma']	[('CLO', 'CLO_0008015'), ('EFO', 'EFO_0006662'), ('ArrayExpress', 'E-MTAB-2706'), ('ArrayExpress', 'E-MTAB-2770'), ('ArrayExpress', 'E-MTAB-3610'), ('ATCC', 'CRL-5891'), ('BioSample', 'SAMN03471721'), ('CCLE', 'NCIH1734_LUNG'), ('Cell_Model_Passport', 'SIDM00739'), ('ChEMBL-Cells', 'CHEMBL3308767'), ('ChEMBL-Targets', 'CHEMBL1075523'), ('Cosmic', '722058'), ('Cosmic', '897512'), ('Cosmic', '11468…	[]	NCI-H1734	[]	['NCBI_TaxID=9606; ! Homo sapiens']	['PubMed=8806092;', 'PubMed=11030152;', 'PubMed=18083107;', 'PubMed=20215515;', 'PubMed=22460905;', 'PubMed=22961666;', 'PubMed=24135919;', 'PubMed=25485619;', 'PubMed=27397505;', 'PubMed=28196595;']	['Source(s): ATCC; Cosmic-CLP; PubMed=25877200', 'Amelogenin: X', 'CSF1PO: 13', 'D13S317: 11,12', 'D16S539: 12', 'D18S51: 13,15', 'D21S11: 33.2', 'D3S1358: 16', 'D5S818: 10', 'D7S820: 10,11', 'D8S1179: 13', 'FGA: 24', 'Penta D: 11', 'Penta E: 12,14', 'TH01: 7,9.3', 'TPOX: 11', 'vWA: 17']	Female	H1734; H-1734	NCIH1734	['http://tcpaportal.org/mclp/']	CVCL_1491
160	NCIH1734	['Part of: Cancer Cell Line Encyclopedia (CCLE) project.', 'Part of: COSMIC cell lines project.', 'Part of: MD Anderson Cell Lines Project.', 'Microsatellite instability: Stable (MSS) (Sanger).', 'Omics: Deep exome analysis.', 'Omics: Deep phosphoproteome analysis.', 'Omics: Deep proteome analysis.', 'Omics: Deep RNAseq analysis.', 'Omics: DNA methylation analysis.', 'Omics: Protein expression by…	['NCIt; C3512; Lung adenocarcinoma']	[('CLO', 'CLO_0008015'), ('EFO', 'EFO_0006662'), ('ArrayExpress', 'E-MTAB-2706'), ('ArrayExpress', 'E-MTAB-2770'), ('ArrayExpress', 'E-MTAB-3610'), ('ATCC', 'CRL-5891'), ('BioSample', 'SAMN03471721'), ('CCLE', 'NCIH1734_LUNG'), ('Cell_Model_Passport', 'SIDM00739'), ('ChEMBL-Cells', 'CHEMBL3308767'), ('ChEMBL-Targets', 'CHEMBL1075523'), ('Cosmic', '722058'), ('Cosmic', '897512'), ('Cosmic', '11468…	[]	NCI-H1734	[]	['NCBI_TaxID=9606; ! Homo sapiens']	['PubMed=8806092;', 'PubMed=11030152;', 'PubMed=18083107;', 'PubMed=20215515;', 'PubMed=22460905;', 'PubMed=22961666;', 'PubMed=24135919;', 'PubMed=25485619;', 'PubMed=27397505;', 'PubMed=28196595;']	['Source(s): ATCC; Cosmic-CLP; PubMed=25877200', 'Amelogenin: X', 'CSF1PO: 13', 'D13S317: 11,12', 'D16S539: 12', 'D18S51: 13,15', 'D21S11: 33.2', 'D3S1358: 16', 'D5S818: 10', 'D7S820: 10,11', 'D8S1179: 13', 'FGA: 24', 'Penta D: 11', 'Penta E: 12,14', 'TH01: 7,9.3', 'TPOX: 11', 'vWA: 17']	Female	H1734; H-1734	NCIH1734	['http://tcpaportal.org/mclp/']	CVCL_1491
161	MCF7	['Part of: Cancer Cell Line Encyclopedia (CCLE) project.', 'Part of: COSMIC cell lines project.', 'Part of: ENCODE project common cell types; tier 2.', 'Part of: JFCR39 cancer cell line panel.', 'Part of: JFCR45 cancer cell line panel.', 'Part of: ICBP43 breast cancer cell line panel.', 'Part of: KuDOS 95 cell line panel.', 'Part of: MD Anderson Cell Lines Project.', 'Part of: NCI-60 cancer cell …	['NCIt; C4194; Invasive ductal carcinoma, not otherwise specified']	[('BTO', 'BTO:0000093'), ('CLO', 'CLO_0007601'), ('CLO', 'CLO_0007605'), ('CLO', 'CLO_0007606'), ('CLO', 'CLO_0050868'), ('EFO', 'EFO_0001203'), ('MCCL', 'MCC:0000307'), ('CLDB', 'cl3366'), ('CLDB', 'cl3367'), ('CLDB', 'cl3368'), ('CLDB', 'cl3369'), ('CLDB', 'cl3370'), ('CLDB', 'cl3371'), ('CLDB', 'cl3372'), ('CLDB', 'cl3373'), ('CLDB', 'cl3375'), ('AddexBio', 'C0006008/402'), ('ArrayExpress', 'E…	[]	MCF-7	['CVCL_N481 ! Hs 631.T']	['NCBI_TaxID=9606; ! Homo sapiens']	['CelloPub=CLPUB00336;', 'CelloPub=CLPUB00423;', 'DOI=10.4172/2157-7145.S2-005;', 'PubMed=1000504;', 'PubMed=1000505;', 'PubMed=1000506;', 'PubMed=1911442;', 'PubMed=2041050;', 'PubMed=3518877;', 'PubMed=3702420;', 'PubMed=4357757;', 'PubMed=6582512;', 'PubMed=6935474;', 'PubMed=7498097;', 'PubMed=8626706;', 'PubMed=8824553;', 'PubMed=9242427;', 'PubMed=9671407;', 'PubMed=10700174;', 'PubMed=1086…	['Source(s): AddexBio; ATCC; CLS; Cosmic-CLP; DSMZ; ECACC; JCRB; KCLB; DOI=10.4172/2157-7145.S2-005; PubMed=11416159; PubMed=17254797; PubMed=19372543; PubMed=25321415; PubMed=25877200; PubMed=27456714; PubMed=28889351; RCB; TKG', 'Amelogenin: X', 'CSF1PO: 10', 'D13S317: 11', 'D16S539: 11,12', 'D18S51: 14', 'D19S433: 13,14', 'D21S11: 30', 'D2S1338: 21,23', 'D3S1358: 16', 'D5S818: 11,12 (AddexBio;…	Female	MCF 7; MCF.7; MCF7; Michigan Cancer Foundation-7; ssMCF-7; ssMCF7; MCF7/WT; IBMF-7; MCF7-CTRL	MCF7	['https://en.wikipedia.org/wiki/MCF-7', 'http://mcf7.com/', 'http://www.cells-talk.com/index.php/page/copelibrary?key=MCF-7', 'https://dtp.cancer.gov/discovery_development/nci-60/cell_list.htm', 'https://physics.cancer.gov/docs/bioresource/breast/NCI-PBCF-HTB22_MCF7_SOP-508.pdf', 'https://strap.nci.nih.gov/celline_detail.php?sample_id=1', 'http://www.proteinatlas.org/learn/cellines', 'http://141.…	CVCL_0031
162	MCF7	['Part of: Cancer Cell Line Encyclopedia (CCLE) project.', 'Part of: COSMIC cell lines project.', 'Part of: ENCODE project common cell types; tier 2.', 'Part of: JFCR39 cancer cell line panel.', 'Part of: JFCR45 cancer cell line panel.', 'Part of: ICBP43 breast cancer cell line panel.', 'Part of: KuDOS 95 cell line panel.', 'Part of: MD Anderson Cell Lines Project.', 'Part of: NCI-60 cancer cell …	['NCIt; C4194; Invasive ductal carcinoma, not otherwise specified']	[('BTO', 'BTO:0000093'), ('CLO', 'CLO_0007601'), ('CLO', 'CLO_0007605'), ('CLO', 'CLO_0007606'), ('CLO', 'CLO_0050868'), ('EFO', 'EFO_0001203'), ('MCCL', 'MCC:0000307'), ('CLDB', 'cl3366'), ('CLDB', 'cl3367'), ('CLDB', 'cl3368'), ('CLDB', 'cl3369'), ('CLDB', 'cl3370'), ('CLDB', 'cl3371'), ('CLDB', 'cl3372'), ('CLDB', 'cl3373'), ('CLDB', 'cl3375'), ('AddexBio', 'C0006008/402'), ('ArrayExpress', 'E…	[]	MCF-7	['CVCL_N481 ! Hs 631.T']	['NCBI_TaxID=9606; ! Homo sapiens']	['CelloPub=CLPUB00336;', 'CelloPub=CLPUB00423;', 'DOI=10.4172/2157-7145.S2-005;', 'PubMed=1000504;', 'PubMed=1000505;', 'PubMed=1000506;', 'PubMed=1911442;', 'PubMed=2041050;', 'PubMed=3518877;', 'PubMed=3702420;', 'PubMed=4357757;', 'PubMed=6582512;', 'PubMed=6935474;', 'PubMed=7498097;', 'PubMed=8626706;', 'PubMed=8824553;', 'PubMed=9242427;', 'PubMed=9671407;', 'PubMed=10700174;', 'PubMed=1086…	['Source(s): AddexBio; ATCC; CLS; Cosmic-CLP; DSMZ; ECACC; JCRB; KCLB; DOI=10.4172/2157-7145.S2-005; PubMed=11416159; PubMed=17254797; PubMed=19372543; PubMed=25321415; PubMed=25877200; PubMed=27456714; PubMed=28889351; RCB; TKG', 'Amelogenin: X', 'CSF1PO: 10', 'D13S317: 11', 'D16S539: 11,12', 'D18S51: 14', 'D19S433: 13,14', 'D21S11: 30', 'D2S1338: 21,23', 'D3S1358: 16', 'D5S818: 11,12 (AddexBio;…	Female	MCF 7; MCF.7; MCF7; Michigan Cancer Foundation-7; ssMCF-7; ssMCF7; MCF7/WT; IBMF-7; MCF7-CTRL	MCF7	['https://en.wikipedia.org/wiki/MCF-7', 'http://mcf7.com/', 'http://www.cells-talk.com/index.php/page/copelibrary?key=MCF-7', 'https://dtp.cancer.gov/discovery_development/nci-60/cell_list.htm', 'https://physics.cancer.gov/docs/bioresource/breast/NCI-PBCF-HTB22_MCF7_SOP-508.pdf', 'https://strap.nci.nih.gov/celline_detail.php?sample_id=1', 'http://www.proteinatlas.org/learn/cellines', 'http://141.…	CVCL_0031
163	CALU3	['Part of: Cancer Cell Line Encyclopedia (CCLE) project.', 'Part of: COSMIC cell lines project.', 'Part of: KuDOS 95 cell line panel.', 'Part of: MD Anderson Cell Lines Project.', 'From: Memorial Sloan Kettering Cancer Center; New York; USA.', 'Registration: Memorial Sloan Kettering Cancer Center Office of Technology Development; SK1980-533.', 'Doubling time: 35 hours (in RPMI 1640+10% FBS), 45 h…	['NCIt; C3512; Lung adenocarcinoma']	[('BTO', 'BTO:0002750'), ('CLO', 'CLO_0002192'), ('EFO', 'EFO_0002819'), ('CLDB', 'cl634'), ('CLDB', 'cl635'), ('CLDB', 'cl5176'), ('AddexBio', 'C0016001/30'), ('ArrayExpress', 'E-MTAB-2706'), ('ArrayExpress', 'E-MTAB-2770'), ('ATCC', 'HTB-55'), ('BCRJ', '0264'), ('BioSample', 'SAMN03471552'), ('CCLE', 'CALU3_LUNG'), ('CCRID', '3111C0001CCC000032'), ('CCRID', '3111C0001CCC000329'), ('CCRID', '313…	[]	Calu-3	[]	['NCBI_TaxID=9606; ! Homo sapiens']	['PubMed=327080;', 'PubMed=3518877;', 'PubMed=3940644;', 'PubMed=6220172;', 'PubMed=7459858;', 'PubMed=7515578;', 'PubMed=9636188;', 'PubMed=10523844;', 'PubMed=11064206;', 'PubMed=15463957;', 'PubMed=17483357;', 'PubMed=18083107;', 'PubMed=19472407;', 'PubMed=20215515;', 'PubMed=22460905;', 'PubMed=22961666;', 'PubMed=24207061;', 'PubMed=25485619;', 'PubMed=25555374;', 'PubMed=25894527;', 'PubMe…	['Source(s): AddexBio; ATCC; Cosmic-CLP; KCLB; PubMed=25877200', 'Amelogenin: X', 'CSF1PO: 11,12', 'D13S317: 12', 'D16S539: 12,14', 'D18S51: 14,17', 'D21S11: 28,30', 'D3S1358: 15,18', 'D5S818: 11', 'D7S820: 10,11', 'D8S1179: 11,15', 'FGA: 25', 'Penta D: 9,16', 'Penta E: 5,21', 'TH01: 6,9.3', 'TPOX: 8', 'vWA: 16,17']	Male	CaLu-3; CALU-3; Calu 3; Calu3; CALU3	CALU3	['https://en.wikipedia.org/wiki/Calu-3', 'http://www.thermofisher.com/ch/en/home/technical-resources/cell-lines/c/cell-lines-detail-604.html', 'https://www.mskcc.org/research-advantage/support/technology/tangible-material/calu-3-human-lung-cell-line', 'http://tcpaportal.org/mclp/']	CVCL_0609
163	CALU3	['Part of: Cancer Cell Line Encyclopedia (CCLE) project.', 'Part of: COSMIC cell lines project.', 'Part of: KuDOS 95 cell line panel.', 'Part of: MD Anderson Cell Lines Project.', 'From: Memorial Sloan Kettering Cancer Center; New York; USA.', 'Registration: Memorial Sloan Kettering Cancer Center Office of Technology Development; SK1980-533.', 'Doubling time: 35 hours (in RPMI 1640+10% FBS), 45 h…	['NCIt; C3512; Lung adenocarcinoma']	[('BTO', 'BTO:0002750'), ('CLO', 'CLO_0002192'), ('EFO', 'EFO_0002819'), ('CLDB', 'cl634'), ('CLDB', 'cl635'), ('CLDB', 'cl5176'), ('AddexBio', 'C0016001/30'), ('ArrayExpress', 'E-MTAB-2706'), ('ArrayExpress', 'E-MTAB-2770'), ('ATCC', 'HTB-55'), ('BCRJ', '0264'), ('BioSample', 'SAMN03471552'), ('CCLE', 'CALU3_LUNG'), ('CCRID', '3111C0001CCC000032'), ('CCRID', '3111C0001CCC000329'), ('CCRID', '313…	[]	Calu-3	[]	['NCBI_TaxID=9606; ! Homo sapiens']	['PubMed=327080;', 'PubMed=3518877;', 'PubMed=3940644;', 'PubMed=6220172;', 'PubMed=7459858;', 'PubMed=7515578;', 'PubMed=9636188;', 'PubMed=10523844;', 'PubMed=11064206;', 'PubMed=15463957;', 'PubMed=17483357;', 'PubMed=18083107;', 'PubMed=19472407;', 'PubMed=20215515;', 'PubMed=22460905;', 'PubMed=22961666;', 'PubMed=24207061;', 'PubMed=25485619;', 'PubMed=25555374;', 'PubMed=25894527;', 'PubMe…	['Source(s): AddexBio; ATCC; Cosmic-CLP; KCLB; PubMed=25877200', 'Amelogenin: X', 'CSF1PO: 11,12', 'D13S317: 12', 'D16S539: 12,14', 'D18S51: 14,17', 'D21S11: 28,30', 'D3S1358: 15,18', 'D5S818: 11', 'D7S820: 10,11', 'D8S1179: 11,15', 'FGA: 25', 'Penta D: 9,16', 'Penta E: 5,21', 'TH01: 6,9.3', 'TPOX: 8', 'vWA: 16,17']	Male	CaLu-3; CALU-3; Calu 3; Calu3; CALU3	CALU3	['https://en.wikipedia.org/wiki/Calu-3', 'http://www.thermofisher.com/ch/en/home/technical-resources/cell-lines/c/cell-lines-detail-604.html', 'https://www.mskcc.org/research-advantage/support/technology/tangible-material/calu-3-human-lung-cell-line', 'http://tcpaportal.org/mclp/']	CVCL_0609
164	CALU3	['Part of: Cancer Cell Line Encyclopedia (CCLE) project.', 'Part of: COSMIC cell lines project.', 'Part of: KuDOS 95 cell line panel.', 'Part of: MD Anderson Cell Lines Project.', 'From: Memorial Sloan Kettering Cancer Center; New York; USA.', 'Registration: Memorial Sloan Kettering Cancer Center Office of Technology Development; SK1980-533.', 'Doubling time: 35 hours (in RPMI 1640+10% FBS), 45 h…	['NCIt; C3512; Lung adenocarcinoma']	[('BTO', 'BTO:0002750'), ('CLO', 'CLO_0002192'), ('EFO', 'EFO_0002819'), ('CLDB', 'cl634'), ('CLDB', 'cl635'), ('CLDB', 'cl5176'), ('AddexBio', 'C0016001/30'), ('ArrayExpress', 'E-MTAB-2706'), ('ArrayExpress', 'E-MTAB-2770'), ('ATCC', 'HTB-55'), ('BCRJ', '0264'), ('BioSample', 'SAMN03471552'), ('CCLE', 'CALU3_LUNG'), ('CCRID', '3111C0001CCC000032'), ('CCRID', '3111C0001CCC000329'), ('CCRID', '313…	[]	Calu-3	[]	['NCBI_TaxID=9606; ! Homo sapiens']	['PubMed=327080;', 'PubMed=3518877;', 'PubMed=3940644;', 'PubMed=6220172;', 'PubMed=7459858;', 'PubMed=7515578;', 'PubMed=9636188;', 'PubMed=10523844;', 'PubMed=11064206;', 'PubMed=15463957;', 'PubMed=17483357;', 'PubMed=18083107;', 'PubMed=19472407;', 'PubMed=20215515;', 'PubMed=22460905;', 'PubMed=22961666;', 'PubMed=24207061;', 'PubMed=25485619;', 'PubMed=25555374;', 'PubMed=25894527;', 'PubMe…	['Source(s): AddexBio; ATCC; Cosmic-CLP; KCLB; PubMed=25877200', 'Amelogenin: X', 'CSF1PO: 11,12', 'D13S317: 12', 'D16S539: 12,14', 'D18S51: 14,17', 'D21S11: 28,30', 'D3S1358: 15,18', 'D5S818: 11', 'D7S820: 10,11', 'D8S1179: 11,15', 'FGA: 25', 'Penta D: 9,16', 'Penta E: 5,21', 'TH01: 6,9.3', 'TPOX: 8', 'vWA: 16,17']	Male	CaLu-3; CALU-3; Calu 3; Calu3; CALU3	CALU3	['https://en.wikipedia.org/wiki/Calu-3', 'http://www.thermofisher.com/ch/en/home/technical-resources/cell-lines/c/cell-lines-detail-604.html', 'https://www.mskcc.org/research-advantage/support/technology/tangible-material/calu-3-human-lung-cell-line', 'http://tcpaportal.org/mclp/']	CVCL_0609
164	CALU3	['Part of: Cancer Cell Line Encyclopedia (CCLE) project.', 'Part of: COSMIC cell lines project.', 'Part of: KuDOS 95 cell line panel.', 'Part of: MD Anderson Cell Lines Project.', 'From: Memorial Sloan Kettering Cancer Center; New York; USA.', 'Registration: Memorial Sloan Kettering Cancer Center Office of Technology Development; SK1980-533.', 'Doubling time: 35 hours (in RPMI 1640+10% FBS), 45 h…	['NCIt; C3512; Lung adenocarcinoma']	[('BTO', 'BTO:0002750'), ('CLO', 'CLO_0002192'), ('EFO', 'EFO_0002819'), ('CLDB', 'cl634'), ('CLDB', 'cl635'), ('CLDB', 'cl5176'), ('AddexBio', 'C0016001/30'), ('ArrayExpress', 'E-MTAB-2706'), ('ArrayExpress', 'E-MTAB-2770'), ('ATCC', 'HTB-55'), ('BCRJ', '0264'), ('BioSample', 'SAMN03471552'), ('CCLE', 'CALU3_LUNG'), ('CCRID', '3111C0001CCC000032'), ('CCRID', '3111C0001CCC000329'), ('CCRID', '313…	[]	Calu-3	[]	['NCBI_TaxID=9606; ! Homo sapiens']	['PubMed=327080;', 'PubMed=3518877;', 'PubMed=3940644;', 'PubMed=6220172;', 'PubMed=7459858;', 'PubMed=7515578;', 'PubMed=9636188;', 'PubMed=10523844;', 'PubMed=11064206;', 'PubMed=15463957;', 'PubMed=17483357;', 'PubMed=18083107;', 'PubMed=19472407;', 'PubMed=20215515;', 'PubMed=22460905;', 'PubMed=22961666;', 'PubMed=24207061;', 'PubMed=25485619;', 'PubMed=25555374;', 'PubMed=25894527;', 'PubMe…	['Source(s): AddexBio; ATCC; Cosmic-CLP; KCLB; PubMed=25877200', 'Amelogenin: X', 'CSF1PO: 11,12', 'D13S317: 12', 'D16S539: 12,14', 'D18S51: 14,17', 'D21S11: 28,30', 'D3S1358: 15,18', 'D5S818: 11', 'D7S820: 10,11', 'D8S1179: 11,15', 'FGA: 25', 'Penta D: 9,16', 'Penta E: 5,21', 'TH01: 6,9.3', 'TPOX: 8', 'vWA: 16,17']	Male	CaLu-3; CALU-3; Calu 3; Calu3; CALU3	CALU3	['https://en.wikipedia.org/wiki/Calu-3', 'http://www.thermofisher.com/ch/en/home/technical-resources/cell-lines/c/cell-lines-detail-604.html', 'https://www.mskcc.org/research-advantage/support/technology/tangible-material/calu-3-human-lung-cell-line', 'http://tcpaportal.org/mclp/']	CVCL_0609
165	CORL88A	['Part of: Cancer Cell Line Encyclopedia (CCLE) project.', 'Part of: COSMIC cell lines project.', 'HLA typing: A*01:01,01:01; B*58:05,37:04; C*07:06,07:06 (PubMed=25960936).', 'Microsatellite instability: Stable (MSS) (Sanger).', 'Omics: Deep exome analysis.', 'Omics: Deep proteome analysis.', 'Omics: Deep RNAseq analysis.', 'Omics: DNA methylation analysis.', 'Omics: SNP array analysis.', 'Omics…	['NCIt; C4917; Small cell lung carcinoma']	[('CLO', 'CLO_0002594'), ('EFO', 'EFO_0002144'), ('CLDB', 'cl884'), ('ArrayExpress', 'E-MTAB-2706'), ('ArrayExpress', 'E-MTAB-2770'), ('ArrayExpress', 'E-MTAB-3610'), ('BioSample', 'SAMN03473039'), ('CCLE', 'CORL88_LUNG'), ('Cell_Model_Passport', 'SIDM00506'), ('ChEMBL-Cells', 'CHEMBL3308865'), ('ChEMBL-Targets', 'CHEMBL2366329'), ('Cosmic', '687982'), ('Cosmic', '906808'), ('Cosmic', '1609523'),…	[]	COR-L88	[]	['NCBI_TaxID=9606; ! Homo sapiens']	['PubMed=2998422;', 'PubMed=3034934;', 'PubMed=12397641;', 'PubMed=15016488;', 'PubMed=20215515;', 'PubMed=22460905;', 'PubMed=25485619;', 'PubMed=25960936;', 'PubMed=27397505;']	['Source(s): Cosmic-CLP; ECACC; PubMed=25877200', 'Amelogenin: X', 'CSF1PO: 10', 'D13S317: 11', 'D16S539: 11,12', 'D18S51: 16,17', 'D21S11: 30', 'D3S1358: 17', 'D5S818: 13', 'D7S820: 9', 'D8S1179: 9,13', 'FGA: 19,20', 'Penta D: 9', 'Penta E: 14', 'TH01: 7', 'TPOX: 8,10', 'vWA: 14,17']	Male	Cor L88; CORL88; CorL88	CORL88A	[]
166	CORL88A	['Part of: Cancer Cell Line Encyclopedia (CCLE) project.', 'Part of: COSMIC cell lines project.', 'HLA typing: A*01:01,01:01; B*58:05,37:04; C*07:06,07:06 (PubMed=25960936).', 'Microsatellite instability: Stable (MSS) (Sanger).', 'Omics: Deep exome analysis.', 'Omics: Deep proteome analysis.', 'Omics: Deep RNAseq analysis.', 'Omics: DNA methylation analysis.', 'Omics: SNP array analysis.', 'Omics…	['NCIt; C4917; Small cell lung carcinoma']	[('CLO', 'CLO_0002594'), ('EFO', 'EFO_0002144'), ('CLDB', 'cl884'), ('ArrayExpress', 'E-MTAB-2706'), ('ArrayExpress', 'E-MTAB-2770'), ('ArrayExpress', 'E-MTAB-3610'), ('BioSample', 'SAMN03473039'), ('CCLE', 'CORL88_LUNG'), ('Cell_Model_Passport', 'SIDM00506'), ('ChEMBL-Cells', 'CHEMBL3308865'), ('ChEMBL-Targets', 'CHEMBL2366329'), ('Cosmic', '687982'), ('Cosmic', '906808'), ('Cosmic', '1609523'),…	[]	COR-L88	[]	['NCBI_TaxID=9606; ! Homo sapiens']	['PubMed=2998422;', 'PubMed=3034934;', 'PubMed=12397641;', 'PubMed=15016488;', 'PubMed=20215515;', 'PubMed=22460905;', 'PubMed=25485619;', 'PubMed=25960936;', 'PubMed=27397505;']	['Source(s): Cosmic-CLP; ECACC; PubMed=25877200', 'Amelogenin: X', 'CSF1PO: 10', 'D13S317: 11', 'D16S539: 11,12', 'D18S51: 16,17', 'D21S11: 30', 'D3S1358: 17', 'D5S818: 13', 'D7S820: 9', 'D8S1179: 9,13', 'FGA: 19,20', 'Penta D: 9', 'Penta E: 14', 'TH01: 7', 'TPOX: 8,10', 'vWA: 14,17']	Male	Cor L88; CORL88; CorL88	CORL88A	[]
167	SR8714
168	SR8714
169	KM12	['Part of: Cancer Cell Line Encyclopedia (CCLE) project.', 'Part of: COSMIC cell lines project.', 'Part of: JFCR39 cancer cell line panel.', 'Part of: MD Anderson Cell Lines Project.', 'Part of: NCI-60 cancer cell line panel.', 'Doubling time: 23 hours (PubMed=25984343); 23.7 hours (NCI-DTP).', 'HLA typing: A*02; B*07:02:01; C*07:02:01; DPB1*13:01; DQB1*03:02; DRB1*04:01:01 (PubMed=15748285).', '…	['NCIt; C4910; Colon carcinoma']	[('BTO', 'BTO:0003172'), ('EFO', 'EFO_0006282'), ('ArrayExpress', 'E-MTAB-2706'), ('ArrayExpress', 'E-MTAB-2770'), ('ArrayExpress', 'E-MTAB-3610'), ('BioSample', 'SAMN03471909'), ('CCLE', 'KM12_LARGE_INTESTINE'), ('Cell_Model_Passport', 'SIDM00150'), ('ChEMBL-Cells', 'CHEMBL3307689'), ('ChEMBL-Targets', 'CHEMBL614709'), ('ColonAtlas', 'KM12'), ('Cosmic', '875903'), ('Cosmic', '887227'), ('Cosmic'…	[]	KM12	[]	['NCBI_TaxID=9606; ! Homo sapiens']	['PubMed=2041050;', 'PubMed=9515795;', 'PubMed=10700174;', 'PubMed=12615714;', 'PubMed=15748285;', 'PubMed=15900046;', 'PubMed=17088437;', 'PubMed=19372543;', 'PubMed=20570890;', 'PubMed=22336246;', 'PubMed=22384151;', 'PubMed=22460905;', 'PubMed=22628656;', 'PubMed=23856246;', 'PubMed=23933261;', 'PubMed=24279929;', 'PubMed=24670534;', 'PubMed=24755471;', 'PubMed=25926053;', 'PubMed=25485619;', …	['Source(s): Cosmic-CLP; PubMed=11416159; PubMed=19372543; PubMed=25877200; PubMed=25926053', 'Amelogenin: X', 'CSF1PO: 10,12', 'D13S317: 12,15', 'D16S539: 11', 'D18S51: 13', 'D19S433: 11,14', 'D21S11: 27', 'D3S1358: 14', 'D5S818: 10,17 (Cosmic-CLP)', 'D5S818: 10,18 (PubMed=19372543)', 'D5S818: 10 (PubMed=25877200; PubMed=25926053)', 'D7S820: 8,9 (Cosmic-CLP)', 'D7S820: 8,8.3 (PubMed=19372543; Pu…	Sex unspecified	KM-12; KM.12	KM12	['https://dtp.cancer.gov/discovery_development/nci-60/cell_list.htm', 'https://strap.nci.nih.gov/celline_detail.php?sample_id=21', 'http://tcpaportal.org/mclp/']	CVCL_1331
170	KM12	['Part of: Cancer Cell Line Encyclopedia (CCLE) project.', 'Part of: COSMIC cell lines project.', 'Part of: JFCR39 cancer cell line panel.', 'Part of: MD Anderson Cell Lines Project.', 'Part of: NCI-60 cancer cell line panel.', 'Doubling time: 23 hours (PubMed=25984343); 23.7 hours (NCI-DTP).', 'HLA typing: A*02; B*07:02:01; C*07:02:01; DPB1*13:01; DQB1*03:02; DRB1*04:01:01 (PubMed=15748285).', '…	['NCIt; C4910; Colon carcinoma']	[('BTO', 'BTO:0003172'), ('EFO', 'EFO_0006282'), ('ArrayExpress', 'E-MTAB-2706'), ('ArrayExpress', 'E-MTAB-2770'), ('ArrayExpress', 'E-MTAB-3610'), ('BioSample', 'SAMN03471909'), ('CCLE', 'KM12_LARGE_INTESTINE'), ('Cell_Model_Passport', 'SIDM00150'), ('ChEMBL-Cells', 'CHEMBL3307689'), ('ChEMBL-Targets', 'CHEMBL614709'), ('ColonAtlas', 'KM12'), ('Cosmic', '875903'), ('Cosmic', '887227'), ('Cosmic'…	[]	KM12	[]	['NCBI_TaxID=9606; ! Homo sapiens']	['PubMed=2041050;', 'PubMed=9515795;', 'PubMed=10700174;', 'PubMed=12615714;', 'PubMed=15748285;', 'PubMed=15900046;', 'PubMed=17088437;', 'PubMed=19372543;', 'PubMed=20570890;', 'PubMed=22336246;', 'PubMed=22384151;', 'PubMed=22460905;', 'PubMed=22628656;', 'PubMed=23856246;', 'PubMed=23933261;', 'PubMed=24279929;', 'PubMed=24670534;', 'PubMed=24755471;', 'PubMed=25926053;', 'PubMed=25485619;', …	['Source(s): Cosmic-CLP; PubMed=11416159; PubMed=19372543; PubMed=25877200; PubMed=25926053', 'Amelogenin: X', 'CSF1PO: 10,12', 'D13S317: 12,15', 'D16S539: 11', 'D18S51: 13', 'D19S433: 11,14', 'D21S11: 27', 'D3S1358: 14', 'D5S818: 10,17 (Cosmic-CLP)', 'D5S818: 10,18 (PubMed=19372543)', 'D5S818: 10 (PubMed=25877200; PubMed=25926053)', 'D7S820: 8,9 (Cosmic-CLP)', 'D7S820: 8,8.3 (PubMed=19372543; Pu…	Sex unspecified	KM-12; KM.12	KM12	['https://dtp.cancer.gov/discovery_development/nci-60/cell_list.htm', 'https://strap.nci.nih.gov/celline_detail.php?sample_id=21', 'http://tcpaportal.org/mclp/']	CVCL_1331
171	HCC1937	['Group: Triple negative breast cancer (TNBC) cell line.', 'Part of: Cancer Cell Line Encyclopedia (CCLE) project.', 'Part of: COSMIC cell lines project.', 'Part of: ICBP43 breast cancer cell line panel.', 'Part of: KuDOS 95 cell line panel.', 'Part of: MD Anderson Cell Lines Project.', 'Doubling time: ~50 hours (DSMZ); ~61 hours (PBCF).', 'HLA typing: A*23:01,24:02; B*40:01,07:02; C*07:02,03:04;…	['NCIt; C4017; Ductal breast carcinoma']	[('BTO', 'BTO:0003323'), ('CLO', 'CLO_0003645'), ('EFO', 'EFO_0001174'), ('MCCL', 'MCC:0000180'), ('ArrayExpress', 'E-MTAB-2706'), ('ArrayExpress', 'E-MTAB-2770'), ('ArrayExpress', 'E-MTAB-3610'), ('ATCC', 'CRL-2336'), ('BioSample', 'SAMN01821555'), ('BioSample', 'SAMN01821629'), ('BioSample', 'SAMN03473202'), ('BioSample', 'SAMN05292445'), ('CCLE', 'HCC1937_BREAST'), ('CCRID', '3131C000100070014…	[]	HCC1937	['CVCL_3281 ! HCC1937 BL']	['NCBI_TaxID=9606; ! Homo sapiens']	['CelloPub=CLPUB00423;', 'PubMed=9699648;', 'PubMed=9833771;', 'PubMed=9865903;', 'PubMed=10635334;', 'PubMed=11314036;', 'PubMed=12353263;', 'PubMed=12800145;', 'PubMed=14762065;', 'PubMed=16397213;', 'PubMed=16541312;', 'PubMed=16959974;', 'PubMed=17157791;', 'PubMed=17932254;', 'PubMed=19582160;', 'PubMed=19593635;', 'PubMed=20070913;', 'PubMed=20215515;', 'PubMed=21778573;', 'PubMed=22032724;…	['Source(s): ATCC; Cosmic-CLP; DSMZ; KCLB; PubMed=25877200; PubMed=28889351', 'Amelogenin: X', 'CSF1PO: 12', 'D13S317: 13', 'D16S539: 13,14', 'D18S51: 12', 'D21S11: 28', 'D3S1358: 18', 'D5S818: 12', 'D7S820: 9,10', 'D8S1179: 12,13', 'FGA: 20,22', 'Penta D: 9', 'Penta E: 13', 'TH01: 6,8 (KCLB)', 'TH01: 6 (ATCC; Cosmic-CLP; DSMZ; PubMed=25877200; PubMed=28889351)', 'TPOX: 11', 'vWA: 16,17']	Female	HCC-1937	HCC1937	['http://www.pawefish.path.cam.ac.uk/BreastCellLineDescriptions/HCC1937.html', 'http://dpsc.ccbr.utoronto.ca/cancer/get_cellline.pl?cellline=HCC1937', 'http://lincs.hms.harvard.edu/resources/reagents/icbp43/', 'http://www.utsouthwestern.edu/edumedia/edufiles/about_us/admin_offices/technology_development/available_technologies/cell-lines.pdf', 'https://physics.cancer.gov/docs/bioresource/breast/NC…	CVCL_0290
172	HCC1937	['Group: Triple negative breast cancer (TNBC) cell line.', 'Part of: Cancer Cell Line Encyclopedia (CCLE) project.', 'Part of: COSMIC cell lines project.', 'Part of: ICBP43 breast cancer cell line panel.', 'Part of: KuDOS 95 cell line panel.', 'Part of: MD Anderson Cell Lines Project.', 'Doubling time: ~50 hours (DSMZ); ~61 hours (PBCF).', 'HLA typing: A*23:01,24:02; B*40:01,07:02; C*07:02,03:04;…	['NCIt; C4017; Ductal breast carcinoma']	[('BTO', 'BTO:0003323'), ('CLO', 'CLO_0003645'), ('EFO', 'EFO_0001174'), ('MCCL', 'MCC:0000180'), ('ArrayExpress', 'E-MTAB-2706'), ('ArrayExpress', 'E-MTAB-2770'), ('ArrayExpress', 'E-MTAB-3610'), ('ATCC', 'CRL-2336'), ('BioSample', 'SAMN01821555'), ('BioSample', 'SAMN01821629'), ('BioSample', 'SAMN03473202'), ('BioSample', 'SAMN05292445'), ('CCLE', 'HCC1937_BREAST'), ('CCRID', '3131C000100070014…	[]	HCC1937	['CVCL_3281 ! HCC1937 BL']	['NCBI_TaxID=9606; ! Homo sapiens']	['CelloPub=CLPUB00423;', 'PubMed=9699648;', 'PubMed=9833771;', 'PubMed=9865903;', 'PubMed=10635334;', 'PubMed=11314036;', 'PubMed=12353263;', 'PubMed=12800145;', 'PubMed=14762065;', 'PubMed=16397213;', 'PubMed=16541312;', 'PubMed=16959974;', 'PubMed=17157791;', 'PubMed=17932254;', 'PubMed=19582160;', 'PubMed=19593635;', 'PubMed=20070913;', 'PubMed=20215515;', 'PubMed=21778573;', 'PubMed=22032724;…	['Source(s): ATCC; Cosmic-CLP; DSMZ; KCLB; PubMed=25877200; PubMed=28889351', 'Amelogenin: X', 'CSF1PO: 12', 'D13S317: 13', 'D16S539: 13,14', 'D18S51: 12', 'D21S11: 28', 'D3S1358: 18', 'D5S818: 12', 'D7S820: 9,10', 'D8S1179: 12,13', 'FGA: 20,22', 'Penta D: 9', 'Penta E: 13', 'TH01: 6,8 (KCLB)', 'TH01: 6 (ATCC; Cosmic-CLP; DSMZ; PubMed=25877200; PubMed=28889351)', 'TPOX: 11', 'vWA: 16,17']	Female	HCC-1937	HCC1937	['http://www.pawefish.path.cam.ac.uk/BreastCellLineDescriptions/HCC1937.html', 'http://dpsc.ccbr.utoronto.ca/cancer/get_cellline.pl?cellline=HCC1937', 'http://lincs.hms.harvard.edu/resources/reagents/icbp43/', 'http://www.utsouthwestern.edu/edumedia/edufiles/about_us/admin_offices/technology_development/available_technologies/cell-lines.pdf', 'https://physics.cancer.gov/docs/bioresource/breast/NC…	CVCL_0290
173	CORL23	['Part of: Cancer Cell Line Encyclopedia (CCLE) project.', 'Part of: COSMIC cell lines project.', 'Doubling time: 35 hours (PubMed=25984343).', 'Microsatellite instability: Stable (MSS) (Sanger).', 'Omics: Deep exome analysis.', 'Omics: Deep proteome analysis.', 'Omics: Deep RNAseq analysis.', 'Omics: DNA methylation analysis.', 'Omics: shRNA library screening.', 'Omics: SNP array analysis.', 'Om…	['NCIt; C4450; Large cell lung carcinoma']	[('CLO', 'CLO_0002585'), ('EFO', 'EFO_0002142'), ('CLDB', 'cl877'), ('CLDB', 'cl878'), ('ArrayExpress', 'E-MTAB-2770'), ('ArrayExpress', 'E-MTAB-3610'), ('CCLE', 'CORL23_LUNG'), ('Cell_Model_Passport', 'SIDM00512'), ('ChEMBL-Cells', 'CHEMBL3308073'), ('ChEMBL-Targets', 'CHEMBL613854'), ('Cosmic', '687780'), ('Cosmic', '1995378'), ('Cosmic-CLP', '687780'), ('ECACC', '92031919'), ('GDSC', '687780')…	[]	COR-L23	[]	['NCBI_TaxID=9606; ! Homo sapiens']	['PubMed=2998422;', 'PubMed=3034934;', 'PubMed=7903701;', 'PubMed=20215515;', 'PubMed=22460905;', 'PubMed=25984343;', 'PubMed=27397505;']	['Source(s): Cosmic-CLP; ECACC', 'Amelogenin: X (Cosmic-CLP)', 'Amelogenin: X,Y (ECACC)', 'CSF1PO: 11', 'D13S317: 10,11', 'D16S539: 11,13', 'D5S818: 10,12', 'D7S820: 9', 'TH01: 9', 'TPOX: 8,11', 'vWA: 19']	Male	CORL23; COR-L23/P; L23/P	CORL23	[]	CVCL_1139
174	CORL23	['Part of: Cancer Cell Line Encyclopedia (CCLE) project.', 'Part of: COSMIC cell lines project.', 'Doubling time: 35 hours (PubMed=25984343).', 'Microsatellite instability: Stable (MSS) (Sanger).', 'Omics: Deep exome analysis.', 'Omics: Deep proteome analysis.', 'Omics: Deep RNAseq analysis.', 'Omics: DNA methylation analysis.', 'Omics: shRNA library screening.', 'Omics: SNP array analysis.', 'Om…	['NCIt; C4450; Large cell lung carcinoma']	[('CLO', 'CLO_0002585'), ('EFO', 'EFO_0002142'), ('CLDB', 'cl877'), ('CLDB', 'cl878'), ('ArrayExpress', 'E-MTAB-2770'), ('ArrayExpress', 'E-MTAB-3610'), ('CCLE', 'CORL23_LUNG'), ('Cell_Model_Passport', 'SIDM00512'), ('ChEMBL-Cells', 'CHEMBL3308073'), ('ChEMBL-Targets', 'CHEMBL613854'), ('Cosmic', '687780'), ('Cosmic', '1995378'), ('Cosmic-CLP', '687780'), ('ECACC', '92031919'), ('GDSC', '687780')…	[]	COR-L23	[]	['NCBI_TaxID=9606; ! Homo sapiens']	['PubMed=2998422;', 'PubMed=3034934;', 'PubMed=7903701;', 'PubMed=20215515;', 'PubMed=22460905;', 'PubMed=25984343;', 'PubMed=27397505;']	['Source(s): Cosmic-CLP; ECACC', 'Amelogenin: X (Cosmic-CLP)', 'Amelogenin: X,Y (ECACC)', 'CSF1PO: 11', 'D13S317: 10,11', 'D16S539: 11,13', 'D5S818: 10,12', 'D7S820: 9', 'TH01: 9', 'TPOX: 8,11', 'vWA: 19']	Male	CORL23; COR-L23/P; L23/P	CORL23	[]	CVCL_1139
175	NCIH1838	['Part of: Cancer Cell Line Encyclopedia (CCLE) project.', 'Part of: COSMIC cell lines project.', 'Part of: KuDOS 95 cell line panel.', 'Part of: MD Anderson Cell Lines Project.', 'Microsatellite instability: Stable (MSS) (Sanger).', 'Omics: Deep exome analysis.', 'Omics: Deep RNAseq analysis.', 'Omics: DNA methylation analysis.', 'Omics: Protein expression by reverse-phase protein arrays.', 'Omi…	['NCIt; C3512; Lung adenocarcinoma']	[('BTO', 'BTO:0005779'), ('CLO', 'CLO_0008023'), ('EFO', 'EFO_0002268'), ('ArrayExpress', 'E-MTAB-2706'), ('ArrayExpress', 'E-MTAB-2770'), ('ArrayExpress', 'E-MTAB-3610'), ('ATCC', 'CRL-5899'), ('BioSample', 'SAMN03471784'), ('CCLE', 'NCIH1838_LUNG'), ('Cell_Model_Passport', 'SIDM00769'), ('ChEMBL-Cells', 'CHEMBL3308317'), ('ChEMBL-Targets', 'CHEMBL2366346'), ('Cosmic', '687807'), ('Cosmic', '877…	[]	NCI-H1838	[]	['NCBI_TaxID=9606; ! Homo sapiens']	['PubMed=8806092;', 'PubMed=11030152;', 'PubMed=20215515;', 'PubMed=22460905;', 'PubMed=25485619;', 'PubMed=27397505;', 'PubMed=28196595;']	['Source(s): ATCC; Cosmic-CLP; PubMed=25877200', 'Amelogenin: X', 'CSF1PO: 12', 'D13S317: 11', 'D16S539: 13', 'D18S51: 17', 'D21S11: 29', 'D3S1358: 15', 'D5S818: 12', 'D7S820: 8', 'D8S1179: 14', 'FGA: 20,23.2', 'Penta D: 9,13', 'Penta E: 12', 'TH01: 8', 'TPOX: 8', 'vWA: 17']	Female	H1838; H-1838; NCIH1838	NCIH1838	['http://tcpaportal.org/mclp/']	CVCL_1499
176	NCIH1838	['Part of: Cancer Cell Line Encyclopedia (CCLE) project.', 'Part of: COSMIC cell lines project.', 'Part of: KuDOS 95 cell line panel.', 'Part of: MD Anderson Cell Lines Project.', 'Microsatellite instability: Stable (MSS) (Sanger).', 'Omics: Deep exome analysis.', 'Omics: Deep RNAseq analysis.', 'Omics: DNA methylation analysis.', 'Omics: Protein expression by reverse-phase protein arrays.', 'Omi…	['NCIt; C3512; Lung adenocarcinoma']	[('BTO', 'BTO:0005779'), ('CLO', 'CLO_0008023'), ('EFO', 'EFO_0002268'), ('ArrayExpress', 'E-MTAB-2706'), ('ArrayExpress', 'E-MTAB-2770'), ('ArrayExpress', 'E-MTAB-3610'), ('ATCC', 'CRL-5899'), ('BioSample', 'SAMN03471784'), ('CCLE', 'NCIH1838_LUNG'), ('Cell_Model_Passport', 'SIDM00769'), ('ChEMBL-Cells', 'CHEMBL3308317'), ('ChEMBL-Targets', 'CHEMBL2366346'), ('Cosmic', '687807'), ('Cosmic', '877…	[]	NCI-H1838	[]	['NCBI_TaxID=9606; ! Homo sapiens']	['PubMed=8806092;', 'PubMed=11030152;', 'PubMed=20215515;', 'PubMed=22460905;', 'PubMed=25485619;', 'PubMed=27397505;', 'PubMed=28196595;']	['Source(s): ATCC; Cosmic-CLP; PubMed=25877200', 'Amelogenin: X', 'CSF1PO: 12', 'D13S317: 11', 'D16S539: 13', 'D18S51: 17', 'D21S11: 29', 'D3S1358: 15', 'D5S818: 12', 'D7S820: 8', 'D8S1179: 14', 'FGA: 20,23.2', 'Penta D: 9,13', 'Penta E: 12', 'TH01: 8', 'TPOX: 8', 'vWA: 17']	Female	H1838; H-1838; NCIH1838	NCIH1838	['http://tcpaportal.org/mclp/']	CVCL_1499
177	CORL88B	['Part of: Cancer Cell Line Encyclopedia (CCLE) project.', 'Part of: COSMIC cell lines project.', 'HLA typing: A*01:01,01:01; B*58:05,37:04; C*07:06,07:06 (PubMed=25960936).', 'Microsatellite instability: Stable (MSS) (Sanger).', 'Omics: Deep exome analysis.', 'Omics: Deep proteome analysis.', 'Omics: Deep RNAseq analysis.', 'Omics: DNA methylation analysis.', 'Omics: SNP array analysis.', 'Omics…	['NCIt; C4917; Small cell lung carcinoma']	[('CLO', 'CLO_0002594'), ('EFO', 'EFO_0002144'), ('CLDB', 'cl884'), ('ArrayExpress', 'E-MTAB-2706'), ('ArrayExpress', 'E-MTAB-2770'), ('ArrayExpress', 'E-MTAB-3610'), ('BioSample', 'SAMN03473039'), ('CCLE', 'CORL88_LUNG'), ('Cell_Model_Passport', 'SIDM00506'), ('ChEMBL-Cells', 'CHEMBL3308865'), ('ChEMBL-Targets', 'CHEMBL2366329'), ('Cosmic', '687982'), ('Cosmic', '906808'), ('Cosmic', '1609523'),…	[]	COR-L88	[]	['NCBI_TaxID=9606; ! Homo sapiens']	['PubMed=2998422;', 'PubMed=3034934;', 'PubMed=12397641;', 'PubMed=15016488;', 'PubMed=20215515;', 'PubMed=22460905;', 'PubMed=25485619;', 'PubMed=25960936;', 'PubMed=27397505;']	['Source(s): Cosmic-CLP; ECACC; PubMed=25877200', 'Amelogenin: X', 'CSF1PO: 10', 'D13S317: 11', 'D16S539: 11,12', 'D18S51: 16,17', 'D21S11: 30', 'D3S1358: 17', 'D5S818: 13', 'D7S820: 9', 'D8S1179: 9,13', 'FGA: 19,20', 'Penta D: 9', 'Penta E: 14', 'TH01: 7', 'TPOX: 8,10', 'vWA: 14,17']	Male	Cor L88; CORL88; CorL88
178	CORL88B	['Part of: Cancer Cell Line Encyclopedia (CCLE) project.', 'Part of: COSMIC cell lines project.', 'HLA typing: A*01:01,01:01; B*58:05,37:04; C*07:06,07:06 (PubMed=25960936).', 'Microsatellite instability: Stable (MSS) (Sanger).', 'Omics: Deep exome analysis.', 'Omics: Deep proteome analysis.', 'Omics: Deep RNAseq analysis.', 'Omics: DNA methylation analysis.', 'Omics: SNP array analysis.', 'Omics…	['NCIt; C4917; Small cell lung carcinoma']	[('CLO', 'CLO_0002594'), ('EFO', 'EFO_0002144'), ('CLDB', 'cl884'), ('ArrayExpress', 'E-MTAB-2706'), ('ArrayExpress', 'E-MTAB-2770'), ('ArrayExpress', 'E-MTAB-3610'), ('BioSample', 'SAMN03473039'), ('CCLE', 'CORL88_LUNG'), ('Cell_Model_Passport', 'SIDM00506'), ('ChEMBL-Cells', 'CHEMBL3308865'), ('ChEMBL-Targets', 'CHEMBL2366329'), ('Cosmic', '687982'), ('Cosmic', '906808'), ('Cosmic', '1609523'),…	[]	COR-L88	[]	['NCBI_TaxID=9606; ! Homo sapiens']	['PubMed=2998422;', 'PubMed=3034934;', 'PubMed=12397641;', 'PubMed=15016488;', 'PubMed=20215515;', 'PubMed=22460905;', 'PubMed=25485619;', 'PubMed=25960936;', 'PubMed=27397505;']	['Source(s): Cosmic-CLP; ECACC; PubMed=25877200', 'Amelogenin: X', 'CSF1PO: 10', 'D13S317: 11', 'D16S539: 11,12', 'D18S51: 16,17', 'D21S11: 30', 'D3S1358: 17', 'D5S818: 13', 'D7S820: 9', 'D8S1179: 9,13', 'FGA: 19,20', 'Penta D: 9', 'Penta E: 14', 'TH01: 7', 'TPOX: 8,10', 'vWA: 14,17']	Male	Cor L88; CORL88; CorL88
179	HARA	['Part of: Cancer Cell Line Encyclopedia (CCLE) project.', 'Part of: COSMIC cell lines project.', 'Characteristics: Produces high level of parathyroid hormone-related peptide (PTHrP).', 'Microsatellite instability: Stable (MSS) (Sanger).', 'Omics: Deep exome analysis.', 'Omics: Deep RNAseq analysis.', 'Omics: DNA methylation analysis.', 'Omics: SNP array analysis.', 'Omics: Transcriptome analysis…	['NCIt; C3493; Squamous cell lung carcinoma']	[('ArrayExpress', 'E-MTAB-2770'), ('ArrayExpress', 'E-MTAB-3610'), ('BioSample', 'SAMN03472500'), ('CCLE', 'HARA_LUNG'), ('Cell_Model_Passport', 'SIDM00598'), ('Cosmic', '1995421'), ('Cosmic', '2060530'), ('Cosmic-CLP', '1240142'), ('GDSC', '1240142'), ('GEO', 'GSM827377'), ('GEO', 'GSM887032'), ('GEO', 'GSM888102'), ('GEO', 'GSM1374487'), ('GEO', 'GSM1669839'), ('JCRB', 'JCRB1080.0'), ('JCRB', '…	[]	HARA [Human squamous cell lung carcinoma]	[]	['NCBI_TaxID=9606; ! Homo sapiens']	['PubMed=8287365;', 'PubMed=8752176;', 'PubMed=12569360;', 'PubMed=20215515;', 'PubMed=22460905;', 'PubMed=24002593;', 'PubMed=27397505;']	['Source(s): Cosmic-CLP; JCRB', 'Amelogenin: X,Y', 'CSF1PO: 13', 'D13S317: 9', 'D16S539: 10', 'D5S818: 12', 'D7S820: 12', 'TH01: 7', 'TPOX: 8,9', 'vWA: 16,17']	Male	KCC-C1	HARA	[]	CVCL_2914
180	HARA	['Part of: Cancer Cell Line Encyclopedia (CCLE) project.', 'Part of: COSMIC cell lines project.', 'Characteristics: Produces high level of parathyroid hormone-related peptide (PTHrP).', 'Microsatellite instability: Stable (MSS) (Sanger).', 'Omics: Deep exome analysis.', 'Omics: Deep RNAseq analysis.', 'Omics: DNA methylation analysis.', 'Omics: SNP array analysis.', 'Omics: Transcriptome analysis…	['NCIt; C3493; Squamous cell lung carcinoma']	[('ArrayExpress', 'E-MTAB-2770'), ('ArrayExpress', 'E-MTAB-3610'), ('BioSample', 'SAMN03472500'), ('CCLE', 'HARA_LUNG'), ('Cell_Model_Passport', 'SIDM00598'), ('Cosmic', '1995421'), ('Cosmic', '2060530'), ('Cosmic-CLP', '1240142'), ('GDSC', '1240142'), ('GEO', 'GSM827377'), ('GEO', 'GSM887032'), ('GEO', 'GSM888102'), ('GEO', 'GSM1374487'), ('GEO', 'GSM1669839'), ('JCRB', 'JCRB1080.0'), ('JCRB', '…	[]	HARA [Human squamous cell lung carcinoma]	[]	['NCBI_TaxID=9606; ! Homo sapiens']	['PubMed=8287365;', 'PubMed=8752176;', 'PubMed=12569360;', 'PubMed=20215515;', 'PubMed=22460905;', 'PubMed=24002593;', 'PubMed=27397505;']	['Source(s): Cosmic-CLP; JCRB', 'Amelogenin: X,Y', 'CSF1PO: 13', 'D13S317: 9', 'D16S539: 10', 'D5S818: 12', 'D7S820: 12', 'TH01: 7', 'TPOX: 8,9', 'vWA: 16,17']	Male	KCC-C1	HARA	[]	CVCL_2914
181	CALU1	['Part of: Cancer Cell Line Encyclopedia (CCLE) project.', 'Part of: MD Anderson Cell Lines Project.', 'From: Memorial Sloan Kettering Cancer Center; New York; USA.', 'Registration: Memorial Sloan Kettering Cancer Center Office of Technology Development; SK 784.', 'Doubling time: 37 hours (PubMed=25984343).', 'HLA typing: A*10,11; B*15,w35 (CLS).', 'Omics: Deep proteome analysis.', 'Omics: Deep R…	['NCIt; C3493; Squamous cell lung carcinoma']	[('BTO', 'BTO:0002940'), ('CLO', 'CLO_0002191'), ('EFO', 'EFO_0002151'), ('CLDB', 'cl631'), ('CLDB', 'cl632'), ('CLDB', 'cl633'), ('ArrayExpress', 'E-MTAB-2706'), ('ArrayExpress', 'E-MTAB-2770'), ('ArrayExpress', 'E-MTAB-3610'), ('ATCC', 'HTB-54'), ('BioSample', 'SAMN03471732'), ('CCLE', 'CALU1_LUNG'), ('ChEMBL-Cells', 'CHEMBL3308031'), ('ChEMBL-Targets', 'CHEMBL613505'), ('CLS', '300141/p1546_Ca…	[]	Calu-1	[]	['NCBI_TaxID=9606; ! Homo sapiens']	['DOI=10.1007/978-1-4757-1647-4_5;', 'PubMed=327080;', 'PubMed=833871;', 'PubMed=3518877;', 'PubMed=6582512;', 'PubMed=6935474;', 'PubMed=7017212;', 'PubMed=7459858;', 'PubMed=7736387;', 'PubMed=8385084;', 'PubMed=20215515;', 'PubMed=22460905;', 'PubMed=22961666;', 'PubMed=24002593;', 'PubMed=25485619;', 'PubMed=25984343;', 'PubMed=26361996;', 'PubMed=28196595;']	['Source(s): ATCC; CLS; ECACC; PubMed=25877200', 'Amelogenin: X', 'CSF1PO: 10', 'D13S317: 11,12', 'D16S539: 11', 'D18S51: 14,17', 'D21S11: 28', 'D3S1358: 17', 'D5S818: 10,12', 'D7S820: 9,10', 'D8S1179: 10', 'FGA: 20,21', 'Penta D: 9', 'Penta E: 11', 'TH01: 9,9.3 (ATCC; CLS; PubMed=25877200)', 'TH01: 9.3 (ECACC)', 'TPOX: 8', 'vWA: 15,16']	Male	CaLu-1; CALU-1; CALU 1; Calu 1; CALU1; Calu1	CALU1	['https://www.mskcc.org/research-advantage/support/technology/tangible-material/calu-1-human-lung-cell-line', 'http://tcpaportal.org/mclp/']	CVCL_0608
181	CALU1	['Part of: Cancer Cell Line Encyclopedia (CCLE) project.', 'Part of: MD Anderson Cell Lines Project.', 'From: Memorial Sloan Kettering Cancer Center; New York; USA.', 'Registration: Memorial Sloan Kettering Cancer Center Office of Technology Development; SK 784.', 'Doubling time: 37 hours (PubMed=25984343).', 'HLA typing: A*10,11; B*15,w35 (CLS).', 'Omics: Deep proteome analysis.', 'Omics: Deep R…	['NCIt; C3493; Squamous cell lung carcinoma']	[('BTO', 'BTO:0002940'), ('CLO', 'CLO_0002191'), ('EFO', 'EFO_0002151'), ('CLDB', 'cl631'), ('CLDB', 'cl632'), ('CLDB', 'cl633'), ('ArrayExpress', 'E-MTAB-2706'), ('ArrayExpress', 'E-MTAB-2770'), ('ArrayExpress', 'E-MTAB-3610'), ('ATCC', 'HTB-54'), ('BioSample', 'SAMN03471732'), ('CCLE', 'CALU1_LUNG'), ('ChEMBL-Cells', 'CHEMBL3308031'), ('ChEMBL-Targets', 'CHEMBL613505'), ('CLS', '300141/p1546_Ca…	[]	Calu-1	[]	['NCBI_TaxID=9606; ! Homo sapiens']	['DOI=10.1007/978-1-4757-1647-4_5;', 'PubMed=327080;', 'PubMed=833871;', 'PubMed=3518877;', 'PubMed=6582512;', 'PubMed=6935474;', 'PubMed=7017212;', 'PubMed=7459858;', 'PubMed=7736387;', 'PubMed=8385084;', 'PubMed=20215515;', 'PubMed=22460905;', 'PubMed=22961666;', 'PubMed=24002593;', 'PubMed=25485619;', 'PubMed=25984343;', 'PubMed=26361996;', 'PubMed=28196595;']	['Source(s): ATCC; CLS; ECACC; PubMed=25877200', 'Amelogenin: X', 'CSF1PO: 10', 'D13S317: 11,12', 'D16S539: 11', 'D18S51: 14,17', 'D21S11: 28', 'D3S1358: 17', 'D5S818: 10,12', 'D7S820: 9,10', 'D8S1179: 10', 'FGA: 20,21', 'Penta D: 9', 'Penta E: 11', 'TH01: 9,9.3 (ATCC; CLS; PubMed=25877200)', 'TH01: 9.3 (ECACC)', 'TPOX: 8', 'vWA: 15,16']	Male	CaLu-1; CALU-1; CALU 1; Calu 1; CALU1; Calu1	CALU1	['https://www.mskcc.org/research-advantage/support/technology/tangible-material/calu-1-human-lung-cell-line', 'http://tcpaportal.org/mclp/']	CVCL_0608
181	CALU1	['Part of: Cancer Cell Line Encyclopedia (CCLE) project.', 'Part of: MD Anderson Cell Lines Project.', 'From: Memorial Sloan Kettering Cancer Center; New York; USA.', 'Registration: Memorial Sloan Kettering Cancer Center Office of Technology Development; SK 784.', 'Doubling time: 37 hours (PubMed=25984343).', 'HLA typing: A*10,11; B*15,w35 (CLS).', 'Omics: Deep proteome analysis.', 'Omics: Deep R…	['NCIt; C3493; Squamous cell lung carcinoma']	[('BTO', 'BTO:0002940'), ('CLO', 'CLO_0002191'), ('EFO', 'EFO_0002151'), ('CLDB', 'cl631'), ('CLDB', 'cl632'), ('CLDB', 'cl633'), ('ArrayExpress', 'E-MTAB-2706'), ('ArrayExpress', 'E-MTAB-2770'), ('ArrayExpress', 'E-MTAB-3610'), ('ATCC', 'HTB-54'), ('BioSample', 'SAMN03471732'), ('CCLE', 'CALU1_LUNG'), ('ChEMBL-Cells', 'CHEMBL3308031'), ('ChEMBL-Targets', 'CHEMBL613505'), ('CLS', '300141/p1546_Ca…	[]	Calu-1	[]	['NCBI_TaxID=9606; ! Homo sapiens']	['DOI=10.1007/978-1-4757-1647-4_5;', 'PubMed=327080;', 'PubMed=833871;', 'PubMed=3518877;', 'PubMed=6582512;', 'PubMed=6935474;', 'PubMed=7017212;', 'PubMed=7459858;', 'PubMed=7736387;', 'PubMed=8385084;', 'PubMed=20215515;', 'PubMed=22460905;', 'PubMed=22961666;', 'PubMed=24002593;', 'PubMed=25485619;', 'PubMed=25984343;', 'PubMed=26361996;', 'PubMed=28196595;']	['Source(s): ATCC; CLS; ECACC; PubMed=25877200', 'Amelogenin: X', 'CSF1PO: 10', 'D13S317: 11,12', 'D16S539: 11', 'D18S51: 14,17', 'D21S11: 28', 'D3S1358: 17', 'D5S818: 10,12', 'D7S820: 9,10', 'D8S1179: 10', 'FGA: 20,21', 'Penta D: 9', 'Penta E: 11', 'TH01: 9,9.3 (ATCC; CLS; PubMed=25877200)', 'TH01: 9.3 (ECACC)', 'TPOX: 8', 'vWA: 15,16']	Male	CaLu-1; CALU-1; CALU 1; Calu 1; CALU1; Calu1	CALU1	['https://www.mskcc.org/research-advantage/support/technology/tangible-material/calu-1-human-lung-cell-line', 'http://tcpaportal.org/mclp/']	CVCL_0608
182	CALU1	['Part of: Cancer Cell Line Encyclopedia (CCLE) project.', 'Part of: MD Anderson Cell Lines Project.', 'From: Memorial Sloan Kettering Cancer Center; New York; USA.', 'Registration: Memorial Sloan Kettering Cancer Center Office of Technology Development; SK 784.', 'Doubling time: 37 hours (PubMed=25984343).', 'HLA typing: A*10,11; B*15,w35 (CLS).', 'Omics: Deep proteome analysis.', 'Omics: Deep R…	['NCIt; C3493; Squamous cell lung carcinoma']	[('BTO', 'BTO:0002940'), ('CLO', 'CLO_0002191'), ('EFO', 'EFO_0002151'), ('CLDB', 'cl631'), ('CLDB', 'cl632'), ('CLDB', 'cl633'), ('ArrayExpress', 'E-MTAB-2706'), ('ArrayExpress', 'E-MTAB-2770'), ('ArrayExpress', 'E-MTAB-3610'), ('ATCC', 'HTB-54'), ('BioSample', 'SAMN03471732'), ('CCLE', 'CALU1_LUNG'), ('ChEMBL-Cells', 'CHEMBL3308031'), ('ChEMBL-Targets', 'CHEMBL613505'), ('CLS', '300141/p1546_Ca…	[]	Calu-1	[]	['NCBI_TaxID=9606; ! Homo sapiens']	['DOI=10.1007/978-1-4757-1647-4_5;', 'PubMed=327080;', 'PubMed=833871;', 'PubMed=3518877;', 'PubMed=6582512;', 'PubMed=6935474;', 'PubMed=7017212;', 'PubMed=7459858;', 'PubMed=7736387;', 'PubMed=8385084;', 'PubMed=20215515;', 'PubMed=22460905;', 'PubMed=22961666;', 'PubMed=24002593;', 'PubMed=25485619;', 'PubMed=25984343;', 'PubMed=26361996;', 'PubMed=28196595;']	['Source(s): ATCC; CLS; ECACC; PubMed=25877200', 'Amelogenin: X', 'CSF1PO: 10', 'D13S317: 11,12', 'D16S539: 11', 'D18S51: 14,17', 'D21S11: 28', 'D3S1358: 17', 'D5S818: 10,12', 'D7S820: 9,10', 'D8S1179: 10', 'FGA: 20,21', 'Penta D: 9', 'Penta E: 11', 'TH01: 9,9.3 (ATCC; CLS; PubMed=25877200)', 'TH01: 9.3 (ECACC)', 'TPOX: 8', 'vWA: 15,16']	Male	CaLu-1; CALU-1; CALU 1; Calu 1; CALU1; Calu1	CALU1	['https://www.mskcc.org/research-advantage/support/technology/tangible-material/calu-1-human-lung-cell-line', 'http://tcpaportal.org/mclp/']	CVCL_0608
182	CALU1	['Part of: Cancer Cell Line Encyclopedia (CCLE) project.', 'Part of: MD Anderson Cell Lines Project.', 'From: Memorial Sloan Kettering Cancer Center; New York; USA.', 'Registration: Memorial Sloan Kettering Cancer Center Office of Technology Development; SK 784.', 'Doubling time: 37 hours (PubMed=25984343).', 'HLA typing: A*10,11; B*15,w35 (CLS).', 'Omics: Deep proteome analysis.', 'Omics: Deep R…	['NCIt; C3493; Squamous cell lung carcinoma']	[('BTO', 'BTO:0002940'), ('CLO', 'CLO_0002191'), ('EFO', 'EFO_0002151'), ('CLDB', 'cl631'), ('CLDB', 'cl632'), ('CLDB', 'cl633'), ('ArrayExpress', 'E-MTAB-2706'), ('ArrayExpress', 'E-MTAB-2770'), ('ArrayExpress', 'E-MTAB-3610'), ('ATCC', 'HTB-54'), ('BioSample', 'SAMN03471732'), ('CCLE', 'CALU1_LUNG'), ('ChEMBL-Cells', 'CHEMBL3308031'), ('ChEMBL-Targets', 'CHEMBL613505'), ('CLS', '300141/p1546_Ca…	[]	Calu-1	[]	['NCBI_TaxID=9606; ! Homo sapiens']	['DOI=10.1007/978-1-4757-1647-4_5;', 'PubMed=327080;', 'PubMed=833871;', 'PubMed=3518877;', 'PubMed=6582512;', 'PubMed=6935474;', 'PubMed=7017212;', 'PubMed=7459858;', 'PubMed=7736387;', 'PubMed=8385084;', 'PubMed=20215515;', 'PubMed=22460905;', 'PubMed=22961666;', 'PubMed=24002593;', 'PubMed=25485619;', 'PubMed=25984343;', 'PubMed=26361996;', 'PubMed=28196595;']	['Source(s): ATCC; CLS; ECACC; PubMed=25877200', 'Amelogenin: X', 'CSF1PO: 10', 'D13S317: 11,12', 'D16S539: 11', 'D18S51: 14,17', 'D21S11: 28', 'D3S1358: 17', 'D5S818: 10,12', 'D7S820: 9,10', 'D8S1179: 10', 'FGA: 20,21', 'Penta D: 9', 'Penta E: 11', 'TH01: 9,9.3 (ATCC; CLS; PubMed=25877200)', 'TH01: 9.3 (ECACC)', 'TPOX: 8', 'vWA: 15,16']	Male	CaLu-1; CALU-1; CALU 1; Calu 1; CALU1; Calu1	CALU1	['https://www.mskcc.org/research-advantage/support/technology/tangible-material/calu-1-human-lung-cell-line', 'http://tcpaportal.org/mclp/']	CVCL_0608
182	CALU1	['Part of: Cancer Cell Line Encyclopedia (CCLE) project.', 'Part of: MD Anderson Cell Lines Project.', 'From: Memorial Sloan Kettering Cancer Center; New York; USA.', 'Registration: Memorial Sloan Kettering Cancer Center Office of Technology Development; SK 784.', 'Doubling time: 37 hours (PubMed=25984343).', 'HLA typing: A*10,11; B*15,w35 (CLS).', 'Omics: Deep proteome analysis.', 'Omics: Deep R…	['NCIt; C3493; Squamous cell lung carcinoma']	[('BTO', 'BTO:0002940'), ('CLO', 'CLO_0002191'), ('EFO', 'EFO_0002151'), ('CLDB', 'cl631'), ('CLDB', 'cl632'), ('CLDB', 'cl633'), ('ArrayExpress', 'E-MTAB-2706'), ('ArrayExpress', 'E-MTAB-2770'), ('ArrayExpress', 'E-MTAB-3610'), ('ATCC', 'HTB-54'), ('BioSample', 'SAMN03471732'), ('CCLE', 'CALU1_LUNG'), ('ChEMBL-Cells', 'CHEMBL3308031'), ('ChEMBL-Targets', 'CHEMBL613505'), ('CLS', '300141/p1546_Ca…	[]	Calu-1	[]	['NCBI_TaxID=9606; ! Homo sapiens']	['DOI=10.1007/978-1-4757-1647-4_5;', 'PubMed=327080;', 'PubMed=833871;', 'PubMed=3518877;', 'PubMed=6582512;', 'PubMed=6935474;', 'PubMed=7017212;', 'PubMed=7459858;', 'PubMed=7736387;', 'PubMed=8385084;', 'PubMed=20215515;', 'PubMed=22460905;', 'PubMed=22961666;', 'PubMed=24002593;', 'PubMed=25485619;', 'PubMed=25984343;', 'PubMed=26361996;', 'PubMed=28196595;']	['Source(s): ATCC; CLS; ECACC; PubMed=25877200', 'Amelogenin: X', 'CSF1PO: 10', 'D13S317: 11,12', 'D16S539: 11', 'D18S51: 14,17', 'D21S11: 28', 'D3S1358: 17', 'D5S818: 10,12', 'D7S820: 9,10', 'D8S1179: 10', 'FGA: 20,21', 'Penta D: 9', 'Penta E: 11', 'TH01: 9,9.3 (ATCC; CLS; PubMed=25877200)', 'TH01: 9.3 (ECACC)', 'TPOX: 8', 'vWA: 15,16']	Male	CaLu-1; CALU-1; CALU 1; Calu 1; CALU1; Calu1	CALU1	['https://www.mskcc.org/research-advantage/support/technology/tangible-material/calu-1-human-lung-cell-line', 'http://tcpaportal.org/mclp/']	CVCL_0608
183	CORL23	['Part of: Cancer Cell Line Encyclopedia (CCLE) project.', 'Part of: COSMIC cell lines project.', 'Doubling time: 35 hours (PubMed=25984343).', 'Microsatellite instability: Stable (MSS) (Sanger).', 'Omics: Deep exome analysis.', 'Omics: Deep proteome analysis.', 'Omics: Deep RNAseq analysis.', 'Omics: DNA methylation analysis.', 'Omics: shRNA library screening.', 'Omics: SNP array analysis.', 'Om…	['NCIt; C4450; Large cell lung carcinoma']	[('CLO', 'CLO_0002585'), ('EFO', 'EFO_0002142'), ('CLDB', 'cl877'), ('CLDB', 'cl878'), ('ArrayExpress', 'E-MTAB-2770'), ('ArrayExpress', 'E-MTAB-3610'), ('CCLE', 'CORL23_LUNG'), ('Cell_Model_Passport', 'SIDM00512'), ('ChEMBL-Cells', 'CHEMBL3308073'), ('ChEMBL-Targets', 'CHEMBL613854'), ('Cosmic', '687780'), ('Cosmic', '1995378'), ('Cosmic-CLP', '687780'), ('ECACC', '92031919'), ('GDSC', '687780')…	[]	COR-L23	[]	['NCBI_TaxID=9606; ! Homo sapiens']	['PubMed=2998422;', 'PubMed=3034934;', 'PubMed=7903701;', 'PubMed=20215515;', 'PubMed=22460905;', 'PubMed=25984343;', 'PubMed=27397505;']	['Source(s): Cosmic-CLP; ECACC', 'Amelogenin: X (Cosmic-CLP)', 'Amelogenin: X,Y (ECACC)', 'CSF1PO: 11', 'D13S317: 10,11', 'D16S539: 11,13', 'D5S818: 10,12', 'D7S820: 9', 'TH01: 9', 'TPOX: 8,11', 'vWA: 19']	Male	CORL23; COR-L23/P; L23/P	CORL23	[]	CVCL_1139
184	CORL23	['Part of: Cancer Cell Line Encyclopedia (CCLE) project.', 'Part of: COSMIC cell lines project.', 'Doubling time: 35 hours (PubMed=25984343).', 'Microsatellite instability: Stable (MSS) (Sanger).', 'Omics: Deep exome analysis.', 'Omics: Deep proteome analysis.', 'Omics: Deep RNAseq analysis.', 'Omics: DNA methylation analysis.', 'Omics: shRNA library screening.', 'Omics: SNP array analysis.', 'Om…	['NCIt; C4450; Large cell lung carcinoma']	[('CLO', 'CLO_0002585'), ('EFO', 'EFO_0002142'), ('CLDB', 'cl877'), ('CLDB', 'cl878'), ('ArrayExpress', 'E-MTAB-2770'), ('ArrayExpress', 'E-MTAB-3610'), ('CCLE', 'CORL23_LUNG'), ('Cell_Model_Passport', 'SIDM00512'), ('ChEMBL-Cells', 'CHEMBL3308073'), ('ChEMBL-Targets', 'CHEMBL613854'), ('Cosmic', '687780'), ('Cosmic', '1995378'), ('Cosmic-CLP', '687780'), ('ECACC', '92031919'), ('GDSC', '687780')…	[]	COR-L23	[]	['NCBI_TaxID=9606; ! Homo sapiens']	['PubMed=2998422;', 'PubMed=3034934;', 'PubMed=7903701;', 'PubMed=20215515;', 'PubMed=22460905;', 'PubMed=25984343;', 'PubMed=27397505;']	['Source(s): Cosmic-CLP; ECACC', 'Amelogenin: X (Cosmic-CLP)', 'Amelogenin: X,Y (ECACC)', 'CSF1PO: 11', 'D13S317: 10,11', 'D16S539: 11,13', 'D5S818: 10,12', 'D7S820: 9', 'TH01: 9', 'TPOX: 8,11', 'vWA: 19']	Male	CORL23; COR-L23/P; L23/P	CORL23	[]	CVCL_1139
185	MCF7	['Part of: Cancer Cell Line Encyclopedia (CCLE) project.', 'Part of: COSMIC cell lines project.', 'Part of: ENCODE project common cell types; tier 2.', 'Part of: JFCR39 cancer cell line panel.', 'Part of: JFCR45 cancer cell line panel.', 'Part of: ICBP43 breast cancer cell line panel.', 'Part of: KuDOS 95 cell line panel.', 'Part of: MD Anderson Cell Lines Project.', 'Part of: NCI-60 cancer cell …	['NCIt; C4194; Invasive ductal carcinoma, not otherwise specified']	[('BTO', 'BTO:0000093'), ('CLO', 'CLO_0007601'), ('CLO', 'CLO_0007605'), ('CLO', 'CLO_0007606'), ('CLO', 'CLO_0050868'), ('EFO', 'EFO_0001203'), ('MCCL', 'MCC:0000307'), ('CLDB', 'cl3366'), ('CLDB', 'cl3367'), ('CLDB', 'cl3368'), ('CLDB', 'cl3369'), ('CLDB', 'cl3370'), ('CLDB', 'cl3371'), ('CLDB', 'cl3372'), ('CLDB', 'cl3373'), ('CLDB', 'cl3375'), ('AddexBio', 'C0006008/402'), ('ArrayExpress', 'E…	[]	MCF-7	['CVCL_N481 ! Hs 631.T']	['NCBI_TaxID=9606; ! Homo sapiens']	['CelloPub=CLPUB00336;', 'CelloPub=CLPUB00423;', 'DOI=10.4172/2157-7145.S2-005;', 'PubMed=1000504;', 'PubMed=1000505;', 'PubMed=1000506;', 'PubMed=1911442;', 'PubMed=2041050;', 'PubMed=3518877;', 'PubMed=3702420;', 'PubMed=4357757;', 'PubMed=6582512;', 'PubMed=6935474;', 'PubMed=7498097;', 'PubMed=8626706;', 'PubMed=8824553;', 'PubMed=9242427;', 'PubMed=9671407;', 'PubMed=10700174;', 'PubMed=1086…	['Source(s): AddexBio; ATCC; CLS; Cosmic-CLP; DSMZ; ECACC; JCRB; KCLB; DOI=10.4172/2157-7145.S2-005; PubMed=11416159; PubMed=17254797; PubMed=19372543; PubMed=25321415; PubMed=25877200; PubMed=27456714; PubMed=28889351; RCB; TKG', 'Amelogenin: X', 'CSF1PO: 10', 'D13S317: 11', 'D16S539: 11,12', 'D18S51: 14', 'D19S433: 13,14', 'D21S11: 30', 'D2S1338: 21,23', 'D3S1358: 16', 'D5S818: 11,12 (AddexBio;…	Female	MCF 7; MCF.7; MCF7; Michigan Cancer Foundation-7; ssMCF-7; ssMCF7; MCF7/WT; IBMF-7; MCF7-CTRL	MCF7	['https://en.wikipedia.org/wiki/MCF-7', 'http://mcf7.com/', 'http://www.cells-talk.com/index.php/page/copelibrary?key=MCF-7', 'https://dtp.cancer.gov/discovery_development/nci-60/cell_list.htm', 'https://physics.cancer.gov/docs/bioresource/breast/NCI-PBCF-HTB22_MCF7_SOP-508.pdf', 'https://strap.nci.nih.gov/celline_detail.php?sample_id=1', 'http://www.proteinatlas.org/learn/cellines', 'http://141.…	CVCL_0031
186	MCF7	['Part of: Cancer Cell Line Encyclopedia (CCLE) project.', 'Part of: COSMIC cell lines project.', 'Part of: ENCODE project common cell types; tier 2.', 'Part of: JFCR39 cancer cell line panel.', 'Part of: JFCR45 cancer cell line panel.', 'Part of: ICBP43 breast cancer cell line panel.', 'Part of: KuDOS 95 cell line panel.', 'Part of: MD Anderson Cell Lines Project.', 'Part of: NCI-60 cancer cell …	['NCIt; C4194; Invasive ductal carcinoma, not otherwise specified']	[('BTO', 'BTO:0000093'), ('CLO', 'CLO_0007601'), ('CLO', 'CLO_0007605'), ('CLO', 'CLO_0007606'), ('CLO', 'CLO_0050868'), ('EFO', 'EFO_0001203'), ('MCCL', 'MCC:0000307'), ('CLDB', 'cl3366'), ('CLDB', 'cl3367'), ('CLDB', 'cl3368'), ('CLDB', 'cl3369'), ('CLDB', 'cl3370'), ('CLDB', 'cl3371'), ('CLDB', 'cl3372'), ('CLDB', 'cl3373'), ('CLDB', 'cl3375'), ('AddexBio', 'C0006008/402'), ('ArrayExpress', 'E…	[]	MCF-7	['CVCL_N481 ! Hs 631.T']	['NCBI_TaxID=9606; ! Homo sapiens']	['CelloPub=CLPUB00336;', 'CelloPub=CLPUB00423;', 'DOI=10.4172/2157-7145.S2-005;', 'PubMed=1000504;', 'PubMed=1000505;', 'PubMed=1000506;', 'PubMed=1911442;', 'PubMed=2041050;', 'PubMed=3518877;', 'PubMed=3702420;', 'PubMed=4357757;', 'PubMed=6582512;', 'PubMed=6935474;', 'PubMed=7498097;', 'PubMed=8626706;', 'PubMed=8824553;', 'PubMed=9242427;', 'PubMed=9671407;', 'PubMed=10700174;', 'PubMed=1086…	['Source(s): AddexBio; ATCC; CLS; Cosmic-CLP; DSMZ; ECACC; JCRB; KCLB; DOI=10.4172/2157-7145.S2-005; PubMed=11416159; PubMed=17254797; PubMed=19372543; PubMed=25321415; PubMed=25877200; PubMed=27456714; PubMed=28889351; RCB; TKG', 'Amelogenin: X', 'CSF1PO: 10', 'D13S317: 11', 'D16S539: 11,12', 'D18S51: 14', 'D19S433: 13,14', 'D21S11: 30', 'D2S1338: 21,23', 'D3S1358: 16', 'D5S818: 11,12 (AddexBio;…	Female	MCF 7; MCF.7; MCF7; Michigan Cancer Foundation-7; ssMCF-7; ssMCF7; MCF7/WT; IBMF-7; MCF7-CTRL	MCF7	['https://en.wikipedia.org/wiki/MCF-7', 'http://mcf7.com/', 'http://www.cells-talk.com/index.php/page/copelibrary?key=MCF-7', 'https://dtp.cancer.gov/discovery_development/nci-60/cell_list.htm', 'https://physics.cancer.gov/docs/bioresource/breast/NCI-PBCF-HTB22_MCF7_SOP-508.pdf', 'https://strap.nci.nih.gov/celline_detail.php?sample_id=1', 'http://www.proteinatlas.org/learn/cellines', 'http://141.…	CVCL_0031
187	CORL88B	['Part of: Cancer Cell Line Encyclopedia (CCLE) project.', 'Part of: COSMIC cell lines project.', 'HLA typing: A*01:01,01:01; B*58:05,37:04; C*07:06,07:06 (PubMed=25960936).', 'Microsatellite instability: Stable (MSS) (Sanger).', 'Omics: Deep exome analysis.', 'Omics: Deep proteome analysis.', 'Omics: Deep RNAseq analysis.', 'Omics: DNA methylation analysis.', 'Omics: SNP array analysis.', 'Omics…	['NCIt; C4917; Small cell lung carcinoma']	[('CLO', 'CLO_0002594'), ('EFO', 'EFO_0002144'), ('CLDB', 'cl884'), ('ArrayExpress', 'E-MTAB-2706'), ('ArrayExpress', 'E-MTAB-2770'), ('ArrayExpress', 'E-MTAB-3610'), ('BioSample', 'SAMN03473039'), ('CCLE', 'CORL88_LUNG'), ('Cell_Model_Passport', 'SIDM00506'), ('ChEMBL-Cells', 'CHEMBL3308865'), ('ChEMBL-Targets', 'CHEMBL2366329'), ('Cosmic', '687982'), ('Cosmic', '906808'), ('Cosmic', '1609523'),…	[]	COR-L88	[]	['NCBI_TaxID=9606; ! Homo sapiens']	['PubMed=2998422;', 'PubMed=3034934;', 'PubMed=12397641;', 'PubMed=15016488;', 'PubMed=20215515;', 'PubMed=22460905;', 'PubMed=25485619;', 'PubMed=25960936;', 'PubMed=27397505;']	['Source(s): Cosmic-CLP; ECACC; PubMed=25877200', 'Amelogenin: X', 'CSF1PO: 10', 'D13S317: 11', 'D16S539: 11,12', 'D18S51: 16,17', 'D21S11: 30', 'D3S1358: 17', 'D5S818: 13', 'D7S820: 9', 'D8S1179: 9,13', 'FGA: 19,20', 'Penta D: 9', 'Penta E: 14', 'TH01: 7', 'TPOX: 8,10', 'vWA: 14,17']	Male	Cor L88; CORL88; CorL88
188	CORL88B	['Part of: Cancer Cell Line Encyclopedia (CCLE) project.', 'Part of: COSMIC cell lines project.', 'HLA typing: A*01:01,01:01; B*58:05,37:04; C*07:06,07:06 (PubMed=25960936).', 'Microsatellite instability: Stable (MSS) (Sanger).', 'Omics: Deep exome analysis.', 'Omics: Deep proteome analysis.', 'Omics: Deep RNAseq analysis.', 'Omics: DNA methylation analysis.', 'Omics: SNP array analysis.', 'Omics…	['NCIt; C4917; Small cell lung carcinoma']	[('CLO', 'CLO_0002594'), ('EFO', 'EFO_0002144'), ('CLDB', 'cl884'), ('ArrayExpress', 'E-MTAB-2706'), ('ArrayExpress', 'E-MTAB-2770'), ('ArrayExpress', 'E-MTAB-3610'), ('BioSample', 'SAMN03473039'), ('CCLE', 'CORL88_LUNG'), ('Cell_Model_Passport', 'SIDM00506'), ('ChEMBL-Cells', 'CHEMBL3308865'), ('ChEMBL-Targets', 'CHEMBL2366329'), ('Cosmic', '687982'), ('Cosmic', '906808'), ('Cosmic', '1609523'),…	[]	COR-L88	[]	['NCBI_TaxID=9606; ! Homo sapiens']	['PubMed=2998422;', 'PubMed=3034934;', 'PubMed=12397641;', 'PubMed=15016488;', 'PubMed=20215515;', 'PubMed=22460905;', 'PubMed=25485619;', 'PubMed=25960936;', 'PubMed=27397505;']	['Source(s): Cosmic-CLP; ECACC; PubMed=25877200', 'Amelogenin: X', 'CSF1PO: 10', 'D13S317: 11', 'D16S539: 11,12', 'D18S51: 16,17', 'D21S11: 30', 'D3S1358: 17', 'D5S818: 13', 'D7S820: 9', 'D8S1179: 9,13', 'FGA: 19,20', 'Penta D: 9', 'Penta E: 14', 'TH01: 7', 'TPOX: 8,10', 'vWA: 14,17']	Male	Cor L88; CORL88; CorL88
189	HARA	['Part of: Cancer Cell Line Encyclopedia (CCLE) project.', 'Part of: COSMIC cell lines project.', 'Characteristics: Produces high level of parathyroid hormone-related peptide (PTHrP).', 'Microsatellite instability: Stable (MSS) (Sanger).', 'Omics: Deep exome analysis.', 'Omics: Deep RNAseq analysis.', 'Omics: DNA methylation analysis.', 'Omics: SNP array analysis.', 'Omics: Transcriptome analysis…	['NCIt; C3493; Squamous cell lung carcinoma']	[('ArrayExpress', 'E-MTAB-2770'), ('ArrayExpress', 'E-MTAB-3610'), ('BioSample', 'SAMN03472500'), ('CCLE', 'HARA_LUNG'), ('Cell_Model_Passport', 'SIDM00598'), ('Cosmic', '1995421'), ('Cosmic', '2060530'), ('Cosmic-CLP', '1240142'), ('GDSC', '1240142'), ('GEO', 'GSM827377'), ('GEO', 'GSM887032'), ('GEO', 'GSM888102'), ('GEO', 'GSM1374487'), ('GEO', 'GSM1669839'), ('JCRB', 'JCRB1080.0'), ('JCRB', '…	[]	HARA [Human squamous cell lung carcinoma]	[]	['NCBI_TaxID=9606; ! Homo sapiens']	['PubMed=8287365;', 'PubMed=8752176;', 'PubMed=12569360;', 'PubMed=20215515;', 'PubMed=22460905;', 'PubMed=24002593;', 'PubMed=27397505;']	['Source(s): Cosmic-CLP; JCRB', 'Amelogenin: X,Y', 'CSF1PO: 13', 'D13S317: 9', 'D16S539: 10', 'D5S818: 12', 'D7S820: 12', 'TH01: 7', 'TPOX: 8,9', 'vWA: 16,17']	Male	KCC-C1	HARA	[]	CVCL_2914
190	HARA	['Part of: Cancer Cell Line Encyclopedia (CCLE) project.', 'Part of: COSMIC cell lines project.', 'Characteristics: Produces high level of parathyroid hormone-related peptide (PTHrP).', 'Microsatellite instability: Stable (MSS) (Sanger).', 'Omics: Deep exome analysis.', 'Omics: Deep RNAseq analysis.', 'Omics: DNA methylation analysis.', 'Omics: SNP array analysis.', 'Omics: Transcriptome analysis…	['NCIt; C3493; Squamous cell lung carcinoma']	[('ArrayExpress', 'E-MTAB-2770'), ('ArrayExpress', 'E-MTAB-3610'), ('BioSample', 'SAMN03472500'), ('CCLE', 'HARA_LUNG'), ('Cell_Model_Passport', 'SIDM00598'), ('Cosmic', '1995421'), ('Cosmic', '2060530'), ('Cosmic-CLP', '1240142'), ('GDSC', '1240142'), ('GEO', 'GSM827377'), ('GEO', 'GSM887032'), ('GEO', 'GSM888102'), ('GEO', 'GSM1374487'), ('GEO', 'GSM1669839'), ('JCRB', 'JCRB1080.0'), ('JCRB', '…	[]	HARA [Human squamous cell lung carcinoma]	[]	['NCBI_TaxID=9606; ! Homo sapiens']	['PubMed=8287365;', 'PubMed=8752176;', 'PubMed=12569360;', 'PubMed=20215515;', 'PubMed=22460905;', 'PubMed=24002593;', 'PubMed=27397505;']	['Source(s): Cosmic-CLP; JCRB', 'Amelogenin: X,Y', 'CSF1PO: 13', 'D13S317: 9', 'D16S539: 10', 'D5S818: 12', 'D7S820: 12', 'TH01: 7', 'TPOX: 8,9', 'vWA: 16,17']	Male	KCC-C1	HARA	[]	CVCL_2914
191	SN12C	['Part of: Cancer Cell Line Encyclopedia (CCLE) project.', 'Part of: COSMIC cell lines project.', 'Part of: MD Anderson Cell Lines Project.', 'Part of: NCI-60 cancer cell line panel.', 'Doubling time: 29.5 hours (NCI-DTP).', 'HLA typing: A*03,24; B*07,44; C*05,07:02:01; DQB1*03,06:02; DRB1*04:01:01,15:01:01 (PubMed=15748285).', 'Microsatellite instability: Stable (MSS) (Sanger).', 'Sequence varia…	['NCIt; C9385; Renal cell carcinoma']	[('BTO', 'BTO:0004221'), ('ArrayExpress', 'E-MTAB-3610'), ('CCLE', 'SN12C_KIDNEY'), ('Cell_Model_Passport', 'SIDM00094'), ('ChEMBL-Cells', 'CHEMBL3307518'), ('ChEMBL-Targets', 'CHEMBL614054'), ('Cosmic', '687942'), ('Cosmic', '849372'), ('Cosmic', '897464'), ('Cosmic', '905979'), ('Cosmic', '974307'), ('Cosmic', '1044262'), ('Cosmic', '1092636'), ('Cosmic', '1175852'), ('Cosmic', '1305377'), ('Co…	[]	SN12C	['CVCL_D105 ! SN12A1', 'CVCL_D106 ! SN12K1', 'CVCL_D107 ! SN12L1', 'CVCL_D108 ! SN12S1']	['NCBI_TaxID=9606; ! Homo sapiens']	['PubMed=2041050;', 'PubMed=2706827;', 'PubMed=3731078;', 'PubMed=8053494;', 'PubMed=10700174;', 'PubMed=11146448;', 'PubMed=15748285;', 'PubMed=17088437;', 'PubMed=18277095;', 'PubMed=19372543;', 'PubMed=20952505;', 'PubMed=22384151;', 'PubMed=22628656;', 'PubMed=23856246;', 'PubMed=23933261;', 'PubMed=24279929;', 'PubMed=24670534;', 'PubMed=27377824;', 'PubMed=27397505;', 'PubMed=27807467;', 'P…	['Source(s): Cosmic-CLP; PubMed=19372543', 'Amelogenin: X', 'CSF1PO: 9,10', 'D13S317: 9', 'D16S539: 11', 'D18S51: 12', 'D19S433: 14', 'D21S11: 29,30', 'D2S1338: 17,25', 'D3S1358: 15', 'D5S818: 11', 'D7S820: 9', 'D8S1179: 12', 'FGA: 21,22', 'TH01: 6,8', 'TPOX: 8,11', 'vWA: 15']	Male	SN-12C	SN12C	['https://dtp.cancer.gov/discovery_development/nci-60/cell_list.htm', 'https://strap.nci.nih.gov/celline_detail.php?sample_id=36', 'http://tcpaportal.org/mclp/']	CVCL_1705
192	SN12C	['Part of: Cancer Cell Line Encyclopedia (CCLE) project.', 'Part of: COSMIC cell lines project.', 'Part of: MD Anderson Cell Lines Project.', 'Part of: NCI-60 cancer cell line panel.', 'Doubling time: 29.5 hours (NCI-DTP).', 'HLA typing: A*03,24; B*07,44; C*05,07:02:01; DQB1*03,06:02; DRB1*04:01:01,15:01:01 (PubMed=15748285).', 'Microsatellite instability: Stable (MSS) (Sanger).', 'Sequence varia…	['NCIt; C9385; Renal cell carcinoma']	[('BTO', 'BTO:0004221'), ('ArrayExpress', 'E-MTAB-3610'), ('CCLE', 'SN12C_KIDNEY'), ('Cell_Model_Passport', 'SIDM00094'), ('ChEMBL-Cells', 'CHEMBL3307518'), ('ChEMBL-Targets', 'CHEMBL614054'), ('Cosmic', '687942'), ('Cosmic', '849372'), ('Cosmic', '897464'), ('Cosmic', '905979'), ('Cosmic', '974307'), ('Cosmic', '1044262'), ('Cosmic', '1092636'), ('Cosmic', '1175852'), ('Cosmic', '1305377'), ('Co…	[]	SN12C	['CVCL_D105 ! SN12A1', 'CVCL_D106 ! SN12K1', 'CVCL_D107 ! SN12L1', 'CVCL_D108 ! SN12S1']	['NCBI_TaxID=9606; ! Homo sapiens']	['PubMed=2041050;', 'PubMed=2706827;', 'PubMed=3731078;', 'PubMed=8053494;', 'PubMed=10700174;', 'PubMed=11146448;', 'PubMed=15748285;', 'PubMed=17088437;', 'PubMed=18277095;', 'PubMed=19372543;', 'PubMed=20952505;', 'PubMed=22384151;', 'PubMed=22628656;', 'PubMed=23856246;', 'PubMed=23933261;', 'PubMed=24279929;', 'PubMed=24670534;', 'PubMed=27377824;', 'PubMed=27397505;', 'PubMed=27807467;', 'P…	['Source(s): Cosmic-CLP; PubMed=19372543', 'Amelogenin: X', 'CSF1PO: 9,10', 'D13S317: 9', 'D16S539: 11', 'D18S51: 12', 'D19S433: 14', 'D21S11: 29,30', 'D2S1338: 17,25', 'D3S1358: 15', 'D5S818: 11', 'D7S820: 9', 'D8S1179: 12', 'FGA: 21,22', 'TH01: 6,8', 'TPOX: 8,11', 'vWA: 15']	Male	SN-12C	SN12C	['https://dtp.cancer.gov/discovery_development/nci-60/cell_list.htm', 'https://strap.nci.nih.gov/celline_detail.php?sample_id=36', 'http://tcpaportal.org/mclp/']	CVCL_1705
193	UACC62	['Part of: Cancer Cell Line Encyclopedia (CCLE) project.', 'Part of: COSMIC cell lines project.', 'Part of: MD Anderson Cell Lines Project.', 'Part of: NCI-60 cancer cell line panel.', 'Doubling time: 31.3 hours (NCI-DTP).', 'HLA typing: A*02,32; B*39,44; C*05,12; DPB1*04:01,14:01; DQB1*03:01:01,06:03; DRB1*12,13:01:01 (PubMed=15748285).', 'Microsatellite instability: Stable (MSS) (Sanger).', 'Se…	['NCIt; C3224; Melanoma']	[('BTO', 'BTO:0004152'), ('EFO', 'EFO_0005377'), ('AddexBio', 'C0020003/414'), ('ArrayExpress', 'E-MTAB-2770'), ('ArrayExpress', 'E-MTAB-3610'), ('BioSample', 'SAMN03473228'), ('CCLE', 'UACC62_SKIN'), ('Cell_Model_Passport', 'SIDM00107'), ('ChEMBL-Cells', 'CHEMBL3307660'), ('ChEMBL-Targets', 'CHEMBL614610'), ('Cosmic', '686477'), ('Cosmic', '687447'), ('Cosmic', '875888'), ('Cosmic', '897469'), (…	[]	UACC-62	[]	['NCBI_TaxID=9606; ! Homo sapiens']	['PubMed=2041050;', 'PubMed=10700174;', 'PubMed=15748285;', 'PubMed=17088437;', 'PubMed=19372543;', 'PubMed=19727395;', 'PubMed=20041153;', 'PubMed=22384151;', 'PubMed=22460905;', 'PubMed=22628656;', 'PubMed=23856246;', 'PubMed=23933261;', 'PubMed=24279929;', 'PubMed=24670534;', 'PubMed=27377824;', 'PubMed=27397505;', 'PubMed=27807467;', 'PubMed=28196595;', 'PubMed=29492214;']	['Source(s): Cosmic-CLP; PubMed=19372543; PubMed=25877200', 'Amelogenin: X', 'CSF1PO: 10,11', 'D13S317: 12', 'D16S539: 9,12', 'D18S51: 15', 'D19S433: 15', 'D21S11: 28,31', 'D2S1338: 18,20', 'D3S1358: 15', 'D5S818: 10,12', 'D7S820: 8,11', 'D8S1179: 10,13', 'FGA: 23', 'Penta D: 11,12', 'Penta E: 5,14', 'TH01: 6,9', 'TPOX: 8,11', 'vWA: 16,17']	Sex unspecified	UACC 62; UACC.62; UACC62; University of Arizona Cell Culture-62	UACC62	['https://dtp.cancer.gov/discovery_development/nci-60/cell_list.htm', 'https://strap.nci.nih.gov/celline_detail.php?sample_id=49', 'http://tcpaportal.org/mclp/']	CVCL_1780
194	UACC62	['Part of: Cancer Cell Line Encyclopedia (CCLE) project.', 'Part of: COSMIC cell lines project.', 'Part of: MD Anderson Cell Lines Project.', 'Part of: NCI-60 cancer cell line panel.', 'Doubling time: 31.3 hours (NCI-DTP).', 'HLA typing: A*02,32; B*39,44; C*05,12; DPB1*04:01,14:01; DQB1*03:01:01,06:03; DRB1*12,13:01:01 (PubMed=15748285).', 'Microsatellite instability: Stable (MSS) (Sanger).', 'Se…	['NCIt; C3224; Melanoma']	[('BTO', 'BTO:0004152'), ('EFO', 'EFO_0005377'), ('AddexBio', 'C0020003/414'), ('ArrayExpress', 'E-MTAB-2770'), ('ArrayExpress', 'E-MTAB-3610'), ('BioSample', 'SAMN03473228'), ('CCLE', 'UACC62_SKIN'), ('Cell_Model_Passport', 'SIDM00107'), ('ChEMBL-Cells', 'CHEMBL3307660'), ('ChEMBL-Targets', 'CHEMBL614610'), ('Cosmic', '686477'), ('Cosmic', '687447'), ('Cosmic', '875888'), ('Cosmic', '897469'), (…	[]	UACC-62	[]	['NCBI_TaxID=9606; ! Homo sapiens']	['PubMed=2041050;', 'PubMed=10700174;', 'PubMed=15748285;', 'PubMed=17088437;', 'PubMed=19372543;', 'PubMed=19727395;', 'PubMed=20041153;', 'PubMed=22384151;', 'PubMed=22460905;', 'PubMed=22628656;', 'PubMed=23856246;', 'PubMed=23933261;', 'PubMed=24279929;', 'PubMed=24670534;', 'PubMed=27377824;', 'PubMed=27397505;', 'PubMed=27807467;', 'PubMed=28196595;', 'PubMed=29492214;']	['Source(s): Cosmic-CLP; PubMed=19372543; PubMed=25877200', 'Amelogenin: X', 'CSF1PO: 10,11', 'D13S317: 12', 'D16S539: 9,12', 'D18S51: 15', 'D19S433: 15', 'D21S11: 28,31', 'D2S1338: 18,20', 'D3S1358: 15', 'D5S818: 10,12', 'D7S820: 8,11', 'D8S1179: 10,13', 'FGA: 23', 'Penta D: 11,12', 'Penta E: 5,14', 'TH01: 6,9', 'TPOX: 8,11', 'vWA: 16,17']	Sex unspecified	UACC 62; UACC.62; UACC62; University of Arizona Cell Culture-62	UACC62	['https://dtp.cancer.gov/discovery_development/nci-60/cell_list.htm', 'https://strap.nci.nih.gov/celline_detail.php?sample_id=49', 'http://tcpaportal.org/mclp/']	CVCL_1780
195	HCC38	['Group: Triple negative breast cancer (TNBC) cell line.', 'Part of: Cancer Cell Line Encyclopedia (CCLE) project.', 'Part of: COSMIC cell lines project.', 'Part of: ICBP43 breast cancer cell line panel.', 'Part of: KuDOS 95 cell line panel.', 'Part of: MD Anderson Cell Lines Project.', 'HLA typing: A*03:01,03:01; B*35:03,35:03; C*12:03,12:03; DRB1*09:07,09:07 (PubMed=25960936).', 'Microsatellite…	['NCIt; C4017; Ductal breast carcinoma']	[('BTO', 'BTO:0005295'), ('CLO', 'CLO_0003655'), ('EFO', 'EFO_0001180'), ('ArrayExpress', 'E-MTAB-2706'), ('ArrayExpress', 'E-MTAB-2770'), ('ArrayExpress', 'E-MTAB-3610'), ('ATCC', 'CRL-2314'), ('BioSample', 'SAMN03471264'), ('CCLE', 'HCC38_BREAST'), ('CCRID', '3111C0001CCC000220'), ('Cell_Model_Passport', 'SIDM00675'), ('ChEMBL-Cells', 'CHEMBL3308578'), ('ChEMBL-Targets', 'CHEMBL1075460'), ('Cos…	[]	HCC38	['CVCL_1268 ! HCC38 BL']	['NCBI_TaxID=9606; ! Homo sapiens']	['DOI=10.4172/2157-7145.S2-005;', 'PubMed=9833771;', 'PubMed=9865903;', 'PubMed=11314036;', 'PubMed=12800145;', 'PubMed=14762065;', 'PubMed=16959974;', 'PubMed=17157791;', 'PubMed=17932254;', 'PubMed=19582160;', 'PubMed=20070913;', 'PubMed=20215515;', 'PubMed=21778573;', 'PubMed=22460905;', 'PubMed=22585861;', 'PubMed=23151021;', 'PubMed=23601657;', 'PubMed=24162158;', 'PubMed=24176112;', 'PubMed…	['Source(s): ATCC; Cosmic-CLP; Direct_author_submission; DOI=10.4172/2157-7145.S2-005; KCLB; PubMed=25877200', 'Amelogenin: X', 'CSF1PO: 12', 'D10S1248: 13', 'D12S391: 18,18.3', 'D13S317: 12,14', 'D16S539: 10,14', 'D18S51: 15', 'D19S433: 13,15', 'D1S1656: 15,17.3', 'D21S11: 27,28', 'D22S1045: 15', 'D2S1338: 17,19', 'D2S441: 14', 'D3S1358: 18', 'D5S818: 9', 'D7S820: 10', 'D8S1179: 8,10', 'FGA: 24'…	Female	Hcc38; HCC-38; HCC 38; HCC0038	HCC38	['http://www.pawefish.path.cam.ac.uk/BreastCellLineDescriptions/HCC38.html', 'http://dpsc.ccbr.utoronto.ca/cancer/get_cellline.pl?cellline=HCC38', 'http://lincs.hms.harvard.edu/resources/reagents/icbp43/', 'http://www.utsouthwestern.edu/edumedia/edufiles/about_us/admin_offices/technology_development/available_technologies/cell-lines.pdf', 'http://tcpaportal.org/mclp/']	CVCL_1267
196	HCC38	['Group: Triple negative breast cancer (TNBC) cell line.', 'Part of: Cancer Cell Line Encyclopedia (CCLE) project.', 'Part of: COSMIC cell lines project.', 'Part of: ICBP43 breast cancer cell line panel.', 'Part of: KuDOS 95 cell line panel.', 'Part of: MD Anderson Cell Lines Project.', 'HLA typing: A*03:01,03:01; B*35:03,35:03; C*12:03,12:03; DRB1*09:07,09:07 (PubMed=25960936).', 'Microsatellite…	['NCIt; C4017; Ductal breast carcinoma']	[('BTO', 'BTO:0005295'), ('CLO', 'CLO_0003655'), ('EFO', 'EFO_0001180'), ('ArrayExpress', 'E-MTAB-2706'), ('ArrayExpress', 'E-MTAB-2770'), ('ArrayExpress', 'E-MTAB-3610'), ('ATCC', 'CRL-2314'), ('BioSample', 'SAMN03471264'), ('CCLE', 'HCC38_BREAST'), ('CCRID', '3111C0001CCC000220'), ('Cell_Model_Passport', 'SIDM00675'), ('ChEMBL-Cells', 'CHEMBL3308578'), ('ChEMBL-Targets', 'CHEMBL1075460'), ('Cos…	[]	HCC38	['CVCL_1268 ! HCC38 BL']	['NCBI_TaxID=9606; ! Homo sapiens']	['DOI=10.4172/2157-7145.S2-005;', 'PubMed=9833771;', 'PubMed=9865903;', 'PubMed=11314036;', 'PubMed=12800145;', 'PubMed=14762065;', 'PubMed=16959974;', 'PubMed=17157791;', 'PubMed=17932254;', 'PubMed=19582160;', 'PubMed=20070913;', 'PubMed=20215515;', 'PubMed=21778573;', 'PubMed=22460905;', 'PubMed=22585861;', 'PubMed=23151021;', 'PubMed=23601657;', 'PubMed=24162158;', 'PubMed=24176112;', 'PubMed…	['Source(s): ATCC; Cosmic-CLP; Direct_author_submission; DOI=10.4172/2157-7145.S2-005; KCLB; PubMed=25877200', 'Amelogenin: X', 'CSF1PO: 12', 'D10S1248: 13', 'D12S391: 18,18.3', 'D13S317: 12,14', 'D16S539: 10,14', 'D18S51: 15', 'D19S433: 13,15', 'D1S1656: 15,17.3', 'D21S11: 27,28', 'D22S1045: 15', 'D2S1338: 17,19', 'D2S441: 14', 'D3S1358: 18', 'D5S818: 9', 'D7S820: 10', 'D8S1179: 8,10', 'FGA: 24'…	Female	Hcc38; HCC-38; HCC 38; HCC0038	HCC38	['http://www.pawefish.path.cam.ac.uk/BreastCellLineDescriptions/HCC38.html', 'http://dpsc.ccbr.utoronto.ca/cancer/get_cellline.pl?cellline=HCC38', 'http://lincs.hms.harvard.edu/resources/reagents/icbp43/', 'http://www.utsouthwestern.edu/edumedia/edufiles/about_us/admin_offices/technology_development/available_technologies/cell-lines.pdf', 'http://tcpaportal.org/mclp/']	CVCL_1267
197	SN12C	['Part of: Cancer Cell Line Encyclopedia (CCLE) project.', 'Part of: COSMIC cell lines project.', 'Part of: MD Anderson Cell Lines Project.', 'Part of: NCI-60 cancer cell line panel.', 'Doubling time: 29.5 hours (NCI-DTP).', 'HLA typing: A*03,24; B*07,44; C*05,07:02:01; DQB1*03,06:02; DRB1*04:01:01,15:01:01 (PubMed=15748285).', 'Microsatellite instability: Stable (MSS) (Sanger).', 'Sequence varia…	['NCIt; C9385; Renal cell carcinoma']	[('BTO', 'BTO:0004221'), ('ArrayExpress', 'E-MTAB-3610'), ('CCLE', 'SN12C_KIDNEY'), ('Cell_Model_Passport', 'SIDM00094'), ('ChEMBL-Cells', 'CHEMBL3307518'), ('ChEMBL-Targets', 'CHEMBL614054'), ('Cosmic', '687942'), ('Cosmic', '849372'), ('Cosmic', '897464'), ('Cosmic', '905979'), ('Cosmic', '974307'), ('Cosmic', '1044262'), ('Cosmic', '1092636'), ('Cosmic', '1175852'), ('Cosmic', '1305377'), ('Co…	[]	SN12C	['CVCL_D105 ! SN12A1', 'CVCL_D106 ! SN12K1', 'CVCL_D107 ! SN12L1', 'CVCL_D108 ! SN12S1']	['NCBI_TaxID=9606; ! Homo sapiens']	['PubMed=2041050;', 'PubMed=2706827;', 'PubMed=3731078;', 'PubMed=8053494;', 'PubMed=10700174;', 'PubMed=11146448;', 'PubMed=15748285;', 'PubMed=17088437;', 'PubMed=18277095;', 'PubMed=19372543;', 'PubMed=20952505;', 'PubMed=22384151;', 'PubMed=22628656;', 'PubMed=23856246;', 'PubMed=23933261;', 'PubMed=24279929;', 'PubMed=24670534;', 'PubMed=27377824;', 'PubMed=27397505;', 'PubMed=27807467;', 'P…	['Source(s): Cosmic-CLP; PubMed=19372543', 'Amelogenin: X', 'CSF1PO: 9,10', 'D13S317: 9', 'D16S539: 11', 'D18S51: 12', 'D19S433: 14', 'D21S11: 29,30', 'D2S1338: 17,25', 'D3S1358: 15', 'D5S818: 11', 'D7S820: 9', 'D8S1179: 12', 'FGA: 21,22', 'TH01: 6,8', 'TPOX: 8,11', 'vWA: 15']	Male	SN-12C	SN12C	['https://dtp.cancer.gov/discovery_development/nci-60/cell_list.htm', 'https://strap.nci.nih.gov/celline_detail.php?sample_id=36', 'http://tcpaportal.org/mclp/']	CVCL_1705
198	SN12C	['Part of: Cancer Cell Line Encyclopedia (CCLE) project.', 'Part of: COSMIC cell lines project.', 'Part of: MD Anderson Cell Lines Project.', 'Part of: NCI-60 cancer cell line panel.', 'Doubling time: 29.5 hours (NCI-DTP).', 'HLA typing: A*03,24; B*07,44; C*05,07:02:01; DQB1*03,06:02; DRB1*04:01:01,15:01:01 (PubMed=15748285).', 'Microsatellite instability: Stable (MSS) (Sanger).', 'Sequence varia…	['NCIt; C9385; Renal cell carcinoma']	[('BTO', 'BTO:0004221'), ('ArrayExpress', 'E-MTAB-3610'), ('CCLE', 'SN12C_KIDNEY'), ('Cell_Model_Passport', 'SIDM00094'), ('ChEMBL-Cells', 'CHEMBL3307518'), ('ChEMBL-Targets', 'CHEMBL614054'), ('Cosmic', '687942'), ('Cosmic', '849372'), ('Cosmic', '897464'), ('Cosmic', '905979'), ('Cosmic', '974307'), ('Cosmic', '1044262'), ('Cosmic', '1092636'), ('Cosmic', '1175852'), ('Cosmic', '1305377'), ('Co…	[]	SN12C	['CVCL_D105 ! SN12A1', 'CVCL_D106 ! SN12K1', 'CVCL_D107 ! SN12L1', 'CVCL_D108 ! SN12S1']	['NCBI_TaxID=9606; ! Homo sapiens']	['PubMed=2041050;', 'PubMed=2706827;', 'PubMed=3731078;', 'PubMed=8053494;', 'PubMed=10700174;', 'PubMed=11146448;', 'PubMed=15748285;', 'PubMed=17088437;', 'PubMed=18277095;', 'PubMed=19372543;', 'PubMed=20952505;', 'PubMed=22384151;', 'PubMed=22628656;', 'PubMed=23856246;', 'PubMed=23933261;', 'PubMed=24279929;', 'PubMed=24670534;', 'PubMed=27377824;', 'PubMed=27397505;', 'PubMed=27807467;', 'P…	['Source(s): Cosmic-CLP; PubMed=19372543', 'Amelogenin: X', 'CSF1PO: 9,10', 'D13S317: 9', 'D16S539: 11', 'D18S51: 12', 'D19S433: 14', 'D21S11: 29,30', 'D2S1338: 17,25', 'D3S1358: 15', 'D5S818: 11', 'D7S820: 9', 'D8S1179: 12', 'FGA: 21,22', 'TH01: 6,8', 'TPOX: 8,11', 'vWA: 15']	Male	SN-12C	SN12C	['https://dtp.cancer.gov/discovery_development/nci-60/cell_list.htm', 'https://strap.nci.nih.gov/celline_detail.php?sample_id=36', 'http://tcpaportal.org/mclp/']	CVCL_1705
199	MDAMB231	['Group: Triple negative breast cancer (TNBC) cell line.', 'Part of: Cancer Cell Line Encyclopedia (CCLE) project.', 'Part of: COSMIC cell lines project.', 'Part of: ENCODE project common cell types; tier 3.', 'Part of: ICBP43 breast cancer cell line panel.', 'Part of: JFCR39 cancer cell line panel.', 'Part of: JFCR45 cancer cell line panel.', 'Part of: KuDOS 95 cell line panel.', 'Part of: MD An…	['NCIt; C5214; Breast adenocarcinoma']	[('BTO', 'BTO:0000815'), ('CLO', 'CLO_0007634'), ('CLO', 'CLO_0037291'), ('EFO', 'EFO_0001209'), ('MCCL', 'MCC:0000313'), ('CLDB', 'cl3402'), ('CLDB', 'cl3404'), ('CLDB', 'cl3405'), ('CLDB', 'cl4945'), ('AddexBio', 'C0006002/58'), ('ArrayExpress', 'E-MTAB-2706'), ('ArrayExpress', 'E-MTAB-2770'), ('ArrayExpress', 'E-MTAB-3610'), ('ATCC', 'CRL-12532'), ('ATCC', 'HTB-26'), ('ATCC', 'CRM-HTB-26'), ('…	[]	MDA-MB-231	[]	['NCBI_TaxID=9606; ! Homo sapiens']	['CelloPub=CLPUB00423;', 'DOI=10.4172/2157-7145.S2-005;', 'PubMed=730202;', 'PubMed=833871;', 'PubMed=1000504;', 'PubMed=1000505;', 'PubMed=1000506;', 'PubMed=2041050;', 'PubMed=3518877;', 'PubMed=4412247;', 'PubMed=6582512;', 'PubMed=6935474;', 'PubMed=7000337;', 'PubMed=7272986;', 'PubMed=7459858;', 'PubMed=7902062;', 'PubMed=8824553;', 'PubMed=9671407;', 'PubMed=10700174;', 'PubMed=11687795;',…	['Source(s): AddexBio; ATCC; CLS; Cosmic-CLP; DSMZ; ECACC; KCLB; DOI=10.4172/2157-7145.S2-005; PubMed=19372543; PubMed=25877200; PubMed=28889351', 'Amelogenin: X', 'CSF1PO: 12,13', 'D13S317: 13', 'D16S539: 12', 'D18S51: 11,16', 'D19S433: 11,14', 'D21S11: 30,33.2 (CLS; PubMed=28889351)', 'D21S11: 33.2 (DOI=10.4172/2157-7145.S2-005; PubMed=19372543; PubMed=25877200)', 'D2S1338: 20,21', 'D3S1358: 16…	Female	MDA-MB 231; MDA.MB.231; MDA MB 231; MDA MB231; MDA Mb231; MDA-MB231; MDAMB-231; MDAMB231; MDA-231; MDA231; MB231; MD Anderson-Metastatic Breast-231	MDAMB231	['https://de.wikipedia.org/wiki/MDA-MB-231_(Zelllinie)', 'https://dtp.cancer.gov/discovery_development/nci-60/cell_list.htm', 'https://physics.cancer.gov/docs/bioresource/breast/NCI-PBCF-HTB26_MDA-MB-231_SOP-508.pdf', 'https://strap.nci.nih.gov/celline_detail.php?sample_id=2', 'http://dpsc.ccbr.utoronto.ca/cancer/get_cellline.pl?cellline=MDA-MB-231', 'http://genome.ucsc.edu/ENCODE/protocols/cell/…	CVCL_0062
[truncated: 1,323 more rows]

## Sheet: legend
Dataset EV1: Data for sample injections.
