# Supplementary material for: Heterogeneity of the cancer cell line metabolic landscape
Source: Mol Syst Biol. 2022 Nov 2;18(11):e11006. doi: 10.15252/msb.202211006 (PMC9627668; doi:10.15252/msb.202211006)
Supplement: Supplementary file 3 — Dataset EV2 [file MSB-18-e11006-s004.xlsx]

## Sheet: Sheet1
ionIdx	ionMz	average intensity	mz difference	HMDB	KEGG	score	formula	ion	name
1	57.034	7869.67	0.000560409	HMDB01659	C00207	100	C3H6O	-H(+)	Acetone
1	57.034	7869.67	0.000560409	HMDB03366	C00479	100	C3H6O	-H(+)	Propanal
2	58.0292	2950.37	0.000617206	HMDB01122	C11489	100	C2H5NO	-H(+)	N-Methylformamide
2	58.0292	2950.37	0.000617206	HMDB03656	C02658	100	C2H5NO	-H(+)	Acetaldehyde oxime
3	59.0133	54409.2	0.000519448	HMDB00042	C00033	100	C2H4O2	-H(+)	Acetic acid
3	59.0133	54409.2	0.000519448	HMDB03344	C00266	100	C2H4O2	-H(+)	Glycolaldehyde
4	59.027	5283.42	-0.00193223	HMDB00294	C00086	52	CH4N2O	-H(+)	Urea
5	59.0497	4792.59	0.000546904	HMDB00820	C05979	100	C3H8O	-H(+)	Propyl alcohol
5	59.0497	4792.59	0.000546904	HMDB00863	C01845	100	C3H8O	-H(+)	Isopropyl alcohol
6	60.9923	6823.39	0.000825452	HMDB03538	C01353	100	CH2O3	-H(+)	Carbonic acid
7	67.0186	3196.05	0.000362515	HMDB06853	C06145	100	C4H4O	-H(+)	3-Butyn-1-al
8	67.029	2712.35	0.00116725	HMDB01525	C01589	86	C3H4N2	-H(+)	Imidazole
9	70.0293	3980.16	0.000577347	HMDB04296	C01659	100	C3H5NO	-H(+)	Acrylamide
10	71.0134	15355.7	0.000445099	HMDB01167	C00546	100	C3H4O2	-H(+)	Pyruvaldehyde
10	71.0134	15355.7	0.000445099	HMDB06112	C19440	100	C3H4O2	-H(+)	Malondialdehyde
11	71.0491	3608.21	0.00115964	HMDB00246		86	C4H8O	-H(+)	Tetrahydrofuran
11	71.0491	3608.21	0.00115964	HMDB00474	C02845	86	C4H8O	-H(+)	Butanone
11	71.0491	3608.21	0.00115964	HMDB03543	C01412	86	C4H8O	-H(+)	Butanal
12	72.0447	2742.23	0.000780757	HMDB01106	C05665	100	C3H7NO	-H(+)	3-Aminopropionaldehyde
12	72.0447	2742.23	0.000780757	HMDB01888	C03134	100	C3H7NO	-H(+)	N,N-Dimethylformamide
12	72.0447	2742.23	0.000780757	HMDB02134	C01888	100	C3H7NO	-H(+)	Aminoacetone
13	72.9924	5449.42	0.000759179	HMDB00119	C00048	100	C2H2O3	-H(+)	Glyoxylic acid
14	73.029	5585.86	0.000536551	HMDB00237	C00163	100	C3H6O2	-H(+)	Propionic acid
14	73.029	5585.86	0.000536551	HMDB03052	C00424	100	C3H6O2	-H(+)	Lactaldehyde
14	73.029	5585.86	0.000536551	HMDB03453	C00969	100	C3H6O2	-H(+)	3-Hydroxypropanal
14	73.029	5585.86	0.000536551	HMDB06458	C00937	100	C3H6O2	-H(+)	D-Lactaldehyde
14	73.029	5585.86	0.000536551	HMDB06961	C05235	100	C3H6O2	-H(+)	Hydroxyacetone
15	74.0242	12474.5	0.00051927	HMDB00123	C00037	100	C2H5NO2	-H(+)	Glycine
16	75.0083	5823.51	0.000506071	HMDB00115	C03547	100	C2H4O3	-H(+)	Glycolic acid
17	83.0486	3906.07	0.00164974	HMDB01184		61	C5H8O	-H(+)	Methyl propenyl ketone
17	83.0486	3906.07	0.00164974	HMDB12157	C15604	61	C5H8O	-H(+)	3-Methyl-2-butenal
18	84.045	4328.77	0.00050081	HMDB02039	C11118	100	C4H7NO	-H(+)	2-Pyrrolidinone
19	85.0291	27475.4	0.000392879	HMDB00549	C01770	100	C4H6O2	-H(+)	Gamma-Butyrolactone
19	85.0291	27475.4	0.000392879	HMDB02523		100	C4H6O2	-H(+)	Oxolan-3-one
19	85.0291	27475.4	0.000392879	HMDB03407	C00741	100	C4H6O2	-H(+)	Diacetyl
19	85.0291	27475.4	0.000392879	HMDB10720	C01771	100	C4H6O2	-H(+)	But-2-enoic acid
20	86.0238	7349.08	0.000952034	HMDB03609	C02218	100	C3H5NO2	-H(+)	2-Aminoacrylic acid
21	87.0086	68929.7	0.000209898	HMDB00243	C00022	100	C3H4O3	-H(+)	Pyruvic acid
21	87.0086	68929.7	0.000209898	HMDB11111	C00222	100	C3H4O3	-H(+)	Malonic semialdehyde
22	87.0448	7612.64	0.000394271	HMDB00039	C00246	100	C4H8O2	-H(+)	Butyric acid
22	87.0448	7612.64	0.000394271	HMDB01873	C02632	100	C4H8O2	-H(+)	Isobutyric acid
22	87.0448	7612.64	0.000394271	HMDB03243	C00466	100	C4H8O2	-H(+)	Acetoin
23	88.0401	131018	0.000340588	HMDB00056	C00099	100	C3H7NO2	-H(+)	Beta-Alanine
23	88.0401	131018	0.000340588	HMDB00161	C00041	100	C3H7NO2	-H(+)	L-Alanine
23	88.0401	131018	0.000340588	HMDB00271	C00213	100	C3H7NO2	-H(+)	Sarcosine
23	88.0401	131018	0.000340588	HMDB01310	C00133	100	C3H7NO2	-H(+)	D-Alanine
24	88.988	1378.67	5.36e-05	HMDB02329	C00209	100	C2H2O4	-H(+)	Oxalic acid
25	89.0043	1585.65	-0.000950198	HMDB06804	C00804	42	C3H2O2	+F(-)	Propynoic acid
26	89.0241	119566	0.00028207	HMDB00190	C00186	100	C3H6O3	-H(+)	L-Lactic acid
26	89.0241	119566	0.00028207	HMDB00700	C01013	100	C3H6O3	-H(+)	Hydroxypropionic acid
26	89.0241	119566	0.00028207	HMDB01051	C02154	100	C3H6O3	-H(+)	Glyceraldehyde
26	89.0241	119566	0.00028207	HMDB01311	C00256	100	C3H6O3	-H(+)	D-Lactic acid
26	89.0241	119566	0.00028207	HMDB01882	C00184	100	C3H6O3	-H(+)	Dihydroxyacetone
27	91.0392	2586.1	0.000834607	HMDB00131	C00116	100	C3H8O3	-H(+)	Glycerol
28	92.0503	5173.3	0.00031267	HMDB03012	C00292	100	C6H7N	-H(+)	Aniline
29	92.9691	1085.95	-0.0010904	HMDB12974		37	CNOS	+F(-)	Hypothiocyanite
30	92.9845	1435.05	-0.000648848	HMDB05879	C08371	100	C2H6S2	-H(+)	Dimethyldisulfide
31	93.0007	3669.5	0.00086152	HMDB04983	C11142	100	C2H6O2S	-H(+)	Dimethyl sulfone
32	95.0499	2626.67	0.000454412	HMDB01881	C02912	40	C3H8O2	+F(-)	Propylene glycol
32	95.0499	2626.67	0.000454412	HMDB06213	C02917	40	C3H8O2	+F(-)	(S)-Propane-1,2-diol
33	96.9692	210600	0.000442813	HMDB02142	C00009	100	H3O4P	-H(+)	Phosphoric acid
34	97.0654	3939.98	0.000525025	HMDB03315	C00414	100	C6H10O	-H(+)	Cyclohexanone
35	99.044	6850.98	0.00111061	HMDB00509		90	C5H8O2	-H(+)	Senecioic acid
35	99.044	6850.98	0.00111061	HMDB01470	C08279	90	C5H8O2	-H(+)	Tiglic acid
35	99.044	6850.98	0.00111061	HMDB01862		90	C5H8O2	-H(+)	2-Ethylacrylic acid
35	99.044	6850.98	0.00111061	HMDB02167		90	C5H8O2	-H(+)	3-Methylbutyrolactone
36	99.0814	2583.29	0.000172603	HMDB00753		100	C6H12O	-H(+)	3-Hexanone
36	99.0814	2583.29	0.000172603	HMDB01318	C02373	100	C6H12O	-H(+)	4-Methylpentanal
36	99.0814	2583.29	0.000172603	HMDB02939	C19263	100	C6H12O	-H(+)	Methyl isobutyl ketone
36	99.0814	2583.29	0.000172603	HMDB05842		100	C6H12O	-H(+)	2-Oxohexane
36	99.0814	2583.29	0.000172603	HMDB05846		100	C6H12O	-H(+)	Ethyl isopropyl ketone
36	99.0814	2583.29	0.000172603	HMDB05994	C02373	100	C6H12O	-H(+)	Hexanal
37	101.024	14376.5	0.000219738	HMDB00005	C00109	100	C4H6O3	-H(+)	2-Ketobutyric acid
37	101.024	14376.5	0.000219738	HMDB00060	C00164	100	C4H6O3	-H(+)	Acetoacetic acid
37	101.024	14376.5	0.000219738	HMDB01172	C00349	100	C4H6O3	-H(+)	2-Methyl-3-oxopropanoic acid
37	101.024	14376.5	0.000219738	HMDB01259	C00232	100	C4H6O3	-H(+)	Succinic acid semialdehyde
37	101.024	14376.5	0.000219738	HMDB02217	C06002	100	C4H6O3	-H(+)	(S)-Methylmalonic acid semialdehyde
37	101.024	14376.5	0.000219738	HMDB03381		100	C4H6O3	-H(+)	4-Hydroxycrotonic acid
38	101.06	12270.4	0.000315904	HMDB00718	C08262	100	C5H10O2	-H(+)	Isovaleric acid
38	101.06	12270.4	0.000315904	HMDB00892	C00803	100	C5H10O2	-H(+)	Valeric acid
38	101.06	12270.4	0.000315904	HMDB02176	C18319	100	C5H10O2	-H(+)	Ethylmethylacetic acid
39	102.056	240059	0.000262205	HMDB00092	C01026	100	C4H9NO2	-H(+)	Dimethylglycine
39	102.056	240059	0.000262205	HMDB00112	C00334	100	C4H9NO2	-H(+)	Gamma-Aminobutyric acid
39	102.056	240059	0.000262205	HMDB00452	C02356	100	C4H9NO2	-H(+)	L-Alpha-aminobutyric acid
39	102.056	240059	0.000262205	HMDB00650	C02261	100	C4H9NO2	-H(+)	D-Alpha-aminobutyric acid
39	102.056	240059	0.000262205	HMDB01906	C03665	100	C4H9NO2	-H(+)	2-Aminoisobutyric acid
39	102.056	240059	0.000262205	HMDB02166	C03284	100	C4H9NO2	-H(+)	(S)-b-aminoisobutyric acid
39	102.056	240059	0.000262205	HMDB02299	C01205	100	C4H9NO2	-H(+)	(R)-b-aminoisobutyric acid
39	102.056	240059	0.000262205	HMDB03911	C05145	100	C4H9NO2	-H(+)	3-Aminoisobutanoic acid
40	103.04	3686.72	0.000324295	HMDB00008	C05984	100	C4H8O3	-H(+)	2-Hydroxybutyric acid
40	103.04	3686.72	0.000324295	HMDB00011	C01089	100	C4H8O3	-H(+)	(R)-3-Hydroxybutyric acid
40	103.04	3686.72	0.000324295	HMDB00023	C06001	100	C4H8O3	-H(+)	(S)-3-Hydroxyisobutyric acid
40	103.04	3686.72	0.000324295	HMDB00336		100	C4H8O3	-H(+)	(R)-3-Hydroxyisobutyric acid
40	103.04	3686.72	0.000324295	HMDB00357	C01089	100	C4H8O3	-H(+)	3-Hydroxybutyric acid
40	103.04	3686.72	0.000324295	HMDB00442	C03197	100	C4H8O3	-H(+)	(S)-3-Hydroxybutyric acid
40	103.04	3686.72	0.000324295	HMDB00710	C01991	100	C4H8O3	-H(+)	4-Hydroxybutyric acid
40	103.04	3686.72	0.000324295	HMDB00729		100	C4H8O3	-H(+)	Alpha-Hydroxyisobutyric acid
41	104.035	20427.9	0.000361299	HMDB00187	C00065	100	C3H7NO3	-H(+)	L-Serine
41	104.035	20427.9	0.000361299	HMDB03406	C00740	100	C3H7NO3	-H(+)	D-Serine
42	105.019	3637.83	0.000274865	HMDB00139	C00258	100	C3H6O4	-H(+)	Glyceric acid
42	105.019	3637.83	0.000274865	HMDB06372		100	C3H6O4	-H(+)	L-Glyceric acid
43	107.05	9507.88	0.000461315	HMDB01858	C01468	100	C7H8O	-H(+)	p-Cresol
43	107.05	9507.88	0.000461315	HMDB02048	C01467	100	C7H8O	-H(+)	m-Cresol
43	107.05	9507.88	0.000461315	HMDB02055	C01542	100	C7H8O	-H(+)	o-Cresol
43	107.05	9507.88	0.000461315	HMDB03119	C03485	100	C7H8O	-H(+)	Benzyl alcohol
44	108.012	4193.15	0.000373789	HMDB00965	C00519	100	C2H7NO2S	-H(+)	Hypotaurine
45	108.045	8617.11	0.000506535	HMDB01169	C02372	100	C6H7NO	-H(+)	4-Aminophenol
46	109.029	9577.75	0.000428951	HMDB00957	C15571	100	C6H6O2	-H(+)	Pyrocatechol
46	109.029	9577.75	0.000428951	HMDB02434	C00530	100	C6H6O2	-H(+)	Hydroquinone
47	109.041	9211.04	0.000226929	HMDB03905	C05130	100	C5H6N2O	-H(+)	Imidazole-4-acetaldehyde
48	109.065	3634.55	0.000619425	HMDB03156	C00265	40	C4H10O2	+F(-)	2,3-Butanediol
49	110.024	15060.2	0.000351628	HMDB04230	C05942	100	C5H5NO2	-H(+)	Pyrrole-2-carboxylic acid
50	110.072	4222.4	0.000374721	HMDB00870	C00388	100	C5H9N3	-H(+)	Histamine
51	111.009	65132.1	0.000170936	HMDB00444		100	C5H4O3	-H(+)	3-Furoic acid
51	111.009	65132.1	0.000170936	HMDB00617	C01546	100	C5H4O3	-H(+)	2-Furoic acid
52	111.02	22826.7	0.000437232	HMDB00300	C00106	100	C4H4N2O2	-H(+)	Uracil
53	111.045	7473.06	0.000374286	HMDB01164	C04221	100	C6H8O2	-H(+)	trans-1,2-Dihydrobenzene-1,2-diol
54	112.04	6954.09	0.000427781	HMDB01301	C03912	100	C5H7NO2	-H(+)	1-Pyrroline-5-carboxylic acid
54	112.04	6954.09	0.000427781	HMDB06875	C03564	100	C5H7NO2	-H(+)	1-Pyrroline-2-carboxylic acid
55	112.051	13735.3	0.000310159	HMDB00562	C00791	100	C4H7N3O	-H(+)	Creatinine
56	113.035	23921.7	0.000331866	HMDB00076	C00429	100	C4H6N2O2	-H(+)	Dihydrouracil
56	113.035	23921.7	0.000331866	HMDB03646	C02565	100	C4H6N2O2	-H(+)	N-Methylhydantoin
57	113.06	5162.04	0.000514075	HMDB00453		100	C6H10O2	-H(+)	Delta-Hexanolactone
57	113.06	5162.04	0.000514075	HMDB03843		100	C6H10O2	-H(+)	Gamma-Caprolactone
57	113.06	5162.04	0.000514075	HMDB10719		100	C6H10O2	-H(+)	trans-Hex-2-enoic acid
58	114.056	179459	0.000359023	HMDB00162	C00148	100	C5H9NO2	-H(+)	L-Proline
58	114.056	179459	0.000359023	HMDB03411	C00763	100	C5H9NO2	-H(+)	D-Proline
58	114.056	179459	0.000359023	HMDB12880	C18170	100	C5H9NO2	-H(+)	Acetamidopropanal
59	115.003	57513.2	0.000267837	HMDB00134	C00122	100	C4H4O4	-H(+)	Fumaric acid
59	115.003	57513.2	0.000267837	HMDB00176	C01384	100	C4H4O4	-H(+)	Maleic acid
60	115.04	10303	0.000278376	HMDB00019	C00141	100	C5H8O3	-H(+)	Alpha-ketoisovaleric acid
60	115.04	10303	0.000278376	HMDB00310		100	C5H8O3	-H(+)	Methylacetoacetic acid
60	115.04	10303	0.000278376	HMDB00720		100	C5H8O3	-H(+)	Levulinic acid
60	115.04	10303	0.000278376	HMDB01865	C06255	100	C5H8O3	-H(+)	2-Oxovaleric acid
60	115.04	10303	0.000278376	HMDB03771		100	C5H8O3	-H(+)	2-Methylacetoacetic acid
60	115.04	10303	0.000278376	HMDB12233	C03273	100	C5H8O3	-H(+)	Glutarate semialdehyde
61	115.076	36531.3	0.000365957	HMDB00535	C01585	100	C6H12O2	-H(+)	Caproic acid
61	115.076	36531.3	0.000365957	HMDB00689		100	C6H12O2	-H(+)	Isocaproic acid
62	116.017	3130.43	0.000378739	HMDB02287		100	C4H7NOS	-H(+)	Homocysteine thiolactone
63	116.035	3728.96	0.000355998	HMDB00532		100	C4H7NO3	-H(+)	Acetylglycine
63	116.035	3728.96	0.000355998	HMDB06454	C03508	100	C4H7NO3	-H(+)	L-2-Amino-3-oxobutanoic acid
63	116.035	3728.96	0.000355998	HMDB12249	C00441	100	C4H7NO3	-H(+)	L-Aspartate-semialdehyde
64	116.071	52173.3	0.000287165	HMDB00043	C00719	100	C5H11NO2	-H(+)	Betaine
64	116.071	52173.3	0.000287165	HMDB00883	C00183	100	C5H11NO2	-H(+)	L-Valine
64	116.071	52173.3	0.000287165	HMDB01382	C07457	100	C5H11NO2	-H(+)	Vaporole
64	116.071	52173.3	0.000287165	HMDB02141		100	C5H11NO2	-H(+)	N-Methyl-a-aminoisobutyric acid
64	116.071	52173.3	0.000287165	HMDB03355	C00431	100	C5H11NO2	-H(+)	5-Aminopentanoic acid
65	117.019	32272.6	0.000229533	HMDB00202	C02170	100	C4H6O4	-H(+)	Methylmalonic acid
65	117.019	32272.6	0.000229533	HMDB00254	C00042	100	C4H6O4	-H(+)	Succinic acid
65	117.019	32272.6	0.000229533	HMDB00349		100	C4H6O4	-H(+)	Erythrono-1,4-lactone
65	117.019	32272.6	0.000229533	HMDB00940		100	C4H6O4	-H(+)	Threonolactone
66	117.055	3595.35	0.000563885	HMDB00351		100	C5H10O3	-H(+)	3-Hydroxy-2-methyl-[R-(R,S)]-butanoic acid
66	117.055	3595.35	0.000563885	HMDB00354		100	C5H10O3	-H(+)	2-Methyl-3-hydroxybutyric acid
66	117.055	3595.35	0.000563885	HMDB00396		100	C5H10O3	-H(+)	2-Ethylhydracrylic acid
66	117.055	3595.35	0.000563885	HMDB00407		100	C5H10O3	-H(+)	2-Hydroxy-3-methylbutyric acid
66	117.055	3595.35	0.000563885	HMDB00410		100	C5H10O3	-H(+)	3-Hydroxy-2-methyl-[S-(R,R)]-butanoic acid
66	117.055	3595.35	0.000563885	HMDB00531		100	C5H10O3	-H(+)	3-Hydroxyvaleric acid
66	117.055	3595.35	0.000563885	HMDB00642		100	C5H10O3	-H(+)	Erythronilic acid
66	117.055	3595.35	0.000563885	HMDB00754	C20827	100	C5H10O3	-H(+)	3-Hydroxyisovaleric acid
66	117.055	3595.35	0.000563885	HMDB01863		100	C5H10O3	-H(+)	2-Hydroxyvaleric acid
66	117.055	3595.35	0.000563885	HMDB01987		100	C5H10O3	-H(+)	2-Hydroxy-2-methylbutyric acid
66	117.055	3595.35	0.000563885	HMDB02011		100	C5H10O3	-H(+)	4-Hydroxyisovaleric acid
67	118.051	19730.6	0.000274951	HMDB00167	C00188	100	C4H9NO3	-H(+)	L-Threonine
67	118.051	19730.6	0.000274951	HMDB00719	C00263	100	C4H9NO3	-H(+)	L-Homoserine
67	118.051	19730.6	0.000274951	HMDB04041	C05519	100	C4H9NO3	-H(+)	L-Allothreonine
68	119.036	11938.9	-0.000728034	HMDB00337		100	C4H8O4	-H(+)	(S)-3,4-Dihydroxybutyric acid
68	119.036	11938.9	-0.000728034	HMDB00360		100	C4H8O4	-H(+)	2,4-Dihydroxybutanoic acid
68	119.036	11938.9	-0.000728034	HMDB00498		100	C4H8O4	-H(+)	4-Deoxyerythronic acid
68	119.036	11938.9	-0.000728034	HMDB02453		100	C4H8O4	-H(+)	4-Deoxythreonic acid
68	119.036	11938.9	-0.000728034	HMDB02601		100	C4H8O4	-H(+)	A,b-Dihydroxyisobutyric acid
68	119.036	11938.9	-0.000728034	HMDB02649	C01796	100	C4H8O4	-H(+)	Erythrose
68	119.036	11938.9	-0.000728034	HMDB06293	C02045	100	C4H8O4	-H(+)	L-Erythrulose
68	119.036	11938.9	0.000609378	HMDB01366	C15587	100	C5H4N4	-H(+)	Purine
69	119.05	43492.2	0.000314773	HMDB04072	C05627	100	C8H8O	-H(+)	4-Hydroxystyrene
69	119.05	43492.2	0.000314773	HMDB06236	C00601	100	C8H8O	-H(+)	Phenylacetaldehyde
70	120.012	1264.04	0.000402149	HMDB00574	C00097	100	C3H7NO2S	-H(+)	L-Cysteine
70	120.012	1264.04	0.000402149	HMDB03417	C00793	100	C3H7NO2S	-H(+)	D-Cysteine
71	120.045	3333.36	0.000301286	HMDB04461	C09815	100	C7H7NO	-H(+)	Benzamide
72	121.03	61591.2	-0.000268414	HMDB01870	C00539	100	C7H6O2	-H(+)	Benzoic acid
72	121.03	61591.2	-0.000268414	HMDB11718	C00633	100	C7H6O2	-H(+)	4-Hydroxybenzaldehyde
73	122.025	5655	1.87e-05	HMDB01488	C00253	100	C6H5NO2	-H(+)	Nicotinic acid
73	122.025	5655	1.87e-05	HMDB02243	C10164	100	C6H5NO2	-H(+)	Picolinic acid
74	123.045	5240.98	0.000272969	HMDB00873	C06730	100	C7H8O2	-H(+)	4-Methylcatechol
74	123.045	5240.98	0.000272969	HMDB01398	C15572	100	C7H8O2	-H(+)	Guaiacol
74	123.045	5240.98	0.000272969	HMDB11724	C17467	100	C7H8O2	-H(+)	4-Hydroxybenzyl alcohol
75	123.056	2622.77	0.000385642	HMDB04181	C05827	100	C6H8N2O	-H(+)	Methylimidazole acetaldehyde
76	124.007	739569	0.000294839	HMDB00251	C00245	100	C2H7NO3S	-H(+)	Taurine
77	124.991	2691.07	0.000724607	HMDB03903	C05123	100	C2H6O4S	-H(+)	2-Hydroxyethanesulfonate
78	125.001	3102.07	-0.000190501	HMDB12228		100	C2H7O4P	-H(+)	Ethylphosphate
79	125.035	9386.71	0.000605226	HMDB00262	C00178	100	C5H6N2O2	-H(+)	Thymine
79	125.035	9386.71	0.000605226	HMDB02024	C02835	100	C5H6N2O2	-H(+)	Imidazoleacetic acid
80	125.046	2734.55	0.000580084	HMDB02128		100	C4H6N4O	-H(+)	2,4-Diamino-6-hydroxypyrimidine
80	125.046	2734.55	0.000580084	HMDB03192	C04051	100	C4H6N4O	-H(+)	5-Aminoimidazole-4-carboxamide
81	126.056	2935	7.19e-05	HMDB01084	C04092	100	C6H9NO2	-H(+)	D-1-Piperideine-2-carboxylic acid
81	126.056	2935	7.19e-05	HMDB12130	C00450	100	C6H9NO2	-H(+)	(S)-2,3,4,5-Tetrahydropiperidine-2-carboxylate
82	127.051	57002.1	0.00013327	HMDB00079	C00906	100	C5H8N2O2	-H(+)	Dihydrothymine
83	128.035	411393	0.000264304	HMDB00267	C01879	100	C5H7NO3	-H(+)	Pyroglutamic acid
83	128.035	411393	0.000264304	HMDB00805	C02237	100	C5H7NO3	-H(+)	Pyrrolidonecarboxylic acid
83	128.035	411393	0.000264304	HMDB01369	C04281	100	C5H7NO3	-H(+)	Pyrroline hydroxycarboxylic acid
83	128.035	411393	0.000264304	HMDB01843		100	C5H7NO3	-H(+)	N-Acryloylglycine
83	128.035	411393	0.000264304	HMDB02234	C04282	100	C5H7NO3	-H(+)	1-Pyrroline-4-hydroxy-2-carboxylate
84	129.019	25467.6	0.000251412	HMDB00620	C02214	100	C5H6O4	-H(+)	Glutaconic acid
84	129.019	25467.6	0.000251412	HMDB00634	C02226	100	C5H6O4	-H(+)	Citraconic acid
84	129.019	25467.6	0.000251412	HMDB00749	C01732	100	C5H6O4	-H(+)	Mesaconic acid
84	129.019	25467.6	0.000251412	HMDB02092	C00490	100	C5H6O4	-H(+)	Itaconic acid
84	129.019	25467.6	0.000251412	HMDB13233	C02800	100	C5H6O4	-H(+)	Gamma-delta-Dioxovaleric acid
85	129.055	15766.5	0.000317073	HMDB00408		100	C6H10O3	-H(+)	2-Methyl-3-ketovaleric acid
85	129.055	15766.5	0.000317073	HMDB00491	C06008	100	C6H10O3	-H(+)	3-Methyl-2-oxovaleric acid
85	129.055	15766.5	0.000317073	HMDB00695	C00233	100	C6H10O3	-H(+)	Ketoleucine
85	129.055	15766.5	0.000317073	HMDB01864	C00902	100	C6H10O3	-H(+)	2-Ketohexanoic acid
85	129.055	15766.5	0.000317073	HMDB06024		100	C6H10O3	-H(+)	Mevalonolactone
85	129.055	15766.5	0.000317073	HMDB10717	C02122	100	C6H10O3	-H(+)	3-Oxohexanoic acid
85	129.055	15766.5	0.000317073	HMDB12882	C06102	100	C6H10O3	-H(+)	Adipate semialdehyde
86	129.092	12702.1	0.000245604	HMDB00666	C17714	100	C7H14O2	-H(+)	Heptanoic acid
87	129.103	2059.67	5.24e-06	HMDB02064	C02714	100	C6H14N2O	-H(+)	N-Acetylputrescine
88	130.051	124168	0.000245315	HMDB00725	C01157	100	C5H9NO3	-H(+)	Hydroxyproline
88	130.051	124168	0.000245315	HMDB00766		100	C5H9NO3	-H(+)	N-Acetyl-L-alanine
88	130.051	124168	0.000245315	HMDB00783		100	C5H9NO3	-H(+)	Propionylglycine
88	130.051	124168	0.000245315	HMDB01149	C00430	100	C5H9NO3	-H(+)	5-Aminolevulinic acid
88	130.051	124168	0.000245315	HMDB02104	C01165	100	C5H9NO3	-H(+)	L-Glutamic-gamma-semialdehyde
88	130.051	124168	0.000245315	HMDB02113	C04397	100	C5H9NO3	-H(+)	3-Hydroxy-L-proline
88	130.051	124168	0.000245315	HMDB06055	C01015	100	C5H9NO3	-H(+)	4-Hydroxy-L-proline
88	130.051	124168	0.000245315	HMDB06272	C01110	100	C5H9NO3	-H(+)	5-Amino-2-oxopentanoic acid
89	130.087	448021	0.000196824	HMDB00172	C00407	100	C6H13NO2	-H(+)	L-Isoleucine
89	130.087	448021	0.000196824	HMDB00557		100	C6H13NO2	-H(+)	L-Alloisoleucine
89	130.087	448021	0.000196824	HMDB00687	C00123	100	C6H13NO2	-H(+)	L-Leucine
89	130.087	448021	0.000196824	HMDB01645	C01933	100	C6H13NO2	-H(+)	L-Norleucine
89	130.087	448021	0.000196824	HMDB01901	C02378	100	C6H13NO2	-H(+)	Aminocaproic acid
89	130.087	448021	0.000196824	HMDB03640	C02486	100	C6H13NO2	-H(+)	Beta-Leucine
90	131.035	7374.81	0.00016049	HMDB00576		100	C5H8O4	-H(+)	Monoethyl malonic acid
90	131.035	7374.81	0.00016049	HMDB00622		100	C5H8O4	-H(+)	Ethylmalonic acid
90	131.035	7374.81	0.00016049	HMDB00661	C00489	100	C5H8O4	-H(+)	Glutaric acid
90	131.035	7374.81	0.00016049	HMDB01844	C08645	100	C5H8O4	-H(+)	Methylsuccinic acid
90	131.035	7374.81	0.00016049	HMDB02001		100	C5H8O4	-H(+)	Dimethylmalonic acid
90	131.035	7374.81	0.00016049	HMDB06833	C00900	100	C5H8O4	-H(+)	2-Acetolactate
90	131.035	7374.81	0.00016049	HMDB06855	C06010	100	C5H8O4	-H(+)	(S)-2-Acetolactate
91	131.046	76534.2	6.3e-05	HMDB00026	C02642	100	C4H8N2O3	-H(+)	Ureidopropionic acid
91	131.046	76534.2	6.3e-05	HMDB00168	C00152	100	C4H8N2O3	-H(+)	L-Asparagine
91	131.046	76534.2	6.3e-05	HMDB11733	C02037	100	C4H8N2O3	-H(+)	Glycyl-glycine
91	131.046	76534.2	6.3e-05	HMDB12265	C01043	100	C4H8N2O3	-H(+)	N-Carbamoylsarcosine
92	131.082	61419.9	0.000339115	HMDB00214	C00077	100	C5H12N2O2	-H(+)	Ornithine
92	131.082	61419.9	0.000339115	HMDB03374	C00515	100	C5H12N2O2	-H(+)	D-Ornithine
93	132.03	167199	0.000220138	HMDB00191	C00049	100	C4H7NO4	-H(+)	L-Aspartic acid
93	132.03	167199	0.000220138	HMDB06483	C00402	100	C4H7NO4	-H(+)	D-Aspartic acid
93	132.03	167199	0.000220138	HMDB11753	C19911	100	C4H7NO4	-H(+)	Iminodiacetate
94	133.014	331444	0.000222087	HMDB00156	C00149	100	C4H6O5	-H(+)	L-Malic acid
94	133.014	331444	0.000222087	HMDB00744	C03668	100	C4H6O5	-H(+)	Malic acid
95	134.047	378455	0.000247886	HMDB00034	C00147	100	C5H5N5	-H(+)	Adenine
96	135.03	36197.5	9.59e-05	HMDB00613		100	C4H8O5	-H(+)	Erythronic acid
96	135.03	36197.5	9.59e-05	HMDB00943	C01620	100	C4H8O5	-H(+)	Threonic acid
97	135.045	68775.7	0.000182208	HMDB00209	C07086	100	C8H8O2	-H(+)	Phenylacetic acid
97	135.045	68775.7	0.000182208	HMDB03767	C03765	100	C8H8O2	-H(+)	4-Hydroxyphenylacetaldehyde
98	136.04	6448.25	6.87e-05	HMDB00875	C01004	100	C7H7NO2	-H(+)	Trigonelline
98	136.04	6448.25	6.87e-05	HMDB01123	C00108	100	C7H7NO2	-H(+)	2-Aminobenzoic acid
98	136.04	6448.25	6.87e-05	HMDB01392	C00568	100	C7H7NO2	-H(+)	p-Aminobenzoic acid
98	136.04	6448.25	6.87e-05	HMDB01538		100	C7H7NO2	-H(+)	3-Pyridylacetic acid
98	136.04	6448.25	6.87e-05	HMDB01891		100	C7H7NO2	-H(+)	m-Aminobenzoic acid
99	137.035	26750.1	0.000288801	HMDB00301	C00785	100	C6H6N2O2	-H(+)	Urocanic acid
99	137.035	26750.1	0.000288801	HMDB02730		100	C6H6N2O2	-H(+)	Nicotinamide N-oxide
100	137.06	6020.89	0.000512823	HMDB04284	C06044	100	C8H10O2	-H(+)	Tyrosol
101	138.02	16820.2	1.92e-05	HMDB01232	C00870	100	C6H5NO3	-H(+)	4-Nitrophenol
101	138.02	16820.2	1.92e-05	HMDB02658	C01020	100	C6H5NO3	-H(+)	6-Hydroxynicotinic acid
101	138.02	16820.2	1.92e-05	HMDB13188	C18620	100	C6H5NO3	-H(+)	3-Hydroxypicolinic acid
102	138.056	6923.44	0.000232479	HMDB12153		100	C7H9NO2	-H(+)	3,4-Dihydroxybenzylamine
103	138.98	3007.8	0.000609602	HMDB01494	C00227	100	C2H5O5P	-H(+)	Acetylphosphate
103	138.98	3007.8	0.000609602	HMDB04110	C05682	100	C2H5O5P	-H(+)	Phosphonoacetate
104	139.05	5221.74	0.00143673	HMDB02144		70	C6H8N2O2	-H(+)	1,3-Dimethyluracil
104	139.05	5221.74	0.00143673	HMDB02271	C20522	70	C6H8N2O2	-H(+)	Imidazolepropionic acid
104	139.05	5221.74	0.00143673	HMDB02820	C05828	70	C6H8N2O2	-H(+)	Methylimidazoleacetic acid
104	139.05	5221.74	0.00143673	HMDB04988		70	C6H8N2O2	-H(+)	Pi-Methylimidazoleacetic acid
105	140.011	59946.2	0.000401389	HMDB00224	C00346	100	C2H8NO4P	-H(+)	O-Phosphoethanolamine
106	142.051	5341.07	0.000123864	HMDB00894		100	C6H9NO3	-H(+)	Vinylacetylglycine
107	143.035	7248.1	8.82e-05	HMDB00393		100	C6H8O4	-H(+)	3-Hexenedioic acid
107	143.035	7248.1	8.82e-05	HMDB00522		100	C6H8O4	-H(+)	3-Methylglutaconic acid
107	143.035	7248.1	8.82e-05	HMDB02266		100	C6H8O4	-H(+)	(E)-2-Methylglutaconic acid
107	143.035	7248.1	8.82e-05	HMDB13311		100	C6H8O4	-H(+)	trans-2-Hexenedioic acid
108	143.071	9782.72	0.000285608	HMDB01988	C04404	100	C7H12O3	-H(+)	4-Hydroxycyclohexylcarboxylic acid
109	144.03	2942.99	5.56e-05	HMDB01552	C00940	100	C5H7NO4	-H(+)	2-Keto-glutaramic acid
110	144.067	7673.54	5.53e-05	HMDB00730		100	C6H11NO3	-H(+)	Isobutyrylglycine
110	144.067	7673.54	5.53e-05	HMDB00808		100	C6H11NO3	-H(+)	N-Butyrylglycine
110	144.067	7673.54	5.53e-05	HMDB01263	C04076	100	C6H11NO3	-H(+)	Allysine
110	144.067	7673.54	5.53e-05	HMDB03681	C02946	100	C6H11NO3	-H(+)	4-Acetamidobutanoic acid
110	144.067	7673.54	5.53e-05	HMDB12131	C03656	100	C6H11NO3	-H(+)	(S)-5-Amino-3-oxohexanoate
110	144.067	7673.54	5.53e-05	HMDB12151	C03239	100	C6H11NO3	-H(+)	2-Keto-6-aminocaproate
111	144.077	2420.85	0.000396112	HMDB03464	C01035	100	C5H11N3O2	-H(+)	4-Guanidinobutanoic acid
112	145.014	8230.49	5.63e-06	HMDB00208	C00026	100	C5H6O5	-H(+)	Oxoglutaric acid
113	145.029	4265.4	0.000856513	HMDB01218	C05851	100	C9H6O2	-H(+)	Coumarin
113	145.029	4265.4	0.000856513	HMDB02359		100	C9H6O2	-H(+)	Phenylpropiolic acid
114	145.05	22832.6	0.000159441	HMDB00422		100	C6H10O4	-H(+)	2-Methylglutaric acid
114	145.05	22832.6	0.000159441	HMDB00448	C06104	100	C6H10O4	-H(+)	Adipic acid
114	145.05	22832.6	0.000159441	HMDB00752		100	C6H10O4	-H(+)	Methylglutaric acid
114	145.05	22832.6	0.000159441	HMDB00858	C02930	100	C6H10O4	-H(+)	Monomethyl glutaric acid
114	145.05	22832.6	0.000159441	HMDB02074		100	C6H10O4	-H(+)	2,2-Dimethylsuccinic acid
114	145.05	22832.6	0.000159441	HMDB02173		100	C6H10O4	-H(+)	Solerol
114	145.05	22832.6	0.000159441	HMDB06900	C06006	100	C6H10O4	-H(+)	(S)-2-Aceto-2-hydroxybutanoic acid
115	145.062	437166	0.000171284	HMDB00641	C00064	100	C5H10N2O3	-H(+)	L-Glutamine
115	145.062	437166	0.000171284	HMDB02031	C05100	100	C5H10N2O3	-H(+)	Ureidoisobutyric acid
115	145.062	437166	0.000171284	HMDB03423	C00819	100	C5H10N2O3	-H(+)	D-Glutamine
115	145.062	437166	0.000171284	HMDB06899		100	C5H10N2O3	-H(+)	Alanylglycine
116	146.025	62316.6	0.000245513	HMDB06779	C05579	100	C8H5NO2	-H(+)	Indole-5,6-quinone
117	146.046	1.31702e+06	7.32e-05	HMDB00148	C00025	100	C5H9NO4	-H(+)	L-Glutamic acid
117	146.046	1.31702e+06	7.32e-05	HMDB02393	C12269	100	C5H9NO4	-H(+)	N-Methyl-D-aspartic acid
117	146.046	1.31702e+06	7.32e-05	HMDB02931		100	C5H9NO4	-H(+)	N-Acetylserine
117	146.046	1.31702e+06	7.32e-05	HMDB03011	C00979	100	C5H9NO4	-H(+)	O-Acetylserine
117	146.046	1.31702e+06	7.32e-05	HMDB03339	C00217	100	C5H9NO4	-H(+)	D-Glutamic acid
117	146.046	1.31702e+06	7.32e-05	HMDB06556	C05938	100	C5H9NO4	-H(+)	L-4-Hydroxyglutamate semialdehyde
118	147.03	29230.9	0.000157628	HMDB00426	C00815	100	C5H8O5	-H(+)	Citramalic acid
118	147.03	29230.9	0.000157628	HMDB00428		100	C5H8O5	-H(+)	3-Hydroxyglutaric acid
118	147.03	29230.9	0.000157628	HMDB00606	C01087	100	C5H8O5	-H(+)	D-2-Hydroxyglutaric acid
118	147.03	29230.9	0.000157628	HMDB00694	C03196	100	C5H8O5	-H(+)	L-2-Hydroxyglutaric acid
118	147.03	29230.9	0.000157628	HMDB01900	C02674	100	C5H8O5	-H(+)	Ribonolactone
118	147.03	29230.9	0.000157628	HMDB11676	C02266	100	C5H8O5	-H(+)	D-Xylono-1,5-lactone
119	147.081	4940.18	0.000654818	HMDB02214	C06577	100	C10H12O	-H(+)	Cuminaldehyde
120	148.044	16363	-9.81e-05	HMDB00696	C00073	100	C5H11NO2S	-H(+)	L-Methionine
121	148.062	7704.43	0.000796627	HMDB02099	C08434	100	C6H7N5	-H(+)	6-Methyladenine
121	148.062	7704.43	0.000796627	HMDB11599	C02216	100	C6H7N5	-H(+)	1-Methyladenine
121	148.062	7704.43	0.000796627	HMDB11600	C00913	100	C6H7N5	-H(+)	3-Methyladenine
121	148.062	7704.43	0.000796627	HMDB11614	C02241	100	C6H7N5	-H(+)	7-Methyladenine
122	149.009	7953.81	0.000421921	HMDB00956	C00898	100	C4H6O6	-H(+)	Tartaric acid
123	149.024	6507.85	0.000264826	HMDB01587	C02137	100	C8H6O3	-H(+)	Phenylglyoxylic acid
124	149.045	6566.81	0.00019779	HMDB00098	C00181	100	C5H10O5	-H(+)	D-Xylose
124	149.045	6566.81	0.00019779	HMDB00283	C00121	100	C5H10O5	-H(+)	D-Ribose
124	149.045	6566.81	0.00019779	HMDB00366		100	C5H10O5	-H(+)	2-Deoxyribonic acid
124	149.045	6566.81	0.00019779	HMDB00621	C00309	100	C5H10O5	-H(+)	D-Ribulose
124	149.045	6566.81	0.00019779	HMDB00646	C02479	100	C5H10O5	-H(+)	L-Arabinose
124	149.045	6566.81	0.00019779	HMDB00751	C00312	100	C5H10O5	-H(+)	L-Threo-2-pentulose
124	149.045	6566.81	0.00019779	HMDB01644	C00310	100	C5H10O5	-H(+)	D-Xylulose
124	149.045	6566.81	0.00019779	HMDB03371	C00508	100	C5H10O5	-H(+)	L-Ribulose
124	149.045	6566.81	0.00019779	HMDB12194	C08353	100	C5H10O5	-H(+)	Beta-D-ribopyranose
124	149.045	6566.81	0.00019779	HMDB12325	C06115	100	C5H10O5	-H(+)	Arabinofuranose
125	149.061	18890.2	0.000207056	HMDB00764	C05629	100	C9H10O2	-H(+)	Hydrocinnamic acid
125	149.061	18890.2	0.000207056	HMDB02097		100	C9H10O2	-H(+)	4-Ethylbenzoic acid
125	149.061	18890.2	0.000207056	HMDB02222		100	C9H10O2	-H(+)	3-Methylphenylacetic acid
125	149.061	18890.2	0.000207056	HMDB02237		100	C9H10O2	-H(+)	3,4-Dimethylbenzoic acid
125	149.061	18890.2	0.000207056	HMDB03654	C02646	100	C9H10O2	-H(+)	4-Coumaryl alcohol
125	149.061	18890.2	0.000207056	HMDB11743		100	C9H10O2	-H(+)	2-Phenylpropionate
126	149.097	3907.67	0.000166934	HMDB01878	C09908	100	C10H14O	-H(+)	Thymol
126	149.097	3907.67	0.000166934	HMDB03647	C02576	100	C10H14O	-H(+)	Perillyl aldehyde
126	149.097	3907.67	0.000166934	HMDB04487	C11383	100	C10H14O	-H(+)	(+)-(S)-Carvone
127	150.042	4819.24	0.000259378	HMDB00132	C00242	100	C5H5N5O	-H(+)	Guanine
127	150.042	4819.24	0.000259378	HMDB00403		100	C5H5N5O	-H(+)	2-Hydroxyadenine
127	150.042	4819.24	0.000259378	HMDB00542		100	C5H5N5O	-H(+)	8-Hydroxyadenine
128	150.056	7212.84	0.000268763	HMDB01859	C06804	100	C8H9NO2	-H(+)	Acetaminophen
128	150.056	7212.84	0.000268763	HMDB02210		100	C8H9NO2	-H(+)	2-Phenylglycine
128	150.056	7212.84	0.000268763	HMDB12219	C17755	100	C8H9NO2	-H(+)	Dopamine quinone
128	150.056	7212.84	0.000268763	HMDB12992	C17756	100	C8H9NO2	-H(+)	Leukoaminochrome
129	150.091	2035.82	0.00135558	HMDB01387	C03711	74	C9H13NO	-H(+)	N-Methylphenylethanolamine
129	150.091	2035.82	0.00135558	HMDB01942	C02343	74	C9H13NO	-H(+)	Phenylpropanolamine
129	150.091	2035.82	0.00135558	HMDB03633	C02442	74	C9H13NO	-H(+)	N-Methyltyramine
130	151.004	2996.63	-0.000538382	HMDB00223	C00036	45	C4H4O5	+F(-)	Oxalacetic acid
131	151.026	9080.87	6.1e-05	HMDB00292	C00385	100	C5H4N4O2	-H(+)	Xanthine
131	151.026	9080.87	6.1e-05	HMDB00786	C07599	100	C5H4N4O2	-H(+)	Oxypurinol
131	151.026	9080.87	6.1e-05	HMDB01182		100	C5H4N4O2	-H(+)	6,8-Dihydroxypurine
132	151.04	11217.2	0.0002142	HMDB00020	C00642	100	C8H8O3	-H(+)	p-Hydroxyphenylacetic acid
132	151.04	11217.2	0.0002142	HMDB00440	C05593	100	C8H8O3	-H(+)	3-Hydroxyphenylacetic acid
132	151.04	11217.2	0.0002142	HMDB00669	C05852	100	C8H8O3	-H(+)	Ortho-Hydroxyphenylacetic acid
132	151.04	11217.2	0.0002142	HMDB00703	C01984	100	C8H8O3	-H(+)	Mandelic acid
132	151.04	11217.2	0.0002142	HMDB01101	C02519	100	C8H8O3	-H(+)	p-Anisic acid
132	151.04	11217.2	0.0002142	HMDB02390	C14088	100	C8H8O3	-H(+)	3-Cresotinic acid
132	151.04	11217.2	0.0002142	HMDB03791	C04043	100	C8H8O3	-H(+)	3,4-Dihydroxyphenylacetaldehyde
132	151.04	11217.2	0.0002142	HMDB04815	C21167	100	C8H8O3	-H(+)	4-Hydroxy-3-methylbenzoic acid
132	151.04	11217.2	0.0002142	HMDB12308	C00755	100	C8H8O3	-H(+)	Vanillin
133	151.05	3934.49	0.00149941	HMDB04193	C05842	67	C7H8N2O2	-H(+)	N1-Methyl-2-pyridone-5-carboxamide
133	151.05	3934.49	0.00149941	HMDB04194	C05843	67	C7H8N2O2	-H(+)	N1-Methyl-4-pyridone-3-carboxamide
134	151.061	6462.25	0.000197238	HMDB00508	C00474	100	C5H12O5	-H(+)	Ribitol
134	151.061	6462.25	0.000197238	HMDB00568	C01904	100	C5H12O5	-H(+)	D-Arabitol
134	151.061	6462.25	0.000197238	HMDB01851	C00532	100	C5H12O5	-H(+)	L-Arabitol
134	151.061	6462.25	0.000197238	HMDB02917	C00379	100	C5H12O5	-H(+)	D-Xylitol
135	151.076	11955.5	0.000304692	HMDB00317		40	C6H12O3	+F(-)	2-Hydroxy-3-methylpentanoic acid
135	151.076	11955.5	0.000304692	HMDB00409		40	C6H12O3	+F(-)	(5R)-5-Hydroxyhexanoic acid
135	151.076	11955.5	0.000304692	HMDB00525		40	C6H12O3	+F(-)	5-Hydroxyhexanoic acid
135	151.076	11955.5	0.000304692	HMDB00624	C03264	40	C6H12O3	+F(-)	D-Leucic acid
135	151.076	11955.5	0.000304692	HMDB00665		40	C6H12O3	+F(-)	Leucinic acid
135	151.076	11955.5	0.000304692	HMDB00746		40	C6H12O3	+F(-)	Hydroxyisocaproic acid
135	151.076	11955.5	0.000304692	HMDB01624		40	C6H12O3	+F(-)	2-Hydroxycaproic acid
135	151.076	11955.5	0.000304692	HMDB01975		40	C6H12O3	+F(-)	2-Ethyl-2-Hydroxybutyric acid
135	151.076	11955.5	0.000304692	HMDB10718		40	C6H12O3	+F(-)	(R)-3-Hydroxyhexanoic acid
135	151.076	11955.5	0.000304692	HMDB12843	C06103	40	C6H12O3	+F(-)	6-Hydroxyhexanoic acid
136	151.113	8839.03	0.000260551	HMDB03450	C00964	100	C10H16O	-H(+)	(-)-trans-Carveol
136	151.113	8839.03	0.000260551	HMDB03634	C02452	100	C10H16O	-H(+)	Perillyl alcohol
136	151.113	8839.03	0.000260551	HMDB03667	C02759	100	C10H16O	-H(+)	Alpha-Pinene-oxide
137	151.985	2534.99	-2.92e-05	HMDB03585	C01962	100	C3H7NO2S2	-H(+)	Thiocysteine
138	152.035	11538	-1.41e-05	HMDB01476	C00632	100	C7H7NO3	-H(+)	3-Hydroxyanthranilic acid
138	152.035	11538	-1.41e-05	HMDB01972		100	C7H7NO3	-H(+)	3-Aminosalicylic acid
139	152.057	2805.04	0.000659761	HMDB04816	C06502	100	C5H7N5O	-H(+)	FAPy-adenine
140	152.071	15221.8	0.000218988	HMDB00073	C03758	100	C8H11NO2	-H(+)	Dopamine
140	152.071	15221.8	0.000218988	HMDB04825	C04227	100	C8H11NO2	-H(+)	p-Octopamine
140	152.071	15221.8	0.000218988	HMDB12309	C16666	100	C8H11NO2	-H(+)	Vanillylamine
141	153.018	7379.76	0.00118948	HMDB00152	C00628	100	C7H6O4	-H(+)	Gentisic acid
141	153.018	7379.76	0.00118948	HMDB00397	C00196	100	C7H6O4	-H(+)	2-Pyrocatechuic acid
141	153.018	7379.76	0.00118948	HMDB01856	C00230	100	C7H6O4	-H(+)	Protocatechuic acid
141	153.018	7379.76	0.00118948	HMDB13173		100	C7H6O4	-H(+)	3,5-Dihydroxyphenylbenzoic acid
142	153.055	5808.33	0.000374449	HMDB05784		100	C8H10O3	-H(+)	Hydroxytyrosol
143	153.067	16234.8	0.000294054	HMDB12251	C08270	40	C4H10N2O3	+F(-)	L-Canaline
144	153.128	4048.37	0.000304994	HMDB04043	C09902	100	C10H18O	-H(+)	Alpha-Terpineol
144	153.128	4048.37	0.000304994	HMDB04472	C09844	100	C10H18O	-H(+)	Eucalyptol
144	153.128	4048.37	0.000304994	HMDB05812	C09871	100	C10H18O	-H(+)	Geraniol
145	154.062	115869	0.000256696	HMDB00177	C00135	100	C6H9N3O2	-H(+)	L-Histidine
146	154.975	2470.19	5.9e-05	HMDB00816	C00988	100	C2H5O6P	-H(+)	Phosphoglycolic acid
147	154.997	5362.37	0.00137554	HMDB04812	C20450	73	C6H4O5	-H(+)	2,5-Furandicarboxylic acid
148	155.01	2117.42	0.000102231	HMDB00226	C00295	100	C5H4N2O4	-H(+)	Orotic acid
149	155.046	2698.33	0.000157131	HMDB00544		100	C6H8N2O3	-H(+)	5-Hydroxymethyl-4-methyluracil
149	155.046	2698.33	0.000157131	HMDB01014	C03680	100	C6H8N2O3	-H(+)	4-Imidazolone-5-propionic acid
149	155.046	2698.33	0.000157131	HMDB02320	C05132	100	C6H8N2O3	-H(+)	Imidazolelactic acid
150	155.108	6583.77	0.000153931	HMDB04362		100	C9H16O2	-H(+)	4-Hydroxynonenal
151	155.144	5125.66	0.000146061	HMDB03352	C00400	100	C10H20O	-H(+)	Menthol
151	155.144	5125.66	0.000146061	HMDB11623	C12307	100	C10H20O	-H(+)	Decanal
152	156.03	5412.53	3.57e-05	HMDB01241	C02220	100	C6H7NO4	-H(+)	2-Aminomuconic acid
153	156.066	3768.56	0.000388533	HMDB00459		100	C7H11NO3	-H(+)	3-Methylcrotonylglycine
153	156.066	3768.56	0.000388533	HMDB00959		100	C7H11NO3	-H(+)	Tiglylglycine
154	157.037	2384.95	0.00011199	HMDB00462	C01551	100	C4H6N4O3	-H(+)	Allantoin
155	157.05	6955.87	0.000240103	HMDB00635		100	C7H10O4	-H(+)	Succinylacetone
155	157.05	6955.87	0.000240103	HMDB12241	C02631	100	C7H10O4	-H(+)	Isopropylmaleate
156	157.087	11729.1	0.000231872	HMDB00451		100	C8H14O3	-H(+)	cis-4-Hydroxycyclohexylacetic acid
156	157.087	11729.1	0.000231872	HMDB00909		100	C8H14O3	-H(+)	trans-4-Hydroxycyclohexylacetic acid
156	157.087	11729.1	0.000231872	HMDB10721		100	C8H14O3	-H(+)	3-Oxooctanoic acid
156	157.087	11729.1	0.000231872	HMDB13211		100	C8H14O3	-H(+)	Alpha-Ketooctanoic acid
157	157.123	79321.8	0.000203523	HMDB00798		100	C9H18O2	-H(+)	Oenanthic ether
157	157.123	79321.8	0.000203523	HMDB00847	C01601	100	C9H18O2	-H(+)	Pelargonic acid
158	158.06	2562.75	0.00067741	HMDB01190	C00637	100	C10H9NO	-H(+)	Indoleacetaldehyde
159	158.082	6181.26	0.000105753	HMDB00339		100	C7H13NO3	-H(+)	2-Methylbutyrylglycine
159	158.082	6181.26	0.000105753	HMDB00678		100	C7H13NO3	-H(+)	Isovalerylglycine
159	158.082	6181.26	0.000105753	HMDB00927		100	C7H13NO3	-H(+)	Valerylglycine
159	158.082	6181.26	0.000105753	HMDB11757		100	C7H13NO3	-H(+)	N-Acetylvaline
159	158.082	6181.26	0.000105753	HMDB12154	C02636	100	C7H13NO3	-H(+)	3-Dehydrocarnitine
159	158.082	6181.26	0.000105753	HMDB12175	C03087	100	C7H13NO3	-H(+)	5-Acetamidovalerate
160	159.03	5860.73	0.000178005	HMDB00225	C00322	100	C6H8O5	-H(+)	Oxoadipic acid
160	159.03	5860.73	0.000178005	HMDB00398	C00846	100	C6H8O5	-H(+)	3-Oxoadipic acid
161	159.066	10957.1	7.82e-05	HMDB00555		100	C7H12O4	-H(+)	3-Methyladipic acid
161	159.066	10957.1	7.82e-05	HMDB00857	C02656	100	C7H12O4	-H(+)	Pimelic acid
161	159.066	10957.1	7.82e-05	HMDB02441		100	C7H12O4	-H(+)	3,3-Dimethylglutaric acid
162	159.102	5074.31	0.000393887	HMDB00486		100	C8H16O3	-H(+)	7-Hydroxyoctanoic acid
162	159.102	5074.31	0.000393887	HMDB00711		100	C8H16O3	-H(+)	Hydroxyoctanoic acid
162	159.102	5074.31	0.000393887	HMDB01954		100	C8H16O3	-H(+)	3-Hydroxyoctanoic acid
162	159.102	5074.31	0.000393887	HMDB02264		100	C8H16O3	-H(+)	(R)-2-Hydroxycaprylic acid
162	159.102	5074.31	0.000393887	HMDB10722		100	C8H16O3	-H(+)	(R)-3-Hydroxyoctanoic acid
163	159.114	2371.03	0.00033341	HMDB02038	C02728	100	C7H16N2O2	-H(+)	N(6)-Methyllysine
163	159.114	2371.03	0.00033341	HMDB06009		100	C7H16N2O2	-H(+)	Isoputreanine
164	160.04	5184.09	0.000488756	HMDB02285		100	C9H7NO2	-H(+)	2-Indolecarboxylic acid
164	160.04	5184.09	0.000488756	HMDB03320	C19837	100	C9H7NO2	-H(+)	Indole-3-carboxylic acid
164	160.04	5184.09	0.000488756	HMDB04077	C05639	100	C9H7NO2	-H(+)	4,6-Dihydroxyquinoline
165	160.061	9180.42	3.3e-05	HMDB00510	C00956	100	C6H11NO4	-H(+)	Aminoadipic acid
166	160.974	8767.17	-0.000657784	HMDB03745	C03576	40	C2H6O3S2	+F(-)	Mesna
167	161.024	6049.07	0.000262274	HMDB02149		100	C9H6O3	-H(+)	3 Hydroxycoumarin
168	161.036	6333	0.000127416	HMDB00469	C03088	40	C5H6N2O3	+F(-)	5-Hydroxymethyluracil
169	161.046	66958.8	2.96e-05	HMDB00321	C02360	100	C6H10O5	-H(+)	2-Hydroxyadipic acid
169	161.046	66958.8	2.96e-05	HMDB00345		100	C6H10O5	-H(+)	3-Hydroxyadipic acid
169	161.046	66958.8	2.96e-05	HMDB00355		100	C6H10O5	-H(+)	3-Hydroxymethylglutaric acid
169	161.046	66958.8	2.96e-05	HMDB00368		100	C6H10O5	-H(+)	2(R)-Hydroxyadipic acid
169	161.046	66958.8	2.96e-05	HMDB00640		100	C6H10O5	-H(+)	Glucosan
170	162.041	3424.52	0.000975242	HMDB00802	C00715	100	C6H5N5O	-H(+)	Pterin
171	162.055	3551.16	0.000806528	HMDB01424		100	C9H9NO2	-H(+)	4-(3-Pyridyl)-3-butenoic acid
171	162.055	3551.16	0.000806528	HMDB04186	C05834	100	C9H9NO2	-H(+)	3-Methyldioxyindole
172	162.077	3223.19	-1.18e-05	HMDB11727		100	C6H13NO4	-H(+)	Bicine
173	163.04	9489.96	0.000164445	HMDB00205	C00166	100	C9H8O3	-H(+)	Phenylpyruvic acid
173	163.04	9489.96	0.000164445	HMDB01713	C12621	100	C9H8O3	-H(+)	m-Coumaric acid
173	163.04	9489.96	0.000164445	HMDB02035	C00811	100	C9H8O3	-H(+)	4-Hydroxycinnamic acid
173	163.04	9489.96	0.000164445	HMDB02641	C01772	100	C9H8O3	-H(+)	2-Hydroxycinnamic acid
173	163.04	9489.96	0.000164445	HMDB12225	C02763	100	C9H8O3	-H(+)	Enol-phenylpyruvate
174	163.061	6890.33	0.000138157	HMDB00174	C01019	100	C6H12O5	-H(+)	L-Fucose
174	163.061	6890.33	0.000138157	HMDB00849	C00507	100	C6H12O5	-H(+)	Rhamnose
174	163.061	6890.33	0.000138157	HMDB02712	C07326	100	C6H12O5	-H(+)	1,5-Anhydrosorbitol
174	163.061	6890.33	0.000138157	HMDB03081	C02095	100	C6H12O5	-H(+)	Beta-D-Fucose
174	163.061	6890.33	0.000138157	HMDB10207	C00861	100	C6H12O5	-H(+)	L-Rhamnulose
174	163.061	6890.33	0.000138157	HMDB12327	C02781	100	C6H12O5	-H(+)	2-Deoxygalactopyranose
175	163.077	10331.2	-9.84e-05	HMDB00329		100	C10H12O2	-H(+)	2-Phenylbutyric acid
175	163.077	10331.2	-9.84e-05	HMDB00543		100	C10H12O2	-H(+)	Benzenebutanoic acid
175	163.077	10331.2	-9.84e-05	HMDB01955		100	C10H12O2	-H(+)	3-Phenylbutyric acid
175	163.077	10331.2	-9.84e-05	HMDB05802	C10469	100	C10H12O2	-H(+)	Isoeugenol
175	163.077	10331.2	-9.84e-05	HMDB05809	C10453	100	C10H12O2	-H(+)	Eugenol
176	164.037	17078.4	0.0015126	HMDB02005	C02989	85	C5H11NO3S	-H(+)	Methionine sulfoxide
177	164.057	2758.75	0.000614183	HMDB00897	C02242	100	C6H7N5O	-H(+)	7-Methylguanine
177	164.057	2758.75	0.000614183	HMDB01566	C02230	100	C6H7N5O	-H(+)	3-Methylguanine
177	164.057	2758.75	0.000614183	HMDB03282	C04152	100	C6H7N5O	-H(+)	1-Methylguanine
177	164.057	2758.75	0.000614183	HMDB06040	C04153	100	C6H7N5O	-H(+)	N2-Methylguanine
178	164.072	148396	9.65e-05	HMDB00159	C00079	100	C9H11NO2	-H(+)	L-Phenylalanine
178	164.072	148396	9.65e-05	HMDB01007		100	C9H11NO2	-H(+)	3-Pyridinebutanoic acid
178	164.072	148396	9.65e-05	HMDB04992	C07527	100	C9H11NO2	-H(+)	Benzocaine
178	164.072	148396	9.65e-05	HMDB06044		100	C9H11NO2	-H(+)	Norsalsolinol
179	165.019	19619.6	6.94e-05	HMDB02107	C01606	100	C8H6O4	-H(+)	Phthalic acid
179	165.019	19619.6	6.94e-05	HMDB02334		100	C8H6O4	-H(+)	Benzoquinoneacetic acid
179	165.019	19619.6	6.94e-05	HMDB02428	C06337	100	C8H6O4	-H(+)	Terephthalic acid
180	165.04	30282.9	6.31e-05	HMDB00539	C00878	100	C5H10O6	-H(+)	Arabinonic acid
180	165.04	30282.9	6.31e-05	HMDB00867	C01685	100	C5H10O6	-H(+)	Ribonic acid
181	165.092	9321.3	0.000349313	HMDB04586	C11924	100	C10H14O2	-H(+)	Perillic acid
182	166.018	11683.7	0.000113539	HMDB06462		100	C4H9NO4S	-H(+)	Homocysteinesulfinic acid
183	166.052	9366.09	-0.000552605	HMDB01545	C00250	100	C8H9NO3	-H(+)	Pyridoxal
183	166.052	9366.09	-0.000552605	HMDB04290	C06051	100	C8H9NO3	-H(+)	Isopyridoxal
184	166.087	2159.03	0.000204716	HMDB00022	C05587	100	C9H13NO2	-H(+)	3-Methoxytyramine
184	166.087	2159.03	0.000204716	HMDB02182	C07441	100	C9H13NO2	-H(+)	Phenylephrine
184	166.087	2159.03	0.000204716	HMDB04826	C04548	100	C9H13NO2	-H(+)	p-Synephrine
184	166.087	2159.03	0.000204716	HMDB12162		100	C9H13NO2	-H(+)	4-Methoxytyramine
185	166.967	2317.23	-0.00152627	HMDB04045	C05528	66	C3H4O6S	-H(+)	3-Sulfopyruvic acid
186	166.975	4437.01	0.000127652	HMDB00263	C00074	100	C3H5O6P	-H(+)	Phosphoenolpyruvic acid
187	167.021	5358.58	0.000224484	HMDB00289	C00366	100	C5H4N4O3	-H(+)	Uric acid
188	167.034	9903.61	0.000565827	HMDB00130	C00544	100	C8H8O4	-H(+)	Homogentisic acid
188	167.034	9903.61	0.000565827	HMDB00484	C06672	100	C8H8O4	-H(+)	Vanillic acid
188	167.034	9903.61	0.000565827	HMDB00750		100	C8H8O4	-H(+)	3-Hydroxymandelic acid
188	167.034	9903.61	0.000565827	HMDB00822	C11527	100	C8H8O4	-H(+)	p-Hydroxymandelic acid
188	167.034	9903.61	0.000565827	HMDB01336	C01161	100	C8H8O4	-H(+)	3,4-Dihydroxybenzeneacetic acid
188	167.034	9903.61	0.000565827	HMDB01868		100	C8H8O4	-H(+)	5-Methoxysalicylic acid
188	167.034	9903.61	0.000565827	HMDB06242	C05577	100	C8H8O4	-H(+)	3,4-Dihydroxymandelaldehyde
189	167.071	9241.32	0.000619137	HMDB00227	C00418	40	C6H12O4	+F(-)	Mevalonic acid
189	167.071	9241.32	0.000619137	HMDB12140	C06007	40	C6H12O4	+F(-)	(R) 2,3-Dihydroxy-3-methylvalerate
190	167.082	3471.62	0.00100115	HMDB01431	C00534	100	C8H12N2O2	-H(+)	Pyridoxamine
191	167.108	16420.7	0.000190198	HMDB13105		100	C10H16O2	-H(+)	trans-4,5-epoxy-2(E)-decenal
192	167.996	4553.1	0.00157539	HMDB02757	C00506	63	C3H7NO5S	-H(+)	Cysteic acid
193	168.99	12951.2	0.000706882	HMDB01112	C00118	100	C3H7O6P	-H(+)	D-Glyceraldehyde 3-phosphate
193	168.99	12951.2	0.000706882	HMDB01473	C00111	100	C3H7O6P	-H(+)	Dihydroxyacetone phosphate
194	169.013	5932.51	0.000996289	HMDB05807	C01424	100	C7H6O5	-H(+)	Gallic acid
195	169.123	6463.17	8.59e-05	HMDB04980		100	C10H18O2	-H(+)	cis-4-Decenoic acid
195	169.123	6463.17	8.59e-05	HMDB04981		100	C10H18O2	-H(+)	cis-4-Decenoic acid
195	169.123	6463.17	8.59e-05	HMDB10726		100	C10H18O2	-H(+)	trans-Dec-2-enoic acid
195	169.123	6463.17	8.59e-05	HMDB12183	C18202	100	C10H18O2	-H(+)	8-Methylnonenoate
196	170.047	9471.77	-0.000967599	HMDB12289	C03972	100	C7H9NO4	-H(+)	Tetrahydrodipicolinate
197	170.119	1492.24	9.79e-05	HMDB05015		100	C9H17NO2	-H(+)	Gabapentin
198	171.007	65442	-0.000200803	HMDB00126	C00093	100	C3H9O6P	-H(+)	Glycerol 3-phosphate
198	171.007	65442	-0.000200803	HMDB02520	C02979	100	C3H9O6P	-H(+)	Beta-Glycerophosphoric acid
199	171.042	4902.75	-0.00115724	HMDB01212	C05565	86	C6H8N2O4	-H(+)	Hydantoin-5-propionic acid
200	171.066	20942.1	0.000211394	HMDB00341		100	C8H12O4	-H(+)	2-Octenedioic acid
200	171.066	20942.1	0.000211394	HMDB04982		100	C8H12O4	-H(+)	cis-4-Octenedioic acid
200	171.066	20942.1	0.000211394	HMDB13312		100	C8H12O4	-H(+)	trans-3-Octenedioic acid
201	171.078	14324.5	-4.55e-05	HMDB00721		100	C7H12N2O3	-H(+)	Glycylproline
201	171.078	14324.5	-4.55e-05	HMDB11178		100	C7H12N2O3	-H(+)	L-prolyl-L-glycine
202	171.139	24917.3	9.15e-05	HMDB00511	C01571	100	C10H20O2	-H(+)	Capric acid
203	172.061	5653.5	0.000117725	HMDB06488	C01250	100	C7H11NO4	-H(+)	N-Acetyl-L-glutamate 5-semialdehyde
204	172.098	8526.12	0.000136858	HMDB00701		100	C8H15NO3	-H(+)	Hexanoylglycine
204	172.098	8526.12	0.000136858	HMDB00747		100	C8H15NO3	-H(+)	Isovalerylalanine
204	172.098	8526.12	0.000136858	HMDB02087		100	C8H15NO3	-H(+)	Isovalerylsarcosine
204	172.098	8526.12	0.000136858	HMDB11756	C02710	100	C8H15NO3	-H(+)	N-Acetylleucine
205	173.009	20032.1	-0.000134226	HMDB00072	C00417	100	C6H6O6	-H(+)	cis-Aconitic acid
205	173.009	20032.1	-0.000134226	HMDB00958	C02341	100	C6H6O6	-H(+)	trans-Aconitic acid
205	173.009	20032.1	-0.000134226	HMDB01264	C05422	100	C6H6O6	-H(+)	Dehydroascorbic acid
206	173.045	9980.09	0.000106806	HMDB03070	C00493	100	C7H10O5	-H(+)	Shikimic acid
206	173.045	9980.09	0.000106806	HMDB12149	C04236	100	C7H10O5	-H(+)	2-Isopropyl-3-oxosuccinate
207	173.082	19215.5	-9.54e-06	HMDB00893	C08278	100	C8H14O4	-H(+)	Suberic acid
207	173.082	19215.5	-9.54e-06	HMDB02023		100	C8H14O4	-H(+)	Ethyladipic acid
208	173.104	133373	0.000163579	HMDB00517	C00062	100	C6H14N4O2	-H(+)	L-Arginine
208	173.104	133373	0.000163579	HMDB03416	C00792	100	C6H14N4O2	-H(+)	D-Arginine
209	174.02	2923	-0.000446719	HMDB02916	C02235	50	C6H5NO4	+F(-)	4-Nitrocatechol
209	174.02	2923	-0.000446719	HMDB06200		50	C6H5NO4	+F(-)	2,4-Dihydroxy-nitrophenol
210	174.041	429818	2.65e-05	HMDB00812	C01042	100	C6H9NO5	-H(+)	N-Acetyl-L-aspartic acid
210	174.041	429818	2.65e-05	HMDB03470	C01045	100	C6H9NO5	-H(+)	N-Formyl-L-glutamic acid
211	175.025	10107.5	-6.6e-05	HMDB00044	C01041	100	C6H8O6	-H(+)	Ascorbic acid
211	175.025	10107.5	-6.6e-05	HMDB06355	C02670	100	C6H8O6	-H(+)	D-Glucurono-6,3-lactone
212	175.06	15787.9	0.00115398	HMDB00402	C02504	87	C7H12O5	-H(+)	2-Isopropylmalic acid
212	175.06	15787.9	0.00115398	HMDB02025		87	C7H12O5	-H(+)	2,3-Dimethyl-3-hydroxyglutaric acid
212	175.06	15787.9	0.00115398	HMDB12156	C04411	87	C7H12O5	-H(+)	3-Isopropylmalate
213	176.072	2517.12	-0.000139883	HMDB01855		100	C10H11NO2	-H(+)	5-Hydroxytryptophol
213	176.072	2517.12	-0.000139883	HMDB12490		100	C10H11NO2	-H(+)	1,2-Dehydrosalsolinol
214	177.034	13235.9	0.000105046	HMDB00078	C01419	100	C5H10N2O3S	-H(+)	Cysteinylglycine
215	177.056	15248.6	-0.000565821	HMDB02040		100	C10H10O3	-H(+)	4-Methoxycinnamic acid
216	177.092	8169.07	0.000336908	HMDB02043		100	C11H14O2	-H(+)	5-Phenylvaleric acid
217	178.037	2713.23	0.00037235	HMDB00704	C03975	100	C6H5N5O2	-H(+)	Isoxanthopterin
218	178.051	27060	-3.31e-05	HMDB00714	C01586	100	C9H9NO3	-H(+)	Hippuric acid
218	178.051	27060	-3.31e-05	HMDB00992	C19569	100	C9H9NO3	-H(+)	3-Succinoylpyridine
218	178.051	27060	-3.31e-05	HMDB12884		100	C9H9NO3	-H(+)	Adrenochrome
219	178.087	5209.28	0.000150334	HMDB01189		100	C10H13NO2	-H(+)	2(N)-Methyl-norsalsolinol
219	178.087	5209.28	0.000150334	HMDB05199	C09642	100	C10H13NO2	-H(+)	(R)-Salsolinol
220	179.035	8448.55	2.41e-05	HMDB00707	C01179	100	C9H8O4	-H(+)	4-Hydroxyphenylpyruvic acid
220	179.035	8448.55	2.41e-05	HMDB01879	C01405	100	C9H8O4	-H(+)	Aspirin
220	179.035	8448.55	2.41e-05	HMDB01964	C01481	100	C9H8O4	-H(+)	Caffeic acid
220	179.035	8448.55	2.41e-05	HMDB02130		100	C9H8O4	-H(+)	Monomethyl phthalate
220	179.035	8448.55	2.41e-05	HMDB03501	C01481	100	C9H8O4	-H(+)	3,4-Dihydroxy-trans-cinnamate
220	179.035	8448.55	2.41e-05	HMDB06915	C05350	100	C9H8O4	-H(+)	2-Hydroxy-3-(4-hydroxyphenyl)propenoic acid
220	179.035	8448.55	2.41e-05	HMDB11663		100	C9H8O4	-H(+)	3-Hydroxyphenylpyruvic acid
221	179.046	9947.81	-7.09e-05	HMDB03269	C05380	100	C8H8N2O3	-H(+)	Nicotinuric acid
222	179.056	538757	2.96e-05	HMDB00122	C00221	100	C6H12O6	-H(+)	D-Glucose
222	179.056	538757	2.96e-05	HMDB00143	C00984	100	C6H12O6	-H(+)	D-Galactose
222	179.056	538757	2.96e-05	HMDB00169	C00936	100	C6H12O6	-H(+)	D-Mannose
222	179.056	538757	2.96e-05	HMDB00211	C00137	100	C6H12O6	-H(+)	Myoinositol
222	179.056	538757	2.96e-05	HMDB00346		100	C6H12O6	-H(+)	3-Deoxyarabinohexonic acid
222	179.056	538757	2.96e-05	HMDB00516	C00221	100	C6H12O6	-H(+)	Beta-D-Glucose
222	179.056	538757	2.96e-05	HMDB00660	C02336	100	C6H12O6	-H(+)	D-Fructose
222	179.056	538757	2.96e-05	HMDB01151	C01487	100	C6H12O6	-H(+)	Allose
222	179.056	538757	2.96e-05	HMDB01266	C08356	100	C6H12O6	-H(+)	L-Sorbose
222	179.056	538757	2.96e-05	HMDB03345	C00267	100	C6H12O6	-H(+)	Alpha-D-Glucose
222	179.056	538757	2.96e-05	HMDB03418	C00795	100	C6H12O6	-H(+)	D-Tagatose
222	179.056	538757	2.96e-05	HMDB03449	C00962	100	C6H12O6	-H(+)	Beta-D-Galactose
222	179.056	538757	2.96e-05	HMDB06088	C06153	100	C6H12O6	-H(+)	Scyllitol
222	179.056	538757	2.96e-05	HMDB12326	C15923	100	C6H12O6	-H(+)	L-Gulose
223	180.067	149705	0.000100805	HMDB00158	C00082	100	C9H11NO3	-H(+)	L-Tyrosine
223	180.067	149705	0.000100805	HMDB01119	C19579	100	C9H11NO3	-H(+)	4-Hydroxy-4-(3-pyridyl)-butanoic acid
223	180.067	149705	0.000100805	HMDB02184		100	C9H11NO3	-H(+)	L-Threo-3-Phenylserine
223	180.067	149705	0.000100805	HMDB03831	C04368	100	C9H11NO3	-H(+)	Beta-Tyrosine
223	180.067	149705	0.000100805	HMDB06050		100	C9H11NO3	-H(+)	o-Tyrosine
224	180.103	3054	0.000427021	HMDB00062	C00318	40	C7H15NO3	+F(-)	L-Carnitine
225	181.036	3906.75	0.000731914	HMDB01970		100	C6H6N4O3	-H(+)	3-Methyluric acid
225	181.036	3906.75	0.000731914	HMDB01973		100	C6H6N4O3	-H(+)	9-Methyluric acid
225	181.036	3906.75	0.000731914	HMDB03099	C16359	100	C6H6N4O3	-H(+)	1-Methyluric acid
225	181.036	3906.75	0.000731914	HMDB11107	C16355	100	C6H6N4O3	-H(+)	7-Methyluric acid
226	181.051	10969.6	-0.000304381	HMDB00118	C05582	100	C9H10O4	-H(+)	Homovanillic acid
226	181.051	10969.6	-0.000304381	HMDB00333		100	C9H10O4	-H(+)	Isohomovanillic acid
226	181.051	10969.6	-0.000304381	HMDB00423	C10447	100	C9H10O4	-H(+)	3,4-Dihydroxyhydrocinnamic acid
226	181.051	10969.6	-0.000304381	HMDB00755	C03672	100	C9H10O4	-H(+)	Hydroxyphenyllactic acid
226	181.051	10969.6	-0.000304381	HMDB02643		100	C9H10O4	-H(+)	3-(3-hydroxyphenyl)-3-hydroxypropanoic acid
226	181.051	10969.6	-0.000304381	HMDB04061	C05583	100	C9H10O4	-H(+)	3-Methoxy-4-hydroxyphenylglycolaldehyde
227	181.072	136565	-6.18e-05	HMDB00107	C01697	100	C6H14O6	-H(+)	Galactitol
227	181.072	136565	-6.18e-05	HMDB00247	C00794	100	C6H14O6	-H(+)	Sorbitol
227	181.072	136565	-6.18e-05	HMDB00765	C00392	100	C6H14O6	-H(+)	Mannitol
227	181.072	136565	-6.18e-05	HMDB11632	C01507	100	C6H14O6	-H(+)	L-Iditol
228	182.029	2395.86	-0.000746084	HMDB01890	C06809	40	C5H9NO3S	+F(-)	Acetylcysteine
229	182.046	12873.9	4.04e-05	HMDB00017	C00847	100	C8H9NO4	-H(+)	4-Pyridoxic acid
230	182.082	5281.75	0.000122581	HMDB00068	C00788	100	C9H13NO3	-H(+)	Epinephrine
230	182.082	5281.75	0.000122581	HMDB00819	C05589	100	C9H13NO3	-H(+)	Normetanephrine
230	182.082	5281.75	0.000122581	HMDB02832	C17925	100	C9H13NO3	-H(+)	Methylnoradrenaline
231	182.97	4839.22	-0.000120133	HMDB01024	C03232	100	C3H5O7P	-H(+)	Phosphohydroxypyruvic acid
232	183.064	7946.11	0.0020947	HMDB01490	C05594	54	C9H12O4	-H(+)	Vanylglycol
233	184.002	264367	-0.000128166	HMDB00272	C01005	100	C3H8NO6P	-H(+)	Phosphoserine
233	184.002	264367	-0.000128166	HMDB01721	C01005	100	C3H8NO6P	-H(+)	DL-O-Phosphoserine
234	184.986	14063.1	-0.000119756	HMDB00362		100	C3H7O7P	-H(+)	2-Phosphoglyceric acid
234	184.986	14063.1	-0.000119756	HMDB00807	C00597	100	C3H7O7P	-H(+)	3-Phosphoglyceric acid
234	184.986	14063.1	-0.000119756	HMDB03391	C00631	100	C3H7O7P	-H(+)	2-Phospho-D-glyceric acid
235	185.118	11195.2	0.000250363	HMDB10724		100	C10H18O3	-H(+)	3-Oxodecanoic acid
236	185.155	12611.6	0.000178687	HMDB00947	C17715	100	C11H22O2	-H(+)	Undecanoic acid
236	185.155	12611.6	0.000178687	HMDB02373		100	C11H22O2	-H(+)	4,6-Dimethylnonanoic acid
237	186.077	2985.15	0.000622676	HMDB12150	C05548	100	C8H13NO4	-H(+)	2-Keto-6-acetamidocaproate
238	186.114	4463.58	1.46e-05	HMDB13010		100	C9H17NO3	-H(+)	N-Heptanoylglycine
239	186.161	2672.08	0.000410875	HMDB01276	C00612	100	C9H21N3O	-H(+)	N1-Acetylspermidine
239	186.161	2672.08	0.000410875	HMDB02189	C01029	100	C9H21N3O	-H(+)	N8-Acetylspermidine
240	187.023	4693.38	0.00156861	HMDB06357	C04225	64	C7H8O6	-H(+)	cis-2-Methylaconitate
241	187.075	9635.58	-0.0026329	HMDB06029		56	C7H12N2O4	-H(+)	N-Acetylglutamine
241	187.075	9635.58	-0.0026329	HMDB11173		56	C7H12N2O4	-H(+)	L-glycyl-L-hydroxyproline
242	187.097	26893.5	8.24e-05	HMDB00784	C08261	100	C9H16O4	-H(+)	Azelaic acid
242	187.097	26893.5	8.24e-05	HMDB11717		100	C9H16O4	-H(+)	Nonate
243	187.109	9719.49	2.26e-05	HMDB00206	C02727	100	C8H16N2O3	-H(+)	N6-Acetyl-L-lysine
243	187.109	9719.49	2.26e-05	HMDB00446	C12989	100	C8H16N2O3	-H(+)	N-Alpha-acetyllysine
243	187.109	9719.49	2.26e-05	HMDB00759	C02155	100	C8H16N2O3	-H(+)	Glycyl-L-leucine
244	187.134	6998.02	0.000331207	HMDB02203		100	C10H20O3	-H(+)	3-Hydroxycapric acid
244	187.134	6998.02	0.000331207	HMDB10725		100	C10H20O3	-H(+)	(R)-3-Hydroxydecanoic acid
245	188.056	34347.2	-4.37e-05	HMDB00590		100	C7H11NO5	-H(+)	Glutarylglycine
245	188.056	34347.2	-4.37e-05	HMDB01138	C00624	100	C7H11NO5	-H(+)	N-Acetylglutamic acid
246	189.005	4073.42	-0.000589518	HMDB03974	C05379	100	C6H6O7	-H(+)	Oxalosuccinic acid
247	189.052	9474.87	-0.00029424	HMDB11165		100	C6H10N2O5	-H(+)	L-beta-aspartyl-L-glycine
248	189.077	41748.3	3.12e-05	HMDB00325		100	C8H14O5	-H(+)	3-Hydroxysuberic acid
249	189.088	9151.38	-0.000404851	HMDB01370	C00666	100	C7H14N2O4	-H(+)	Diaminopimelic acid
250	189.102	3339.72	0.00109771	HMDB04095	C05659	91	C11H14N2O	-H(+)	5-Methoxytryptamine
250	189.102	3339.72	0.00109771	HMDB04369	C06212	91	C11H14N2O	-H(+)	N-Methylserotonin
251	190.054	24787	0.000110226	HMDB11745	C02712	100	C7H13NO3S	-H(+)	N-Acetyl-L-methionine
252	191.02	624357	-0.000166392	HMDB00094	C00158	100	C6H8O7	-H(+)	Citric acid
252	191.02	624357	-0.000166392	HMDB00193	C00311	100	C6H8O7	-H(+)	Isocitric acid
252	191.02	624357	-0.000166392	HMDB01874	C00451	100	C6H8O7	-H(+)	D-threo-Isocitric acid
252	191.02	624357	-0.000166392	HMDB05971	C04575	100	C6H8O7	-H(+)	Diketogulonic acid
252	191.02	624357	-0.000166392	HMDB06511	C04575	100	C6H8O7	-H(+)	2,3-Diketo-L-gulonate
253	192.077	3780.8	0.000657951	HMDB04225	C03771	40	C6H11N3O3	+F(-)	2-Oxoarginine
254	192.103	2195.84	0.000242448	HMDB03626		100	C11H15NO2	-H(+)	(R)-N-Methylsalsolinol
254	192.103	2195.84	0.000242448	HMDB03892		100	C11H15NO2	-H(+)	(S)-N-Methylsalsolinol
254	192.103	2195.84	0.000242448	HMDB12469	C09640	100	C11H15NO2	-H(+)	(-)-Salsoline
254	192.103	2195.84	0.000242448	HMDB12484		100	C11H15NO2	-H(+)	(R)-1,2-dimethyl-5,6-dihydroxy-tetrahydroisoquinoline
255	193.035	9337.23	0.000218117	HMDB00127	C00191	100	C6H10O7	-H(+)	D-Glucuronic acid
255	193.035	9337.23	0.000218117	HMDB02545	C08348	100	C6H10O7	-H(+)	Galacturonic acid
255	193.035	9337.23	0.000218117	HMDB02704	C06472	100	C6H10O7	-H(+)	Iduronic acid
255	193.035	9337.23	0.000218117	HMDB03363	C00470	100	C6H10O7	-H(+)	Pectic acid
255	193.035	9337.23	0.000218117	HMDB03402	C08348	100	C6H10O7	-H(+)	Pectin
255	193.035	9337.23	0.000218117	HMDB06334	C00618	100	C6H10O7	-H(+)	3-Dehydro-L-gulonate
255	193.035	9337.23	0.000218117	HMDB11731	C01062	100	C6H10O7	-H(+)	5-Keto-D-gluconate
255	193.035	9337.23	0.000218117	HMDB11732	C03342	100	C6H10O7	-H(+)	2-Keto-L-gluconate
256	193.051	7156.68	2.92e-05	HMDB00954	C01494	100	C10H10O4	-H(+)	trans-Ferulic acid
256	193.051	7156.68	2.92e-05	HMDB00955	C10470	100	C10H10O4	-H(+)	Isoferulic acid
256	193.051	7156.68	2.92e-05	HMDB02120		100	C10H10O4	-H(+)	Monoethyl phthalate
257	193.061	3742.61	0.000370635	HMDB01867	D06890	100	C9H10N2O3	-H(+)	4-Aminohippuric acid
258	194.046	4621.86	0.000294326	HMDB00840	C07588	100	C9H9NO4	-H(+)	Salicyluric acid
258	194.046	4621.86	0.000294326	HMDB01229	C00822	100	C9H9NO4	-H(+)	Dopaquinone
258	194.046	4621.86	0.000294326	HMDB02016		100	C9H9NO4	-H(+)	4-Carboxyphenylglycine
258	194.046	4621.86	0.000294326	HMDB02404		100	C9H9NO4	-H(+)	Alpha-Hydroxyhippuric acid
258	194.046	4621.86	0.000294326	HMDB04067	C05604	100	C9H9NO4	-H(+)	Leucodopachrome
258	194.046	4621.86	0.000294326	HMDB06116		100	C9H9NO4	-H(+)	3-Hydroxyhippuric acid
259	194.059	3856.83	0.00197665	HMDB00197	C00954	20	C10H9NO2	+F(-)	Indoleacetic acid
259	194.059	3856.83	0.00197665	HMDB04073	C05634	20	C10H9NO2	+F(-)	5-Hydroxyindoleacetaldehyde
259	194.059	3856.83	-0.0020461	HMDB03157	C03139	20	C5H9N3O4	+F(-)	Guanidinosuccinic acid
260	194.082	6322.4	-2.33e-05	HMDB02201		40	C7H13NO4	+F(-)	N-Carboxyethyl-g-aminobutyric acid
261	195.041	5155.51	0.000474175	HMDB00828	C00438	40	C5H8N2O5	+F(-)	Ureidosuccinic acid
262	195.051	246130	-0.000216851	HMDB00565	C00880	100	C6H12O7	-H(+)	Galactonic acid
262	195.051	246130	-0.000216851	HMDB00625	C00257	100	C6H12O7	-H(+)	Gluconic acid
262	195.051	246130	-0.000216851	HMDB03290	C00800	100	C6H12O7	-H(+)	Gulonic acid
263	196.013	1717.78	-9.62e-05	HMDB03705	C03166	100	C3H8N3O5P	-H(+)	Phosphoguanidinoacetate
264	196.073	6813.02	9.37e-05	HMDB12271		40	C5H11N3O4	+F(-)	O-Ureidohomoserine
265	197.081	6955.02	0.000473609	HMDB04998		100	C10H14O4	-H(+)	Guaifenesin
266	197.154	10659.2	0.00020963	HMDB00529		100	C12H22O2	-H(+)	5-Dodecenoic acid
266	197.154	10659.2	0.00020963	HMDB10729		100	C12H22O2	-H(+)	trans-Dodec-2-enoic acid
267	198.017	2096.36	0.000502137	HMDB03484	C01102	100	C4H10NO6P	-H(+)	O-Phosphohomoserine
267	198.017	2096.36	0.000502137	HMDB11185	C12147	100	C4H10NO6P	-H(+)	O-Phosphothreonine
268	198.075	2382.12	0.00206536	HMDB01514	C00329	19	C6H13NO5	+F(-)	Glucosamine
268	198.075	2382.12	0.00206536	HMDB02030		19	C6H13NO5	+F(-)	Fructosamine
269	198.112	1780.31	0.00108002	HMDB06406	C12448	100	C10H17NO3	-H(+)	Ecgonine methyl ester
270	199.024	5255.15	0.000578658	HMDB01268	C01061	100	C8H8O6	-H(+)	4-Fumarylacetoacetic acid
270	199.024	5255.15	0.000578658	HMDB02052		100	C8H8O6	-H(+)	Maleylacetoacetic acid
271	199.043	4833.26	5.87e-05	HMDB01087	C03089	40	C6H12O4S	+F(-)	5-Methylthioribose
272	199.098	12591.2	-1.96e-06	HMDB00603		100	C10H16O4	-H(+)	cis-4-Decenedioic acid
272	199.098	12591.2	-1.96e-06	HMDB13226		100	C10H16O4	-H(+)	cis-4-Decenedioic acid
272	199.098	12591.2	-1.96e-06	HMDB13227		100	C10H16O4	-H(+)	cis-5-Decenedioic acid
273	199.17	42508.3	7.14e-05	HMDB00638	C02679	100	C12H24O2	-H(+)	Dodecanoic acid
274	199.969	1120.21	0.000216056	HMDB00731	C05824	100	C3H7NO5S2	-H(+)	Cysteine-S-sulfate
275	200.093	2564.95	0.00174931	HMDB02249		23	C7H11N5O	+F(-)	6-methyltetrahydropterin
276	200.129	2695.72	3.13e-05	HMDB00832		100	C10H19NO3	-H(+)	Capryloylglycine
276	200.129	2695.72	3.13e-05	HMDB13116		100	C10H19NO3	-H(+)	Valproylglycine
277	201.113	15102.9	-2.23e-05	HMDB00792	C08277	100	C10H18O4	-H(+)	Sebacic acid
278	201.135	15034.5	0.000987799	HMDB01539	C03626	100	C8H18N4O2	-H(+)	Dimethyl-L-arginine
278	201.135	15034.5	0.000987799	HMDB03334		100	C8H18N4O2	-H(+)	Symmetric dimethylarginine
279	202.1	1982.33	-0.00120691	HMDB13318	C00977	86	C11H13N3O	-H(+)	Tryptophanamide
280	202.109	10336.9	-6.62e-05	HMDB00201	C02571	100	C9H17NO4	-H(+)	L-Acetylcarnitine
281	203.068	12859.9	-0.000258259	HMDB11162		100	C7H12N2O5	-H(+)	L-beta-aspartyl-L-alanine
281	203.068	12859.9	-0.000258259	HMDB11667		100	C7H12N2O5	-H(+)	5-L-Glutamylglycine
282	203.083	49724.6	-6.83e-05	HMDB00929	C00078	100	C11H12N2O2	-H(+)	L-Tryptophan
282	203.083	49724.6	-6.83e-05	HMDB13609	C00525	100	C11H12N2O2	-H(+)	D-Tryptophan
283	204.052	3450.74	0.000510059	HMDB00962	C00248	100	C8H15NOS2	-H(+)	Lipoamide
284	204.067	3391.99	-0.000364614	HMDB00671	C02043	100	C11H11NO3	-H(+)	Indolelactic acid
284	204.067	3391.99	-0.000364614	HMDB04096	C05660	100	C11H11NO3	-H(+)	5-Methoxyindoleacetate
284	204.067	3391.99	-0.000364614	HMDB11621		100	C11H11NO3	-H(+)	Cinnamoylglycine
285	204.102	3639.43	0.000664922	HMDB06348	C12449	40	C9H15NO3	+F(-)	Pseudoecgonine
285	204.102	3639.43	0.000664922	HMDB06548	C10858	40	C9H15NO3	+F(-)	Ecgonine
286	204.124	3342.51	-1.28e-05	HMDB04231	C05944	100	C9H19NO4	-H(+)	Pantothenol
287	205.035	5889.88	9.3e-05	HMDB00379	C02225	100	C7H10O7	-H(+)	2-Methylcitric acid
287	205.035	5889.88	9.3e-05	HMDB03518	C01251	100	C7H10O7	-H(+)	Homocitric acid
287	205.035	5889.88	9.3e-05	HMDB06471	C04593	100	C7H10O7	-H(+)	Methylisocitric acid
287	205.035	5889.88	0.000962025	HMDB01451	C16241	100	C8H14O2S2	-H(+)	Lipoic acid
288	205.123	5861.32	-8.65e-06	HMDB01925	C01588	100	C13H18O2	-H(+)	Ibuprofen
289	206.082	4584.2	0.000368686	HMDB00512	C03519	100	C11H13NO3	-H(+)	N-Acetyl-L-phenylalanine
289	206.082	4584.2	0.000368686	HMDB00860		100	C11H13NO3	-H(+)	Phenylpropionylglycine
289	206.082	4584.2	0.000368686	HMDB02042		100	C11H13NO3	-H(+)	3-Phenylpropionylglycine
290	206.091	2863.24	0.00252585	HMDB11603	C16453	48	C10H13N3O2	-H(+)	4-(Methylnitrosamino)-1-(3-pyridyl)-1-butanone
291	207.012	27814.9	-4.53e-05	HMDB11635		40	C7H8O4S	+F(-)	p-Cresol sulfate
292	207.066	13664	-0.000121546	HMDB12127	C09816	100	C11H12O4	-H(+)	(R)-2-Benzylsuccinate
293	207.082	9806.14	-0.000228624	HMDB03066	C15589	100	C15H12O	-H(+)	Chalcone
294	208.006	2371.01	0.00104341	HMDB04823		56	C6H7NO4S	+F(-)	Lanthionine ketimine
295	209.031	9162.4	-0.00119108	HMDB00639	C00879	84	C6H10O8	-H(+)	Galactaric acid
295	209.031	9162.4	-0.00119108	HMDB00663	C00818	84	C6H10O8	-H(+)	Glucaric acid
296	209.046	8381.74	-9.9e-05	HMDB11714		100	C10H10O5	-H(+)	Vanilpyruvic acid
297	209.067	4848.85	0.000109113	HMDB03219	C08355	100	C7H14O7	-H(+)	Sedoheptulose
298	209.082	10544.7	-1.09e-05	HMDB13070	C02325	100	C11H14O4	-H(+)	Sinapyl alcohol
299	210.029	25153.7	-0.000267439	HMDB01511	C02305	100	C4H10N3O5P	-H(+)	Phosphocreatine
300	210.039	9663.2	0.00131944	HMDB11639		76	C9H9NO5	-H(+)	Topaquinone
301	211.06	12947.3	0.000843993	HMDB00913		100	C10H12O5	-H(+)	Vanillactic acid
302	211.111	8801.42	-0.00261884	HMDB11180		38	C10H16N2O3	-H(+)	L-prolyl-L-proline
303	211.997	10808.8	-0.000278338	HMDB12250	C03082	100	C4H8NO7P	-H(+)	L-Aspartyl-4-phosphate
304	213.091	5312.45	0.00120954	HMDB12111	C16015	83	C14H14O2	-H(+)	(+)-(1R,2R)-1,2-Diphenylethane-1,2-diol
305	213.126	3640.98	-0.00144786	HMDB03581	C01909	87	C10H18N2O3	-H(+)	Dethiobiotin
306	213.149	12508.7	0.000169506	HMDB10727	C02367	100	C12H22O3	-H(+)	3-Oxododecanoic acid
307	213.186	15129.2	-4.9e-05	HMDB00910	C17076	100	C13H26O2	-H(+)	Tridecanoic acid
308	214.049	389300	-3.61e-05	HMDB00114	C01233	100	C5H14NO6P	-H(+)	Glycerylphosphorylethanolamine
309	214.145	7957.43	-0.00018564	HMDB13279		100	C11H21NO3	-H(+)	N-Nonanoylglycine
310	215.129	14188.5	5.01e-05	HMDB00888		100	C11H20O4	-H(+)	Undecanedioic acid
311	215.165	6884.62	-9.73e-06	HMDB00387		100	C12H24O3	-H(+)	3-Hydroxydodecanoic acid
311	215.165	6884.62	-9.73e-06	HMDB02059	C08317	100	C12H24O3	-H(+)	12-Hydroxydodecanoic acid
311	215.165	6884.62	-9.73e-06	HMDB10728		100	C12H24O3	-H(+)	(R)-3-Hydroxydodecanoic acid
312	216.098	5423.99	0.000496701	HMDB00856	C15532	100	C8H15N3O4	-H(+)	N-a-Acetylcitrulline
313	216.124	1921.85	-0.000129784	HMDB00824	C03017	100	C10H19NO4	-H(+)	Propionylcarnitine
314	216.135	3417.16	0.000707051	HMDB12230	C15699	100	C9H19N3O3	-H(+)	Gamma-glutamyl-L-putrescine
315	217.083	19675.8	-9.92e-05	HMDB03764		100	C8H14N2O5	-H(+)	Glutamylalanine
315	217.083	19675.8	-9.92e-05	HMDB06248	C03740	100	C8H14N2O5	-H(+)	5-L-Glutamyl-L-alanine
316	218.104	560331	-0.000275953	HMDB00210	C00864	100	C9H17NO5	-H(+)	Pantothenic acid
317	219.082	8961.31	-5.08e-05	HMDB13139	C14519	100	C16H12O	-H(+)	1-Hydroxypyrene
318	221.06	20453.9	-5.95e-05	HMDB00099	C02291	100	C7H14N2O4S	-H(+)	L-Cystathionine
318	221.06	20453.9	-5.95e-05	HMDB00455	C00542	100	C7H14N2O4S	-H(+)	Allocystathionine
318	221.06	20453.9	0.000592101	HMDB03075	C15608	100	C15H10O2	-H(+)	Flavone
319	221.083	11286.5	-0.000844118	HMDB02056		100	C12H14O4	-H(+)	Monoisobutyl phthalic acid
319	221.083	11286.5	-0.000844118	HMDB13247		100	C12H14O4	-H(+)	Monobutylphthalate
320	223.17	3940.14	0.000158717	HMDB00560		100	C14H24O2	-H(+)	5,8-Tetradecadienoic acid
321	225.041	4468.05	-0.000597057	HMDB12199	C00251	100	C10H10O6	-H(+)	Chorismate
321	225.041	4468.05	-0.000597057	HMDB12283	C00254	100	C10H10O6	-H(+)	Prephenate
322	225.099	12711.2	2.83e-05	HMDB00033	C00386	100	C9H14N4O3	-H(+)	Carnosine
322	225.099	12711.2	2.83e-05	HMDB12482	C15522	100	C9H14N4O3	-H(+)	(6R)-6-(L-Erythro-1,2-Dihydroxypropyl)-5,6,7,8-tetrahydro-4a-hydroxypterin
323	225.186	9847.66	-0.000374666	HMDB00499		100	C14H26O2	-H(+)	5-Tetradecenoic acid
323	225.186	9847.66	-0.000374666	HMDB00521		100	C14H26O2	-H(+)	5Z-Tetradecenoic acid
323	225.186	9847.66	-0.000374666	HMDB02000	C08322	100	C14H26O2	-H(+)	Myristoleic acid
323	225.186	9847.66	-0.000374666	HMDB05051		100	C14H26O2	-H(+)	Tsuzuic acid
323	225.186	9847.66	-0.000374666	HMDB10732		100	C14H26O2	-H(+)	trans-Tetra-dec-2-enoic acid
324	226.036	3515.73	3.19e-05	HMDB06794	C05655	100	C9H9NO6	-H(+)	5-(2'-Carboxyethyl)-4,6-Dihydroxypicolinate
325	226.083	4629.17	7.09e-05	HMDB00014	C00881	100	C9H13N3O4	-H(+)	Deoxycytidine
326	227.037	4062.09	-0.00407151	HMDB01343	C01107	52	C6H13O7P	-H(+)	Mevalonic acid-5P
327	227.055	6472	0.00167585	HMDB12210	C02147	24	C8H16O2S2	+F(-)	Dihydrolipoate
328	227.068	6266.69	-0.000790589	HMDB00012	C00526	100	C9H12N2O5	-H(+)	Deoxyuridine
329	227.104	17571.4	-7.7e-05	HMDB06695		100	C10H16N2O4	-H(+)	Prolylhydroxyproline
330	227.129	12727	0.000171289	HMDB00933	C16308	100	C12H20O4	-H(+)	Traumatic acid
331	227.139	4840.82	0.00154818	HMDB11174		65	C11H20N2O3	-H(+)	L-isoleucyl-L-proline
331	227.139	4840.82	0.00154818	HMDB11175		65	C11H20N2O3	-H(+)	L-leucyl-L-proline
332	228.161	12647.8	-0.000219717	HMDB13267		100	C12H23NO3	-H(+)	N-Decanoylglycine
333	229.012	16864.9	-3.35e-05	HMDB00618	C00199	100	C5H11O8P	-H(+)	D-Ribulose 5-phosphate
333	229.012	16864.9	-3.35e-05	HMDB00868	C00231	100	C5H11O8P	-H(+)	Xylulose 5-phosphate
333	229.012	16864.9	-3.35e-05	HMDB01489	C00620	100	C5H11O8P	-H(+)	Ribose 1-phosphate
333	229.012	16864.9	-3.35e-05	HMDB01548	C00117	100	C5H11O8P	-H(+)	D-Ribose 5-phosphate
333	229.012	16864.9	-3.35e-05	HMDB06534		100	C5H11O8P	-H(+)	D-Xylulose 1-phosphate
333	229.012	16864.9	-3.35e-05	HMDB11734	C01112	100	C5H11O8P	-H(+)	D-Arabinose 5-phosphate
333	229.012	16864.9	-3.35e-05	HMDB12195	C03906	100	C5H11O8P	-H(+)	Beta-L-arabinose 1-phosphate
334	229.083	7520.94	-0.000111423	HMDB02335		100	C9H14N2O5	-H(+)	Aspartyl-L-proline
335	229.144	12821.2	3.7e-05	HMDB00623	C02678	100	C12H22O4	-H(+)	Dodecanedioic acid
336	230.067	3173.72	-1.74e-05	HMDB01180	C05932	100	C9H13NO6	-H(+)	N2-Succinyl-L-glutamic acid 5-semialdehyde
337	230.104	11254.5	-0.000221009	HMDB00726		100	C10H17NO5	-H(+)	Isovalerylglutamic acid
337	230.104	11254.5	-0.000221009	HMDB00953		100	C10H17NO5	-H(+)	Suberylglycine
338	231.099	8367.66	-0.000203861	HMDB01199	C03415	100	C9H16N2O5	-H(+)	N2-Succinyl-L-ornithine
338	231.099	8367.66	-0.000203861	HMDB12161	C15767	100	C9H16N2O5	-H(+)	4-(Glutamylamino) butanoate
339	231.114	2702.86	-0.000398491	HMDB01389	C01598	100	C13H16N2O2	-H(+)	Melatonin
340	231.135	4014.08	-3.07e-05	HMDB13075		100	C10H20N2O4	-H(+)	Spermic acid 2
341	232.12	2644.67	-0.000832477	HMDB13125		100	C10H19NO5	-H(+)	Hydroxypropionylcarnitine
342	233.078	8281.93	-0.000319517	HMDB11169		100	C8H14N2O6	-H(+)	L-beta-aspartyl-L-threonine
343	234.033	1741.26	0.000188338	HMDB01885		10	C9H10ClNO3	+F(-)	3-Chlorotyrosine
344	234.114	4637.88	-0.000787048	HMDB13124		53	C10H17NO4	+F(-)	Propenoylcarnitine
345	235.075	10917.6	-0.00267437	HMDB01200	C02406	46	C11H12N2O4	-H(+)	N'-Formylkynurenine
346	235.17	19870.7	0.000606758	HMDB02352	C09627	100	C15H24O2	-H(+)	Capsidiol
347	236.078	5347.86	0.000553244	HMDB13639		100	C9H19NO2S2	-H(+)	8-[(aminomethyl)sulfanyl]-6-sulfanyloctanoic acid
348	237.075	7508.39	0.00192898	HMDB02511		55	C12H14O5	-H(+)	3,4,5-Trimethoxycinnamic acid
348	237.075	7508.39	0.00192898	HMDB11721		55	C12H14O5	-H(+)	Trans-2, 3, 4-Trimethoxycinnamate
349	237.114	9166.24	-0.000978338	HMDB00350		40	C10H18O5	+F(-)	3-Hydroxysebacic acid
349	237.114	9166.24	-0.000978338	HMDB00424		40	C10H18O5	+F(-)	2-Hydroxydecanedioic acid
350	238.094	5123.62	0.000972016	HMDB00038	C02953	100	C9H13N5O3	-H(+)	Dihydrobiopterin
350	238.094	5123.62	0.000972016	HMDB02065	C04244	100	C9H13N5O3	-H(+)	6-Lactoyltetrahydropterin
350	238.094	5123.62	0.000972016	HMDB02215	C00268	100	C9H13N5O3	-H(+)	4a-Carbinolamine tetrahydrobiopterin
350	238.094	5123.62	0.000972016	HMDB13642		100	C9H13N5O3	-H(+)	1-hydroxy-2-Oxopropyl tetrahydropterin
351	239.017	5962.35	-0.000111971	HMDB00192	C00491	100	C6H12N2O4S2	-H(+)	L-Cystine
352	239.238	3451.19	-3.31e-05	HMDB01551	C00517	100	C16H32O	-H(+)	Palmitaldehyde
353	240.097	3765.78	0.00155144	HMDB02224	C03592	70	C10H15N3O4	-H(+)	5-Methyldeoxycytidine
354	240.109	2273.05	0.000790679	HMDB00027	C00272	100	C9H15N5O3	-H(+)	Tetrahydrobiopterin
354	240.109	2273.05	0.000790679	HMDB00787	C00272	100	C9H15N5O3	-H(+)	Sapropterin
355	240.119	1558.6	-0.0025756	HMDB12227		13	C13H20ClNO	-H(+)	Erythrohydrobupropion
356	241.012	11862.3	-0.000202772	HMDB01125	C04299	100	C6H11O8P	-H(+)	Inositol cyclic phosphate
357	241.072	7563.95	0.000160702	HMDB10325		40	C8H14O7	+F(-)	Ethyl glucuronide
358	241.181	8212.26	-3.49e-05	HMDB10730		100	C14H26O3	-H(+)	3-Oxotetradecanoic acid
359	241.217	63342.7	-2.55e-05	HMDB00826	C16537	100	C15H30O2	-H(+)	Pentadecanoic acid
360	242.176	110083	7.54e-05	HMDB13286		100	C13H25NO3	-H(+)	N-Undecanoylglycine
361	243.16	12371.3	0.000120627	HMDB02327		100	C13H24O4	-H(+)	1,11-Undecanedicarboxylic acid
362	244.156	2073.6	-0.000353086	HMDB00378		100	C12H23NO4	-H(+)	2-Methylbutyroylcarnitine
362	244.156	2073.6	-0.000353086	HMDB00688		100	C12H23NO4	-H(+)	Isovalerylcarnitine
362	244.156	2073.6	-0.000353086	HMDB13128		100	C12H23NO4	-H(+)	Valerylcarnitine
363	245.081	6338.02	-0.00320276	HMDB00497		44	C9H14N2O6	-H(+)	5,6-Dihydrouridine
363	245.081	6338.02	-0.00320276	HMDB11160		44	C9H14N2O6	-H(+)	L-alpha-Aspartyl-L-hydroxyproline
364	245.093	3057.05	0.000297057	HMDB00245	C00931	40	C10H14N2O4	+F(-)	Porphobilinogen
365	245.114	12514.8	-8.6e-05	HMDB11166		100	C10H18N2O5	-H(+)	L-beta-aspartyl-L-leucine
365	245.114	12514.8	-8.6e-05	HMDB11172		100	C10H18N2O5	-H(+)	L-gamma-glutamyl-L-valine
366	245.139	8465.29	0.000308215	HMDB00413		100	C12H22O5	-H(+)	3-Hydroxydodecanedioic acid
367	246.099	2826.03	-0.000313386	HMDB02095		100	C10H17NO6	-H(+)	Malonylcarnitine
368	247.071	2973.12	0.00179643	HMDB04185	C05832	100	C12H12N2O4	-H(+)	5-Hydroxyindoleacetylglycine
369	247.118	5507.72	0.00165439	HMDB02053		60	C12H16N4O2	-H(+)	Histidylproline diketopiperazine
370	247.133	2922.15	0.000645837	HMDB01931		100	C15H20O3	-H(+)	Gamma-CEHC
371	248.023	2601.12	0.000535325	HMDB02062		100	C8H11NO6S	-H(+)	Norepinephrine sulfate
372	249.055	6715.45	-0.000201608	HMDB01049	C00669	100	C8H14N2O5S	-H(+)	Gamma-Glutamylcysteine
373	250.093	5861.54	0.00011968	HMDB03254	C06470	100	C9H17NO7	-H(+)	Muramic acid
374	250.145	8931.06	3.24e-05	HMDB00736		40	C11H21NO4	+F(-)	Isobutyryl-L-carnitine
374	250.145	8931.06	3.24e-05	HMDB02013	C02862	40	C11H21NO4	+F(-)	Butyrylcarnitine
375	250.155	5424.92	0.000883245	HMDB01959		49	C10H21N3O3	+F(-)	Gamma-Aminobutyryl-lysine
376	251.202	5648.56	-0.000101176	HMDB00477		100	C16H28O2	-H(+)	7Z,10Z-Hexadecadienoic acid
376	251.202	5648.56	-0.000101176	HMDB00480		100	C16H28O2	-H(+)	7,10-Hexadecadienoic acid
377	252.073	2906.82	0.000697678	HMDB00727		100	C9H11N5O4	-H(+)	L-Threoneopterin
377	252.073	2906.82	0.000697678	HMDB00845	C05926	100	C9H11N5O4	-H(+)	Neopterin
377	252.073	2906.82	0.000697678	HMDB00877		100	C9H11N5O4	-H(+)	Umanopterin
377	252.073	2906.82	0.000697678	HMDB02109		100	C9H11N5O4	-H(+)	Hydroxysepiapterin
378	252.086	5176.07	0.00128568	HMDB11716		83	C12H15NO5	-H(+)	N-Acetylvanilalanine
379	253.05	9659.15	-0.000304286	HMDB04195	C05844	100	C7H14N2O6S	-H(+)	5-L-Glutamyl-taurine
379	253.05	9659.15	0.000347337	HMDB03312	C10208	100	C15H10O4	-H(+)	Daidzein
380	253.217	68900.8	-0.000119316	HMDB02186		100	C16H30O2	-H(+)	Hypogeic acid
380	253.217	68900.8	-0.000119316	HMDB03229	C08362	100	C16H30O2	-H(+)	Palmitoleic acid
380	253.217	68900.8	-0.000119316	HMDB10735		100	C16H30O2	-H(+)	Trans-Hexa-dec-2-enoic acid
380	253.217	68900.8	-0.000119316	HMDB12328		100	C16H30O2	-H(+)	Palmitelaidic acid
381	254.068	3506.16	0.000901674	HMDB13204		40	C9H9N5O3	+F(-)	6-Succinoaminopurine
382	255.068	5032.16	-0.00159389	HMDB05760		80	C15H12O4	-H(+)	Dihydrodaidzein
383	255.233	3.72167e+06	-0.000198708	HMDB00220	C00249	100	C16H32O2	-H(+)	Palmitic acid
383	255.233	3.72167e+06	-0.000198708	HMDB02396		100	C16H32O2	-H(+)	Trimethyltridecanoic acid
384	256.096	46865.9	-7.39e-05	HMDB00086	C00670	100	C8H20NO6P	-H(+)	Glycerophosphocholine
385	256.156	2683.04	-0.000356713	HMDB13161		100	C13H23NO4	-H(+)	2-Hexenoylcarnitine
386	257.008	3501.12	-0.00127159	HMDB01127	C01236	100	C6H11O9P	-H(+)	6-Phosphonoglucono-D-lactone
386	257.008	3501.12	-0.00127159	HMDB01376	C04442	100	C6H11O9P	-H(+)	2-Keto-3-deoxy-6-phosphogluconic acid
387	257.078	7918.28	-0.000302572	HMDB00884		100	C10H14N2O6	-H(+)	Ribothymidine
387	257.078	7918.28	-0.000302572	HMDB02331	C05131	100	C10H14N2O6	-H(+)	Imidazoleacetic acid riboside
387	257.078	7918.28	-0.000302572	HMDB04813		100	C10H14N2O6	-H(+)	3-Methyluridine
388	258.039	4384.28	-0.000257438	HMDB01109	C06156	100	C6H14NO8P	-H(+)	Glucosamine-1P
388	258.039	4384.28	-0.000257438	HMDB01254	C00352	100	C6H14NO8P	-H(+)	Glucosamine 6-phosphate
389	258.152	2176.76	-0.00191911	HMDB01849	C07407	65	C16H21NO2	-H(+)	Propranolol
390	258.171	3166	-0.000303438	HMDB00705		100	C13H25NO4	-H(+)	Hexanoylcarnitine
390	258.171	3166	-0.000303438	HMDB00756		100	C13H25NO4	-H(+)	L-Hexanoylcarnitine
391	259.022	39722.9	0.000359082	HMDB00124	C00085	100	C6H13O9P	-H(+)	Fructose 6-phosphate
391	259.022	39722.9	0.000359082	HMDB00213	C01177	100	C6H13O9P	-H(+)	Myo-inositol 1-phosphate
391	259.022	39722.9	0.000359082	HMDB00645	C00446	100	C6H13O9P	-H(+)	Galactose 1-phosphate
391	259.022	39722.9	0.000359082	HMDB00994	C03862	100	C6H13O9P	-H(+)	Dolichyl phosphate D-mannose
391	259.022	39722.9	0.000359082	HMDB01076	C01094	100	C6H13O9P	-H(+)	Fructose 1-phosphate
391	259.022	39722.9	0.000359082	HMDB01078	C00275	100	C6H13O9P	-H(+)	Mannose 6-phosphate
391	259.022	39722.9	0.000359082	HMDB01313	C03546	100	C6H13O9P	-H(+)	D-Myo-inositol 4-phosphate
391	259.022	39722.9	0.000359082	HMDB01401	C00092	100	C6H13O9P	-H(+)	Glucose 6-phosphate
391	259.022	39722.9	0.000359082	HMDB01586	C00103	100	C6H13O9P	-H(+)	Glucose 1-phosphate
391	259.022	39722.9	0.000359082	HMDB02985	C01177	100	C6H13O9P	-H(+)	Inositol phosphate
391	259.022	39722.9	0.000359082	HMDB03498	C01172	100	C6H13O9P	-H(+)	Beta-D-Glucose 6-phosphate
391	259.022	39722.9	0.000359082	HMDB03971	C05345	100	C6H13O9P	-H(+)	Beta-D-Fructose 6-phosphate
391	259.022	39722.9	0.000359082	HMDB06328		100	C6H13O9P	-H(+)	D-Tagatose 1-phosphate
391	259.022	39722.9	0.000359082	HMDB06330	C00636	100	C6H13O9P	-H(+)	D-Mannose 1-phosphate
391	259.022	39722.9	0.000359082	HMDB06797	C02888	100	C6H13O9P	-H(+)	Sorbose 1-phosphate
391	259.022	39722.9	0.000359082	HMDB06800	C03267	100	C6H13O9P	-H(+)	Beta-D-Fructose 2-phosphate
391	259.022	39722.9	0.000359082	HMDB06814	C04006	100	C6H13O9P	-H(+)	1D-myo-Inositol 3-phosphate
391	259.022	39722.9	0.000359082	HMDB06873	C01097	100	C6H13O9P	-H(+)	D-Tagatose 6-phosphate
392	259.13	10970.9	-7.56e-05	HMDB11170		100	C11H20N2O5	-H(+)	L-gamma-glutamyl-L-isoleucine
392	259.13	10970.9	-7.56e-05	HMDB11171		100	C11H20N2O5	-H(+)	L-gamma-glutamyl-L-leucine
393	260.114	2863.03	0.000236989	HMDB13133		100	C11H19NO6	-H(+)	Methylmalonylcarnitine
394	260.126	4178.3	-0.00060368	HMDB02248		100	C10H19N3O5	-H(+)	Gamma glutamyl ornithine
394	260.126	4178.3	-0.00060368	HMDB04985		100	C10H19N3O5	-H(+)	Aspartylysine
394	260.126	4178.3	-0.00060368	HMDB04987		100	C10H19N3O5	-H(+)	Alpha-Aspartyl-lysine
395	261.038	5157.14	-2.69e-05	HMDB01530	C00644	100	C6H15O9P	-H(+)	Mannitol 1-phosphate
395	261.038	5157.14	-2.69e-05	HMDB05831	C02810	100	C6H15O9P	-H(+)	Sorbitol-6-phosphate
396	261.073	12687.4	-0.000457581	HMDB11164		100	C9H14N2O7	-H(+)	L-beta-aspartyl-L-glutamic acid
397	264.952	6181.11	-0.000262771	HMDB01270	C00236	100	C3H8O10P2	-H(+)	Glyceric acid 1,3-biphosphate
397	264.952	6181.11	-0.000262771	HMDB01294	C01159	100	C3H8O10P2	-H(+)	2,3-Diphosphoglyceric acid
398	266.089	7753.87	-0.00132169	HMDB00830	C06469	100	C9H17NO8	-H(+)	Neuraminic acid
398	266.089	7753.87	1.57e-05	HMDB00050	C00212	100	C10H13N5O4	-H(+)	Adenosine
398	266.089	7753.87	1.57e-05	HMDB00085	C00330	100	C10H13N5O4	-H(+)	Deoxyguanosine
399	266.14	3186.71	-0.000430632	HMDB13127		40	C11H21NO5	+F(-)	Hydroxybutyrylcarnitine
400	267.034	2377.15	-0.00363785	HMDB02326	C10205	35	C15H8O5	-H(+)	Coumesterol
401	267.074	13202.3	-0.000352762	HMDB00195	C00294	100	C10H12N4O5	-H(+)	Inosine
401	267.074	13202.3	-0.000352762	HMDB00481		100	C10H12N4O5	-H(+)	Allopurinol riboside
401	267.074	13202.3	-0.000352762	HMDB03040		100	C10H12N4O5	-H(+)	Arabinosylhypoxanthine
402	267.114	5178.6	0.000405045	HMDB04081	C05643	40	C13H16N2O3	+F(-)	6-Hydroxymelatonin
403	267.269	38222.3	0.000213521	HMDB02384	C01838	100	C18H36O	-H(+)	Stearaldehyde
404	269.212	97896.2	-7.5e-05	HMDB10733		100	C16H30O3	-H(+)	3-Oxohexadecanoic acid
405	269.248	107214	0.000144473	HMDB02259		100	C17H34O2	-H(+)	Heptadecanoic acid
406	269.284	19403.8	0.000639018	HMDB02350	D01924	100	C18H38O	-H(+)	Octadecanol
407	271.062	5238.64	-0.00106514	HMDB02670	C00509	94	C15H12O5	-H(+)	Naringenin
407	271.062	5238.64	-0.00106514	HMDB05897	C14458	94	C15H12O5	-H(+)	Dihydrogenistein
408	271.172	4153.91	-0.00152598	HMDB00151	C00951	82	C18H24O2	-H(+)	Estradiol
408	271.172	4153.91	-0.00152598	HMDB00429	C02537	82	C18H24O2	-H(+)	17a-Estradiol
409	271.208	2458.93	-0.000993432	HMDB06046		100	C19H28O	-H(+)	5a-Androst-3-en-17-one
410	271.228	104569	-6.11e-05	HMDB10734		100	C16H32O3	-H(+)	(R)-3-Hydroxy-hexadecanoic acid
411	272.187	2752.47	-0.000679933	HMDB13238		100	C14H27NO4	-H(+)	Heptanoylcarnitine
412	273.002	3923.46	-1.56e-05	HMDB03976	C05385	100	C6H11O10P	-H(+)	D-Glucuronic acid 1-phosphate
413	273.171	6110.62	-0.000104844	HMDB00394		100	C14H26O5	-H(+)	3-Hydroxytetradecanedioic acid
414	274.094	13446.7	0.00100088	HMDB01786		100	C12H13N5O3	-H(+)	Ethenodeoxyadenosine
415	274.104	9910	2.05e-05	HMDB05766		100	C10H17N3O6	-H(+)	Norophthalmic acid
415	274.104	9910	2.05e-05	HMDB11738	C05283	100	C10H17N3O6	-H(+)	Gamma-Glutamylglutamine
416	274.127	2882.77	0.00249446	HMDB13130		49	C12H21NO6	-H(+)	Glutarylcarnitine
417	274.141	5311	0.000172034	HMDB03869		100	C11H21N3O5	-H(+)	Epsilon-(gamma-Glutamyl)-lysine
417	274.141	5311	0.000172034	HMDB04207	C04700	100	C11H21N3O5	-H(+)	L-a-glutamyl-L-Lysine
418	275.018	47818.7	-0.000253545	HMDB01316	C00345	100	C6H13O10P	-H(+)	6-Phosphogluconic acid
419	275.09	8761.65	-0.00114022	HMDB11737	C05282	100	C10H16N2O7	-H(+)	Gamma Glutamylglutamic acid
420	275.104	8056.72	-0.000208732	HMDB11648	C15497	40	C11H16N2O5	+F(-)	1-(beta-D-Ribofuranosyl)-1,4-dihydronicotinamide
421	275.125	5290.15	-0.000246172	HMDB00279	C00449	100	C11H20N2O6	-H(+)	Saccharopine
422	277.144	14926.3	3.76e-05	HMDB01518		100	C16H22O4	-H(+)	Alpha-CEHC
422	277.144	14926.3	3.76e-05	HMDB13248	C03343	100	C16H22O4	-H(+)	Monoethylhexyl phthalic acid
423	277.157	5295.37	-0.00130172	HMDB13243	C11221	100	C15H22N2O3	-H(+)	Leucyl-phenylalanine
424	278.106	2777.3	-0.00236147	HMDB13134		21	C11H17NO6	+F(-)	Fumarycarnitine
425	279.099	5035.39	9.09e-05	HMDB00706		100	C13H16N2O5	-H(+)	L-Aspartyl-L-phenylalanine
425	279.099	5035.39	9.09e-05	HMDB11167		100	C13H16N2O5	-H(+)	L-beta-aspartyl-L-phenylalanine
426	280.036	17230.2	0.00231541	HMDB06049	C06501	20	C9H12NO6P	+F(-)	O-Phosphotyrosine
427	280.083	2441.9	6.23e-05	HMDB06061	C05595	100	C13H15NO6	-H(+)	4-Hydroxyphenylacetylglutamine
428	281.014	10238.6	-0.00114755	HMDB11719		35	C9H10O7S	+F(-)	Homovanillic acid sulfate
429	283.025	3843.9	0.00337307	HMDB00559		18	C9H12O7S	+F(-)	3-Methoxy-4-hydroxyphenylethyleneglycol sulfate
429	283.025	3843.9	0.00337307	HMDB03332		18	C9H12O7S	+F(-)	3-Methoxy-4-Hydroxyphenylglycol sulfate
430	283.068	3069.68	0.00016749	HMDB00299	C01762	100	C10H12N4O6	-H(+)	Xanthosine
431	283.172	3551.1	-0.00195622	HMDB03422	C20144	72	C19H24O2	-H(+)	Boldione
432	283.265	5.32565e+06	-0.000446353	HMDB00827	C01530	100	C18H36O2	-H(+)	Stearic acid
433	284.125	5863.43	0.000147738	HMDB02171		100	C12H19N3O5	-H(+)	Glycylprolylhydroxyproline
434	284.224	2071.94	-0.000510548	HMDB13250		100	C16H31NO3	-H(+)	Myristoylglycine
435	285.049	2641.96	-4.28e-05	HMDB02022	C03838	100	C7H15N2O8P	-H(+)	Glycineamideribotide
436	285.096	8840.39	0.0017773	HMDB03546	C01451	86	C13H18O7	-H(+)	Salicin
437	285.207	30712.8	-5.31e-05	HMDB00672	C19615	100	C16H30O4	-H(+)	Hexadecanedioic acid
438	285.222	8265.56	6.15e-05	HMDB00305	C17276	100	C20H30O	-H(+)	Vitamin A
438	285.222	8265.56	6.15e-05	HMDB06216	C00899	100	C20H30O	-H(+)	11-cis-Retinol
438	285.222	8265.56	6.15e-05	HMDB06217	C16682	100	C20H30O	-H(+)	9-cis-Retinol
438	285.222	8265.56	6.15e-05	HMDB06221	C19962	100	C20H30O	-H(+)	13-cis Retinol
439	286.06	2995.05	-0.0017855	HMDB01410	C05255	22	C9H9N5O5	+F(-)	2-Amino-4-oxo-6-(1',2'-dioxoprolyl)-7,8-dihydroxypteridine
440	286.104	4672.65	0.000289262	HMDB02089		100	C11H17N3O6	-H(+)	N-Ribosylhistidine
441	287.052	6751.32	-0.00010473	HMDB00788	C01103	100	C10H12N2O8	-H(+)	Orotidine
442	287.077	5301.84	0.000276467	HMDB00425		40	C9H16O9	+F(-)	3-Deoxy-D-glycero-D-galacto-2-nonulosonic acid
443	288.121	14434.1	-0.000496491	HMDB05765	C21016	100	C11H19N3O6	-H(+)	Ophthalmic acid
444	289.033	7480.29	-0.000218796	HMDB01068	C05382	100	C7H15O10P	-H(+)	D-Sedoheptulose 7-phosphate
445	289.053	4088.55	-0.00199005	HMDB02124	C01477	36	C15H10O5	+F(-)	Apigenin
445	289.053	4088.55	-0.00199005	HMDB03217	C06563	36	C15H10O5	+F(-)	Genistein
446	289.116	9804.74	-0.000228622	HMDB00052	C03406	100	C10H18N4O6	-H(+)	Argininosuccinic acid
447	289.217	3582.54	-0.000139565	HMDB00031	C00523	100	C19H30O2	-H(+)	Androsterone
447	289.217	3582.54	-0.000139565	HMDB00365		100	C19H30O2	-H(+)	Epiandrosterone
447	289.217	3582.54	-0.000139565	HMDB00490	C04373	100	C19H30O2	-H(+)	Etiocholanolone
447	289.217	3582.54	-0.000139565	HMDB00546		100	C19H30O2	-H(+)	Epietiocholanolone
447	289.217	3582.54	-0.000139565	HMDB02961	C03917	100	C19H30O2	-H(+)	Dihydrotestosterone
447	289.217	3582.54	-0.000139565	HMDB03818	C04295	100	C19H30O2	-H(+)	Androst-5-ene-3b,17b-diol
447	289.217	3582.54	-0.000139565	HMDB05849	C14210	100	C19H30O2	-H(+)	4-Androstenediol
447	289.217	3582.54	-0.000139565	HMDB06770	C05293	100	C19H30O2	-H(+)	5b-Dihydrotestosterone
448	290.14	2714.17	-0.00109222	HMDB11654	C04692	37	C11H19N4O4	+F(-)	2-(3-Carboxy-3-(methylammonio)propyl)-L-histidine
449	292.122	2400.26	-0.00284909	HMDB13129		19	C12H19NO6	+F(-)	Glutaconylcarnitine
450	293.114	5825.55	4.99e-06	HMDB00594		100	C14H18N2O5	-H(+)	Glutamylphenylalanine
450	293.114	5825.55	4.99e-06	HMDB01894	C11045	100	C14H18N2O5	-H(+)	Aspartame
451	293.211	7817.41	0.00136097	HMDB04668	C14765	100	C18H30O3	-H(+)	13-OxoODE
451	293.211	7817.41	0.00136097	HMDB04669	C14766	100	C18H30O3	-H(+)	9-OxoODE
451	293.211	7817.41	0.00136097	HMDB10200		100	C18H30O3	-H(+)	A-12(13)-EpODE
451	293.211	7817.41	0.00136097	HMDB10203	C16316	100	C18H30O3	-H(+)	13-HOTE
451	293.211	7817.41	0.00136097	HMDB10206		100	C18H30O3	-H(+)	15(16)-EpODE
451	293.211	7817.41	0.00136097	HMDB10220		100	C18H30O3	-H(+)	9(10)-EpODE
451	293.211	7817.41	0.00136097	HMDB10224		100	C18H30O3	-H(+)	9-HOTE
451	293.211	7817.41	0.00136097	HMDB11108		100	C18H30O3	-H(+)	17-Hydroxylinolenic acid
452	294.05	3868.08	8.4e-05	HMDB01235	C03373	100	C8H14N3O7P	-H(+)	5-Aminoimidazole ribonucleotide
453	295.095	4524.5	-1.59e-05	HMDB11685		100	C11H21O7P	-H(+)	DHAP(8:0)
454	295.228	13121.3	-0.000166439	HMDB04667	C14762	100	C18H32O3	-H(+)	13S-hydroxyoctadecadienoic acid
454	295.228	13121.3	-0.000166439	HMDB04670	C14767	100	C18H32O3	-H(+)	Alpha-dimorphecolic
454	295.228	13121.3	-0.000166439	HMDB04701	C14825	100	C18H32O3	-H(+)	9,10-Epoxyoctadecenoic acid
454	295.228	13121.3	-0.000166439	HMDB04702	C14826	100	C18H32O3	-H(+)	12,13-EpOME
454	295.228	13121.3	-0.000166439	HMDB10223		100	C18H32O3	-H(+)	9-HODE
455	296.04	2995.6	-0.00165912	HMDB00709		60	C8H15N3O5S2	-H(+)	L-Cysteinylglycine disulfide
456	296.26	2117.58	-0.000961594	HMDB13648		100	C18H35NO2	-H(+)	Palmitoleoyl Ethanolamide
457	297.059	6357.46	0.00289439	HMDB10324		52	C13H14O8	-H(+)	Benzoyl glucuronide (Benzoic acid)
458	297.098	4914.54	0.000338142	HMDB10350	C03033	100	C14H18O7	-H(+)	2-Phenylethanol glucuronide
459	297.112	10525.4	0.000890527	HMDB04808		100	C18H18O4	-H(+)	7C-aglycone
459	297.112	10525.4	0.000890527	HMDB06101	C18165	100	C18H18O4	-H(+)	Enterolactone
460	297.243	126287	0.000131332	HMDB10736		100	C18H34O3	-H(+)	3-Oxooctadecanoic acid
461	298.07	20478.5	-0.000769913	HMDB01016	C03492	100	C9H18NO8P	-H(+)	D-4'-Phosphopantothenate
462	299.163	8706	0.00220994	HMDB00010	C05299	72	C19H24O3	-H(+)	2-Methoxyestrone
462	299.163	8706	0.00220994	HMDB06768	C05297	72	C19H24O3	-H(+)	19-Oxoandrost-4-ene-3,17-dione
462	299.163	8706	0.00220994	HMDB06772	C05285	72	C19H24O3	-H(+)	Adrenosterone
462	299.163	8706	0.00220994	HMDB11195		72	C19H24O3	-H(+)	2-Hydroxy-3-methoxyestrone
463	299.259	103197	2.74e-05	HMDB10737		100	C18H36O3	-H(+)	(R)-3-Hydroxy-Octadecanoic acid
464	300.049	17775.9	5.45e-05	HMDB01062	C00357	100	C8H16NO9P	-H(+)	N-Acetyl-D-Glucosamine 6-Phosphate
464	300.049	17775.9	5.45e-05	HMDB01121	C04257	100	C8H16NO9P	-H(+)	N-Acetyl-D-mannosamine 6-phosphate
464	300.049	17775.9	5.45e-05	HMDB01367	C04256	100	C8H16NO9P	-H(+)	N-Acetyl-glucosamine 1-phosphate
464	300.049	17775.9	5.45e-05	HMDB02817		100	C8H16NO9P	-H(+)	N-Acetylglucosamine 6-phosphate
464	300.049	17775.9	5.45e-05	HMDB06480		100	C8H16NO9P	-H(+)	N-Acetyl-D-galactosamine 1-phosphate
465	301.036	2284.5	-0.000169219	HMDB05794	C00389	100	C15H10O7	-H(+)	Quercetin
466	301.144	5420.41	0.00086688	HMDB00530		100	C18H22O4	-H(+)	6-Ketoestriol
466	301.144	5420.41	0.00086688	HMDB05056	C18166	100	C18H22O4	-H(+)	Enterodiol
466	301.144	5420.41	0.00086688	HMDB12270	C10719	100	C18H22O4	-H(+)	Nordihydroguaiaretate
467	303.084	26629.3	-0.000172209	HMDB01067	C12270	100	C11H16N2O8	-H(+)	N-Acetylaspartylglutamic acid
468	303.171	3195.2	0.00162099	HMDB06353	C00110	62	C15H29O4P	-H(+)	Dolichol phosphate
469	303.197	2942.58	-4.02e-06	HMDB00309		100	C19H28O3	-H(+)	3a,16b-Dihydroxyandrostenone
469	303.197	2942.58	-4.02e-06	HMDB00322		100	C19H28O3	-H(+)	16-Oxoandrostenediol
469	303.197	2942.58	-4.02e-06	HMDB00324		100	C19H28O3	-H(+)	3a,16a-Dihydroxyandrostenone
469	303.197	2942.58	-4.02e-06	HMDB00352	C05139	100	C19H28O3	-H(+)	16a-Hydroxydehydroisoandrosterone
469	303.197	2942.58	-4.02e-06	HMDB00388		100	C19H28O3	-H(+)	3a,16-Dihydroxyandrostenone
469	303.197	2942.58	-4.02e-06	HMDB03956		100	C19H28O3	-H(+)	7a-Hydroxytestosterone
469	303.197	2942.58	-4.02e-06	HMDB04611	C18045	100	C19H28O3	-H(+)	7a-Hydroxydehydroepiandrosterone
469	303.197	2942.58	-4.02e-06	HMDB04624		100	C19H28O3	-H(+)	7b-Hydroxydehydroepiandrosterone
469	303.197	2942.58	-4.02e-06	HMDB06031	C14552	100	C19H28O3	-H(+)	11-Ketoetiocholanolone
469	303.197	2942.58	-4.02e-06	HMDB06259	C14497	100	C19H28O3	-H(+)	6beta-Hydroxytestosterone
469	303.197	2942.58	-4.02e-06	HMDB06769	C05579	100	C19H28O3	-H(+)	19-Hydroxytestosterone
469	303.197	2942.58	-4.02e-06	HMDB12533		100	C19H28O3	-H(+)	11beta-Hydroxytestosterone
469	303.197	2942.58	-4.02e-06	HMDB12654	C00550	100	C19H28O3	-H(+)	2beta-Hydroxytestosterone
470	304.192	1610.35	0.000144911	HMDB02227	C06866	100	C18H27NO3	-H(+)	Capsaicin
471	305.021	2062.54	-0.00301818	HMDB11640	C02355	46	C9H11N2O8P	-H(+)	Uridine 2',3'-cyclic phosphate
472	305.046	5255.41	-3.56e-05	HMDB05800	C01514	40	C15H10O6	+F(-)	Luteolin
472	305.046	5255.41	-3.56e-05	HMDB05801	C05903	40	C15H10O6	+F(-)	Kaempferol
473	305.155	7752.26	-0.000120637	HMDB00313	C05300	40	C18H22O3	+F(-)	16b-Hydroxyestrone
473	305.155	7752.26	-0.000120637	HMDB00335	C05300	40	C18H22O3	+F(-)	16a-Hydroxyestrone
473	305.155	7752.26	-0.000120637	HMDB00343	C05298	40	C18H22O3	+F(-)	2-Hydroxyestrone
473	305.155	7752.26	-0.000120637	HMDB00406	C14383	40	C18H22O3	+F(-)	16-Ketoestradiol
473	305.155	7752.26	-0.000120637	HMDB05895		40	C18H22O3	+F(-)	4-Hydroxyestrone
474	306.077	6.93851e+06	-0.000366662	HMDB00125		100	C10H17N3O6S	-H(+)	Glutathione
475	306.997	2103.24	0.00157796	HMDB01090	C01143	63	C6H14O10P2	-H(+)	5-Diphosphomevalonic acid
475	306.997	2103.24	0.00157796	HMDB01981		63	C6H14O10P2	-H(+)	(R)-Mevalonic acid-5-pyrophosphate
476	307.034	3398.81	-0.000106323	HMDB01409	C00365	100	C9H13N2O8P	-H(+)	dUMP
477	308.098	49244.8	0.000336436	HMDB00230	C19910	100	C11H19NO9	-H(+)	N-Acetylneuraminic acid
477	308.098	49244.8	0.000336436	HMDB00773	C19909	100	C11H19NO9	-H(+)	N-Acetyl-a-neuraminic acid
478	308.981	4773.93	-0.00236904	HMDB11688	C01151	80	C5H12O11P2	-H(+)	Ribose 1,5-bisphosphate
479	309.076	33374.3	0.000526651	HMDB01871	C09727	40	C15H14O6	+F(-)	Epicatechin
479	309.076	33374.3	0.000526651	HMDB02780	C06562	40	C15H14O6	+F(-)	Catechin
480	309.206	8119.24	0.000651194	HMDB13623		100	C18H30O4	-H(+)	12(13)Ep-9-KODE
481	310.077	6727.52	-0.0014619	HMDB02354		27	C11H17NO6S	+F(-)	Hawkinsin
482	310.203	2895.37	-0.00014982	HMDB13325		100	C17H29NO4	-H(+)	2-trans,4-cis-Decadienoylcarnitine
483	311.013	2921.81	0.00182175	HMDB10716	C05695	19	C9H16N2O5Se	-H(+)	Gamma-Glutamyl-Se-methylselenocysteine
484	311.112	7936.9	0.001357	HMDB04304	C06080	90	C15H20O7	-H(+)	Nivalenol
485	311.295	83882.2	0.000432821	HMDB00417		100	C20H40O2	-H(+)	3D,7D,11D-Phytanic acid
485	311.295	83882.2	0.000432821	HMDB00553		100	C20H40O2	-H(+)	3L,7D,11D-Phytanic acid
485	311.295	83882.2	0.000432821	HMDB00801	C01607	100	C20H40O2	-H(+)	Phytanic acid
485	311.295	83882.2	0.000432821	HMDB02212	C06425	100	C20H40O2	-H(+)	Arachidic acid
486	312.06	1893.72	-6.11e-05	HMDB00999	C04640	100	C8H16N3O8P	-H(+)	Phosphoribosylformylglycineamidine
486	312.06	1893.72	-6.11e-05	HMDB02305	C04640	100	C8H16N3O8P	-H(+)	5'-phosphoribosyl-a-N-formylglycineamidine
487	312.109	2637.88	0.000230397	HMDB10328	C03033	100	C14H19NO7	-H(+)	Tyramine glucuronide
488	313.044	16661.8	-7.12e-05	HMDB01308	C04376	100	C8H15N2O9P	-H(+)	5'-Phosphoribosyl-N-formylglycinamide
489	313.179	29485.3	0.00212766	HMDB06285	C16678	58	C20H26O3	-H(+)	4-oxo-Retinoic acid
490	313.217	5373.63	0.00012566	HMDB01830	C00410	100	C21H30O2	-H(+)	Progesterone
490	313.217	5373.63	0.00012566	HMDB13121		100	C21H30O2	-H(+)	7-Dehydropregnenolone
491	313.238	37375.2	8.05e-05	HMDB00782		100	C18H34O4	-H(+)	Octadecanedioic acid
491	313.238	37375.2	8.05e-05	HMDB04704	C14828	100	C18H34O4	-H(+)	9,10-DHOME
491	313.238	37375.2	8.05e-05	HMDB04705	C14829	100	C18H34O4	-H(+)	12,13-DHOME
492	315.048	4191.62	0.00333171	HMDB02655	C10084	61	C16H12O7	-H(+)	Isorhamnetin
493	315.254	24396.1	-4.44e-05	HMDB11532		100	C18H36O4	-H(+)	MG(0:0/15:0/0:0)
493	315.254	24396.1	-4.44e-05	HMDB11563		100	C18H36O4	-H(+)	MG(15:0/0:0/0:0)
494	316.103	6083.42	0.00195584	HMDB01563	C04545	31	C11H15N5O5	+F(-)	1-Methylguanosine
494	316.103	6083.42	0.00195584	HMDB05862		31	C11H15N5O5	+F(-)	2-Methylguanosine
494	316.103	6083.42	0.00195584	HMDB06038		31	C11H15N5O5	+F(-)	3'-O-Methylguanosine
495	317.065	5046.72	0.00167916	HMDB02937	C10188	100	C16H14O7	-H(+)	Tamarixetin
496	317.175	3913.1	0.000528854	HMDB06709	C17569	100	C19H26O4	-H(+)	Ubiquinone Q2
497	317.285	967.313	0.000282035	HMDB00772	C16535	40	C19H38O2	+F(-)	Nonadecanoic acid
497	317.285	967.313	0.000282035	HMDB00795		40	C19H38O2	+F(-)	Pristanic acid
497	317.285	967.313	0.000282035	HMDB04085	C16794	40	C19H38O2	+F(-)	Tuberculostearic acid
498	318.146	2398.24	0.00413089	HMDB04995	C06174	22	C18H21NO3	+F(-)	Codeine
499	319.138	15086.6	0.00178189	HMDB00901		56	C14H24O8	-H(+)	Valproic acid glucuronide
499	319.138	15086.6	0.00178189	HMDB10347	C03033	56	C14H24O8	-H(+)	Octanoylglucuronide
500	319.231	7689.1	-0.00289373	HMDB02190	C14768	35	C20H32O3	-H(+)	5,6-Epoxy-8,11,14-eicosatrienoic acid
500	319.231	7689.1	-0.00289373	HMDB02232	C14769	35	C20H32O3	-H(+)	8,9-Epoxyeicosatrienoic acid
500	319.231	7689.1	-0.00289373	HMDB02283		35	C20H32O3	-H(+)	14R,15S-EpETrE
500	319.231	7689.1	-0.00289373	HMDB02344		35	C20H32O3	-H(+)	Hydroxyeicosatetraenoic acid
500	319.231	7689.1	-0.00289373	HMDB03876	C04742	35	C20H32O3	-H(+)	15(S)-HETE
500	319.231	7689.1	-0.00289373	HMDB04264	C14771	35	C20H32O3	-H(+)	14,15-Epoxy-5,8,11-eicosatrienoic acid
500	319.231	7689.1	-0.00289373	HMDB04673		35	C20H32O3	-H(+)	11,12-Epoxyeicosatrienoic acid
500	319.231	7689.1	-0.00289373	HMDB04679	C14824	35	C20H32O3	-H(+)	8-HETE
500	319.231	7689.1	-0.00289373	HMDB04680	C14778	35	C20H32O3	-H(+)	16(R)-HETE
500	319.231	7689.1	-0.00289373	HMDB04682	C14780	35	C20H32O3	-H(+)	11(R)-HETE
500	319.231	7689.1	-0.00289373	HMDB05998	C14748	35	C20H32O3	-H(+)	20-Hydroxyeicosatetraenoic acid
500	319.231	7689.1	-0.00289373	HMDB06111	C14777	35	C20H32O3	-H(+)	12-HETE
500	319.231	7689.1	-0.00289373	HMDB06245		35	C20H32O3	-H(+)	18-Hydroxyarachidonic acid
500	319.231	7689.1	-0.00289373	HMDB10222		35	C20H32O3	-H(+)	9-HETE
500	319.231	7689.1	-0.00289373	HMDB10409	C14770	35	C20H32O3	-H(+)	11,12-EpETrE
500	319.231	7689.1	-0.00289373	HMDB11134	C04805	35	C20H32O3	-H(+)	5-HETE
500	319.231	7689.1	-0.00289373	HMDB11136	C14749	35	C20H32O3	-H(+)	19(S)-HETE
501	319.264	1428.02	0.000418137	HMDB02156		100	C21H36O2	-H(+)	3a,20b-Pregnanediol
501	319.264	1428.02	0.000418137	HMDB04025	C05484	100	C21H36O2	-H(+)	Pregnanediol
501	319.264	1428.02	0.000418137	HMDB06013		100	C21H36O2	-H(+)	7a,17-dimethyl-5b-Androstane-3a,17b-diol
502	320.047	3000.77	-0.0021062	HMDB00781	C16265	19	C8H15NO9S	+F(-)	N-Acetylgalactosamine 4-sulphate
502	320.047	3000.77	-0.0021062	HMDB00814	C04132	19	C8H15NO9S	+F(-)	N-Acetylglucosamine 6-sulfate
502	320.047	3000.77	-0.0021062	HMDB00841		19	C8H15NO9S	+F(-)	N-Acetylgalactosamine 6-sulfate
503	320.063	73788.4	-0.000268889	HMDB13220		100	C11H15NO10	-H(+)	Beta-Citryl-L-glutamic acid
504	321.017	1744.17	0.000557729	HMDB02708	C05905	25	C15H11ClO6	-H(+)	Cyanidin
505	321.079	5069.82	-0.00256142	HMDB05782	C01709	25	C16H14O6	+F(-)	Hesperetin
506	321.112	4953.66	0.000112886	HMDB06834	C04079	100	C12H22N2O6S	-H(+)	D-Pantothenoyl-L-cysteine
507	321.242	4550.93	0.00147945	HMDB05045	C00861	100	C20H34O3	-H(+)	15(S)-Hydroxyeicosatrienoic acid
508	322.045	17742.2	-0.000114118	HMDB00095	C00055	100	C9H14N3O8P	-H(+)	Cytidine monophosphate
508	322.045	17742.2	-0.000114118	HMDB11692	C03104	100	C9H14N3O8P	-H(+)	Cytidine 2'-phosphate
509	322.166	3475.57	0.000424333	HMDB13328		40	C14H25NO6	+F(-)	Pimelylcarnitine
510	324.094	3068.09	5.44e-05	HMDB00833	C03410	100	C11H19NO10	-H(+)	N-Glycolylneuraminic acid
511	324.218	4308.88	0.000143785	HMDB05049	C13800	100	C18H31NO4	-H(+)	10-Nitrolinoleic acid
512	324.291	7158.1	-3.27e-05	HMDB02088		100	C20H39NO2	-H(+)	N-Oleoylethanolamine
513	325.112	7283.85	0.00191413	HMDB06590		55	C12H22O10	-H(+)	2-O-a-L-Fucopyranosyl-galactose
513	325.112	7283.85	0.00191413	HMDB06701		55	C12H22O10	-H(+)	3-O-a-L-Fucopyranosyl-D-glucose
514	325.31	8944.27	0.00132431	HMDB02337		76	C21H42O2	-H(+)	Homophytanic acid
514	325.31	8944.27	0.00132431	HMDB02345		76	C21H42O2	-H(+)	Heneicosanoic acid
515	326.087	3366.54	0.00162754	HMDB10316		61	C14H17NO8	-H(+)	Acetaminophen glucuronide
516	326.307	4145.69	-0.000295429	HMDB13078		100	C20H41NO2	-H(+)	Stearoylethanolamide
516	326.307	4145.69	-0.000295429	HMDB13645	C13914	100	C20H41NO2	-H(+)	N,N-Dimethylsphingosine
517	327.051	2389.41	0.000437177	HMDB06558	C19586	100	C17H12O7	-H(+)	2,3-Epoxyaflatoxin B1
518	327.254	9677.39	0.000292304	HMDB11534		100	C19H36O4	-H(+)	MG(0:0/16:1(9Z)/0:0)
518	327.254	9677.39	0.000292304	HMDB11565		100	C19H36O4	-H(+)	MG(16:1(9Z)/0:0/0:0)
519	329.233	14627.8	0.000174944	HMDB04708	C14833	100	C18H34O5	-H(+)	9,12,13-TriHOME
519	329.233	14627.8	0.000174944	HMDB04710	C14835	100	C18H34O5	-H(+)	9,10,13-TriHOME
520	331.139	10213.3	-0.000491097	HMDB05012	C07322	40	C17H20N4S	+F(-)	Olanzapine
521	331.191	6019.72	0.000248054	HMDB02358		100	C20H28O4	-H(+)	Carnosic acid
521	331.191	6019.72	0.000248054	HMDB04031	C05498	100	C20H28O4	-H(+)	11b-Hydroxyprogesterone
522	331.211	3204.91	-0.00369216	HMDB00995	C03207	19	C21H28O2	+F(-)	16-Dehydroprogesterone
522	331.211	3204.91	-0.00369216	HMDB04626		19	C21H28O2	+F(-)	Tetrahydrogestrinone
523	331.264	9094.26	0.000295068	HMDB02226	C16527	100	C22H36O2	-H(+)	Adrenic acid
524	333.059	43320.4	-0.000203276	HMDB11649	C01225	100	C9H19O11P	-H(+)	1-(sn-Glycero-3-phospho)-1D-myo-inositol
525	333.243	2038.27	0.000408726	HMDB00879	C13713	100	C21H34O3	-H(+)	Tetrahydrodeoxycorticosterone
526	334.126	10356.1	4.09e-05	HMDB00489	C04540	100	C12H21N3O8	-H(+)	Aspartylglycosamine
527	334.906	509.348	-0.000208066	HMDB04122	C05704	6	C6H12N2O4Se2	-H(+)	Selenocystine
528	336.036	1844.13	0.00192805	HMDB01919		72	C8H15N7O2S3	-H(+)	Famotidine
529	336.168	1823.31	0.000106359	HMDB05768	C02993	100	C15H23N5O4	-H(+)	Kyotorphin
530	337.055	6337.59	7.9e-06	HMDB01517	C04677	100	C9H15N4O8P	-H(+)	AICAR
531	338.989	93605.6	-0.000140817	HMDB00968	C01220	100	C6H14O12P2	-H(+)	1D-Myo-inositol 1,4-bisphosphate
531	338.989	93605.6	-0.000140817	HMDB01047	C00665	100	C6H14O12P2	-H(+)	D-Fructose 2,6-bisphosphate
531	338.989	93605.6	-0.000140817	HMDB03514	C01231	100	C6H14O12P2	-H(+)	Alpha-D-Glucose 1,6-bisphosphate
531	338.989	93605.6	-0.000140817	HMDB06234	C04062	100	C6H14O12P2	-H(+)	1D-Myo-inositol 1,3-bisphosphate
531	338.989	93605.6	-0.000140817	HMDB06235	C04063	100	C6H14O12P2	-H(+)	1D-Myo-inositol 3,4-bisphosphate
531	338.989	93605.6	-0.000140817	HMDB06872	C03785	100	C6H14O12P2	-H(+)	D-Tagatose 1,6-bisphosphate
532	339.327	21816	-0.000144121	HMDB00944	C08281	100	C22H44O2	-H(+)	Behenic acid
533	340.257	2291.51	-0.00719132	HMDB13326		38	C19H35NO4	-H(+)	trans-2-Dodecenoylcarnitine
534	340.285	4298.2	0.000418354	HMDB13308		100	C20H39NO3	-H(+)	Stearoylglycine
535	341.109	84850.1	-4.58e-05	HMDB00048	C05402	100	C12H22O11	-H(+)	Melibiose
535	341.109	84850.1	-4.58e-05	HMDB00055	C06422	100	C12H22O11	-H(+)	Cellobiose
535	341.109	84850.1	-4.58e-05	HMDB00163	C00208	100	C12H22O11	-H(+)	D-Maltose
535	341.109	84850.1	-4.58e-05	HMDB00186	C00243	100	C12H22O11	-H(+)	Alpha-Lactose
535	341.109	84850.1	-4.58e-05	HMDB00258	C00089	100	C12H22O11	-H(+)	Sucrose
535	341.109	84850.1	-4.58e-05	HMDB00740	C07064	100	C12H22O11	-H(+)	Lactulose
535	341.109	84850.1	-4.58e-05	HMDB00975	C01083	100	C12H22O11	-H(+)	Trehalose
535	341.109	84850.1	-4.58e-05	HMDB02923	C05400	100	C12H22O11	-H(+)	Isomaltose
535	341.109	84850.1	-4.58e-05	HMDB05826	C01235	100	C12H22O11	-H(+)	Galactinol
535	341.109	84850.1	-4.58e-05	HMDB06603		100	C12H22O11	-H(+)	3-b-Galactopyranosyl glucose
535	341.109	84850.1	-4.58e-05	HMDB06792	C05400	100	C12H22O11	-H(+)	Epimelibiose
535	341.109	84850.1	-4.58e-05	HMDB11740	C19636	100	C12H22O11	-H(+)	Turanose
535	341.109	84850.1	-4.58e-05	HMDB11742	C19632	100	C12H22O11	-H(+)	Kojibiose
536	341.306	3442.61	0.000343553	HMDB11153		100	C21H42O3	-H(+)	MG(P-18:0e/0:0/0:0)
537	343	2711.45	-0.00141174	HMDB01058	C05378	53	C6H14O11P2	+F(-)	Fructose 1,6-bisphosphate
538	343.322	910.626	0.000171389	HMDB11143		100	C21H44O3	-H(+)	MG(18:0e/0:0/0:0)
539	345.134	4802.76	-5.68e-05	HMDB03559	C01699	100	C19H22O6	-H(+)	Gibberellin A3
540	346.275	2556.31	6.47e-05	HMDB04080	C11695	100	C22H37NO2	-H(+)	Anandamide
540	346.275	2556.31	6.47e-05	HMDB13655		100	C22H37NO2	-H(+)	O-Arachidonoyl Ethanolamine
541	347.04	12019.4	-9.46e-05	HMDB00175	C00130	100	C10H13N4O8P	-H(+)	Inosinic acid
541	347.04	12019.4	-9.46e-05	HMDB11681		100	C10H13N4O8P	-H(+)	Inosine 2'-phosphate
542	347.102	6451.4	-0.00187746	HMDB01557	C01007	100	C15H16N4O6	-H(+)	Riboflavin reduced
543	347.223	2450.5	-0.000318871	HMDB00353		100	C21H32O4	-H(+)	3b,15b,17a-Trihydroxy-pregnenone
543	347.223	2450.5	-0.000318871	HMDB00382		100	C21H32O4	-H(+)	3b,17a,21-Trihydroxypregnenone
543	347.223	2450.5	-0.000318871	HMDB06755	C05478	100	C21H32O4	-H(+)	3a,21-Dihydroxy-5b-pregnane-11,20-dione
543	347.223	2450.5	-0.000318871	HMDB06757	C05475	100	C21H32O4	-H(+)	11b,21-Dihydroxy-5b-pregnane-3,20-dione
543	347.223	2450.5	-0.000318871	HMDB06762	C05487	100	C21H32O4	-H(+)	17a,21-Dihydroxypreg-nenolone
544	348.218	1955.64	0.000126672	HMDB13202		40	C17H31NO5	+F(-)	6-Keto-decanoylcarnitine
545	348.291	5478.94	-4.25e-05	HMDB13625	C13828	100	C22H39NO2	-H(+)	Dihomo-gamma-Linolenoyl ethanolamide
546	349.18	4600.75	0.000754823	HMDB02121	C09069	48	C20H26O4	+F(-)	Carnosol
547	349.202	9534.05	-0.000190974	HMDB02341		100	C20H30O5	-H(+)	8-iso-15-keto-PGE2
547	349.202	9534.05	-0.000190974	HMDB02664	C06439	100	C20H30O5	-H(+)	Prostaglandin E3
547	349.202	9534.05	-0.000190974	HMDB03034	C13802	100	C20H30O5	-H(+)	Prostaglandin D3
547	349.202	9534.05	-0.000190974	HMDB03175	C04707	100	C20H30O5	-H(+)	15-Keto-prostaglandin E2
547	349.202	9534.05	-0.000190974	HMDB10410		100	C20H30O5	-H(+)	Resolvin E1
548	349.276	22281	-0.000779142	HMDB11533		40	C19H38O4	+F(-)	MG(0:0/16:0/0:0)
548	349.276	22281	-0.000779142	HMDB11564		40	C19H38O4	+F(-)	MG(16:0/0:0/0:0)
549	351.029	2805.5	-0.00134342	HMDB03173	C08727	41	C16H13ClO7	-H(+)	Petunidin
550	351.218	6197.98	3.61e-05	HMDB01220	C00584	100	C20H32O5	-H(+)	Prostaglandin E2
550	351.218	6197.98	3.61e-05	HMDB01320	C04654	100	C20H32O5	-H(+)	(13E)-11a-Hydroxy-9,15-dioxoprost-13-enoic acid
550	351.218	6197.98	3.61e-05	HMDB01335	C01312	100	C20H32O5	-H(+)	Prostaglandin I2
550	351.218	6197.98	3.61e-05	HMDB01381	C00427	100	C20H32O5	-H(+)	Prostaglandin H2
550	351.218	6197.98	3.61e-05	HMDB01403	C00696	100	C20H32O5	-H(+)	Prostaglandin D2
550	351.218	6197.98	3.61e-05	HMDB01452	C02198	100	C20H32O5	-H(+)	Thromboxane A2
550	351.218	6197.98	3.61e-05	HMDB01509	C04853	100	C20H32O5	-H(+)	20-Hydroxy-leukotriene B4
550	351.218	6197.98	3.61e-05	HMDB02122	C06476	100	C20H32O5	-H(+)	Prostaglandin F3a
550	351.218	6197.98	3.61e-05	HMDB02132		100	C20H32O5	-H(+)	8-iso-PGF3a
550	351.218	6197.98	3.61e-05	HMDB02363	C13807	100	C20H32O5	-H(+)	Levuglandin E2
550	351.218	6197.98	3.61e-05	HMDB02400	C13808	100	C20H32O5	-H(+)	Levuglandin D2
550	351.218	6197.98	3.61e-05	HMDB02776	C04671	100	C20H32O5	-H(+)	13,14-Dihydro-15-keto-PGE2
550	351.218	6197.98	3.61e-05	HMDB04240	C05960	100	C20H32O5	-H(+)	15-Keto-prostaglandin F2a
550	351.218	6197.98	3.61e-05	HMDB04385	C06314	100	C20H32O5	-H(+)	Lipoxin A4
550	351.218	6197.98	3.61e-05	HMDB05077		100	C20H32O5	-H(+)	8-iso-15-keto-PGF2a
550	351.218	6197.98	3.61e-05	HMDB05082	C06315	100	C20H32O5	-H(+)	Lipoxin B4
550	351.218	6197.98	3.61e-05	HMDB05844		100	C20H32O5	-H(+)	8-isoprostaglandin E2
550	351.218	6197.98	3.61e-05	HMDB12481	C04671	100	C20H32O5	-H(+)	(5Z)-(15S)-11alpha-Hydroxy-9,15-dioxoprostanoate
551	351.253	2311.46	0.000687568	HMDB11539		100	C21H36O4	-H(+)	MG(0:0/18:3(6Z,9Z,12Z)/0:0)
551	351.253	2311.46	0.000687568	HMDB11540		100	C21H36O4	-H(+)	MG(0:0/18:3(9Z,12Z,15Z)/0:0)
551	351.253	2311.46	0.000687568	HMDB11569		100	C21H36O4	-H(+)	MG(18:3(6Z,9Z,12Z)/0:0/0:0)
551	351.253	2311.46	0.000687568	HMDB11570		100	C21H36O4	-H(+)	MG(18:3(9Z,12Z,15Z)/0:0/0:0)
552	353.088	3138.05	0.000237313	HMDB02336	C08996	100	C16H18O9	-H(+)	Biflorin
552	353.088	3138.05	0.000237313	HMDB03164	C00852	100	C16H18O9	-H(+)	Chlorogenic acid
553	353.233	5933.99	0.000571278	HMDB01139	C00639	100	C20H34O5	-H(+)	Prostaglandin F2a
553	353.233	5933.99	0.000571278	HMDB01442	C04741	100	C20H34O5	-H(+)	Prostaglandin E1
553	353.233	5933.99	0.000571278	HMDB01483	C02314	100	C20H34O5	-H(+)	Prostaglandin F2b
553	353.233	5933.99	0.000571278	HMDB01965	C14811	100	C20H34O5	-H(+)	Troxilin B3
553	353.233	5933.99	0.000571278	HMDB01977	C14809	100	C20H34O5	-H(+)	Trioxilin A3
553	353.233	5933.99	0.000571278	HMDB02115		100	C20H34O5	-H(+)	8-isoprostaglandin PGF2b
553	353.233	5933.99	0.000571278	HMDB04684	C14782	100	C20H34O5	-H(+)	11,12,15-THETA
553	353.233	5933.99	0.000571278	HMDB04685		100	C20H34O5	-H(+)	13,14-Dihydro-15-keto PGF2a
553	353.233	5933.99	0.000571278	HMDB04686		100	C20H34O5	-H(+)	8-Isoprostaglandin E1
553	353.233	5933.99	0.000571278	HMDB04694	C14814	100	C20H34O5	-H(+)	11,14,15-THETA
553	353.233	5933.99	0.000571278	HMDB05083	C13809	100	C20H34O5	-H(+)	8-Isoprostaglandin F2a
553	353.233	5933.99	0.000571278	HMDB05102	C06438	100	C20H34O5	-H(+)	Prostaglandin D1
553	353.233	5933.99	0.000571278	HMDB06562		100	C20H34O5	-H(+)	8-iso-13,14-dihydro-15-keto-PGF2a
553	353.233	5933.99	0.000571278	HMDB10170		100	C20H34O5	-H(+)	11,12,15-TriHETRE
553	353.233	5933.99	0.000571278	HMDB10199	C05959	100	C20H34O5	-H(+)	11b-PGF2a
553	353.233	5933.99	0.000571278	HMDB11137	C05959	100	C20H34O5	-H(+)	11-Epi-PGF2a
554	353.27	2628.04	0.000177285	HMDB11538		100	C21H38O4	-H(+)	MG(0:0/18:2(9Z,12Z)/0:0)
554	353.27	2628.04	0.000177285	HMDB11568		100	C21H38O4	-H(+)	MG(18:2(9Z,12Z)/0:0/0:0)
555	353.342	8440.21	0.00014365	HMDB01160		100	C23H46O2	-H(+)	Tricosanoic acid
556	354.061	5780.14	-0.000334729	HMDB06824	C05925	40	C9H14N5O7P	+F(-)	Dihydroneopterin phosphate
557	354.218	4633.67	0.00204155	HMDB12498		28	C20H31O4	+F(-)	10,11-dihydro-12-oxo-LTB4
557	354.218	4633.67	0.00204155	HMDB12839		28	C20H31O4	+F(-)	6,7-dihydro-5-oxo-12-epi-LTB4
558	354.302	1765.73	-0.000187613	HMDB13303		100	C21H41NO3	-H(+)	Pristanoylglycine
559	355.249	5096.66	0.000151196	HMDB02685	C06475	100	C20H36O5	-H(+)	Prostaglandin F1a
559	355.249	5096.66	0.000151196	HMDB02689		100	C20H36O5	-H(+)	13,14-Dihydro PGE1
559	355.249	5096.66	0.000151196	HMDB04239		100	C20H36O5	-H(+)	13,14-Dihydro PGF2a
560	355.264	3808.12	7.33e-05	HMDB02007		100	C24H36O2	-H(+)	Tetracosahexaenoic acid
561	355.285	5923.34	-5.83e-05	HMDB11536		100	C21H40O4	-H(+)	MG(0:0/18:1(11Z)/0:0)
561	355.285	5923.34	-5.83e-05	HMDB11537		100	C21H40O4	-H(+)	MG(0:0/18:1(9Z)/0:0)
561	355.285	5923.34	-5.83e-05	HMDB11566		100	C21H40O4	-H(+)	MG(18:1(11Z)/0:0/0:0)
561	355.285	5923.34	-5.83e-05	HMDB11567		100	C21H40O4	-H(+)	MG(18:1(9Z)/0:0/0:0)
562	356.21	2418.84	-0.00793565	HMDB02835	C06938	16	C22H27NO2	+F(-)	Danazol
563	357.089	3196.3	0.000286779	HMDB01416	C01134	100	C11H23N2O7PS	-H(+)	Pantetheine 4'-phosphate
564	357.132	4474.47	-0.000196859	HMDB01069		100	C16H18N6O4	-H(+)	2-Phenylaminoadenosine
565	357.28	4386.5	0.000171503	HMDB06322		100	C24H38O2	-H(+)	Tetracosapentaenoic acid (24:5n-6)
565	357.28	4386.5	0.000171503	HMDB06323		100	C24H38O2	-H(+)	Tetracosapentaenoic acid (24:5n-3)
566	358.093	4755.53	0.00037079	HMDB10362	C03033	100	C15H17NO8	+F(-)	6-Hydroxy-5-methoxyindole glucuronide
566	358.093	4755.53	0.00037079	HMDB10363	C03033	100	C15H17NO8	+F(-)	5-Hydroxy-6-methoxyindole glucuronide
566	358.093	4755.53	0.00374192	HMDB05034	C07502	100	C12H21NO8S	+F(-)	Topiramate
567	358.177	3251.32	0.00130459	HMDB12613		77	C21H27O5	-H(+)	19-oic-deoxycorticosterone
568	359.077	2957.91	0.000287081	HMDB03572	C01850	100	C18H16O8	-H(+)	Rosmarinic acid
569	359.118	4485.24	0.00678414	HMDB06045		35	C18H20N2O6	-H(+)	Dityrosine
570	359.222	4603.65	0.000500073	HMDB03689		100	C22H32O4	-H(+)	Neuroprotectin D1
570	359.222	4603.65	0.000500073	HMDB04038		100	C22H32O4	-H(+)	Resolvin D5
571	359.296	3155.28	-0.000355095	HMDB06246		100	C24H40O2	-H(+)	Tetracosatetraenoic acid (24:4n-6)
572	360.13	4250.16	0.000112213	HMDB06591	C00203	40	C12H23NO10	+F(-)	Lactosamine
572	360.13	4250.16	0.000112213	HMDB11668	C15658	40	C12H23NO10	+F(-)	6-(alpha-D-Glucosaminyl)-1D-myo-inositol
573	360.257	1864.86	-0.00233567	HMDB05096		85	C22H35NO3	-H(+)	N-Arachidonoyl glycine
574	361.166	6503.24	9.31e-05	HMDB12550		100	C20H26O6	-H(+)	12-Oxo-20-carboxy-leukotriene B4
575	361.201	3724.1	0.00141597	HMDB00063	C00735	100	C21H30O5	-H(+)	Cortisol
575	361.201	3724.1	0.00141597	HMDB00319	C01124	100	C21H30O5	-H(+)	18-Hydroxycorticosterone
575	361.201	3724.1	0.00141597	HMDB06758	C05469	100	C21H30O5	-H(+)	17a,21-Dihydroxy-5b-pregnane-3,11,20-trione
576	361.233	5894.57	0.00518441	HMDB10214		47	C22H34O4	-H(+)	19,20-DiHDPA
577	363.18	7491.51	0.00172219	HMDB12549		88	C20H28O6	-H(+)	12-oxo-10,11-dihydro-20-COOH-LTB4
578	363.219	3641.38	-0.00141852	HMDB00903		100	C21H32O5	-H(+)	Tetrahydrocortisone
578	363.219	3641.38	-0.00141852	HMDB03259	C05471	100	C21H32O5	-H(+)	Dihydrocortisol
578	363.219	3641.38	-0.00141852	HMDB06753	C05474	100	C21H32O5	-H(+)	3a,11b,21-Trihydroxy-20-oxo-5b-pregnan-18-al
578	363.219	3641.38	-0.00141852	HMDB06754	C05473	100	C21H32O5	-H(+)	11b,21-Dihydroxy-3,20-oxo-5b-pregnan-18-al
578	363.219	3641.38	-0.00141852	HMDB06760	C05489	100	C21H32O5	-H(+)	11b,17a,21-Trihydroxypreg-nenolone
578	363.219	3641.38	-0.00141852	HMDB12460		100	C21H32O5	-H(+)	11b,17a,21-Trihydroxy-5b-pregnane-3,20-dione
578	363.219	3641.38	-0.00141852	HMDB13157		100	C21H32O5	-H(+)	18-Hydroxy-11-dehydrotetrahydrocorticosterone
579	363.231	3929.25	0.00210474	HMDB01939	C07119	19	C22H32O3	+F(-)	Medroxyprogesterone
579	363.231	3929.25	0.00210474	HMDB10213		19	C22H32O3	+F(-)	17-HDoHE
579	363.231	3929.25	0.00210474	HMDB13620		19	C22H32O3	+F(-)	19(20)-EpDPE
579	363.231	3929.25	0.00210474	HMDB13621		19	C22H32O3	+F(-)	16(17)-EpDPE
580	365.05	2457.11	0.000402978	HMDB01439	C04734	100	C10H15N4O9P	-H(+)	Phosphoribosyl formamidocarboxamide
581	365.075	2981.09	0.000675216	HMDB13118		100	C16H16NO9	-H(+)	Xanthurenate-8-O-beta-D-glucoside
582	365.197	8005.13	-0.000396662	HMDB06059		100	C20H30O6	-H(+)	20-Carboxyleukotriene B4
582	365.197	8005.13	-0.000396662	HMDB12633	C05950	100	C20H30O6	-H(+)	20-COOH-10,11-dihydro-LTB4
583	365.214	3205.46	-0.00141475	HMDB00015		28	C21H30O4	+F(-)	Cortexolone
583	365.214	3205.46	-0.00141475	HMDB01547	C05488	28	C21H30O4	+F(-)	Corticosterone
583	365.214	3205.46	-0.00141475	HMDB04030	C02140	28	C21H30O4	+F(-)	21-Deoxycortisol
583	365.214	3205.46	-0.00141475	HMDB06756	C05497	28	C21H30O4	+F(-)	21-Hydroxy-5b-pregnane-3,11,20-trione
583	365.214	3205.46	-0.00141475	HMDB12612	C05480	28	C21H30O4	+F(-)	19-Hydroxydeoxycorticosterone
584	365.235	4482.09	-0.00136658	HMDB00314		80	C21H34O5	-H(+)	3b-Allotetrahydrocortisol
584	365.235	4482.09	-0.00136658	HMDB00526		80	C21H34O5	-H(+)	5a-Tetrahydrocortisol
584	365.235	4482.09	-0.00136658	HMDB00949		80	C21H34O5	-H(+)	Tetrahydrocortisol
584	365.235	4482.09	-0.00136658	HMDB03128	C05465	80	C21H34O5	-H(+)	Cortolone
584	365.235	4482.09	-0.00136658	HMDB13221	C05481	80	C21H34O5	-H(+)	Beta-Cortolone
585	365.342	14202.5	0.00011891	HMDB02368	C05481	100	C24H46O2	-H(+)	Nervonic acid
586	367.018	10978.5	0.000862718	HMDB00218	C08323	100	C10H13N2O11P	-H(+)	Orotidylic acid
587	367.042	2582.81	0.001497	HMDB12152	C01103	32	C9H17O12P	+F(-)	2-O-(6-Phospho-alpha-mannosyl)-D-glycerate
588	367.118	10096.3	0.000453383	HMDB02269	C16699	100	C21H20O6	-H(+)	Curcumin
589	367.211	5556.12	0.00159957	HMDB01908	C10443	67	C20H32O6	-H(+)	19-Hydroxy-PGE2
589	367.211	5556.12	0.00159957	HMDB01979		67	C20H32O6	-H(+)	6,15-Diketo,13,14-dihydro-PGF1a
589	367.211	5556.12	0.00159957	HMDB03235		67	C20H32O6	-H(+)	Prostaglandin G2
589	367.211	5556.12	0.00159957	HMDB03247	C05956	67	C20H32O6	-H(+)	20-Hydroxy-PGE2
589	367.211	5556.12	0.00159957	HMDB04241		67	C20H32O6	-H(+)	6-Ketoprostaglandin E1
589	367.211	5556.12	0.00159957	HMDB04242	C05962	67	C20H32O6	-H(+)	11-Dehydro-thromboxane B2
589	367.211	5556.12	0.00159957	HMDB05099	C05964	67	C20H32O6	-H(+)	Thromboxane B3
589	367.211	5556.12	0.00159957	HMDB12110		67	C20H32O6	-H(+)	5(6)-Epoxy Prostaglandin E1
590	367.247	4352.81	0.00174804	HMDB03180	C04741	85	C21H36O5	-H(+)	Cortol
590	367.247	4352.81	0.00174804	HMDB05821	C05482	85	C21H36O5	-H(+)	Beta-Cortol
591	367.358	22856.9	-8.15e-05	HMDB02003	C01235	100	C24H48O2	-H(+)	Tetracosanoic acid
592	368.2	3343.6	-0.000578935	HMDB12552	C08320	69	C20H29O5	+F(-)	12-Oxo-20-hydroxy-leukotriene B4
592	368.2	3343.6	-0.000578935	HMDB12588		69	C20H29O5	+F(-)	15-Epi-lipoxin B5
592	368.2	3343.6	-0.000578935	HMDB12590		69	C20H29O5	+F(-)	15-Oxo-lipoxin A4
592	368.2	3343.6	-0.000578935	HMDB12641		69	C20H29O5	+F(-)	20-oxo-leukotriene B4
592	368.2	3343.6	-0.000578935	HMDB13040		69	C20H29O5	+F(-)	PGH3
593	369.228	5803.25	0.000330287	HMDB02886	C00427	100	C20H34O6	-H(+)	6-Keto-prostaglandin F1a
593	369.228	5803.25	0.000330287	HMDB03252	C05961	100	C20H34O6	-H(+)	Thromboxane B2
593	369.228	5803.25	0.000330287	HMDB04049	C05963	100	C20H34O6	-H(+)	20-Hydroxy-PGF2a
594	369.242	3631.35	0.00190485	HMDB00476		68	C24H34O3	-H(+)	3-Oxo-4,6-choladienoic acid
595	370.115	2399.73	-0.000562744	HMDB00785		93	C13H21NO10	+F(-)	N-Acetyl-7-O-acetylneuraminic acid
595	370.115	2399.73	-0.000562744	HMDB00794	C04016	93	C13H21NO10	+F(-)	N-Acetyl-9-O-acetylneuraminic acid
595	370.115	2399.73	-0.000562744	HMDB00796		93	C13H21NO10	+F(-)	N-Acetyl-4-O-acetylneuraminic acid
596	371.136	5837.32	-0.00353708	HMDB04448	C04015	15	C18H24O5S	+F(-)	Estradiol-17beta 3-sulfate
597	371.149	4838.58	0.00134352	HMDB05789	C08357	100	C21H24O6	-H(+)	Tetrahydrocurcumin
598	371.258	2906.39	0.00164597	HMDB13627		71	C24H36O3	-H(+)	Cervonoyl ethanolamide
599	373.201	5378.84	0.000813854	HMDB11651	C13828	100	C22H30O5	-H(+)	11beta,20-Dihydroxy-3-oxopregn-4-en-21-oic acid
600	373.239	2638.38	-9.91e-05	HMDB06472		100	C23H34O4	-H(+)	Calcitroic acid
601	373.275	2975.49	-0.000146354	HMDB00308		100	C24H38O3	-H(+)	3b-Hydroxy-5-cholenoic acid
602	375.177	7168.92	0.00442782	HMDB00332		64	C21H28O6	-H(+)	18-Oxocortisol
603	375.253	2403.94	0.00077263	HMDB11550		100	C23H36O4	-H(+)	MG(0:0/20:5(5Z,8Z,11Z,14Z,17Z)/0:0)
603	375.253	2403.94	0.00077263	HMDB11580		100	C23H36O4	-H(+)	MG(20:5(5Z,8Z,11Z,14Z,17Z)/0:0/0:0)
604	377.27	2734.05	-0.000303667	HMDB04666		100	C23H38O4	-H(+)	2-Arachidonylglycerol
604	377.27	2734.05	-0.000303667	HMDB11549	C13856	100	C23H38O4	-H(+)	MG(0:0/20:4(8Z,11Z,14Z,17Z)/0:0)
604	377.27	2734.05	-0.000303667	HMDB11578		100	C23H38O4	-H(+)	MG(20:4(5Z,8Z,11Z,14Z)/0:0/0:0)
604	377.27	2734.05	-0.000303667	HMDB11579		100	C23H38O4	-H(+)	MG(20:4(8Z,11Z,14Z,17Z)/0:0/0:0)
605	378.098	12830.3	0.000121093	HMDB01066		100	C13H21N3O8S	-H(+)	S-Lactoylglutathione
606	378.241	4018.8	0.000148218	HMDB00277	C03451	100	C18H38NO5P	-H(+)	Sphingosine 1-phosphate
607	379.248	3593.53	0.000712959	HMDB02082	C06124	100	C22H36O5	-H(+)	Bisnorcholic acid
608	380.114	4686.6	0.00572134	HMDB00768		44	C14H23NO11	-H(+)	N-Acetyl-9-O-lactoylneuraminic acid
609	380.142	2613.68	4.89e-05	HMDB01929		23	C18H20FN3O4	+F(-)	Levofloxacin
610	381.3	2518.18	0.000771261	HMDB11544	C07660	100	C23H42O4	-H(+)	MG(0:0/20:2(11Z,14Z)/0:0)
610	381.3	2518.18	0.000771261	HMDB11574		100	C23H42O4	-H(+)	MG(20:2(11Z,14Z)/0:0/0:0)
611	381.316	4906.99	0.000117341	HMDB01093		100	C27H42O	-H(+)	5a-Cholesta-8,24-dien-3-one
611	381.316	4906.99	0.000117341	HMDB02394		100	C27H42O	-H(+)	Cholesta-4,6-dien-3-one
611	381.316	4906.99	0.000117341	HMDB03896		100	C27H42O	-H(+)	7-Dehydrodesmosterol
612	381.374	8917.59	9.19e-05	HMDB02361	C05107	100	C25H50O2	-H(+)	Pentacosanoic acid
613	382.099	3118.2	0.00176484	HMDB00912		67	C14H17N5O8	-H(+)	Succinyladenosine
614	382.135	6504.21	1.98e-05	HMDB01542		100	C14H25NO11	-H(+)	N-Acetyllactosamine
614	382.135	6504.21	1.98e-05	HMDB06535	C00611	100	C14H25NO11	-H(+)	Beta-1,4-mannose-N-acetylglucosamine
614	382.135	6504.21	1.98e-05	HMDB06575		100	C14H25NO11	-H(+)	Lacto-N-biose I
614	382.135	6504.21	1.98e-05	HMDB06583	C06372	100	C14H25NO11	-H(+)	Poly-N-acetyllactosamine
615	382.259	1596.78	0.0004094	HMDB13332		100	C21H37NO5	-H(+)	3-Hydroxy-5, 8-tetradecadiencarnitine
616	383.114	8466.99	-0.000127986	HMDB00939		100	C14H20N6O5S	-H(+)	S-Adenosylhomocysteine
617	384.275	1277.28	8.26e-05	HMDB13330	C00021	100	C21H39NO5	-H(+)	3-Hydroxy-cis-5-tetradecenoylcarnitine
618	385.08	2676.7	0.000648988	HMDB13118		100	C16H16NO9	+F(-)	Xanthurenate-8-O-beta-D-glucoside
619	386.998	2053.55	0.00202408	HMDB01000	C01346	49	C9H14N2O11P2	-H(+)	dUDP
620	387.085	2800.83	-0.00127102	HMDB12220		100	C18H16N2O8	-H(+)	Dopaxanthin quinone
621	387.165	11445.3	-0.00135262	HMDB01032	C04555	30	C19H28O5S	+F(-)	DHEA sulfate
621	387.165	11445.3	-0.00135262	HMDB02833		30	C19H28O5S	+F(-)	Testosterone sulfate
621	387.165	11445.3	-0.00135262	HMDB13230		30	C19H28O5S	+F(-)	Epitestosterone sulfate
622	387.238	6325.03	0.000712521	HMDB12109	C06475	100	C20H36O7	-H(+)	5,6-Dihydroxyprostaglandin F1a
623	388.067	4909.26	-0.000986302	HMDB06880	C05993	100	C12H16N5O8P	-H(+)	Acetyl adenylate
624	388.945	5474.35	-0.000119716	HMDB00280	C00119	100	C5H13O14P3	-H(+)	Phosphoribosyl pyrophosphate
625	389.049	2901.95	-0.000332985	HMDB06953	C01194	100	C11H19O13P	-H(+)	1-Phosphatidyl-D-myo-inositol
626	389.1	3334.89	-0.00122006	HMDB12221	C08543	100	C18H18N2O8	-H(+)	Dopaxanthin
627	389.233	2900.63	0.000802077	HMDB13656		100	C23H34O5	-H(+)	15-Deoxy-&#916;12,14-Prostaglandin J2-2-glycerol ester
628	389.273	3387.65	-0.00337194	HMDB00328		63	C24H38O4	-H(+)	12-Ketodeoxycholic acid
628	389.273	3387.65	-0.00337194	HMDB00460		63	C24H38O4	-H(+)	7-Hydroxy-3-oxocholanoic acid
628	389.273	3387.65	-0.00337194	HMDB00467		63	C24H38O4	-H(+)	Nutriacholic acid
628	389.273	3387.65	-0.00337194	HMDB00503		63	C24H38O4	-H(+)	7a-Hydroxy-3-oxo-5b-cholanoic acid
629	391.226	4714.93	-0.000216801	HMDB07003		100	C19H37O6P	-H(+)	CPA(16:0/0:0)
630	391.285	2522.14	0.00018763	HMDB00348		100	C24H40O4	-H(+)	3b,12a-Dihydroxy-5a-cholanoic acid
630	391.285	2522.14	0.00018763	HMDB00361	C17660	100	C24H40O4	-H(+)	3b,7a-Dihydroxy-5b-cholanoic acid
630	391.285	2522.14	0.00018763	HMDB00384		100	C24H40O4	-H(+)	3a,7a-Dihydroxycholanoic acid
630	391.285	2522.14	0.00018763	HMDB00411	C17646	100	C24H40O4	-H(+)	3a,12b-Dihydroxy-5b-cholanoic acid
630	391.285	2522.14	0.00018763	HMDB00438		100	C24H40O4	-H(+)	3b,12a-Dihydroxy-5b-cholanoic acid
630	391.285	2522.14	0.00018763	HMDB00478	C17687	100	C24H40O4	-H(+)	Allodeoxycholic acid
630	391.285	2522.14	0.00018763	HMDB00514	C17664	100	C24H40O4	-H(+)	Allochenodeoxycholic acid
630	391.285	2522.14	0.00018763	HMDB00518	C02528	100	C24H40O4	-H(+)	Chenodeoxycholic acid
630	391.285	2522.14	0.00018763	HMDB00626	C04483	100	C24H40O4	-H(+)	Deoxycholic acid
630	391.285	2522.14	0.00018763	HMDB00664		100	C24H40O4	-H(+)	Isohyodeoxycholic acid
630	391.285	2522.14	0.00018763	HMDB00686	C17662	100	C24H40O4	-H(+)	Isoursodeoxycholic acid
630	391.285	2522.14	0.00018763	HMDB00733	C15517	100	C24H40O4	-H(+)	Hyodeoxycholic acid
630	391.285	2522.14	0.00018763	HMDB00811	C15515	100	C24H40O4	-H(+)	Murocholic acid
630	391.285	2522.14	0.00018763	HMDB00946	C07880	100	C24H40O4	-H(+)	Ursodeoxycholic acid
630	391.285	2522.14	0.00018763	HMDB02451		100	C24H40O4	-H(+)	7b,12a-Dihydroxycholanoic acid
630	391.285	2522.14	0.00018763	HMDB02488		100	C24H40O4	-H(+)	7a,12b-dihydroxy-5b-Cholan-24-oic acid
630	391.285	2522.14	0.00018763	HMDB02536	C17661	100	C24H40O4	-H(+)	Isodeoxycholic acid
630	391.285	2522.14	0.00018763	HMDB02585		100	C24H40O4	-H(+)	3b,12b-Dihydroxy-5b-cholanoic acid
631	392.244	2129.34	0.000340267	HMDB13327		40	C19H35NO6	+F(-)	Dodecanedioylcarnitine
632	393.263	5652.56	0.0017909	HMDB12530		56	C23H38O5	-H(+)	11-Hydroxyeicosatetraenoate glyceryl ester
632	393.263	5652.56	0.0017909	HMDB13651		56	C23H38O5	-H(+)	2-(14,15-Epoxyeicosatrienoyl) Glycerol
633	395.223	2695.11	-0.00056002	HMDB02294		68	C22H32O5	+F(-)	Resolvin D2
633	395.223	2695.11	-0.00056002	HMDB03733		68	C22H32O5	+F(-)	Resolvin D1
633	395.223	2695.11	-0.00056002	HMDB11652		68	C22H32O5	+F(-)	11beta-Hydroxy-3,20-dioxopregn-4-en-21-oic acid
634	395.389	9292.54	0.000157791	HMDB02356		100	C26H52O2	-H(+)	Hexacosanoic acid
635	396.056	2307.97	-0.00176628	HMDB11610		96	C12H19N3O8S2	-H(+)	5-Taurinomethyl-2-thiouridine
636	396.348	2500.82	0.000131698	HMDB13219		100	C24H47NO3	-H(+)	Behenoylglycine
637	397.99	1840.44	-0.000783556	HMDB00793		25	C15H14INO4	-H(+)	Monoiodothyronine
638	398.21	2207.11	0.00215368	HMDB05041		39	C24H29NO3	+F(-)	Donepezil
639	399.326	3426.47	0.000379865	HMDB00501		100	C27H44O2	-H(+)	7-Ketocholesterol
639	399.326	3426.47	0.000379865	HMDB01993	C05455	100	C27H44O2	-H(+)	7a-Hydroxy-cholestene-3-one
639	399.326	3426.47	0.000379865	HMDB03550	C01561	100	C27H44O2	-H(+)	Calcidiol
639	399.326	3426.47	0.000379865	HMDB06721		100	C27H44O2	-H(+)	5,6-trans-25-Hydroxyvitamin D3
639	399.326	3426.47	0.000379865	HMDB06722		100	C27H44O2	-H(+)	25-Hydroxytachysterol3
640	400.164	2989.86	-0.0011941	HMDB12201	C16443	46	C16H23N5O6	+F(-)	Cis-zeatin-7-N-glucoside
640	400.164	2989.86	-0.0011941	HMDB12202		46	C16H23N5O6	+F(-)	Cis-zeatin-9-N-glucoside
640	400.164	2989.86	-0.0011941	HMDB12203	C15546	46	C16H23N5O6	+F(-)	Cis-zeatin-O-glucoside
641	401.015	5250.53	0.00044212	HMDB01274	C00363	100	C10H16N2O11P2	-H(+)	dTDP
642	401.268	2441.75	0.00161924	HMDB00541		100	C25H38O4	-H(+)	7b-Hydroxy-3-oxo-5b-cholanoic acid
642	401.268	2441.75	0.00161924	HMDB11557		100	C25H38O4	-H(+)	MG(0:0/22:6(4Z,7Z,10Z,13Z,16Z,19Z)/0:0)
642	401.268	2441.75	0.00161924	HMDB11587		100	C25H38O4	-H(+)	MG(22:6(4Z,7Z,10Z,13Z,16Z,19Z)/0:0/0:0)
643	402.011	41179.7	6.14e-06	HMDB01546	C00112	100	C9H15N3O11P2	-H(+)	CDP
644	402.08	2289.11	0.00156812	HMDB06806	C05983	64	C13H18N5O8P	-H(+)	Propinol adenylate
645	402.165	7873.44	-0.00027954	HMDB05021	C07397	40	C21H25N3O2S	+F(-)	Quetiapine
646	402.995	136786	-0.000165887	HMDB00295	C00015	100	C9H14N2O12P2	-H(+)	Uridine 5'-diphosphate
647	403.249	2731.24	-0.000358698	HMDB00447	C15568	100	C24H36O5	-H(+)	7a,12a-Dihydroxy-3-oxo-4-cholenoic acid
648	403.286	2682.77	-0.000381951	HMDB11555		100	C25H40O4	-H(+)	MG(0:0/22:5(4Z,7Z,10Z,13Z,16Z)/0:0)
648	403.286	2682.77	-0.000381951	HMDB11556		100	C25H40O4	-H(+)	MG(0:0/22:5(7Z,10Z,13Z,16Z,19Z)/0:0)
648	403.286	2682.77	-0.000381951	HMDB11585		100	C25H40O4	-H(+)	MG(22:5(4Z,7Z,10Z,13Z,16Z)/0:0/0:0)
648	403.286	2682.77	-0.000381951	HMDB11586		100	C25H40O4	-H(+)	MG(22:5(7Z,10Z,13Z,16Z,19Z)/0:0/0:0)
649	404.219	2002.63	0.00046137	HMDB01938	D00362	100	C21H31N3O5	-H(+)	Lisinopril
650	407.279	3359.35	0.00107653	HMDB00312	C04661	93	C24H40O5	-H(+)	3a,7a,12b-Trihydroxy-5b-cholanoic acid
650	407.279	3359.35	0.00107653	HMDB00320		93	C24H40O5	-H(+)	3a,4b,7a-Trihydroxy-5b-cholanoic acid
650	407.279	3359.35	0.00107653	HMDB00326		93	C24H40O5	-H(+)	1b,3a,12a-Trihydroxy-5b-cholanoic acid
650	407.279	3359.35	0.00107653	HMDB00330		93	C24H40O5	-H(+)	3a,4b,12a-Trihydroxy-5b-cholanoic acid
650	407.279	3359.35	0.00107653	HMDB00364	C17727	93	C24H40O5	-H(+)	3a,6a,7b-Trihydroxy-5b-cholanoic acid
650	407.279	3359.35	0.00107653	HMDB00371		93	C24H40O5	-H(+)	1,3,12-Trihydroxycholan-24-oic acid
650	407.279	3359.35	0.00107653	HMDB00376		93	C24H40O5	-H(+)	3b,7a,12a-Trihydroxy-5a-Cholanoic acid
650	407.279	3359.35	0.00107653	HMDB00390		93	C24H40O5	-H(+)	3a,7b,12b-Trihydroxy-5b-cholanoic acid
650	407.279	3359.35	0.00107653	HMDB00395		93	C24H40O5	-H(+)	3b,7b,12a-Trihydroxy-5b-cholanoic acid
650	407.279	3359.35	0.00107653	HMDB00404		93	C24H40O5	-H(+)	2b,3a,7a-Trihydroxy-5b-cholanoic acid
650	407.279	3359.35	0.00107653	HMDB00414		93	C24H40O5	-H(+)	1b,3a,7a-Trihydroxy-5b-cholanoic acid
650	407.279	3359.35	0.00107653	HMDB00415	C17726	93	C24H40O5	-H(+)	3a,6b,7b-Trihydroxy-5b-cholanoic acid
650	407.279	3359.35	0.00107653	HMDB00419		93	C24H40O5	-H(+)	3b,7a,12a-Trihydroxy-5b-cholanoic acid
650	407.279	3359.35	0.00107653	HMDB00427		93	C24H40O5	-H(+)	3b,7b,12a-Trihydroxy-5a-Cholanoic acid
650	407.279	3359.35	0.00107653	HMDB00432	C02373	93	C24H40O5	-H(+)	3a,7b,12a-Trihydroxy-5a-Cholanoic acid
650	407.279	3359.35	0.00107653	HMDB00505	C17737	93	C24H40O5	-H(+)	Allocholic acid
650	407.279	3359.35	0.00107653	HMDB00506	C17647	93	C24H40O5	-H(+)	Alpha-Muricholic acid
650	407.279	3359.35	0.00107653	HMDB00527		93	C24H40O5	-H(+)	6a,12a-Dihydroxylithocholic acid
650	407.279	3359.35	0.00107653	HMDB00619	C00695	93	C24H40O5	-H(+)	Cholic acid
650	407.279	3359.35	0.00107653	HMDB00760		93	C24H40O5	-H(+)	Hyocholic acid
650	407.279	3359.35	0.00107653	HMDB00865		93	C24H40O5	-H(+)	Muricholic acid
650	407.279	3359.35	0.00107653	HMDB00917	C17644	93	C24H40O5	-H(+)	Ursocholic acid
651	409.311	17551.3	0.000254295	HMDB12958	C14155	100	C28H42O2	-H(+)	Gama-Tocotrienol
652	410.026	5161.77	0.00102108	HMDB01508	C00206	98	C10H15N5O9P2	-H(+)	dADP
653	410.291	1324.56	0.000102236	HMDB13335		100	C23H41NO5	-H(+)	3-Hydroxyhexadecadienoylcarnitine
654	411.007	1534.1	0.00413188	HMDB03536	C01344	37	C10H14N4O10P2	-H(+)	dIDP
655	411.188	3426.95	0.00100485	HMDB00569		100	C18H28N4O7	-H(+)	Deoxypyridinoline
656	411.239	5542.46	0.000414053	HMDB03752		100	C18H39NO7P	-H(+)	LysoPC(10:0)
657	412.259	1651.73	0.00282279	HMDB12516		70	C26H37O4	-H(+)	11'-Carboxy-alpha-tocotrienol
658	412.307	1428.89	-0.000397186	HMDB13333		100	C23H43NO5	-H(+)	3-Hydroxy-9-hexadecenoylcarnitine
659	413.343	2119.03	-8.34e-07	HMDB12113		100	C28H46O2	-H(+)	(22Alpha)-hydroxy-campest-4-en-3-one
659	413.343	2119.03	-8.34e-07	HMDB12169		100	C28H46O2	-H(+)	4alpha-formyl-5alpha-cholesta-8-en-3beta-ol
660	415.358	1414.59	1.37e-06	HMDB01492	C02483	100	C28H48O2	-H(+)	Gama-Tocopherol
660	415.358	1414.59	1.37e-06	HMDB06335	C14152	100	C28H48O2	-H(+)	Beta-tocopherol
660	415.358	1414.59	1.37e-06	HMDB12112	C15797	100	C28H48O2	-H(+)	(22Alpha)-hydroxy-5alpha-campestan-3-one
661	417.242	10967.6	-0.000435941	HMDB07005		100	C21H39O6P	-H(+)	CPA(18:1(11Z)/0:0)
661	417.242	10967.6	-0.000435941	HMDB07006		100	C21H39O6P	-H(+)	CPA(18:1(9Z)/0:0)
662	417.337	6746.56	0.000203439	HMDB06280	C16678	100	C27H46O3	-H(+)	7-a,25-Dihydroxycholesterol
662	417.337	6746.56	0.000203439	HMDB06281	C06341	100	C27H46O3	-H(+)	7-a,27-dihydroxycholesterol
662	417.337	6746.56	0.000203439	HMDB06763	C05501	100	C27H46O3	-H(+)	20a,22b-Dihydroxycholesterol
662	417.337	6746.56	0.000203439	HMDB06764	C05487	100	C27H46O3	-H(+)	17a,20a-Dihydroxycholesterol
662	417.337	6746.56	0.000203439	HMDB06886	C05458	100	C27H46O3	-H(+)	7a,12a-Dihydroxy-5a-cholestan-3-one
662	417.337	6746.56	0.000203439	HMDB06887	C05453	100	C27H46O3	-H(+)	7a,12a-Dihydroxy-5b-cholestan-3-one
662	417.337	6746.56	0.000203439	HMDB06894	C05445	100	C27H46O3	-H(+)	3a,7a-Dihydroxy-5b-cholestan-26-al
662	417.337	6746.56	0.000203439	HMDB11644		100	C27H46O3	-H(+)	(24R)-Cholest-5-ene-3-beta,7-alpha,24-triol
663	419.256	11614.7	0.000597532	HMDB07004		100	C21H41O6P	-H(+)	CPA(18:0/0:0)
664	419.353	3326.18	0.000203505	HMDB01457	C05454	100	C27H48O3	-H(+)	5-b-Cholestane-3a ,7a ,12a-triol
664	419.353	3326.18	0.000203505	HMDB03990	C05425	100	C27H48O3	-H(+)	3b,5a,6b-Cholestanetriol
664	419.353	3326.18	0.000203505	HMDB12455	C05444	100	C27H48O3	-H(+)	3 alpha,7 alpha,26-Trihydroxy-5beta-cholestane
665	425.081	14333.2	-4.23e-05	HMDB00656		100	C13H22N4O8S2	-H(+)	Cysteineglutathione disulfide
666	426.022	555208	3.16e-05	HMDB00061	C00054	100	C10H15N5O10P2	-H(+)	Adenosine 3',5'-diphosphate
666	426.022	555208	3.16e-05	HMDB00960	C00361	100	C10H15N5O10P2	-H(+)	dGDP
666	426.022	555208	3.16e-05	HMDB01341	C00008	100	C10H15N5O10P2	-H(+)	ADP
667	427.321	3079.78	0.000852656	HMDB06225		100	C28H44O3	-H(+)	Ercalcitriol
668	428.157	2665.21	0.000191389	HMDB11596		87	C17H23N5O7	+F(-)	Queuosine
669	429.118	4352.89	0.00085816	HMDB10334		100	C22H22O9	-H(+)	Ketoprofen glucuronide
670	429.3	3207.93	0.00124111	HMDB11560		81	C27H42O4	-H(+)	MG(0:0/24:6(6Z,9Z,12Z,15Z,18Z,21Z)/0:0)
670	429.3	3207.93	0.00124111	HMDB11590		81	C27H42O4	-H(+)	MG(24:6(6Z,9Z,12Z,15Z,18Z,21Z)/0:0/0:0)
670	429.3	3207.93	0.00124111	HMDB12458	C17337	81	C27H42O4	-H(+)	7 alpha-Hydroxy-3-oxo-4-cholestenoate
671	429.373	1391.35	0.000524652	HMDB01893	C02477	100	C29H50O2	-H(+)	Alpha-Tocopherol
672	430.133	2190.23	-0.000422521	HMDB12575		59	C19H25NO7S	+F(-)	13E-Tetranor-16-carboxy-LTE4
673	431.316	3881.03	0.000387099	HMDB06228	C18231	100	C27H44O4	-H(+)	24-Hydroxycalcitriol
673	431.316	3881.03	0.000387099	HMDB12454	C17335	100	C27H44O4	-H(+)	3 beta,7 alpha-Dihydroxy-5-cholestenoate
674	433.332	8265.16	0.000418989	HMDB00359	C04554	100	C27H46O4	-H(+)	3a,7a-Dihydroxycoprostanic acid
674	433.332	8265.16	0.000418989	HMDB03533	C01301	100	C27H46O4	-H(+)	3a,7a,12a-Trihydroxy-5b-cholestan-26-al
675	435.252	9008.87	0.000197254	HMDB07851	C00416	100	C21H41O7P	-H(+)	LPA(0:0/18:1(9Z))
675	435.252	9008.87	0.000197254	HMDB07855		100	C21H41O7P	-H(+)	LPA(18:1(9Z)/0:0)
675	435.252	9008.87	0.000197254	HMDB11133	C03805	100	C21H41O7P	-H(+)	DHAP(18:0)
676	435.311	2566.44	0.000571995	HMDB02195		100	C26H44O5	-H(+)	Varanic acid
677	435.348	2892.61	6.59e-05	HMDB00520		100	C27H48O4	-H(+)	5a-Cholestane-3a,7a,12a,25-tetrol
677	435.348	2892.61	6.59e-05	HMDB00524		100	C27H48O4	-H(+)	5b-Cholestane-3a,7a,12a,25-tetrol
677	435.348	2892.61	6.59e-05	HMDB00655		100	C27H48O4	-H(+)	Cholestane-3,7,12,25-tetrol
677	435.348	2892.61	6.59e-05	HMDB01231	C05446	100	C27H48O4	-H(+)	27-Deoxy-5b-cyprinol
677	435.348	2892.61	6.59e-05	HMDB01968		100	C27H48O4	-H(+)	5b-Cholestane-3a,7a,12a,23-Tetrol
678	436.283	20053	0.000320587	HMDB11152		100	C21H44NO6P	-H(+)	PE(P-16:0e/0:0)
679	437.268	10203.9	-0.000240597	HMDB07850	C00416	100	C21H43O7P	-H(+)	LPA(0:0/18:0)
679	437.268	10203.9	-0.000240597	HMDB07854	C00416	100	C21H43O7P	-H(+)	LPA(18:0/0:0)
680	437.326	2277.94	0.00110147	HMDB02126		100	C26H46O5	-H(+)	27-Nor-5b-cholestane-3a,7a,12a,24,25-pentol
681	438.256	2063.65	0.00691975	HMDB11472		42	C20H42NO7P	-H(+)	LysoPE(0:0/15:0)
681	438.256	2063.65	0.00691975	HMDB11502		42	C20H42NO7P	-H(+)	LysoPE(15:0/0:0)
682	439.358	1887.31	0.000392451	HMDB01421		100	C30H48O2	-H(+)	4,4-Dimethyl-14a-formyl-5a-cholesta-8,24-dien-3b-ol
683	440.315	1290.98	0.00243505	HMDB06318		53	C25H43NO4	+F(-)	Gamma-linolenyl carnitine
683	440.315	1290.98	0.00243505	HMDB06319		53	C25H43NO4	+F(-)	Alpha-linolenyl carnitine
684	440.339	1336.39	-0.00112628	HMDB13339		100	C25H47NO5	-H(+)	3-Hydroxy-11Z-octadecenoylcarnitine
684	440.339	1336.39	-0.00112628	HMDB13340		100	C25H47NO5	-H(+)	3-Hydroxy-9Z-octadecenoylcarnitine
685	441.375	1306.58	-0.000741431	HMDB01242		100	C30H50O2	-H(+)	Obtusifoliol
685	441.375	1306.58	-0.000741431	HMDB02360	C01943	100	C30H50O2	-H(+)	Erythrodiol
685	441.375	1306.58	-0.000741431	HMDB02391		100	C30H50O2	-H(+)	Uvaol
685	441.375	1306.58	-0.000741431	HMDB12159		100	C30H50O2	-H(+)	4,4-Dimethyl-14alpha-formyl-5alpha-cholesta-8-en-3beta-ol
686	442.016	64731.3	0.00074415	HMDB01201		100	C10H15N5O11P2	-H(+)	Guanosine diphosphate
687	443.247	8439.49	-0.00279866	HMDB05022	C00035	19	C23H36O7	+F(-)	Pravastatin
688	443.316	1942.88	0.000470893	HMDB06227	C01844	100	C28H44O4	-H(+)	1-a,24R,25-Trihydroxyvitamin D2
689	444.151	2567.4	0.000663762	HMDB02061		92	C16H27NO12	+F(-)	Hyaluronic acid
690	444.305	1600.98	2.64e-06	HMDB12932	C00518	100	C18H39N9O4	-H(+)	Dynorphin A (6-8)
691	445.053	24997.8	0.000168694	HMDB01564		100	C11H20N4O11P2	-H(+)	CDP-Ethanolamine
692	445.113	3247.54	0.00120606	HMDB02219	C00570	100	C22H22O10	-H(+)	Glycitin
693	445.187	190936	2.23e-05	HMDB04483		100	C24H30O8	-H(+)	Estrone glucuronide
694	445.259	3972.11	0.00094518	HMDB13043	C11133	40	C23H38O7	+F(-)	Prostaglandin PGE2 1-glyceryl ester
694	445.259	3972.11	0.00094518	HMDB13045		40	C23H38O7	+F(-)	Prostaglandin PGE2 glyceryl ester
694	445.259	3972.11	0.00094518	HMDB13653		40	C23H38O7	+F(-)	Prostaglandin D2-1-glyceryl ester
695	445.368	8237.24	0.000265868	HMDB12559		100	C29H50O3	-H(+)	13'-hydroxy-alpha-tocopherol
696	448.307	1933.87	-0.000178683	HMDB00631		100	C26H43NO5	-H(+)	Deoxycholic acid glycine conjugate
696	448.307	1933.87	-0.000178683	HMDB00637	C05464	100	C26H43NO5	-H(+)	Chenodeoxycholic acid glycine conjugate
696	448.307	1933.87	-0.000178683	HMDB00708	C05466	100	C26H43NO5	-H(+)	Glycoursodeoxycholic acid
696	448.307	1933.87	-0.000178683	HMDB06898		100	C26H43NO5	-H(+)	Chenodeoxyglycocholic acid
697	449.327	3338.87	0.000269966	HMDB00601	C05462	100	C27H46O5	-H(+)	Coprocholic acid
697	449.327	3338.87	0.000269966	HMDB03873		100	C27H46O5	-H(+)	3a,7a,12a-Trihydroxy-5b-cholestanoic acid
698	452.278	14108	0.000206415	HMDB11473	C04722	100	C21H44NO7P	-H(+)	LysoPE(0:0/16:0)
698	452.278	14108	0.000206415	HMDB11503		100	C21H44NO7P	-H(+)	LysoPE(16:0/0:0)
699	453.322	3056.07	0.000478058	HMDB02157		100	C26H46O6	-H(+)	27-Norcholestanehexol
700	456.166	3642.34	-0.00196183	HMDB01533		67	C20H23N7O6	-H(+)	5,10-Methylene-THF
700	456.166	3642.34	-0.00196183	HMDB06486	C00143	67	C20H23N7O6	-H(+)	5-Methyldihydrofolic acid
701	457.333	1999.39	-0.000573678	HMDB02126		100	C26H46O5	+F(-)	27-Nor-5b-cholestane-3a,7a,12a,24,25-pentol
702	458.167	2572.06	-0.00253687	HMDB12607		39	C21H29NO7S	+F(-)	18-Carboxy-dinor-LTE4
703	458.181	2590.14	-0.00212852	HMDB01396	C00440	100	C20H25N7O6	-H(+)	5-Methyltetrahydrofolic acid
704	459.327	45600.2	9.68e-05	HMDB12560		40	C29H44O3	+F(-)	13'-hydroxy-alpha-tocotrienol
705	460.257	2501.01	-0.00453319	HMDB02355		19	C23H39NO5S	+F(-)	Leukotriene E3
706	462.067	2610.45	-0.000177861	HMDB00536	C03794	100	C14H18N5O11P	-H(+)	Adenylsuccinic acid
707	465.229	3319.72	-0.00300343	HMDB01054	C01246	91	C21H39O9P	-H(+)	Dolichyl b-D-glucosyl phosphate
708	465.249	3260.28	0.000694889	HMDB02829	C11135	100	C25H38O8	-H(+)	Androsterone glucuronide
708	465.249	3260.28	0.000694889	HMDB04484	C11136	100	C25H38O8	-H(+)	Etiocholanolone glucuronide
708	465.249	3260.28	0.000694889	HMDB06203		100	C25H38O8	-H(+)	5-alpha-Dihydrotestosterone glucuronide
708	465.249	3260.28	0.000694889	HMDB10365		100	C25H38O8	-H(+)	3-alpha-hydroxy-5-alpha-androstane-17-one 3-D-glucuronide
709	465.304	50133.3	0.000222898	HMDB00653	C18043	100	C27H46O4S	-H(+)	Cholesterol sulfate
710	466.191	2696.82	-0.000818805	HMDB12634		100	C23H33NO7S	-H(+)	20-COOH-leukotriene E4
711	466.294	3913.13	-5.57e-05	HMDB10379	C04230	100	C22H46NO7P	-H(+)	LysoPC(14:0)
712	467.264	3592.48	0.00108475	HMDB10321		92	C25H40O8	-H(+)	3,17-Androstanediol glucuronide
712	467.264	3592.48	0.00108475	HMDB10339		92	C25H40O8	-H(+)	3-alpha-androstanediol glucuronide
712	467.264	3592.48	0.00108475	HMDB10359		92	C25H40O8	-H(+)	17-hydroxyandrostane-3-glucuronide
713	468.06	1503.75	0.00345712	HMDB03904	C05125	38	C14H23N4O8P2S	-H(+)	2-(a-Hydroxyethyl)thiamine diphosphate
714	469.332	2578.08	0.000241742	HMDB11628	C02283	100	C30H46O4	-H(+)	Glycyrrhetinic acid
715	469.405	905.816	0.000113122	HMDB03442	C02530	100	C32H54O2	-H(+)	CE(5:0)
716	471.242	3337.68	0.000356792	HMDB02522		100	C24H40O7S	-H(+)	Chenodeoxycholic acid sulfate
716	471.242	3337.68	0.000356792	HMDB02586		100	C24H40O7S	-H(+)	Chenodeoxycholic acid 3-sulfate
716	471.242	3337.68	0.000356792	HMDB02642		100	C24H40O7S	-H(+)	Ursodeoxycholic acid 3-sulfate
717	472.155	2807.67	0.00338726	HMDB00972	C00234	50	C20H23N7O7	-H(+)	N10-Formyl-THF
717	472.155	2807.67	0.00338726	HMDB01562	C03479	50	C20H23N7O7	-H(+)	N5-Formyl-THF
717	472.155	2807.67	0.00338726	HMDB02140	D01211	50	C20H23N7O7	-H(+)	Pteroyl-D-glutamic acid
718	472.297	2465.61	0.00121609	HMDB12556		48	C29H41O4	+F(-)	13'-carboxy-alpha-tocotrienol
719	476.279	7404.49	-0.000772885	HMDB11477		100	C23H44NO7P	-H(+)	LysoPE(0:0/18:2(9Z,12Z))
719	476.279	7404.49	-0.000772885	HMDB11507		100	C23H44NO7P	-H(+)	LysoPE(18:2(9Z,12Z)/0:0)
720	477.232	4482.42	-0.000303488	HMDB02504		76	C23H38O7S	+F(-)	3-Sulfodeoxycholic acid
721	479.227	4223.12	0.00200945	HMDB10338		74	C25H36O9	-H(+)	11-Oxo-androsterone glucuronide
722	480.309	52337	0.000242465	HMDB10381	C04230	100	C23H48NO7P	-H(+)	LysoPC(15:0)
722	480.309	52337	0.000242465	HMDB11129		100	C23H48NO7P	-H(+)	LysoPE(0:0/18:0)
722	480.309	52337	0.000242465	HMDB11130	C21484	100	C23H48NO7P	-H(+)	LysoPE(18:0/0:0)
723	480.442	1393.98	0.000466647	HMDB04947	C00195	100	C30H59NO3	-H(+)	Ceramide (d18:1/12:0)
724	481.221	3226.24	0.00241609	HMDB10337	C00178	45	C25H34O8	+F(-)	6-Dehydrotestosterone glucuronide
725	481.977	116460	8.63e-05	HMDB00082	C00063	100	C9H16N3O14P3	-H(+)	Cytidine triphosphate
726	482.294	2300.94	0.000148981	HMDB00722	C02592	100	C26H45NO5S	-H(+)	Lithocholyltaurine
727	482.457	477.146	0.00053798	HMDB11758		100	C30H61NO3	-H(+)	Cer(d18:0/12:0)
728	482.961	343302	-0.000199158	HMDB00285	C00075	100	C9H15N2O15P3	-H(+)	Uridine triphosphate
729	484.188	2056.52	0.000383089	HMDB03323		40	C25H27N3O6	+F(-)	Biotripyrrin-a
729	484.188	2056.52	0.000383089	HMDB03324		40	C25H27N3O6	+F(-)	Biotripyrrin-b
730	485.199	6399.87	-0.000394313	HMDB00585		100	C18H34N2O13	-H(+)	Glucosylgalactosyl hydroxylysine
731	487.1	8134.88	5.48e-05	HMDB01413	C00307	100	C14H26N4O11P2	-H(+)	Citicoline
732	489.113	2431.52	0.000854983	HMDB06941	C05560	100	C16H23N6O10P	-H(+)	L-2-Aminoadipate adenylate
733	489.993	10383.1	0.000972625	HMDB01532	C00131	100	C10H16N5O12P3	-H(+)	dATP
734	490.145	3201.97	0.00291855	HMDB06485	C03204	16	C20H21N7O7	+F(-)	10-formyldihydrofolate
735	490.978	3444.97	-5.17e-05	HMDB03537	C01345	100	C10H15N4O13P3	-H(+)	2'-Deoxyinosine triphosphate
736	492.222	2416.65	0.00784962	HMDB12994		42	C25H37N2O6S	-H(+)	Leukotriene D5
737	493.961	7649.2	0.000952671	HMDB04112	C05686	10	C10H14N5O10PSe	+F(-)	Adenylylselenate
738	494.264	2598.84	0.00396002	HMDB11478		25	C23H42NO7P	+F(-)	LysoPE(0:0/18:3(6Z,9Z,12Z))
738	494.264	2598.84	0.00396002	HMDB11479		25	C23H42NO7P	+F(-)	LysoPE(0:0/18:3(9Z,12Z,15Z))
738	494.264	2598.84	0.00396002	HMDB11508		25	C23H42NO7P	+F(-)	LysoPE(18:3(6Z,9Z,12Z)/0:0)
738	494.264	2598.84	0.00396002	HMDB11509		25	C23H42NO7P	+F(-)	LysoPE(18:3(9Z,12Z,15Z)/0:0)
739	494.325	3540.36	0.000623166	HMDB10382	C04230	100	C24H50NO7P	-H(+)	LysoPC(16:0)
740	495.297	3727.77	-0.000601751	HMDB10318	C03033	100	C27H44O8	-H(+)	Pregnanediol-3-glucuronide
740	495.297	3727.77	-0.000601751	HMDB10352		100	C27H44O8	-H(+)	3-alpha,20-alpha-dihydroxy-5-beta-pregnane 3-glucuronide
741	498.262	4335.29	0.000362104	HMDB11489		100	C25H42NO7P	-H(+)	LysoPE(0:0/20:5(5Z,8Z,11Z,14Z,17Z))
741	498.262	4335.29	0.000362104	HMDB11519		100	C25H42NO7P	-H(+)	LysoPE(20:5(5Z,8Z,11Z,14Z,17Z)/0:0)
742	498.29	6052.6	-0.000465862	HMDB00874		100	C26H45NO6S	-H(+)	Tauroursodeoxycholic acid
742	498.29	6052.6	-0.000465862	HMDB00896	C05463	100	C26H45NO6S	-H(+)	Taurodeoxycholic acid
742	498.29	6052.6	-0.000465862	HMDB00951	C05465	100	C26H45NO6S	-H(+)	Taurochenodesoxycholic acid
743	498.337	1908.87	-0.00185635	HMDB10407	C04230	45	C24H50NO6P	+F(-)	LysoPC(P-16:0)
744	500.278	26195.8	0.000203119	HMDB11487		100	C25H44NO7P	-H(+)	LysoPE(0:0/20:4(5Z,8Z,11Z,14Z))
744	500.278	26195.8	0.000203119	HMDB11488		100	C25H44NO7P	-H(+)	LysoPE(0:0/20:4(8Z,11Z,14Z,17Z))
744	500.278	26195.8	0.000203119	HMDB11517		100	C25H44NO7P	-H(+)	LysoPE(20:4(5Z,8Z,11Z,14Z)/0:0)
744	500.278	26195.8	0.000203119	HMDB11518		100	C25H44NO7P	-H(+)	LysoPE(20:4(8Z,11Z,14Z,17Z)/0:0)
745	501.249	3050.18	0.000585387	HMDB10351	C05643	69	C25H38O9	+F(-)	11-beta-hydroxyandrosterone-3-glucuronide
746	502.293	6861.34	0.00109511	HMDB11484		92	C25H46NO7P	-H(+)	LysoPE(0:0/20:3(11Z,14Z,17Z))
746	502.293	6861.34	0.00109511	HMDB11485		92	C25H46NO7P	-H(+)	LysoPE(0:0/20:3(5Z,8Z,11Z))
746	502.293	6861.34	0.00109511	HMDB11486		92	C25H46NO7P	-H(+)	LysoPE(0:0/20:3(8Z,11Z,14Z))
746	502.293	6861.34	0.00109511	HMDB11514		92	C25H46NO7P	-H(+)	LysoPE(20:3(11Z,14Z,17Z)/0:0)
746	502.293	6861.34	0.00109511	HMDB11515		92	C25H46NO7P	-H(+)	LysoPE(20:3(5Z,8Z,11Z)/0:0)
746	502.293	6861.34	0.00109511	HMDB11516		92	C25H46NO7P	-H(+)	LysoPE(20:3(8Z,11Z,14Z)/0:0)
747	503.161	9340.55	0.000421198	HMDB01262	C01835	100	C18H32O16	-H(+)	Maltotriose
747	503.161	9340.55	0.000421198	HMDB03213	C00492	100	C18H32O16	-H(+)	Raffinose
747	503.161	9340.55	0.000421198	HMDB03539	C01355	100	C18H32O16	-H(+)	Levan
747	503.161	9340.55	0.000421198	HMDB06599		100	C18H32O16	-H(+)	3-Galactosyllactose
747	503.161	9340.55	0.000421198	HMDB06857	C00721	100	C18H32O16	-H(+)	Dextrin
747	503.161	9340.55	0.000421198	HMDB11729	C03661	100	C18H32O16	-H(+)	1-Kestose
747	503.161	9340.55	0.000421198	HMDB11730	C08243	100	C18H32O16	-H(+)	Melezitose
748	504.309	2988.97	0.000697855	HMDB11483		100	C25H48NO7P	-H(+)	LysoPE(0:0/20:2(11Z,14Z))
748	504.309	2988.97	0.000697855	HMDB11513		100	C25H48NO7P	-H(+)	LysoPE(20:2(11Z,14Z)/0:0)
749	505.244	3516.29	-0.000103792	HMDB10364		100	C27H38O9	-H(+)	11-Hydroxyprogesterone 11-glucuronide
750	505.273	12379.7	-0.000128444	HMDB11156		40	C25H43O7P	+F(-)	PA(20:4(5Z,8Z,11Z,14Z)e/2:0)
751	505.989	1.6602e+06	-0.000165623	HMDB00538	C00002	100	C10H16N5O13P3	-H(+)	Adenosine triphosphate
751	505.989	1.6602e+06	-0.000165623	HMDB01440	C00286	100	C10H16N5O13P3	-H(+)	dGTP
752	506.325	9744.65	0.000628032	HMDB11482		100	C25H50NO7P	-H(+)	LysoPE(0:0/20:1(11Z))
752	506.325	9744.65	0.000628032	HMDB11512		100	C25H50NO7P	-H(+)	LysoPE(20:1(11Z)/0:0)
753	506.358	2263.43	0.00388307	HMDB13122	C04230	34	C26H54NO6P	-H(+)	LysoPC(P-18:0)
754	508.34	17102	0.000758567	HMDB11481		100	C25H52NO7P	-H(+)	LysoPE(0:0/20:0)
754	508.34	17102	0.000758567	HMDB11511		100	C25H52NO7P	-H(+)	LysoPE(20:0/0:0)
754	508.34	17102	0.000758567	HMDB12108	C04230	100	C25H52NO7P	-H(+)	LysoPC(17:0)
755	508.473	16095.9	0.000505666	HMDB11773	C13916	100	C32H63NO3	-H(+)	Cer(d18:1/14:0)
756	509.215	2733.74	0.00465379	HMDB00579		62	C30H30N4O4	-H(+)	Deuteroporphyrin IX
757	512.269	15022.8	-0.000741846	HMDB02639	C11301	100	C26H43NO7S	-H(+)	Sulfolithocholylglycine
758	514.211	3709.88	0.00273698	HMDB06595		86	C20H37NO14	-H(+)	Alpha-Trisaccharide
759	514.284	3.0049e+06	0.000104459	HMDB00036	C05122	100	C26H45NO7S	-H(+)	Taurocholic acid
759	514.284	3.0049e+06	0.000104459	HMDB00889		100	C26H45NO7S	-H(+)	Tauroursocholic acid
759	514.284	3.0049e+06	0.000104459	HMDB00922		100	C26H45NO7S	-H(+)	Taurallocholic acid
759	514.284	3.0049e+06	0.000104459	HMDB00932		100	C26H45NO7S	-H(+)	Tauro-b-muricholic acid
759	514.284	3.0049e+06	0.000104459	HMDB11637	C15516	100	C26H45NO7S	-H(+)	Taurohyocholate
760	517.178	2435.78	0.000266396	HMDB04135	C05723	100	C20H30N4O12	-H(+)	Poly-g-D-glutamate
761	518.922	615.033	0.00441675	HMDB01059	C01272	20	C6H16O18P4	+F(-)	Inositol 1,3,4,5-tetraphosphate
761	518.922	615.033	0.00441675	HMDB01187	C04477	20	C6H16O18P4	+F(-)	1D-Myo-inositol 1,3,4,6-tetrakisphosphate
761	518.922	615.033	0.00441675	HMDB03848	C04520	20	C6H16O18P4	+F(-)	D-Myo-inositol 3,4,5,6-tetrakisphosphate
761	518.922	615.033	0.00441675	HMDB04527	C11555	20	C6H16O18P4	+F(-)	1D-Myo-inositol 1,4,5,6-tetrakisphosphate
762	520.341	1528.89	-5.39e-05	HMDB02815	C04230	100	C26H52NO7P	-H(+)	LysoPC(18:1(9Z))
762	520.341	1528.89	-5.39e-05	HMDB10385	C04230	100	C26H52NO7P	-H(+)	LysoPC(18:1(11Z))
763	521.983	158610	4.86e-05	HMDB01273	C00044	100	C10H16N5O14P3	-H(+)	Guanosine triphosphate
763	521.983	158610	4.86e-05	HMDB11615		100	C10H16N5O14P3	-H(+)	8-Oxo-dGTP
764	522.356	1793.19	0.000533333	HMDB10384	C04230	100	C26H54NO7P	-H(+)	LysoPC(18:0)
764	522.356	1793.19	0.000533333	HMDB11128		100	C26H54NO7P	-H(+)	LysoPC(0:0/18:0)
765	524.278	9500.86	0.000700634	HMDB11496		100	C27H44NO7P	-H(+)	LysoPE(0:0/22:6(4Z,7Z,10Z,13Z,16Z,19Z))
765	524.278	9500.86	0.000700634	HMDB11526		100	C27H44NO7P	-H(+)	LysoPE(22:6(4Z,7Z,10Z,13Z,16Z,19Z)/0:0)
766	526.293	8159.38	0.000478634	HMDB11494		100	C27H46NO7P	-H(+)	LysoPE(0:0/22:5(4Z,7Z,10Z,13Z,16Z))
766	526.293	8159.38	0.000478634	HMDB11495		100	C27H46NO7P	-H(+)	LysoPE(0:0/22:5(7Z,10Z,13Z,16Z,19Z))
766	526.293	8159.38	0.000478634	HMDB11524		100	C27H46NO7P	-H(+)	LysoPE(22:5(4Z,7Z,10Z,13Z,16Z)/0:0)
766	526.293	8159.38	0.000478634	HMDB11525		100	C27H46NO7P	-H(+)	LysoPE(22:5(7Z,10Z,13Z,16Z,19Z)/0:0)
767	526.976	4656.72	0.0013672	HMDB00189	C00081	67	C10H15N4O14P3	+F(-)	Inosine triphosphate
768	527.41	1150.27	0.00108529	HMDB07038		37	C31H56O5	+F(-)	DG(14:1(9Z)/14:1(9Z)/0:0)
769	528.309	10033.5	0.000647212	HMDB11493		100	C27H48NO7P	-H(+)	LysoPE(0:0/22:4(7Z,10Z,13Z,16Z))
769	528.309	10033.5	0.000647212	HMDB11523		100	C27H48NO7P	-H(+)	LysoPE(22:4(7Z,10Z,13Z,16Z)/0:0)
770	528.383	1116.35	-0.000259762	HMDB11149	C04317	40	C26H56NO6P	+F(-)	LysoPC(O-18:0)
771	530.185	2050.97	0.00257044	HMDB02235		55	C20H33NO14	+F(-)	O-6-deoxy-a-L-galactopyranosyl-(1->2)-O-b-D-galactopyranosyl-(1->3)-2-(acetylamino)-1,5-anhydro-2-deoxy-D-arabino-Hex-1-enitol
771	530.185	2050.97	0.00257044	HMDB02276		55	C20H33NO14	+F(-)	O-6-deoxy-a-L-galactopyranosyl-(1->2)-O-b-D-galactopyranosyl-(1->4)-2-(acetylamino)-1,5-anhydro-2-deoxy-D-arabino-Hex-1-enitol
772	531.288	6187.94	0.0119152	HMDB06888	C05468	36	C27H48O8S	-H(+)	5b-Cyprinol sulfate
773	534.352	4776.15	0.00482021	HMDB11491		45	C27H54NO7P	-H(+)	LysoPE(0:0/22:1(13Z))
773	534.352	4776.15	0.00482021	HMDB11521		45	C27H54NO7P	-H(+)	LysoPE(22:1(13Z)/0:0)
774	535.038	7232.69	-0.000371996	HMDB01018	C00190	100	C14H22N2O16P2	-H(+)	UDP-D-Xylose
774	535.038	7232.69	-0.000371996	HMDB12301	C01623	100	C14H22N2O16P2	-H(+)	UDP-D-apiose
774	535.038	7232.69	-0.000371996	HMDB12303	C00935	100	C14H22N2O16P2	-H(+)	UDP-L-arabinose
775	536.371	1446.88	0.00082383	HMDB11490		100	C27H56NO7P	-H(+)	LysoPE(0:0/22:0)
775	536.371	1446.88	0.00082383	HMDB11520		100	C27H56NO7P	-H(+)	LysoPE(22:0/0:0)
776	536.505	140059	-6.04e-05	HMDB00790		100	C34H67NO3	-H(+)	N-Palmitoylsphingosine
776	536.505	140059	-6.04e-05	HMDB04949	C00195	100	C34H67NO3	-H(+)	Ceramide (d18:1/16:0)
777	538.516	15240.2	0.004597	HMDB11760		50	C34H69NO3	-H(+)	Cer(d18:0/16:0)
778	542.326	2170.79	-0.00110678	HMDB10395	C04230	100	C28H50NO7P	-H(+)	LysoPC(20:4(5Z,8Z,11Z,14Z))
778	542.326	2170.79	-0.00110678	HMDB10396	C04230	100	C28H50NO7P	-H(+)	LysoPC(20:4(8Z,11Z,14Z,17Z))
779	543.441	5149.06	0.000898111	HMDB07039		40	C32H60O5	+F(-)	DG(14:1(9Z)/15:0/0:0)
779	543.441	5149.06	0.000898111	HMDB07067		40	C32H60O5	+F(-)	DG(15:0/14:1(9Z)/0:0)
780	545.457	9208.3	0.000772755	HMDB07010		40	C32H62O5	+F(-)	DG(14:0/15:0/0:0)
780	545.457	9208.3	0.000772755	HMDB07066		40	C32H62O5	+F(-)	DG(15:0/14:0/0:0)
781	550.082	1597.71	0.00122483	HMDB13617		82	C18H26N5O9PS2	-H(+)	Lipoyl-GMP
782	551.3	2811.27	0.00464198	HMDB04309	C06085	45	C30H48O7S	-H(+)	Triterpenoid
783	551.322	2471.09	0.000909347	HMDB02513	C03033	100	C30H48O9	-H(+)	Lithocholate 3-O-glucuronide
784	552.309	2634.01	0.000992912	HMDB11499		100	C29H48NO7P	-H(+)	LysoPE(0:0/24:6(6Z,9Z,12Z,15Z,18Z,21Z))
784	552.309	2634.01	0.000992912	HMDB11529		100	C29H48NO7P	-H(+)	LysoPE(24:6(6Z,9Z,12Z,15Z,18Z,21Z)/0:0)
785	557.458	1245.13	-0.000693828	HMDB07012		40	C33H62O5	+F(-)	DG(14:0/16:1(9Z)/0:0)
785	557.458	1245.13	-0.000693828	HMDB07040		40	C33H62O5	+F(-)	DG(14:1(9Z)/16:0/0:0)
785	557.458	1245.13	-0.000693828	HMDB07096		40	C33H62O5	+F(-)	DG(16:0/14:1(9Z)/0:0)
785	557.458	1245.13	-0.000693828	HMDB07124		40	C33H62O5	+F(-)	DG(16:1(9Z)/14:0/0:0)
786	558.064	2502.32	0.000234214	HMDB01178	C00301	100	C15H23N5O14P2	-H(+)	Adenosine diphosphate ribose
786	558.064	2502.32	0.000234214	HMDB12276	C02741	100	C15H23N5O14P2	-H(+)	Phosphoribosyl-AMP
787	559.47	2642.52	0.00285582	HMDB07011		21	C33H64O5	+F(-)	DG(14:0/16:0/0:0)
787	559.47	2642.52	0.00285582	HMDB07068		21	C33H64O5	+F(-)	DG(15:0/15:0/0:0)
787	559.47	2642.52	0.00285582	HMDB07095		21	C33H64O5	+F(-)	DG(16:0/14:0/0:0)
788	561.256	2583.62	-0.00517672	HMDB00241	C02191	68	C34H34N4O4	-H(+)	Protoporphyrin IX
789	561.38	1798.79	-0.000174872	HMDB10330	C03033	100	C33H54O7	-H(+)	Cholesterol glucuronide
790	562.52	8593.92	0.000709534	HMDB04948	C00195	100	C36H69NO3	-H(+)	Ceramide (d18:1/9Z-18:1)
790	562.52	8593.92	0.000709534	HMDB11774		100	C36H69NO3	-H(+)	Cer(d18:1/18:1(11Z))
791	563.068	9538.1	0.000159216	HMDB01328	C00842	100	C16H26N2O16P2	-H(+)	dTDP-D-glucose
791	563.068	9538.1	0.000159216	HMDB06876	C02097	100	C16H26N2O16P2	-H(+)	dTDP-D-galactose
792	563.22	6306.04	0.000154554	HMDB04051	C05554	100	C22H36N4O13	-H(+)	Aerobactin
793	564.535	7092.77	0.000820214	HMDB00829		100	C36H71NO3	-H(+)	N-Stearoylsphingosine
793	564.535	7092.77	0.000820214	HMDB04950	C00195	100	C36H71NO3	-H(+)	Ceramide (d18:1/18:0)
793	564.535	7092.77	0.000820214	HMDB11762		100	C36H71NO3	-H(+)	Cer(d18:0/18:1(11Z))
793	564.535	7092.77	0.000820214	HMDB11763		100	C36H71NO3	-H(+)	Cer(d18:0/18:1(9Z))
794	565.048	300080	-0.000133438	HMDB00286	C00029	100	C15H24N2O17P2	-H(+)	Uridine diphosphate glucose
794	565.048	300080	-0.000133438	HMDB00302	C00052	100	C15H24N2O17P2	-H(+)	Uridine diphosphategalactose
795	570.277	2667.62	-0.00444722	HMDB05774	C15891	51	C32H37N5O5	-H(+)	Endomorphin-2
796	571.288	6473.58	-0.00103855	HMDB12986		96	C26H38N9O6	-H(+)	Kinetensin 4-7
797	579.027	142781	0.000255239	HMDB00935	C00167	100	C15H22N2O18P2	-H(+)	Uridine diphosphate glucuronic acid
797	579.027	142781	0.000255239	HMDB12302	C00167	100	C15H22N2O18P2	-H(+)	UDP-D-galacturonate
797	579.027	142781	0.000255239	HMDB12304	C00617	100	C15H22N2O18P2	-H(+)	UDP-L-iduronate
798	579.174	1160.74	-0.00255691	HMDB02927	C00617	86	C27H32O14	-H(+)	Naringin
799	582.264	3290.82	-0.0077039	HMDB02580	C02330	14	C26H45NO8S2	+F(-)	Taurolithocholic acid 3-sulfate
800	583.313	2671.91	-0.00106843	HMDB02577	C02330	100	C30H48O11	-H(+)	Cholic acid glucuronide
801	583.474	1694.07	-0.000236394	HMDB07016	C09789	40	C35H64O5	+F(-)	DG(14:0/18:2(9Z,12Z)/0:0)
801	583.474	1694.07	-0.000236394	HMDB07043	C03642	40	C35H64O5	+F(-)	DG(14:1(9Z)/18:1(11Z)/0:0)
801	583.474	1694.07	-0.000236394	HMDB07044		40	C35H64O5	+F(-)	DG(14:1(9Z)/18:1(9Z)/0:0)
801	583.474	1694.07	-0.000236394	HMDB07128		40	C35H64O5	+F(-)	DG(16:1(9Z)/16:1(9Z)/0:0)
801	583.474	1694.07	-0.000236394	HMDB07183		40	C35H64O5	+F(-)	DG(18:1(11Z)/14:1(9Z)/0:0)
801	583.474	1694.07	-0.000236394	HMDB07212		40	C35H64O5	+F(-)	DG(18:1(9Z)/14:1(9Z)/0:0)
801	583.474	1694.07	-0.000236394	HMDB07240	C00165	40	C35H64O5	+F(-)	DG(18:2(9Z,12Z)/14:0/0:0)
802	585.489	4901.37	-0.000345521	HMDB07014		40	C35H66O5	+F(-)	DG(14:0/18:1(11Z)/0:0)
802	585.489	4901.37	-0.000345521	HMDB07015		40	C35H66O5	+F(-)	DG(14:0/18:1(9Z)/0:0)
802	585.489	4901.37	-0.000345521	HMDB07042		40	C35H66O5	+F(-)	DG(14:1(9Z)/18:0/0:0)
802	585.489	4901.37	-0.000345521	HMDB07099		40	C35H66O5	+F(-)	DG(16:0/16:1(9Z)/0:0)
802	585.489	4901.37	-0.000345521	HMDB07127		40	C35H66O5	+F(-)	DG(16:1(9Z)/16:0/0:0)
802	585.489	4901.37	-0.000345521	HMDB07154		40	C35H66O5	+F(-)	DG(18:0/14:1(9Z)/0:0)
802	585.489	4901.37	-0.000345521	HMDB07182	C00165	40	C35H66O5	+F(-)	DG(18:1(11Z)/14:0/0:0)
802	585.489	4901.37	-0.000345521	HMDB07211		40	C35H66O5	+F(-)	DG(18:1(9Z)/14:0/0:0)
803	586.324	3548.29	0.00589737	HMDB10404		20	C30H50NO7P	+F(-)	LysoPC(22:6(4Z,7Z,10Z,13Z,16Z,19Z))
804	587.357	2449.38	0.00188334	HMDB10342		100	C34H52O8	-H(+)	25-Hydroxyvitamin D2-25-glucuronide
804	587.357	2449.38	0.00188334	HMDB10360		100	C34H52O8	-H(+)	25-Hydroxyvitamin D2 25-(beta-glucuronide)
805	587.504	3211.8	0.000779891	HMDB07013	C04230	40	C35H68O5	+F(-)	DG(14:0/18:0/0:0)
805	587.504	3211.8	0.000779891	HMDB07098		40	C35H68O5	+F(-)	DG(16:0/16:0/0:0)
805	587.504	3211.8	0.000779891	HMDB07153		40	C35H68O5	+F(-)	DG(18:0/14:0/0:0)
806	588.075	13620.4	0.00027854	HMDB01095		100	C16H25N5O15P2	-H(+)	GDP-L-fucose
806	588.075	13620.4	0.00027854	HMDB01499	C00165	100	C16H25N5O15P2	-H(+)	GDP-D-Rhamnose
806	588.075	13620.4	0.00027854	HMDB06369		100	C16H25N5O15P2	-H(+)	ADP-Mannose
806	588.075	13620.4	0.00027854	HMDB06557	C00325	100	C16H25N5O15P2	-H(+)	ADP-glucose
807	588.347	3109.43	-0.000951388	HMDB10402	C03117	40	C30H52NO7P	+F(-)	LysoPC(22:5(4Z,7Z,10Z,13Z,16Z))
807	588.347	3109.43	-0.000951388	HMDB10403	C06192	40	C30H52NO7P	+F(-)	LysoPC(22:5(7Z,10Z,13Z,16Z,19Z))
808	589.443	2449.12	-0.00109496	HMDB02746	C00498	37	C40H58O2	+F(-)	cis-5,6-Dihydro-5,6-dihydroxy-carotene
809	591.314	2233.24	0.00487435	HMDB01898	C04230	43	C33H44N4O6	-H(+)	Mesobilirubinogen
810	591.368	2274.96	0.00114456	HMDB10344	C04230	85	C34H52O7	+F(-)	Vitamin D2 3-glucuronide
811	592.567	2001.93	0.000539603	HMDB04951		100	C38H75NO3	-H(+)	Ceramide (d18:1/20:0)
812	593.334	2325.01	0.000370161	HMDB04159	C05790	100	C33H46N4O6	-H(+)	L-Urobilin
813	595.348	2050.17	0.00219762	HMDB04157		47	C33H48N4O6	-H(+)	L-Urobilinogen
814	596.405	1399.16	0.00381099	HMDB10399	C00195	16	C30H60NO7P	+F(-)	LysoPC(22:1(13Z))
815	599.033	1227.26	-0.00101479	HMDB00935	C05793	100	C15H22N2O18P2	+F(-)	Uridine diphosphate glucuronic acid
815	599.033	1227.26	-0.00101479	HMDB12302	C05789	100	C15H22N2O18P2	+F(-)	UDP-D-galacturonate
815	599.033	1227.26	-0.00101479	HMDB12304	C04230	100	C15H22N2O18P2	+F(-)	UDP-L-iduronate
816	604.07	10513.7	0.000211839	HMDB01163	C00096	100	C16H25N5O16P2	-H(+)	Guanosine diphosphate mannose
816	604.07	10513.7	0.000211839	HMDB03351	C00394	100	C16H25N5O16P2	-H(+)	GDP-glucose
817	606.075	815335	-0.000354862	HMDB00290	C00043	100	C17H27N3O17P2	-H(+)	Uridine diphosphate-N-acetylglucosamine
817	606.075	815335	-0.000354862	HMDB00304	C00203	100	C17H27N3O17P2	-H(+)	Uridine diphosphate-N-acetylgalactosamine
817	606.075	815335	-0.000354862	HMDB13112	C01170	100	C17H27N3O17P2	-H(+)	UDP-N-acetyl-D-mannosamine
818	606.456	1177.35	-0.00526851	HMDB10405	C04230	81	C32H66NO7P	-H(+)	LysoPC(24:0)
819	609.308	2380.54	0.000504931	HMDB04158	C05791	100	C33H42N4O6	+F(-)	D-Urobilinogen
819	609.308	2380.54	0.000504931	HMDB04160	C05794	100	C33H42N4O6	+F(-)	I-Urobilin
820	609.489	1485.17	0.000295291	HMDB07023		40	C37H66O5	+F(-)	DG(14:0/20:3(5Z,8Z,11Z)/0:0)
820	609.489	1485.17	0.000295291	HMDB07024		40	C37H66O5	+F(-)	DG(14:0/20:3(8Z,11Z,14Z)/0:0)
820	609.489	1485.17	0.000295291	HMDB07051		40	C37H66O5	+F(-)	DG(14:1(9Z)/20:2(11Z,14Z)/0:0)
820	609.489	1485.17	0.000295291	HMDB07104		40	C37H66O5	+F(-)	DG(16:0/18:3(6Z,9Z,12Z)/0:0)
820	609.489	1485.17	0.000295291	HMDB07105		40	C37H66O5	+F(-)	DG(16:0/18:3(9Z,12Z,15Z)/0:0)
820	609.489	1485.17	0.000295291	HMDB07132	C00165	40	C37H66O5	+F(-)	DG(16:1(9Z)/18:2(9Z,12Z)/0:0)
820	609.489	1485.17	0.000295291	HMDB07244		40	C37H66O5	+F(-)	DG(18:2(9Z,12Z)/16:1(9Z)/0:0)
820	609.489	1485.17	0.000295291	HMDB07272		40	C37H66O5	+F(-)	DG(18:3(6Z,9Z,12Z)/16:0/0:0)
820	609.489	1485.17	0.000295291	HMDB07301		40	C37H66O5	+F(-)	DG(18:3(9Z,12Z,15Z)/16:0/0:0)
820	609.489	1485.17	0.000295291	HMDB07415		40	C37H66O5	+F(-)	DG(20:2(11Z,14Z)/14:1(9Z)/0:0)
820	609.489	1485.17	0.000295291	HMDB07443		40	C37H66O5	+F(-)	DG(20:3(5Z,8Z,11Z)/14:0/0:0)
820	609.489	1485.17	0.000295291	HMDB07472		40	C37H66O5	+F(-)	DG(20:3(8Z,11Z,14Z)/14:0/0:0)
821	611.145	44242.6	0.000160287	HMDB03337	C00127	100	C20H32N6O12S2	-H(+)	Oxidized glutathione
822	611.379	3465.35	0.00123802	HMDB10355	C03033	81	C33H56O10	-H(+)	Cholestane-3,7,12,25-tetrol-3-glucuronide
823	611.505	5406.73	-0.000404958	HMDB07022		40	C37H68O5	+F(-)	DG(14:0/20:2(11Z,14Z)/0:0)
823	611.505	5406.73	-0.000404958	HMDB07050		40	C37H68O5	+F(-)	DG(14:1(9Z)/20:1(11Z)/0:0)
823	611.505	5406.73	-0.000404958	HMDB07103	C00165	40	C37H68O5	+F(-)	DG(16:0/18:2(9Z,12Z)/0:0)
823	611.505	5406.73	-0.000404958	HMDB07130		40	C37H68O5	+F(-)	DG(16:1(9Z)/18:1(11Z)/0:0)
823	611.505	5406.73	-0.000404958	HMDB07131	C00165	40	C37H68O5	+F(-)	DG(16:1(9Z)/18:1(9Z)/0:0)
823	611.505	5406.73	-0.000404958	HMDB07186		40	C37H68O5	+F(-)	DG(18:1(11Z)/16:1(9Z)/0:0)
823	611.505	5406.73	-0.000404958	HMDB07215		40	C37H68O5	+F(-)	DG(18:1(9Z)/16:1(9Z)/0:0)
823	611.505	5406.73	-0.000404958	HMDB07243		40	C37H68O5	+F(-)	DG(18:2(9Z,12Z)/16:0/0:0)
823	611.505	5406.73	-0.000404958	HMDB07386		40	C37H68O5	+F(-)	DG(20:1(11Z)/14:1(9Z)/0:0)
823	611.505	5406.73	-0.000404958	HMDB07414		40	C37H68O5	+F(-)	DG(20:2(11Z,14Z)/14:0/0:0)
824	613.14	35006.1	0.000318593	HMDB01176	C00128	100	C20H31N4O16P	-H(+)	Cytidine monophosphate N-acetylneuraminic acid
825	613.478	1245.72	0.00547565	HMDB07032		35	C39H66O5	-H(+)	DG(14:0/22:5(4Z,7Z,10Z,13Z,16Z)/0:0)
825	613.478	1245.72	0.00547565	HMDB07033		35	C39H66O5	-H(+)	DG(14:0/22:5(7Z,10Z,13Z,16Z,19Z)/0:0)
825	613.478	1245.72	0.00547565	HMDB07060		35	C39H66O5	-H(+)	DG(14:1(9Z)/22:4(7Z,10Z,13Z,16Z)/0:0)
825	613.478	1245.72	0.00547565	HMDB07114		35	C39H66O5	-H(+)	DG(16:0/20:5(5Z,8Z,11Z,14Z,17Z)/0:0)
825	613.478	1245.72	0.00547565	HMDB07141	C00165	35	C39H66O5	-H(+)	DG(16:1(9Z)/20:4(5Z,8Z,11Z,14Z)/0:0)
825	613.478	1245.72	0.00547565	HMDB07142		35	C39H66O5	-H(+)	DG(16:1(9Z)/20:4(8Z,11Z,14Z,17Z)/0:0)
825	613.478	1245.72	0.00547565	HMDB07193		35	C39H66O5	-H(+)	DG(18:1(11Z)/18:4(6Z,9Z,12Z,15Z)/0:0)
825	613.478	1245.72	0.00547565	HMDB07222		35	C39H66O5	-H(+)	DG(18:1(9Z)/18:4(6Z,9Z,12Z,15Z)/0:0)
825	613.478	1245.72	0.00547565	HMDB07249		35	C39H66O5	-H(+)	DG(18:2(9Z,12Z)/18:3(6Z,9Z,12Z)/0:0)
825	613.478	1245.72	0.00547565	HMDB07250		35	C39H66O5	-H(+)	DG(18:2(9Z,12Z)/18:3(9Z,12Z,15Z)/0:0)
825	613.478	1245.72	0.00547565	HMDB07277		35	C39H66O5	-H(+)	DG(18:3(6Z,9Z,12Z)/18:2(9Z,12Z)/0:0)
825	613.478	1245.72	0.00547565	HMDB07306		35	C39H66O5	-H(+)	DG(18:3(9Z,12Z,15Z)/18:2(9Z,12Z)/0:0)
825	613.478	1245.72	0.00547565	HMDB07333		35	C39H66O5	-H(+)	DG(18:4(6Z,9Z,12Z,15Z)/18:1(11Z)/0:0)
825	613.478	1245.72	0.00547565	HMDB07334		35	C39H66O5	-H(+)	DG(18:4(6Z,9Z,12Z,15Z)/18:1(9Z)/0:0)
825	613.478	1245.72	0.00547565	HMDB07505		35	C39H66O5	-H(+)	DG(20:4(5Z,8Z,11Z,14Z)/16:1(9Z)/0:0)
825	613.478	1245.72	0.00547565	HMDB07534		35	C39H66O5	-H(+)	DG(20:4(8Z,11Z,14Z,17Z)/16:1(9Z)/0:0)
825	613.478	1245.72	0.00547565	HMDB07562		35	C39H66O5	-H(+)	DG(20:5(5Z,8Z,11Z,14Z,17Z)/16:0/0:0)
825	613.478	1245.72	0.00547565	HMDB07676		35	C39H66O5	-H(+)	DG(22:4(7Z,10Z,13Z,16Z)/14:1(9Z)/0:0)
825	613.478	1245.72	0.00547565	HMDB07704		35	C39H66O5	-H(+)	DG(22:5(4Z,7Z,10Z,13Z,16Z)/14:0/0:0)
825	613.478	1245.72	0.00547565	HMDB07733		35	C39H66O5	-H(+)	DG(22:5(7Z,10Z,13Z,16Z,19Z)/14:0/0:0)
826	613.521	9461.79	-0.000288644	HMDB07021		40	C37H70O5	+F(-)	DG(14:0/20:1(11Z)/0:0)
826	613.521	9461.79	-0.000288644	HMDB07049		40	C37H70O5	+F(-)	DG(14:1(9Z)/20:0/0:0)
826	613.521	9461.79	-0.000288644	HMDB07101	C00165	40	C37H70O5	+F(-)	DG(16:0/18:1(11Z)/0:0)
826	613.521	9461.79	-0.000288644	HMDB07102	C13861	40	C37H70O5	+F(-)	DG(16:0/18:1(9Z)/0:0)
826	613.521	9461.79	-0.000288644	HMDB07129	C00165	40	C37H70O5	+F(-)	DG(16:1(9Z)/18:0/0:0)
826	613.521	9461.79	-0.000288644	HMDB07157		40	C37H70O5	+F(-)	DG(18:0/16:1(9Z)/0:0)
826	613.521	9461.79	-0.000288644	HMDB07185		40	C37H70O5	+F(-)	DG(18:1(11Z)/16:0/0:0)
826	613.521	9461.79	-0.000288644	HMDB07214	C00165	40	C37H70O5	+F(-)	DG(18:1(9Z)/16:0/0:0)
826	613.521	9461.79	-0.000288644	HMDB07357		40	C37H70O5	+F(-)	DG(20:0/14:1(9Z)/0:0)
826	613.521	9461.79	-0.000288644	HMDB07385		40	C37H70O5	+F(-)	DG(20:1(11Z)/14:0/0:0)
827	615.494	1069.27	0.0049944	HMDB07031		47	C39H68O5	-H(+)	DG(14:0/22:4(7Z,10Z,13Z,16Z)/0:0)
827	615.494	1069.27	0.0049944	HMDB07112	C00165	47	C39H68O5	-H(+)	DG(16:0/20:4(5Z,8Z,11Z,14Z)/0:0)
827	615.494	1069.27	0.0049944	HMDB07113		47	C39H68O5	-H(+)	DG(16:0/20:4(8Z,11Z,14Z,17Z)/0:0)
827	615.494	1069.27	0.0049944	HMDB07139		47	C39H68O5	-H(+)	DG(16:1(9Z)/20:3(5Z,8Z,11Z)/0:0)
827	615.494	1069.27	0.0049944	HMDB07140		47	C39H68O5	-H(+)	DG(16:1(9Z)/20:3(8Z,11Z,14Z)/0:0)
827	615.494	1069.27	0.0049944	HMDB07164		47	C39H68O5	-H(+)	DG(18:0/18:4(6Z,9Z,12Z,15Z)/0:0)
827	615.494	1069.27	0.0049944	HMDB07191		47	C39H68O5	-H(+)	DG(18:1(11Z)/18:3(6Z,9Z,12Z)/0:0)
827	615.494	1069.27	0.0049944	HMDB07192		47	C39H68O5	-H(+)	DG(18:1(11Z)/18:3(9Z,12Z,15Z)/0:0)
827	615.494	1069.27	0.0049944	HMDB07220		47	C39H68O5	-H(+)	DG(18:1(9Z)/18:3(6Z,9Z,12Z)/0:0)
827	615.494	1069.27	0.0049944	HMDB07221		47	C39H68O5	-H(+)	DG(18:1(9Z)/18:3(9Z,12Z,15Z)/0:0)
827	615.494	1069.27	0.0049944	HMDB07248	C00165	47	C39H68O5	-H(+)	DG(18:2(9Z,12Z)/18:2(9Z,12Z)/0:0)
827	615.494	1069.27	0.0049944	HMDB07275		47	C39H68O5	-H(+)	DG(18:3(6Z,9Z,12Z)/18:1(11Z)/0:0)
827	615.494	1069.27	0.0049944	HMDB07276		47	C39H68O5	-H(+)	DG(18:3(6Z,9Z,12Z)/18:1(9Z)/0:0)
827	615.494	1069.27	0.0049944	HMDB07304		47	C39H68O5	-H(+)	DG(18:3(9Z,12Z,15Z)/18:1(11Z)/0:0)
827	615.494	1069.27	0.0049944	HMDB07305		47	C39H68O5	-H(+)	DG(18:3(9Z,12Z,15Z)/18:1(9Z)/0:0)
827	615.494	1069.27	0.0049944	HMDB07332		47	C39H68O5	-H(+)	DG(18:4(6Z,9Z,12Z,15Z)/18:0/0:0)
827	615.494	1069.27	0.0049944	HMDB07447		47	C39H68O5	-H(+)	DG(20:3(5Z,8Z,11Z)/16:1(9Z)/0:0)
827	615.494	1069.27	0.0049944	HMDB07476		47	C39H68O5	-H(+)	DG(20:3(8Z,11Z,14Z)/16:1(9Z)/0:0)
827	615.494	1069.27	0.0049944	HMDB07504		47	C39H68O5	-H(+)	DG(20:4(5Z,8Z,11Z,14Z)/16:0/0:0)
827	615.494	1069.27	0.0049944	HMDB07533		47	C39H68O5	-H(+)	DG(20:4(8Z,11Z,14Z,17Z)/16:0/0:0)
827	615.494	1069.27	0.0049944	HMDB07675		47	C39H68O5	-H(+)	DG(22:4(7Z,10Z,13Z,16Z)/14:0/0:0)
828	616.371	1727.5	0.000277557	HMDB13022		100	C32H51N5O7	-H(+)	Neuromedin N
829	616.471	50453.7	0.000268627	HMDB10700		100	C34H68NO6P	-H(+)	CerP(d18:1/16:0)
830	618.485	6247.89	0.00136253	HMDB10698		73	C34H70NO6P	-H(+)	CerP(d18:0/16:0)
831	618.582	8769.42	0.000830091	HMDB11775		100	C40H77NO3	-H(+)	Cer(d18:1/22:1(13Z))
832	619.475	2500.15	-0.00208984	HMDB07085		29	C38H64O5	+F(-)	DG(15:0/20:5(5Z,8Z,11Z,14Z,17Z)/0:0)
832	619.475	2500.15	-0.00208984	HMDB07561		29	C38H64O5	+F(-)	DG(20:5(5Z,8Z,11Z,14Z,17Z)/15:0/0:0)
833	620.02	5630.98	0.000548333	HMDB11671		100	C15H22N5O16P3	-H(+)	ADP-ribose 1"-2" cyclic phosphate
834	624.342	1812.24	-0.00308613	HMDB02579	C03033	76	C32H51NO11	-H(+)	Glycochenodeoxycholic acid 3-glucuronide
835	625.486	1218.46	-0.00177197	HMDB07092		100	C40H66O5	-H(+)	DG(15:0/22:6(4Z,7Z,10Z,13Z,16Z,19Z)/0:0)
835	625.486	1218.46	-0.00177197	HMDB07764		100	C40H66O5	-H(+)	DG(22:6(4Z,7Z,10Z,13Z,16Z,19Z)/15:0/0:0)
836	627.533	2560.09	0.00297068	HMDB07079		43	C38H72O5	+F(-)	DG(15:0/20:1(11Z)/0:0)
836	627.533	2560.09	0.00297068	HMDB07387		43	C38H72O5	+F(-)	DG(20:1(11Z)/15:0/0:0)
837	632.204	4375.8	0.0005119	HMDB00825		100	C23H39NO19	-H(+)	3'-Sialyllactose
837	632.204	4375.8	0.0005119	HMDB06569		100	C23H39NO19	-H(+)	6'-Sialyllactose
838	632.428	1870.16	0.00190766	HMDB08822	C00350	71	C33H64NO8P	-H(+)	PE(14:0/14:1(9Z))
838	632.428	1870.16	0.00190766	HMDB08854	C00350	71	C33H64NO8P	-H(+)	PE(14:1(9Z)/14:0)
839	633.451	3525.18	0.00125031	HMDB07346		100	C41H62O5	-H(+)	DG(18:4(6Z,9Z,12Z,15Z)/20:5(5Z,8Z,11Z,14Z,17Z)/0:0)
839	633.451	3525.18	0.00125031	HMDB07570		100	C41H62O5	-H(+)	DG(20:5(5Z,8Z,11Z,14Z,17Z)/18:4(6Z,9Z,12Z,15Z)/0:0)
840	634.445	2620.36	5.98e-05	HMDB08821	C00350	100	C33H66NO8P	-H(+)	PE(14:0/14:0)
841	634.613	1560.11	0.00141124	HMDB00950		71	C41H81NO3	-H(+)	Cer(d18:1/23:0)
842	638.028	1674.44	0.00237018	HMDB06336	C03246	71	C15H24N5O17P3	-H(+)	ADP-ribose 2'-phosphate
843	639.536	7532	-8.7e-05	HMDB07030		40	C39H72O5	+F(-)	DG(14:0/22:2(13Z,16Z)/0:0)
843	639.536	7532	-8.7e-05	HMDB07058		40	C39H72O5	+F(-)	DG(14:1(9Z)/22:1(13Z)/0:0)
843	639.536	7532	-8.7e-05	HMDB07109		40	C39H72O5	+F(-)	DG(16:0/20:2(11Z,14Z)/0:0)
843	639.536	7532	-8.7e-05	HMDB07137	C00165	40	C39H72O5	+F(-)	DG(16:1(9Z)/20:1(11Z)/0:0)
843	639.536	7532	-8.7e-05	HMDB07161	C00165	40	C39H72O5	+F(-)	DG(18:0/18:2(9Z,12Z)/0:0)
843	639.536	7532	-8.7e-05	HMDB07188		40	C39H72O5	+F(-)	DG(18:1(11Z)/18:1(11Z)/0:0)
843	639.536	7532	-8.7e-05	HMDB07189		40	C39H72O5	+F(-)	DG(18:1(11Z)/18:1(9Z)/0:0)
843	639.536	7532	-8.7e-05	HMDB07217		40	C39H72O5	+F(-)	DG(18:1(9Z)/18:1(11Z)/0:0)
843	639.536	7532	-8.7e-05	HMDB07218	C00165	40	C39H72O5	+F(-)	DG(18:1(9Z)/18:1(9Z)/0:0)
843	639.536	7532	-8.7e-05	HMDB07245		40	C39H72O5	+F(-)	DG(18:2(9Z,12Z)/18:0/0:0)
843	639.536	7532	-8.7e-05	HMDB07389		40	C39H72O5	+F(-)	DG(20:1(11Z)/16:1(9Z)/0:0)
843	639.536	7532	-8.7e-05	HMDB07417		40	C39H72O5	+F(-)	DG(20:2(11Z,14Z)/16:0/0:0)
843	639.536	7532	-8.7e-05	HMDB07618		40	C39H72O5	+F(-)	DG(22:1(13Z)/14:1(9Z)/0:0)
843	639.536	7532	-8.7e-05	HMDB07646		40	C39H72O5	+F(-)	DG(22:2(13Z,16Z)/14:0/0:0)
844	641.551	3281.39	0.000584747	HMDB07029		40	C39H74O5	+F(-)	DG(14:0/22:1(13Z)/0:0)
844	641.551	3281.39	0.000584747	HMDB07057		40	C39H74O5	+F(-)	DG(14:1(9Z)/22:0/0:0)
844	641.551	3281.39	0.000584747	HMDB07108	C00165	40	C39H74O5	+F(-)	DG(16:0/20:1(11Z)/0:0)
844	641.551	3281.39	0.000584747	HMDB07136	C00165	40	C39H74O5	+F(-)	DG(16:1(9Z)/20:0/0:0)
844	641.551	3281.39	0.000584747	HMDB07159		40	C39H74O5	+F(-)	DG(18:0/18:1(11Z)/0:0)
844	641.551	3281.39	0.000584747	HMDB07160	C00165	40	C39H74O5	+F(-)	DG(18:0/18:1(9Z)/0:0)
844	641.551	3281.39	0.000584747	HMDB07187		40	C39H74O5	+F(-)	DG(18:1(11Z)/18:0/0:0)
844	641.551	3281.39	0.000584747	HMDB07216		40	C39H74O5	+F(-)	DG(18:1(9Z)/18:0/0:0)
844	641.551	3281.39	0.000584747	HMDB07360		40	C39H74O5	+F(-)	DG(20:0/16:1(9Z)/0:0)
844	641.551	3281.39	0.000584747	HMDB07388		40	C39H74O5	+F(-)	DG(20:1(11Z)/16:0/0:0)
844	641.551	3281.39	0.000584747	HMDB07589		40	C39H74O5	+F(-)	DG(22:0/14:1(9Z)/0:0)
844	641.551	3281.39	0.000584747	HMDB07617		40	C39H74O5	+F(-)	DG(22:1(13Z)/14:0/0:0)
845	641.569	1618	-0.00187176	HMDB00658		36	C43H74O2	+F(-)	CE(16:1(9Z))
846	644.464	4725.42	0.00241833	HMDB08883	C00350	69	C35H68NO7P	-H(+)	PE(14:1(9Z)/P-16:0)
846	644.464	4725.42	0.00241833	HMDB11336		69	C35H68NO7P	-H(+)	PE(P-16:0/14:1(9Z))
847	646.613	35613.2	0.00119825	HMDB04953	C00195	83	C42H81NO3	-H(+)	Ceramide (d18:1/24:1(15Z))
848	647.464	18735.5	0.00177407	HMDB00674	C00416	56	C35H69O8P	-H(+)	PA(16:0/16:0)
849	648.627	7049.18	0.00310953	HMDB00831		42	C42H83NO3	-H(+)	N-Lignoceroylsphingosine
849	648.627	7049.18	0.00310953	HMDB04956	C00195	42	C42H83NO3	-H(+)	Ceramide (d18:1/24:0)
849	648.627	7049.18	0.00310953	HMDB11769		42	C42H83NO3	-H(+)	Cer(d18:0/24:1(15Z))
850	650.42	2832.73	-0.00121028	HMDB08855	C00350	34	C33H62NO8P	+F(-)	PE(14:1(9Z)/14:1(9Z))
851	660.46	8857.47	0.000904951	HMDB08825	C00350	100	C35H68NO8P	-H(+)	PE(14:0/16:1(9Z))
851	660.46	8857.47	0.000904951	HMDB08857	C00350	100	C35H68NO8P	-H(+)	PE(14:1(9Z)/16:0)
851	660.46	8857.47	0.000904951	HMDB08921	C00350	100	C35H68NO8P	-H(+)	PE(16:0/14:1(9Z))
851	660.46	8857.47	0.000904951	HMDB08953	C00350	100	C35H68NO8P	-H(+)	PE(16:1(9Z)/14:0)
852	661.476	7634.06	0.00785053	HMDB07295		36	C43H66O5	-H(+)	DG(18:3(6Z,9Z,12Z)/22:6(4Z,7Z,10Z,13Z,16Z,19Z)/0:0)
852	661.476	7634.06	0.00785053	HMDB07324		36	C43H66O5	-H(+)	DG(18:3(9Z,12Z,15Z)/22:6(4Z,7Z,10Z,13Z,16Z,19Z)/0:0)
852	661.476	7634.06	0.00785053	HMDB07351		36	C43H66O5	-H(+)	DG(18:4(6Z,9Z,12Z,15Z)/22:5(4Z,7Z,10Z,13Z,16Z)/0:0)
852	661.476	7634.06	0.00785053	HMDB07352		36	C43H66O5	-H(+)	DG(18:4(6Z,9Z,12Z,15Z)/22:5(7Z,10Z,13Z,16Z,19Z)/0:0)
852	661.476	7634.06	0.00785053	HMDB07520		36	C43H66O5	-H(+)	DG(20:4(5Z,8Z,11Z,14Z)/20:5(5Z,8Z,11Z,14Z,17Z)/0:0)
852	661.476	7634.06	0.00785053	HMDB07549		36	C43H66O5	-H(+)	DG(20:4(8Z,11Z,14Z,17Z)/20:5(5Z,8Z,11Z,14Z,17Z)/0:0)
852	661.476	7634.06	0.00785053	HMDB07576		36	C43H66O5	-H(+)	DG(20:5(5Z,8Z,11Z,14Z,17Z)/20:4(5Z,8Z,11Z,14Z)/0:0)
852	661.476	7634.06	0.00785053	HMDB07577		36	C43H66O5	-H(+)	DG(20:5(5Z,8Z,11Z,14Z,17Z)/20:4(8Z,11Z,14Z,17Z)/0:0)
852	661.476	7634.06	0.00785053	HMDB07715		36	C43H66O5	-H(+)	DG(22:5(4Z,7Z,10Z,13Z,16Z)/18:4(6Z,9Z,12Z,15Z)/0:0)
852	661.476	7634.06	0.00785053	HMDB07744		36	C43H66O5	-H(+)	DG(22:5(7Z,10Z,13Z,16Z,19Z)/18:4(6Z,9Z,12Z,15Z)/0:0)
852	661.476	7634.06	0.00785053	HMDB07771		36	C43H66O5	-H(+)	DG(22:6(4Z,7Z,10Z,13Z,16Z,19Z)/18:3(6Z,9Z,12Z)/0:0)
852	661.476	7634.06	0.00785053	HMDB07772		36	C43H66O5	-H(+)	DG(22:6(4Z,7Z,10Z,13Z,16Z,19Z)/18:3(9Z,12Z,15Z)/0:0)
853	662.475	15778.2	0.00161263	HMDB08824	C00350	62	C35H70NO8P	-H(+)	PE(14:0/16:0)
853	662.475	15778.2	0.00161263	HMDB08889	C00350	62	C35H70NO8P	-H(+)	PE(15:0/15:0)
853	662.475	15778.2	0.00161263	HMDB08920	C00350	62	C35H70NO8P	-H(+)	PE(16:0/14:0)
854	662.964	3225.37	0.0050001	HMDB04249	C05981	18	C12H24O22P4	+F(-)	Phosphatidylinositol-3,4,5-trisphosphate
855	663.536	5490.84	0.000371753	HMDB07118		40	C41H72O5	+F(-)	DG(16:0/22:4(7Z,10Z,13Z,16Z)/0:0)
855	663.536	5490.84	0.000371753	HMDB07170	C00165	40	C41H72O5	+F(-)	DG(18:0/20:4(5Z,8Z,11Z,14Z)/0:0)
855	663.536	5490.84	0.000371753	HMDB07171		40	C41H72O5	+F(-)	DG(18:0/20:4(8Z,11Z,14Z,17Z)/0:0)
855	663.536	5490.84	0.000371753	HMDB07198		40	C41H72O5	+F(-)	DG(18:1(11Z)/20:3(8Z,11Z,14Z)/0:0)
855	663.536	5490.84	0.000371753	HMDB07226		40	C41H72O5	+F(-)	DG(18:1(9Z)/20:3(5Z,8Z,11Z)/0:0)
855	663.536	5490.84	0.000371753	HMDB07227		40	C41H72O5	+F(-)	DG(18:1(9Z)/20:3(8Z,11Z,14Z)/0:0)
855	663.536	5490.84	0.000371753	HMDB07254		40	C41H72O5	+F(-)	DG(18:2(9Z,12Z)/20:2(11Z,14Z)/0:0)
855	663.536	5490.84	0.000371753	HMDB07282		40	C41H72O5	+F(-)	DG(18:3(6Z,9Z,12Z)/20:1(11Z)/0:0)
855	663.536	5490.84	0.000371753	HMDB07311		40	C41H72O5	+F(-)	DG(18:3(9Z,12Z,15Z)/20:1(11Z)/0:0)
855	663.536	5490.84	0.000371753	HMDB07339		40	C41H72O5	+F(-)	DG(18:4(6Z,9Z,12Z,15Z)/20:0/0:0)
855	663.536	5490.84	0.000371753	HMDB07367		40	C41H72O5	+F(-)	DG(20:0/18:4(6Z,9Z,12Z,15Z)/0:0)
855	663.536	5490.84	0.000371753	HMDB07394		40	C41H72O5	+F(-)	DG(20:1(11Z)/18:3(6Z,9Z,12Z)/0:0)
855	663.536	5490.84	0.000371753	HMDB07395		40	C41H72O5	+F(-)	DG(20:1(11Z)/18:3(9Z,12Z,15Z)/0:0)
855	663.536	5490.84	0.000371753	HMDB07422		40	C41H72O5	+F(-)	DG(20:2(11Z,14Z)/18:2(9Z,12Z)/0:0)
855	663.536	5490.84	0.000371753	HMDB07449		40	C41H72O5	+F(-)	DG(20:3(5Z,8Z,11Z)/18:1(11Z)/0:0)
855	663.536	5490.84	0.000371753	HMDB07450		40	C41H72O5	+F(-)	DG(20:3(5Z,8Z,11Z)/18:1(9Z)/0:0)
855	663.536	5490.84	0.000371753	HMDB07478		40	C41H72O5	+F(-)	DG(20:3(8Z,11Z,14Z)/18:1(11Z)/0:0)
855	663.536	5490.84	0.000371753	HMDB07479		40	C41H72O5	+F(-)	DG(20:3(8Z,11Z,14Z)/18:1(9Z)/0:0)
855	663.536	5490.84	0.000371753	HMDB07506		40	C41H72O5	+F(-)	DG(20:4(5Z,8Z,11Z,14Z)/18:0/0:0)
855	663.536	5490.84	0.000371753	HMDB07535		40	C41H72O5	+F(-)	DG(20:4(8Z,11Z,14Z,17Z)/18:0/0:0)
855	663.536	5490.84	0.000371753	HMDB07678		40	C41H72O5	+F(-)	DG(22:4(7Z,10Z,13Z,16Z)/16:0/0:0)
856	664.117	60379.9	0.000548689	HMDB01487		100	C21H29N7O14P2	-H(+)	NADH
857	665.215	14438.9	-0.000146382	HMDB00757	C00182	100	C24H42O21	-H(+)	Glycogen
857	665.215	14438.9	-0.000146382	HMDB01296	C02052	100	C24H42O21	-H(+)	Maltotetraose
857	665.215	14438.9	-0.000146382	HMDB03553	C01613	100	C24H42O21	-H(+)	Stachyose
858	665.608	2457.9	0.00143003	HMDB07093		70	C42H82O5	-H(+)	DG(15:0/24:0/0:0)
858	665.608	2457.9	0.00143003	HMDB07793		70	C42H82O5	-H(+)	DG(24:0/15:0/0:0)
859	665.627	924.028	-0.0024711	HMDB06738		54	C46H82O2	-H(+)	CE(19:0)
860	666.449	7063.23	0.00181097	HMDB08856	C00350	23	C34H66NO8P	+F(-)	PE(14:1(9Z)/15:0)
860	666.449	7063.23	0.00181097	HMDB08888	C00350	23	C34H66NO8P	+F(-)	PE(15:0/14:1(9Z))
861	668.465	2798.85	0.00081834	HMDB08823	C00350	47	C34H68NO8P	+F(-)	PE(14:0/15:0)
861	668.465	2798.85	0.00081834	HMDB08887	C00350	47	C34H68NO8P	+F(-)	PE(15:0/14:0)
862	669.601	666.869	-0.00294988	HMDB00918	C14641	21	C45H78O2	+F(-)	CE(18:1(9Z))
862	669.601	666.869	-0.00294988	HMDB05189	C13881	21	C45H78O2	+F(-)	CE(18:1(11Z))
863	671.465	84664.5	0.000424436	HMDB07860	C00416	100	C37H69O8P	-H(+)	PA(16:0/18:2(9Z,12Z))
864	672.497	32597.4	0.000806367	HMDB08852	C00350	100	C37H72NO7P	-H(+)	PE(14:0/P-18:1(11Z))
864	672.497	32597.4	0.000806367	HMDB08853	C00350	100	C37H72NO7P	-H(+)	PE(14:0/P-18:1(9Z))
864	672.497	32597.4	0.000806367	HMDB08884	C00350	100	C37H72NO7P	-H(+)	PE(14:1(9Z)/P-18:0)
864	672.497	32597.4	0.000806367	HMDB08982	C00350	100	C37H72NO7P	-H(+)	PE(16:1(9Z)/P-16:0)
864	672.497	32597.4	0.000806367	HMDB11339		100	C37H72NO7P	-H(+)	PE(P-16:0/16:1(9Z))
864	672.497	32597.4	0.000806367	HMDB11369		100	C37H72NO7P	-H(+)	PE(P-18:0/14:1(9Z))
864	672.497	32597.4	0.000806367	HMDB11401		100	C37H72NO7P	-H(+)	PE(P-18:1(11Z)/14:0)
864	672.497	32597.4	0.000806367	HMDB11434		100	C37H72NO7P	-H(+)	PE(P-18:1(9Z)/14:0)
865	673.23	1771.98	0.000842068	HMDB01081	C04886	100	C25H42N2O19	-H(+)	(N-acetylneuraminosyl(a2-6)lactosamine)
865	673.23	1771.98	0.000842068	HMDB06581		100	C25H42N2O19	-H(+)	3-Sialyl-N-acetyllactosamine
865	673.23	1771.98	0.000842068	HMDB06584		100	C25H42N2O19	-H(+)	6-Sialyl-N-acetyllactosamine
866	673.377	2394.94	0.00215581	HMDB12187	C04216	46	C35H60O7P2	+F(-)	All-trans-heptaprenyl diphosphate
867	673.481	172370	4.1e-05	HMDB07858	C00416	100	C37H71O8P	-H(+)	PA(16:0/18:1(11Z))
867	673.481	172370	4.1e-05	HMDB07859	C00416	100	C37H71O8P	-H(+)	PA(16:0/18:1(9Z))
868	674.644	1243.34	0.00121793	HMDB04954		99	C44H85NO3	-H(+)	Ceramide (d18:1/26:1(17Z))
869	676.419	2744.66	0.000323328	HMDB12331		100	C34H64NO10P	-H(+)	PS(14:0/14:1(9Z))
869	676.419	2744.66	0.000323328	HMDB12341		100	C34H64NO10P	-H(+)	PS(14:1(9Z)/14:0)
870	676.491	8821.4	0.00136223	HMDB07866	C00157	73	C36H72NO8P	-H(+)	PC(14:0/14:0)
870	676.491	8821.4	0.00136223	HMDB08890	C00350	73	C36H72NO8P	-H(+)	PE(15:0/16:0)
870	676.491	8821.4	0.00136223	HMDB08922	C00350	73	C36H72NO8P	-H(+)	PE(16:0/15:0)
871	678.096	729.987	-0.000409127	HMDB11720	C01050	100	C20H31N3O19P2	-H(+)	UDP-N-acetylmuraminate
872	678.329	2340.33	0.0032003	HMDB02429		23	C32H53NO11S	+F(-)	(3a,5b)-24-oxo-24-[(2-sulfoethyl)amino]cholan-3-yl-b-D-Glucopyranosiduronic acid
873	678.451	4140.46	-0.000742062	HMDB08858	C00350	100	C35H66NO8P	+F(-)	PE(14:1(9Z)/16:1(9Z))
873	678.451	4140.46	-0.000742062	HMDB08954	C00350	100	C35H66NO8P	+F(-)	PE(16:1(9Z)/14:1(9Z))
874	679.472	3286.47	0.00155096	HMDB07353		59	C43H64O5	+F(-)	DG(18:4(6Z,9Z,12Z,15Z)/22:6(4Z,7Z,10Z,13Z,16Z,19Z)/0:0)
874	679.472	3286.47	0.00155096	HMDB07578		59	C43H64O5	+F(-)	DG(20:5(5Z,8Z,11Z,14Z,17Z)/20:5(5Z,8Z,11Z,14Z,17Z)/0:0)
874	679.472	3286.47	0.00155096	HMDB07773		59	C43H64O5	+F(-)	DG(22:6(4Z,7Z,10Z,13Z,16Z,19Z)/18:4(6Z,9Z,12Z,15Z)/0:0)
875	680.504	1420.43	-0.00149869	HMDB08916	C00350	34	C36H72NO7P	+F(-)	PE(15:0/P-16:0)
875	680.504	1420.43	-0.00149869	HMDB11337		34	C36H72NO7P	+F(-)	PE(P-16:0/15:0)
876	684.46	3525.17	0.000560049	HMDB08830	C00350	100	C37H68NO8P	-H(+)	PE(14:0/18:3(6Z,9Z,12Z))
876	684.46	3525.17	0.000560049	HMDB08831	C00350	100	C37H68NO8P	-H(+)	PE(14:0/18:3(9Z,12Z,15Z))
876	684.46	3525.17	0.000560049	HMDB08862	C00350	100	C37H68NO8P	-H(+)	PE(14:1(9Z)/18:2(9Z,12Z))
876	684.46	3525.17	0.000560049	HMDB09086	C00350	100	C37H68NO8P	-H(+)	PE(18:2(9Z,12Z)/14:1(9Z))
876	684.46	3525.17	0.000560049	HMDB09118	C00350	100	C37H68NO8P	-H(+)	PE(18:3(6Z,9Z,12Z)/14:0)
876	684.46	3525.17	0.000560049	HMDB09151	C00350	100	C37H68NO8P	-H(+)	PE(18:3(9Z,12Z,15Z)/14:0)
877	685.521	10832.4	-0.000507324	HMDB07208		85	C43H70O5	+F(-)	DG(18:1(11Z)/22:6(4Z,7Z,10Z,13Z,16Z,19Z)/0:0)
877	685.521	10832.4	-0.000507324	HMDB07237		85	C43H70O5	+F(-)	DG(18:1(9Z)/22:6(4Z,7Z,10Z,13Z,16Z,19Z)/0:0)
877	685.521	10832.4	-0.000507324	HMDB07264		85	C43H70O5	+F(-)	DG(18:2(9Z,12Z)/22:5(4Z,7Z,10Z,13Z,16Z)/0:0)
877	685.521	10832.4	-0.000507324	HMDB07265		85	C43H70O5	+F(-)	DG(18:2(9Z,12Z)/22:5(7Z,10Z,13Z,16Z,19Z)/0:0)
877	685.521	10832.4	-0.000507324	HMDB07292		85	C43H70O5	+F(-)	DG(18:3(6Z,9Z,12Z)/22:4(7Z,10Z,13Z,16Z)/0:0)
877	685.521	10832.4	-0.000507324	HMDB07321		85	C43H70O5	+F(-)	DG(18:3(9Z,12Z,15Z)/22:4(7Z,10Z,13Z,16Z)/0:0)
877	685.521	10832.4	-0.000507324	HMDB07433		85	C43H70O5	+F(-)	DG(20:2(11Z,14Z)/20:5(5Z,8Z,11Z,14Z,17Z)/0:0)
877	685.521	10832.4	-0.000507324	HMDB07460		85	C43H70O5	+F(-)	DG(20:3(5Z,8Z,11Z)/20:4(5Z,8Z,11Z,14Z)/0:0)
877	685.521	10832.4	-0.000507324	HMDB07461		85	C43H70O5	+F(-)	DG(20:3(5Z,8Z,11Z)/20:4(8Z,11Z,14Z,17Z)/0:0)
877	685.521	10832.4	-0.000507324	HMDB07489		85	C43H70O5	+F(-)	DG(20:3(8Z,11Z,14Z)/20:4(5Z,8Z,11Z,14Z)/0:0)
877	685.521	10832.4	-0.000507324	HMDB07490		85	C43H70O5	+F(-)	DG(20:3(8Z,11Z,14Z)/20:4(8Z,11Z,14Z,17Z)/0:0)
877	685.521	10832.4	-0.000507324	HMDB07516		85	C43H70O5	+F(-)	DG(20:4(5Z,8Z,11Z,14Z)/20:3(5Z,8Z,11Z)/0:0)
877	685.521	10832.4	-0.000507324	HMDB07517		85	C43H70O5	+F(-)	DG(20:4(5Z,8Z,11Z,14Z)/20:3(8Z,11Z,14Z)/0:0)
877	685.521	10832.4	-0.000507324	HMDB07545		85	C43H70O5	+F(-)	DG(20:4(8Z,11Z,14Z,17Z)/20:3(5Z,8Z,11Z)/0:0)
877	685.521	10832.4	-0.000507324	HMDB07546		85	C43H70O5	+F(-)	DG(20:4(8Z,11Z,14Z,17Z)/20:3(8Z,11Z,14Z)/0:0)
877	685.521	10832.4	-0.000507324	HMDB07573		85	C43H70O5	+F(-)	DG(20:5(5Z,8Z,11Z,14Z,17Z)/20:2(11Z,14Z)/0:0)
877	685.521	10832.4	-0.000507324	HMDB07684		85	C43H70O5	+F(-)	DG(22:4(7Z,10Z,13Z,16Z)/18:3(6Z,9Z,12Z)/0:0)
877	685.521	10832.4	-0.000507324	HMDB07685		85	C43H70O5	+F(-)	DG(22:4(7Z,10Z,13Z,16Z)/18:3(9Z,12Z,15Z)/0:0)
877	685.521	10832.4	-0.000507324	HMDB07712		85	C43H70O5	+F(-)	DG(22:5(4Z,7Z,10Z,13Z,16Z)/18:2(9Z,12Z)/0:0)
877	685.521	10832.4	-0.000507324	HMDB07741		85	C43H70O5	+F(-)	DG(22:5(7Z,10Z,13Z,16Z,19Z)/18:2(9Z,12Z)/0:0)
877	685.521	10832.4	-0.000507324	HMDB07768		85	C43H70O5	+F(-)	DG(22:6(4Z,7Z,10Z,13Z,16Z,19Z)/18:1(11Z)/0:0)
877	685.521	10832.4	-0.000507324	HMDB07769		85	C43H70O5	+F(-)	DG(22:6(4Z,7Z,10Z,13Z,16Z,19Z)/18:1(9Z)/0:0)
878	686.149	1177.34	-0.00697306	HMDB01373	C00882	35	C21H35N7O13P2S	-H(+)	Dephospho-CoA
879	686.476	22696.5	0.000634491	HMDB08829	C00350	100	C37H70NO8P	-H(+)	PE(14:0/18:2(9Z,12Z))
879	686.476	22696.5	0.000634491	HMDB08860	C00350	100	C37H70NO8P	-H(+)	PE(14:1(9Z)/18:1(11Z))
879	686.476	22696.5	0.000634491	HMDB08861	C00350	100	C37H70NO8P	-H(+)	PE(14:1(9Z)/18:1(9Z))
879	686.476	22696.5	0.000634491	HMDB08957	C00350	100	C37H70NO8P	-H(+)	PE(16:1(9Z)/16:1(9Z))
879	686.476	22696.5	0.000634491	HMDB09020	C00350	100	C37H70NO8P	-H(+)	PE(18:1(11Z)/14:1(9Z))
879	686.476	22696.5	0.000634491	HMDB09053	C00350	100	C37H70NO8P	-H(+)	PE(18:1(9Z)/14:1(9Z))
879	686.476	22696.5	0.000634491	HMDB09085	C00350	100	C37H70NO8P	-H(+)	PE(18:2(9Z,12Z)/14:0)
[truncated: 1,475 more rows]

## Sheet: Sheet2
Dataset EV2: Metabolite annotations for each measured peak.
