# Supplementary material for: Heterogeneity of the cancer cell line metabolic landscape
Source: Mol Syst Biol. 2022 Nov 2;18(11):e11006. doi: 10.15252/msb.202211006 (PMC9627668; doi:10.15252/msb.202211006)
Supplement: Supplementary file 4 — Dataset EV3 [file MSB-18-e11006-s006.xlsx]

## Sheet: Sheet1
ionIdx	1	2	3	4	5	6	7	8	9	10	11	12	13	14	15	16	17	18	19	20	21	22	23	24	25	26	27	28	29	30	31	32	33	34	35	36	37	38	39	40	41	42	43	44	45	46	47	48	49
1	10755	9608	9434	9720	8356	7814	8998	9164	6230	7931	7036	7530	6943	8741	8527	8662	4579	6175	7835	12430	9782	10682	7763	6496	6586	5836	6039	9206	9515	8520	10347	10104	9928	10430	12256	7357	8124	9938	6875	11085	8808	8643	11460	9465	9253	7692	13237	8204	6605
2	3507	3938	3836	4311	4534	7250	2338	3386	1506	2998	4452	2307	1653	2579	858	2194	7701	11369	3953	2798	6603	3933	1730	3309	2223	2337	2469	1737	4882	5258	1109	2634	4344	6056	4523	4067	5449	6329	3073	1271	3208	1072	4443	7446	2725	6315	3294	1258	7071
3	61335	64959	78616	78619	58873	64141	61454	62215	42346	47793	49822	47041	46565	53353	65222	61509	47628	44213	55033	53842	76591	80991	65212	69681	57930	58467	77474	77563	93126	89568	101323	83474	144539	155925	133662	124598	66038	66996	65653	64548	109376	112437	125009	115955	82859	76800	69180	71343	75928
4	4178	4586	5914	4963	4268	5809	3971	6174	4275	5218	4801	3590	3873	5677	4638	5192	4074	3319	3710	4331	4931	5325	5015	4482	4396	4356	5962	6397	7529	8474	5499	6091	7053	7273	7514	6341	3579	5181	4819	3509	6728	7837	6552	8011	4502	4333	5408	6382	5460
5	4124	6969	11827	11233	3640	4308	5750	6529	4072	5716	6891	6810	6555	8367	4697	6153	3347	4284	3841	3994	2652	5613	4413	4717	4250	4164	1208	882	6476	9941	10105	8475	4432	5766	9325	7361	6089	6666	4263	5402	3769	3852	8149	8391	7763	7845	5178	7398	2952
6	3635	10746	8225	7902	8438	2797	4499	8316	3346	5467	8617	12235	5874	6358	10762	6261	8495	4638	4084	6507	8340	7873	3088	10010	4686	9715	3418	7268	6611	10481	11346	6458	20730	33497	10114	4323	4024	7459	5161	5840	34701	45509	8730	7726	6767	8344	11461	7226	5530
7	7436	4955	3932	2664	3359	3212	3741	2543	4672	3742	2377	2816	5584	2447	1408	2974	6105	3686	2005	1101	2833	3893	4338	4146	2719	3987	4686	5617	1378	5861	1737	2063	6320	2551	3396	3866	4261	3441	2429	2107	3739	3134	2986	3522	2950	5012	2206	1351	4093
8	6249	3924	3439	3453	2247	1877	3974	2670	3282	2895	1964	2057	5345	1595	977	2743	5494	3202	1702	901	2353	4306	2641	3376	2584	3938	4211	4836	1218	4957	1431	2180	5378	3350	3130	5032	4262	3403	2113	1868	2795	3264	3033	2595	2247	6040	2203	1035	3248
9	5869	5895	3896	4233	11232	6166	2873	3719	3643	3885	4938	4065	3551	4762	3042	2492	3797	4436	5529	5001	6253	6512	5209	5575	2875	4913	2997	2777	7101	7642	4073	3495	4516	4195	4524	6050	5772	5557	3539	3557	5777	5413	4182	5753	6393	5888	3698	4294	5481
10	15217	17424	17087	17392	18843	22411	11269	12298	11594	12897	18701	18463	13706	13987	13418	14089	25106	18591	12627	9935	18991	18151	19828	20903	10713	11573	14457	12180	21986	27571	18553	15307	24073	26194	15116	15095	14609	12100	9038	15178	30121	24916	13546	18019	21061	17180	14268	15269	12204
11	1225	3961	1163	979	1778	2615	2453	3510	996	1796	2269	2023	4858	5184	1448	1929	6213	393	4791	3172	5497	6602	785	2142	2998	3100	2672	2545	1397	2026	6361	4749	210	2612	2987	2134	2329	963	874	5648	1638	358	2350	5484	1963	781	1788	3276	1637
12	3273	6656	5901	2579	1680	1230	2439	2023	1950	2002	2364	4767	4999	3871	1263	1220	1279	2898	2574	3726	3235	3629	2663	5544	1686	1517	1810	3261	1544	1453	3057	1620	4583	5081	6488	5635	5441	2680	6560	2229	1913	884	4127	4192	6506	4151	2544	1639	2544
13	6112	3638	5731	6696	4476	4656	4098	7367	4533	6430	8594	4535	5311	4106	6545	4694	5237	4693	5458	5445	7019	5274	4874	4994	4645	4520	5843	5452	7723	7654	5221	5513	5203	2724	4581	5555	5960	6253	3396	5412	3453	5640	8893	6804	3672	4950	4430	4702	5587
14	9539	5592	5170	3870	6216	6865	4277	7067	4947	6997	5381	3386	7355	6420	2903	4228	4033	3935	6262	5245	7354	5833	8215	7736	3783	5384	7416	4911	4990	5918	4464	5470	6199	3955	5737	5805	6755	8473	4483	5893	4394	5374	10370	6958	3552	4326	4576	3410	9067
15	15344	14346	13789	13471	14858	14351	10373	10724	11815	13461	14961	13767	16556	15272	12852	13844	13525	14492	9291	10320	15682	12281	15799	17873	11105	12835	14337	11780	16298	13758	13593	15964	17364	18732	20052	13244	15466	12921	10755	11764	17619	19032	13831	25199	17907	14330	9937	13979	20810
16	4293	5246	6695	6501	4009	8732	5087	7896	4494	6522	5812	7084	9513	7090	4169	5256	3569	3588	7974	4482	5914	5442	5363	7627	8774	4121	4711	5268	5262	8300	4870	5836	4860	7602	4875	6229	6897	4779	6030	6050	4457	6031	4658	5649	4903	3359	6427	5645	4789
17	4966	4489	5225	5901	4863	4206	4604	5783	4467	4342	3284	3202	3359	4035	5631	5028	2648	2532	3996	3768	4432	4980	3571	4032	4997	4314	4406	3773	5934	5303	10354	9771	5437	7702	8129	7704	6272	5183	5593	5331	5018	3825	8159	5515	5192	4589	4926	4528	2533
18	4983	5497	5973	4228	5965	4254	2608	3286	3931	3545	6257	5812	5299	5210	3702	2686	4305	5710	3996	3717	4998	5603	6294	4869	3725	3123	4282	3729	6287	4934	3203	4336	8968	6448	4506	5326	3821	5287	3606	4907	6683	6651	4320	5374	5551	5719	2285	4190	5614
19	47849	44059	23729	24661	50482	41087	16028	17832	47932	44199	27208	28865	54188	46529	18510	18978	33501	31188	21464	22932	38529	35147	56292	49142	20873	22530	28136	26411	42270	36155	25131	22338	54251	43493	29920	26245	33106	33490	19808	19877	53415	33443	24264	27885	26791	26388	23145	24372	34882
20	8636	12466	8497	8461	7329	9090	5910	8780	7942	7090	7082	8414	7705	8478	5784	8915	6881	6010	9535	9257	7677	8941	7619	8384	9189	6071	7099	6763	6160	6861	8716	15037	8324	6252	9360	7834	7497	9867	6473	8776	6559	6881	12897	8723	11625	6531	6424	8104	10039
21	100093	95436	75238	73099	99793	100276	69525	74668	129802	125575	56590	54224	126033	128118	66481	71082	52934	59034	74163	72379	92671	95411	104598	100502	61416	66145	72109	77304	69701	69838	92662	89269	83221	79540	99016	95479	86923	86455	64684	64476	83618	71630	110061	104963	79801	71566	70532	68049	97544
22	6932	7330	6485	6623	6996	8536	7897	9953	8757	6881	9365	8128	7067	7537	7582	9532	10958	9898	7815	6117	9110	8316	7922	7336	8219	7891	6981	10525	9468	6088	6580	6512	5607	5266	7629	8170	6341	7931	8214	9188	7206	5704	8103	7869	6816	6182	8298	7430	9285
23	257877	245222	146448	147242	238740	249365	56020	56831	118413	117752	186343	185445	120359	113747	48092	50921	205555	203294	106755	104081	240646	231977	372105	381923	99598	95679	82064	82128	185033	177704	75433	86972	114585	99923	263872	276347	179149	184635	96798	97521	90852	68769	214543	231222	169299	174501	79224	83424	258675
24	258	1459	807	1831	650	514	922	1119	330	889	818	1994	263	2180	672	1890	1204	848	136	2985	2659	2095	3373	4067	1001	563	1268	1764	1747	1525	781	822	3157	1821	448	65	390	526	963	1373	1369	1810	863	660	1426	1493	1017	1173	519
25	2690	1459	218	1277	1278	-101	1730	850	-58	1052	322	1918	1127	1752	653	2097	753	1046	361	2225	1964	1622	2761	2995	2623	-43	731	1725	1937	1199	1320	1330	2566	1794	788	-3	1161	2904	888	1274	890	1462	698	-36	985	975	2485	712	-32
26	381932	363219	46514	43764	284764	279908	94393	92853	309297	301548	140044	148855	312289	304470	107514	110354	149173	149745	83221	79243	152226	148759	616935	593174	126829	124298	95561	99080	62636	58693	100379	98632	254291	243372	33980	33264	90751	96871	98940	101970	281986	252324	145410	147524	45793	43336	84748	79770	210924
27	2259	1817	2148	3396	2715	2279	2205	1950	1624	2559	1582	1831	2377	2012	3358	3205	3186	1863	1793	1972	2071	1959	2593	2380	2396	1928	2050	1747	3013	1996	2170	2508	1686	1951	2110	1757	2280	3074	1846	1884	3248	3072	2466	2852	1845	1912	2452	2334	2644
28	3519	2980	3356	3059	5622	3300	4636	5665	4381	3544	3834	3904	3421	3771	4241	4550	4734	5394	4314	4751	4725	4890	4763	4026	3409	3789	4942	4478	3738	4261	3852	3197	3381	4954	3358	4269	4883	3434	4088	2889	2773	4244	4652	4018	5570	4382	4486	4540	4202
29	328	117	1485	1719	-198	1680	567	1182	578	982	621	1631	570	593	1054	969	1154	1290	753	564	608	1026	481	92	584	779	868	626	2479	3660	1152	882	3734	3725	744	759	1523	194	770	2251	6638	3569	641	303	1484	1701	302	894	536
30	448	-268	1294	2190	536	1801	1009	907	306	1380	977	2349	1304	1141	1204	1353	1053	2626	1985	1046	943	691	618	397	1348	1014	1764	1426	2752	3460	657	385	2440	1687	724	292	2674	458	1212	2087	4647	2116	350	367	895	1747	887	1186	811
31	1911	2364	3735	4290	2702	3450	2721	3105	2492	3175	3545	3894	3614	2775	3342	3337	3910	6087	3396	3608	3379	3437	2313	2954	3822	2988	4480	3724	3490	4516	2660	2877	586	522	3010	3570	4836	3257	3869	3682	1271	915	2234	2613	3707	3829	2773	3364	2306
32	2109	1753	2435	2522	1986	2577	3685	3119	3589	3573	1764	2715	2490	2579	2402	2210	2023	2701	2639	2856	3156	3121	979	1569	2896	3149	3180	3821	2999	2190	2632	2358	1249	1060	2837	2334	1860	2376	3735	4010	1544	1794	2954	2814	2494	3701	3196	2449	3385
33	501226	505393	255975	250309	453264	469656	187659	185856	353985	365077	239310	247678	390527	396919	172816	169637	215773	217605	243071	245527	332690	340884	462805	459394	209039	196125	190987	177799	224653	231012	322964	305197	540886	484939	308685	293423	306700	295557	240869	232311	446353	417302	391489	400023	324748	294441	235229	214208	306520
34	2896	3849	4024	3848	3598	4588	5515	5949	5718	4863	3878	3810	4047	4768	6088	6095	3630	2572	5364	5529	4925	4759	2771	3008	6313	6117	6894	6807	4276	4689	4656	4984	1790	1853	3989	4821	3873	3914	6173	7239	2762	2070	5817	4536	5431	4874	4328	4276	5255
35	7098	7931	9048	9668	6929	6876	10356	9577	8403	8921	6974	5647	6336	7397	10071	9557	5026	5743	11130	10011	11098	10213	8128	8527	10787	11001	7220	6889	9054	10259	15682	12260	6543	8233	11264	10722	8379	7242	8971	11407	5320	5180	14793	10876	8509	9433	7534	8841	8828
36	2062	994	3157	3338	2505	2934	3328	2446	2215	3221	2384	2271	3290	2560	2542	2437	2519	1647	3158	2895	3065	2690	1696	1839	2823	3534	4089	3465	3021	3041	2008	2675	1009	611	2504	2774	2845	1976	3731	3378	902	746	2986	2661	3305	2578	2906	3856	3404
37	19640	19396	9783	10458	19461	20793	10066	9264	17525	16953	14466	14536	15747	15982	9177	9960	15654	15026	9372	10703	16408	16253	18304	19392	9286	10173	16828	16546	11296	10199	23849	22424	26477	26340	15331	15443	15936	17062	13528	13165	28659	26682	20874	22436	12669	14174	18886	19635	16717
38	8740	9835	12265	11264	10475	12065	11760	12070	13299	13531	13503	14373	12544	12283	12320	12679	11632	14167	13363	14302	12080	12626	10220	10503	13512	12937	18021	18336	12615	11819	12235	14086	8169	6519	14114	13053	9359	10162	13970	13622	7084	6204	12142	12742	11733	11661	13038	13612	13925
39	444737	410280	181934	189187	437554	419403	115263	116743	269606	267688	220225	215730	297873	293930	111802	107233	247218	237606	204888	197989	307350	297135	467565	428942	211571	203838	241501	233237	208346	206375	202398	207520	199985	175302	205304	218933	386719	385930	212372	212510	159022	114716	253744	284772	206850	216870	251713	247870	316673
40	4721	3628	2667	3696	4707	4115	3477	4370	3401	4600	3551	4143	4442	4225	4554	3509	3503	3592	3125	3030	3580	4592	5028	5035	3221	3972	3412	3854	4458	4377	3373	3338	5250	4180	2603	3173	4440	3245	4189	4850	5906	6959	3681	4002	3138	3069	2894	4251	3374
41	18223	20239	25502	27511	13724	15441	20176	20207	11122	11656	29431	32178	8385	10334	19809	21120	25695	26118	13545	13920	26158	31083	14224	17236	26589	27932	15499	15450	22624	25309	26140	23227	82749	83137	58620	57217	28838	28815	22034	24540	99000	111855	41477	41816	31133	33017	14379	15450	29904
42	4258	3559	4556	4265	2700	2754	3772	3986	4758	3720	6306	6860	3418	3486	2398	2878	5862	5293	3894	3635	3608	3087	3008	4739	5167	3012	4448	5051	4367	2908	4414	3022	4831	4219	4357	3494	2669	2777	3816	3790	5288	3522	3415	3671	4344	4036	3398	2886	3932
43	9271	9865	10319	10269	8508	9189	9378	9300	12160	12151	9929	9881	9684	10352	10546	10098	8904	8137	10349	10444	10930	11053	10313	10120	11448	10830	13550	11898	10668	10045	11633	9542	12641	10638	10788	9301	9672	8462	12063	11750	12566	10592	11563	11325	10044	10725	10786	9356	10632
44	5990	9238	4770	5768	6974	4020	4914	4642	5384	7159	4667	5927	6866	8352	4719	4918	3298	5105	955	1768	2261	1637	7476	8923	4478	3902	3106	1733	3529	2755	4838	4946	2732	3013	5003	6111	3770	2892	3985	2246	3358	1980	3312	4011	3476	3874	2507	2281	2033
45	8289	9395	8324	9189	9555	7929	8927	9312	8330	9466	7988	8110	9492	8302	8009	8747	7068	9137	7732	8069	7681	7800	8312	10719	9845	9147	9933	8627	7762	7361	8870	9227	9811	10110	8290	10140	8154	9421	9514	8174	10166	9499	8690	9269	8960	8190	7501	7909	7661
46	8106	7304	7591	10186	8564	7631	8976	8637	8205	9177	9663	9132	8244	8418	9583	9707	9265	8847	9606	9389	9730	10627	7697	8463	9864	8793	11021	10617	10016	10026	9624	8690	8254	8311	10290	10225	7817	7485	10295	10396	9210	7434	10204	10738	9920	9206	9730	9205	9572
47	9650	10687	12055	12651	11534	9069	9500	9848	11040	11114	10008	9744	10660	11583	8735	10341	10302	9854	7338	9287	11136	12520	9837	11354	9372	9342	8129	6956	11188	11613	8185	7160	19523	19044	13334	14244	13064	13434	9340	10403	22660	21022	14388	13788	11575	12492	8808	6483	11502
48	2795	2855	3186	4133	3166	2539	3786	3738	5159	4304	2614	3475	4373	3456	4560	4621	2301	3128	4595	4602	4636	4816	2340	3734	4865	3853	5382	4579	3933	4823	4146	4290	2170	2443	3125	3181	3170	3238	4144	4940	2978	2444	4093	4486	4543	4140	3858	3146	4966
49	25000	23514	9480	9344	21661	22361	8195	8257	22251	21691	11929	11785	23469	22096	8952	8486	13823	12617	14257	14701	22527	23183	20320	22379	10493	9490	8600	8545	10783	9593	9522	7046	15081	11813	14739	12615	12364	12964	9647	9571	10698	9957	19686	22234	10586	8917	7601	7741	22515
50	11714	12929	4539	4906	5692	7353	4364	4052	3731	5476	5528	6462	3014	4224	3896	3335	3449	4477	1312	2319	3486	4766	11120	14552	7121	6213	3028	3167	3061	3963	6825	5124	19537	17946	6601	5532	4103	4422	6016	7029	21021	23969	8003	5931	5510	5591	3771	4293	2911
51	123530	95143	50869	52140	148334	116489	30126	32582	146003	120765	57918	52974	156241	128136	32643	29877	93429	78606	37618	34362	75539	59358	132616	106068	42494	43952	56366	49739	83745	66251	31590	33209	167488	110736	34656	33431	75249	77454	47177	42618	177575	78624	37170	43548	57444	57528	40200	39939	80613
52	79250	71046	22582	21267	82328	75329	13308	12498	61675	59330	18667	18217	75674	68692	12800	11735	23039	21000	24981	26281	35338	34721	70476	67321	15031	15707	19446	18498	25511	20847	18268	17076	44136	36007	23609	21057	32100	32896	15897	15152	41013	33390	30899	32280	24689	22118	18295	18116	32296
53	5900	5316	9376	7042	6237	6579	9662	7409	11551	10686	7040	6010	7418	7227	9264	8979	5930	5931	9682	8304	8491	9844	6655	6355	8447	11029	9357	9752	8516	7400	8413	7888	5445	4286	8331	6543	5647	6544	9739	8958	5037	4827	8530	7621	8894	8035	7583	7342	8785
54	9857	10289	11407	10844	9459	9408	2212	2701	6351	7040	12732	12052	6046	6934	4577	3442	15549	16147	8054	8677	18661	19691	11958	11488	3409	3036	4583	5079	15753	13560	5094	3437	12228	8995	4275	4701	17369	16553	3274	2797	8879	5911	12038	15248	12901	12229	4440	4653	18772
55	16677	15537	10713	11806	13471	14306	11331	11553	11751	10623	12335	13301	11790	13660	11368	13294	15760	15097	14714	14919	21868	24715	16108	15423	15609	14585	9338	9848	12511	11080	9877	8645	21257	18916	15188	16152	17627	16046	15011	15608	20054	18101	21521	25020	13071	14730	8973	10164	23818
56	48798	50996	30585	31586	37474	41878	12013	13547	33187	39242	31093	28957	34130	40023	12424	13491	29085	29507	14317	16240	35605	37732	60192	63540	18229	17619	8974	8269	31795	33534	15780	14507	60065	58696	38507	40964	40365	43407	17573	16995	64157	63899	38214	39318	37360	34058	11192	11442	38356
57	5233	4896	4976	4877	5564	5839	6851	7155	7761	7309	4184	3997	5753	5332	7304	7112	3377	4017	6105	5747	5633	6637	5284	5188	6245	5744	6223	6453	6915	5594	7318	6033	5054	5728	5918	5973	4887	4878	7480	6966	5172	6004	7699	6697	6000	6092	5236	5145	6412
58	589463	586657	72085	72685	648702	666516	115447	103128	397686	408155	213369	218920	396107	391789	112520	109452	244663	239448	160552	155053	310628	301374	752352	742456	155351	156968	158526	150263	90596	88799	125460	120586	230189	229614	220690	218167	339931	342112	154867	148502	206341	191277	336332	338552	98665	99467	116282	118115	363130
59	59292	53937	99153	108374	62861	58596	41416	44373	50259	49007	106731	109913	34197	33795	40059	41395	124794	128808	31210	29893	59987	59582	103100	90429	44303	44878	47583	46138	130523	127260	42216	46218	38444	36306	60624	61182	60286	61060	49214	49721	35376	31490	45619	53795	103432	109965	52363	52960	57477
60	7294	8288	9083	8612	10058	8265	9532	9880	9745	10028	10904	9083	7498	7160	11142	10418	10007	10010	10784	11800	11493	10850	7751	7707	10261	10924	11963	12053	11832	11843	11212	10391	5099	5209	13733	13822	7379	6822	10214	12847	5968	4542	11940	11988	10178	9038	11425	10126	12218
61	32030	28800	35775	36483	39923	37161	39293	41395	37025	35313	38931	40149	35369	36088	36980	39263	37907	40132	39052	40556	39030	37620	32448	33964	42598	41076	71203	78326	37580	41398	36046	36905	17711	14502	36489	38274	34548	33934	44336	38809	15496	11203	32952	35281	35943	37118	37457	39080	37585
62	3055	2914	4355	4065	3687	3464	2913	3004	3614	3608	3436	3344	4414	3694	3710	3715	4115	4039	2281	1792	3638	4021	3654	3661	2054	1770	3777	4028	5332	5410	2732	3095	2655	2683	2667	1688	4398	3418	1738	1767	2715	1612	3752	3579	3798	5780	3487	2834	3537
63	7737	7501	4803	4917	6485	6878	1815	1939	4831	4520	5110	5575	4535	5547	2229	2231	4629	4777	3198	2806	5532	5513	8726	9628	2953	3153	4296	3352	4277	5271	2910	2449	3549	2852	3783	3730	4333	3250	2023	2241	2847	2320	6547	6687	5572	6341	2297	3460	5386
64	87871	85962	48136	49186	81361	86742	66665	64916	46720	50091	84913	86033	39352	40897	67991	70170	94047	93218	28992	27161	49493	49150	101266	94102	82379	85422	86874	87435	54867	55796	71934	75234	170326	161074	57998	55077	46172	46480	80005	72441	173398	163115	43746	45903	55532	59635	56560	59917	42137
65	114106	119623	21924	21541	118059	122101	14825	16490	43846	46787	24635	26204	47725	50141	15670	16558	29648	29778	47372	48030	50537	56060	117422	121093	25919	25676	10819	13047	17457	20442	16118	12962	43790	39855	17705	15843	23396	24329	33353	35615	44702	47090	38867	40358	20445	19038	10637	11559	47555
66	3952	3803	3604	2899	5188	4575	4033	3648	3804	3386	3547	4235	2911	3629	4685	4876	3616	3145	3132	2785	3707	2513	4617	4535	5031	4574	3774	4009	3901	4350	2403	3074	3088	2566	2824	3113	2873	2933	4620	4863	3300	3205	3290	3625	2501	2544	3098	2745	3851
67	44829	53364	20083	21148	29727	38331	14439	14960	24664	29886	24122	24744	23440	27891	15294	14694	23084	22297	11352	11350	23420	24010	49584	63691	18045	18466	13991	16352	21746	21878	23057	19652	71708	68088	39368	34831	31299	31525	18286	19280	73643	87085	35487	34737	26377	27818	11240	13894	24606
68	9471	9396	18104	21141	9302	10262	18008	18079	13626	12449	14269	12644	12894	14040	13333	13864	9314	11057	11895	12854	11929	11969	10752	10004	15667	13676	7680	6055	16794	18252	13178	15193	12566	13625	10749	11999	16005	15978	15980	18121	15700	15730	12839	12849	15541	14434	12416	13534	9127
69	25457	25680	27646	31799	35083	34087	32099	29654	23500	24050	49340	49497	23565	22470	38083	36346	45123	47104	43153	42249	39880	40080	34277	30155	36538	33602	46703	45930	41272	39703	36349	32962	19461	18842	69377	73466	20895	19646	34754	35290	20652	18440	42038	40598	36269	35508	39107	36479	46902
70	4934	5652	1509	1221	2717	3443	1023	1000	1266	1445	1349	1670	1016	1601	853	870	903	1705	1203	740	2579	2244	4756	5783	908	952	1169	949	2032	1044	2354	2410	8569	8927	2217	1479	2158	1684	1383	945	8751	12082	2716	3633	1871	1843	1314	1240	1821
71	3134	3580	3665	3348	3193	4055	3299	3768	3793	3552	2695	3448	3608	3641	3740	3484	3459	3398	3553	3416	3527	3608	4084	3559	3761	3102	3852	4230	4024	3685	3532	2718	2982	3060	3074	3708	4030	2892	3249	2738	3565	3563	3897	4110	2965	3950	3068	2634	3274
72	42498	42493	71315	74152	47572	45628	64764	64084	72350	72030	55753	52111	60745	58184	56878	55491	62020	61333	58529	58068	52245	55427	39865	39417	58772	57606	58252	62233	70317	72231	57841	60708	28917	27777	66238	66211	67295	67622	65161	64966	24928	23332	54703	59747	76798	76302	64521	62646	53128
73	6464	6505	4875	5880	5131	6163	4804	5648	5199	5941	4878	4486	6305	7458	4666	4934	4870	5939	6313	6588	5729	5323	6333	6757	5307	5181	5440	5205	5271	5326	5137	6431	5504	4880	6125	5598	6116	5445	5746	5598	5255	4807	5923	5646	6370	6037	5890	6174	5404
74	4560	4006	5468	5109	5343	4477	5876	5909	7490	6608	4495	4465	5750	5449	5985	6948	4025	3866	5508	5627	5852	6463	4389	4435	5530	5775	7472	7282	6798	6164	6228	6119	3929	2868	4522	5311	4883	4740	7132	7211	5146	4778	6430	7306	5813	5950	5348	5087	5613
75	2845	2861	3422	3741	3516	3455	2765	2679	4592	4209	2204	2441	3854	4038	3396	3300	2185	2439	2681	2326	4271	4087	3696	3740	2297	2211	2930	3405	3381	3973	2958	2488	4691	3711	3174	2619	4708	5089	2786	2425	4343	4011	4480	4676	4096	4258	2640	3148	3811
76	1393929	1390046	510494	506573	1417244	1474991	678114	678728	1291856	1369452	1029524	1066138	1472243	1585261	685161	689023	1042309	1042764	126903	126926	281813	302782	1532090	1510011	529309	537360	414528	424679	451575	484789	658334	628269	320607	314876	815502	787304	559987	566232	568635	581674	282039	273347	361465	336468	606984	618462	524096	529604	306479
77	4352	4889	2494	3653	4028	5323	2128	2369	5892	5229	3022	2104	1951	1583	2424	2803	2563	3143	2954	2151	2893	2523	4013	4615	3264	2891	3951	2959	3219	3571	3079	2645	5788	5239	2657	2924	2798	3027	2470	3097	5763	4197	2461	2965	2946	2973	2320	2748	2139
78	6533	6812	3773	3871	4991	6315	3869	3315	5665	6394	3901	3904	4230	4356	4134	3310	3480	3748	1257	1357	2053	1493	4346	3535	3474	3082	2509	1901	4658	4281	3920	2953	4080	3307	4542	4575	3234	3125	4283	3466	3155	3276	2386	3024	3614	3366	2932	2533	1745
79	13111	14526	9978	10959	12255	13608	9322	8628	14825	14926	8458	9331	13677	13770	8644	10140	8558	10166	8061	7926	12558	13336	13038	13856	8091	7419	8203	7769	9567	10045	10216	9428	11983	12353	11288	12675	10594	9582	7295	8085	11664	10747	13116	12998	10581	9563	9175	9148	11274
80	2703	2890	2159	2286	3039	3369	2155	2422	3428	3755	2464	2843	3448	3621	2813	2735	1715	2275	3127	2898	3419	3498	3527	3919	2283	2349	1930	2834	2550	2877	2314	2570	2530	2321	2443	2949	1939	2230	2316	2111	2642	2709	2951	3102	2601	2481	2591	2188	3688
81	2123	2656	2631	3466	3315	2675	2883	3819	2903	3734	2743	2572	2782	2639	2840	2952	3019	2710	3274	3148	2820	3678	2840	2956	3178	2849	3814	3718	2855	2912	3078	3486	3080	3388	3688	3087	2894	4175	3428	3423	3356	2885	2993	3201	2582	3210	3137	2920	2978
82	64035	66635	77515	79417	44674	49487	54213	54189	55785	60811	70688	76113	47184	48846	53300	52063	84484	82175	40881	40160	71599	78184	53564	53698	74255	76538	23634	23345	84527	89100	30743	28001	216571	206571	115484	115175	86780	83357	73732	70945	262213	246365	83205	86217	96476	96999	24696	27746	79903
83	840542	811593	352040	356840	751059	762150	313634	305424	550495	563005	450947	459461	576951	576484	311117	316978	489202	483288	360242	342781	576356	585432	896544	869745	417448	420427	408573	401452	394609	382598	445330	440053	773694	722633	398378	411889	643762	638406	401652	395651	778926	747577	507898	535899	406196	409407	403247	405542	551662
84	56973	47231	24124	24726	50751	48602	14801	14816	54809	46774	24432	26189	61077	49665	14202	14497	32877	32430	18999	17340	35448	32538	63603	54733	18554	19761	22682	21447	38481	34580	15991	17443	34150	27439	14092	17489	34309	37909	19759	19621	35147	24872	19034	23414	24109	27429	19598	18481	31319
85	23025	22501	13650	13624	17606	17568	16279	17995	20064	20286	15395	14902	14843	13962	18817	16710	14612	13736	16964	17443	18287	19802	18890	19076	16798	16350	19896	21066	17273	14474	17848	14724	14705	13053	13528	14913	15593	15510	19512	17087	17601	15835	18424	17021	16537	13492	16315	17420	19743
86	11003	9133	11833	12368	9648	10242	11604	11294	11470	12270	11253	12383	12141	12438	11927	12379	12124	13185	12447	13846	12382	11872	11145	10879	11352	11311	15956	15760	12146	14190	11647	11244	9637	7970	11954	11331	11401	11716	13241	12672	8276	7675	11640	11292	13551	14340	13411	12432	12105
87	2757	2510	1964	1888	1777	2184	2001	2111	2230	2285	1712	2028	2395	2326	1754	2149	1665	2203	2065	1710	1932	1684	1944	1632	1573	1612	2479	2516	2325	2218	2089	1854	4948	4855	2092	1802	1462	1802	2013	2241	6137	6336	2165	2161	2000	2598	2077	1906	2016
88	194010	184295	168019	174645	170857	166627	21725	22927	144102	144330	214145	212649	153682	153217	25618	20271	275628	278021	107806	100393	281783	265091	256473	251675	51459	51678	37236	36516	225684	216381	30265	29560	198525	172736	149607	154849	280483	279521	46152	43630	166431	129050	183392	207491	200597	206994	27865	27420	290038
89	769184	759412	461782	443521	696909	709032	520399	515310	465118	472452	721074	744370	426780	413404	543712	551092	825907	800586	241829	241526	481698	482109	928546	908744	632094	638681	609199	608564	551294	540196	546040	523206	1384286	1305717	476370	477273	524521	518392	591347	585556	1446890	1363344	450721	452633	562863	572174	461437	463493	476542
90	7261	8453	8571	6874	7483	8206	10072	9683	11988	10375	5592	6740	9041	7601	9753	8956	7213	7981	6497	8350	11042	11341	10401	10735	10966	12783	10401	10652	7204	7880	7480	7161	8279	8204	7792	6866	7075	6326	11325	13533	10860	9975	9559	10144	6829	7514	7181	7767	10309
91	164487	174696	95703	97465	123907	138153	36724	35827	118569	129859	87089	89558	104315	111880	33835	36184	92789	97480	38026	36900	104245	113307	199515	211523	45569	50099	25918	25582	95364	100160	38419	37679	193460	186482	125098	132497	144933	144178	45169	43896	216833	209987	123616	139565	113866	122933	29045	29654	115459
92	183422	233632	105165	81478	125019	170407	75985	70712	68747	78257	91444	105647	64572	64650	56460	53232	79379	100194	48536	51975	61253	73734	177122	237155	68988	68819	32911	36559	33788	39475	486848	368751	375156	421047	302900	261348	151142	125988	87879	83807	326983	439551	293109	243676	173460	136969	98779	86528	70133
93	128956	116537	272003	293414	106616	103415	44551	44541	39252	36164	238879	246466	28092	24100	33759	32548	268243	268450	57083	56287	127662	130906	179485	163431	116660	112240	240652	237747	331623	322303	215332	232951	123771	96796	692541	781865	178199	181650	129088	112535	106196	78054	97525	110480	307560	332026	254445	262332	142996
94	355491	324690	567873	623375	361255	344753	266144	271791	321139	296395	605979	629345	204579	190106	250504	255317	769729	780077	166265	155901	294976	284005	613223	566202	258767	262290	246602	252653	801115	764636	224809	244086	204509	198497	252454	282296	309083	315462	278073	276525	196099	178678	234072	262219	613087	656545	288365	298249	284290
95	436970	514548	335323	346127	429910	508220	325501	332026	420131	494194	395721	406650	473375	520433	346445	353671	366622	403899	380845	389258	415433	452524	465530	540334	331023	343450	332515	350438	279177	304189	347773	351775	288818	301096	394954	387101	375331	390388	356044	354012	255005	258093	474433	525328	397352	371190	385928	390168	413437
96	74892	76974	50535	55878	61086	65974	35834	36968	110323	127767	53908	58537	139246	151000	32918	33172	47330	50220	40526	40272	67752	76301	86405	85058	36515	39869	12365	14364	38868	45512	26894	22771	86601	90638	21939	20809	49509	47910	46328	46344	95016	86979	79620	81104	55704	61596	16996	17591	46979
97	56614	57387	62565	61732	66254	66579	78355	80679	97760	99401	83953	87486	71039	75460	103617	106129	64566	62536	105869	108779	98145	97581	61307	61164	96854	101828	136611	130813	89652	91610	59583	58844	29443	29374	75580	75160	47351	43800	87433	89437	29614	30137	81691	85252	66263	69256	61874	62407	99104
98	6934	6880	6664	5332	7801	7374	6407	6652	7814	9053	7015	5825	8347	8073	6171	6962	6978	7260	5674	6865	7245	7729	6872	7721	6311	6634	6994	8065	6476	7082	6647	6854	7553	8163	7719	6881	6373	6303	6946	6495	9783	9307	7424	7482	7350	6534	6543	5811	6708
99	19491	20241	19532	19731	21662	22543	23761	22336	34819	36226	23002	24849	18656	19533	25632	25677	24694	23917	27775	28895	19781	20693	21347	21280	53015	50276	49547	52103	20919	20494	27481	25161	21056	19634	23483	25131	21005	22897	23062	22995	21627	23407	21137	20971	22143	23182	23722	23893	19093
100	4724	4335	6408	6207	4914	6561	7441	6485	8254	7543	5928	5094	6836	7481	7617	7495	5098	4780	6809	8791	6968	7315	5710	5242	6864	8170	7760	8385	5845	5983	5780	6717	3451	2822	5565	5992	4729	5709	7225	7278	4021	3804	7393	7443	6601	6352	7083	6372	8074
101	14421	14524	15830	13976	13099	14757	14829	14592	16943	16771	16890	15768	16319	15880	14270	14919	17617	17678	17332	16300	17135	17190	15619	14754	15403	15114	18127	18048	16718	15168	15395	16477	12829	12913	16806	16192	12262	13739	15254	15556	12984	12582	16566	17007	17266	16373	15332	14805	16690
102	8647	9541	6375	6161	8399	9333	6744	6493	8270	8018	6350	6377	7055	7486	7839	7757	6900	6855	6533	5754	7813	7404	9089	9710	5850	6409	7688	7894	7095	6613	6039	7016	10640	10377	7031	6927	6777	6520	6604	7269	13733	11604	7661	8060	6889	6106	7526	6483	7297
103	4128	3399	4709	3887	2877	3199	3557	3605	4341	4254	3988	3406	3432	3336	3487	3466	2813	3059	2971	2583	3649	3442	3662	2997	2349	2764	2455	2907	4428	4499	3499	3200	3280	2773	2896	2502	2864	2928	2935	2878	1883	1909	3730	3613	4484	4493	3121	3124	2744
104	6766	6676	5433	5866	5657	5352	5259	5600	6374	6499	5009	4940	5537	5672	5412	5273	4716	5447	5884	5052	6461	7008	6907	6346	6825	6763	5583	5390	5867	5820	6214	5883	6205	5701	7766	6980	5395	5876	6888	7107	5463	5547	7106	6688	6228	6145	5045	4843	6196
105	52908	47343	61895	64995	46058	47044	54182	60947	46822	44179	58391	61023	44054	45221	50253	53162	69194	77009	41374	39717	40073	39649	42963	38743	91635	102649	48730	48537	59759	68921	39090	37738	25047	24169	53460	53461	49114	48658	97473	112970	30517	26471	43680	47335	63561	63688	50376	46410	36285
106	8565	8181	6416	6336	6787	6392	3689	5389	7587	6901	6544	6431	6303	5437	3211	4627	5836	5527	5848	5669	6749	5193	8465	8900	6308	4923	7466	7544	4566	5242	5673	6183	8542	7407	5734	5327	4384	5425	5478	5245	7179	6779	5292	6228	6397	6114	5435	6529	4862
107	10512	11843	6862	6757	9239	9462	8608	8735	11580	13158	4796	6026	9671	9055	10668	10347	4463	3888	7311	7062	8751	10449	9259	10240	7679	7552	8405	9376	8502	8525	9432	10306	19497	18668	9990	9620	6756	7003	8788	9870	21057	21719	11657	11958	8373	7484	8106	7874	9421
108	8414	8703	12165	11881	10728	11220	11249	13590	13885	14908	9536	9958	11411	11681	13920	15861	8650	9567	12335	12108	12322	12213	9171	9492	13224	14541	15893	15361	13628	14487	9504	9497	6155	6168	9766	10520	10257	9174	15314	13201	6565	5377	11255	12149	11836	10735	10221	10924	12385
109	4605	5070	3957	3359	4007	4149	2519	2711	3359	3963	2877	2718	3056	3577	2896	2319	2411	2613	3380	2851	4782	4189	4943	4891	3494	3292	2938	2415	3249	2852	4000	3302	7285	5029	4032	3975	3322	3170	2639	2677	5863	5010	3662	4920	2964	3278	3760	3105	3589
110	8602	9967	5660	4885	9284	8622	5459	5101	7646	8155	5725	7164	7285	6690	5841	5658	8185	7054	8720	8938	13653	12980	9831	9678	8202	7172	9243	10433	6219	6750	6683	5748	10791	9525	7750	6986	11240	10718	6121	6107	10318	10018	13125	12119	7229	6923	6771	5788	13684
111	2344	2768	1688	1770	3104	2725	2144	2052	2133	2859	2206	2856	2957	2192	2695	2429	2500	2265	2154	2209	3285	3025	2382	2717	3294	2203	2716	2862	2841	1994	2270	2077	3028	1780	3199	3524	2430	2356	2866	2541	2675	2953	3304	2764	1853	2416	2146	1868	3477
112	9715	8035	5884	6613	9080	8947	5642	5770	8935	7040	9492	9567	7122	7003	4734	5510	12020	11679	6811	5806	10290	11195	9194	8900	5466	6160	6997	7266	6486	6217	5658	6369	4908	4139	5358	6009	9203	9407	7332	7897	4673	4248	9152	9382	5870	5961	6327	6828	8854
113	3577	4436	4125	4674	4083	3696	4165	4405	5041	3847	5156	4291	3946	4183	2899	4694	4760	4554	4801	4048	4758	4293	3383	3372	4118	4520	4949	4962	3294	2766	3877	4572	3254	2575	4189	4445	4485	4368	4376	4407	3525	3235	4335	5370	3709	4068	4835	4825	4798
114	16690	17096	18150	17586	20603	21743	21302	22611	25184	21954	21046	21275	15769	16503	25466	25513	20223	20997	23856	23096	25626	24218	18498	17061	24620	23036	32038	32606	23771	22828	22463	23356	12787	10708	33585	34094	14170	15401	25965	25763	11555	10726	23633	25613	19716	21674	21902	21237	24830
115	455494	462574	637888	640571	270510	298850	371365	375997	361803	379560	619410	625721	324250	342857	346933	352290	671209	669530	333836	328799	581890	612134	385545	407774	543193	534873	129661	123317	709147	718492	181381	178911	1803583	1761438	881995	892567	623861	622603	488841	487093	2209490	2150121	584089	596441	795700	825308	141337	144158	633691
116	61072	57601	61274	62287	60456	60720	61622	59795	59389	57333	57410	57703	58367	56404	62188	63607	64788	63653	61194	61054	61494	57252	56916	58764	62715	60867	68157	67687	64354	61293	58152	60970	52302	49143	66796	64092	66037	62977	63398	61498	51888	46331	56715	55237	64111	56746	63370	63571	59697
117	2618088	2389470	1000537	1027740	2579100	2513858	608776	597562	1603701	1560496	1180525	1193208	1648035	1640787	563673	559560	1355321	1323427	1065521	1057003	1673806	1639872	2735692	2532637	1109766	1080402	1286766	1271746	1157693	1127571	1121654	1204135	1088884	944731	1129038	1206250	2247427	2219293	1202486	1180564	867246	701490	1446048	1586727	1144745	1178694	1339775	1345888	1715655
118	36214	31874	22917	26095	37859	36984	29276	30078	35196	33282	25333	24385	30204	28408	24335	25344	29536	27212	18188	18623	32565	31980	40382	39186	24531	23571	28097	27535	28720	30025	18668	17960	35805	30040	15168	18517	24882	26317	34487	30626	43912	26839	25677	29184	23111	22651	21226	21537	30355
119	4620	4982	4729	4297	5548	5652	4403	4052	5260	5587	5703	5129	4286	3758	4343	4002	4741	5059	5007	4457	5254	5767	5355	5671	5116	4901	6427	5456	5405	4868	3881	5092	4630	4372	5161	5442	4310	4664	5642	5052	5426	5840	6496	6136	5177	5641	5195	4138	6042
120	18319	17169	18115	18728	14923	16345	19272	18059	11792	12118	21206	20818	11247	11881	20335	19043	21474	21876	11499	9642	20659	19065	14685	13775	20884	19464	18908	18611	18505	18852	18448	18318	48048	46798	19641	18220	26803	26222	22488	20913	51352	53488	19960	20774	20371	20918	18429	17228	19686
121	9180	11665	7229	7104	9375	11273	6845	6757	6077	6991	7867	8145	7724	7883	6276	7211	7808	7860	7508	6373	7450	7382	10643	13025	6880	7523	6921	7087	5918	6313	6438	5924	7244	6444	7352	6392	7434	7328	7682	7713	7134	6659	6766	8341	7690	6857	9106	7077	7446
122	5677	5315	8594	9522	8192	6893	6763	6242	10161	8737	7164	7014	8701	9672	8300	9835	9201	7713	8098	8701	8588	9344	6644	5383	8554	8326	16748	17107	11597	10801	5537	5853	5075	4660	7215	6605	5488	6480	10259	9879	6845	4565	6877	7949	8678	9678	7741	7166	8880
123	4817	5739	7057	5855	5972	6249	6707	5950	7700	6833	6440	7186	5744	7827	6814	7481	6316	7146	7380	7282	6925	7575	6259	5496	7228	6595	8807	8700	6527	8076	5701	6122	4375	3611	6840	5733	5176	5826	7186	6509	4012	4654	6127	6677	6682	6241	6830	6565	6646
124	11005	12186	5514	6590	7974	7917	7150	6389	6567	7614	9019	8641	6693	8270	6821	7340	8198	8523	4352	5854	6981	8781	11191	12087	7557	6309	4534	4970	5575	6272	6680	7072	16865	17168	7901	7860	6887	8843	7125	6312	20556	19719	9275	11873	5595	4889	4979	5146	6680
125	13005	12474	15652	12979	13289	15084	18399	16826	14470	14940	16012	14695	13976	16497	20323	21440	20372	21316	22415	22590	15594	18765	12877	12784	22442	23537	24483	24107	17713	17521	17694	16005	7720	8081	22058	20311	11969	12462	23122	20152	8065	7121	15865	16087	17633	16602	19430	17880	19039
126	3347	2869	3062	3102	3189	3324	3583	3338	4270	5197	3415	3783	4145	3864	5270	5131	3487	3791	4425	4548	3665	3631	2434	2990	4307	3605	5294	4947	3448	3668	3865	4666	1917	1854	3776	3185	2236	2805	4478	5093	2131	2029	3861	3851	3358	3223	4105	4081	4724
127	6611	6291	2639	4797	3926	5092	3768	3182	5495	6754	4451	4266	8188	7557	2992	2812	2588	4723	8771	8149	6720	8182	6434	5137	3828	5774	5227	4932	2933	3213	4527	4469	7075	6746	3762	3364	5450	2806	6088	3153	4945	5439	8072	8278	3141	2864	4808	6983	6214
128	13633	14538	6064	6868	10581	8672	6593	5701	6931	8127	5908	6096	7937	7138	6362	6086	6144	7550	6917	7051	8765	10204	15078	12544	6571	8813	8594	8175	5719	6272	7922	7568	16915	16168	8346	6765	7636	5288	8705	5900	19614	22100	10493	10528	7005	6802	7361	9704	10112
129	1959	1649	1281	2417	834	880	2167	1668	1490	1991	1294	1542	1797	2200	1895	969	963	2000	1868	1688	1508	1794	2578	1195	1617	2808	2868	3231	974	1261	2209	2010	1274	1658	1526	1301	2193	428	3464	1609	410	668	3239	3322	1193	1230	2204	3648	1828
130	3003	2459	2658	3582	2694	2613	3275	1938	4429	5074	3104	2910	3207	3835	2615	2591	3157	2415	2581	2561	3322	1952	3103	3100	3258	4103	4952	4598	3250	3515	3336	3132	2854	1939	2920	2440	3040	2434	4075	3729	2228	2375	3081	3077	2758	3470	2222	2660	2974
131	33391	33259	6960	6908	23438	22718	8178	7368	17648	17040	10248	9469	18896	19810	8154	8666	9568	8492	5581	4570	10699	9747	36734	36310	8032	10115	6976	7407	6854	6956	12083	11132	63229	58078	9775	9650	7266	6461	7897	6873	75263	67579	10538	10330	6331	6154	8678	9057	8084
132	11549	13899	9585	10469	10266	11720	10836	10615	12320	13895	12000	10254	12278	11323	11743	11864	10592	8888	12818	11998	13928	13880	12778	12650	12447	12304	17398	16482	11668	12962	12063	11294	13949	11879	12415	12547	8996	9832	12771	12394	16148	14946	13166	12884	10522	10564	10526	10263	12184
133	4877	4988	3362	3847	4432	4372	3846	3446	4527	5306	3804	3357	4073	4527	4101	4237	4044	3661	3796	3264	4188	4079	4614	4526	4007	4308	4430	4679	3914	4394	3957	3811	6043	5948	4665	4334	3783	3429	4665	4211	6730	6613	4452	4345	3427	3241	4284	3687	3878
134	14254	14104	7039	6396	14801	13717	6668	7562	6565	6668	4898	4838	6249	6253	7927	8625	3966	4673	3589	3710	5678	5573	13387	14009	4931	4010	10693	10303	8316	8295	10788	10424	8143	6438	4020	3630	4226	3682	4586	4612	8442	8053	5525	5642	8028	8095	9368	9115	4184
135	8653	8732	11080	10931	11255	11020	12639	12266	13584	12596	14238	13393	11345	11030	14738	15167	11435	10952	12845	13995	12508	12300	8748	9243	12402	13420	15401	16570	11786	11476	11769	12156	6046	5750	10892	11390	9567	8788	14564	13207	6117	5583	12218	10377	11616	10988	11848	11755	12273
136	9207	8999	8452	7972	8915	10179	8800	8126	8667	10256	11114	10418	9028	8975	9351	9782	8582	9994	9467	8691	9137	10392	8838	9491	7765	9191	9696	10954	7048	8263	9715	9120	6954	6829	10103	10272	6681	7159	7809	8167	6118	8850	9677	10536	9503	8621	9519	10539	9723
137	1077	1863	2213	2811	2611	1947	1701	1887	2280	1861	3004	2401	1727	1610	1510	2127	2163	2699	2290	2923	3081	2519	2331	1580	2603	1370	1694	2748	2050	2437	1485	2802	1648	1061	1898	2907	2259	2384	2325	2031	1923	1478	1693	2340	1558	2547	2431	2330	1824
138	11999	13512	9635	10884	10932	11287	10947	10257	13216	11263	11493	9813	12051	12605	9712	10592	11608	10410	12300	12888	13242	12146	9688	11876	12442	10109	11729	13197	10116	10622	9542	11952	9565	10127	11327	13344	9737	11262	11317	11464	8742	8402	13634	12283	10133	11466	11806	10773	11744
139	1564	2483	2327	3124	1926	1683	2048	2829	3320	1723	2673	1871	1359	2458	1805	1637	2386	2156	3522	3964	4504	3769	2480	2320	3715	2686	2270	3101	1921	2127	1245	2763	2219	1586	3310	3627	2958	3046	3453	3055	1555	1327	5254	4237	1784	2349	3035	2402	2419
140	13010	13231	13051	13838	14160	14067	14863	14709	15276	13674	15329	14619	13749	13457	14342	14129	14990	13301	15987	16972	16974	13632	12813	13780	15720	14960	18324	18827	13472	12852	13187	14314	11169	11581	14713	15100	12962	13101	14864	14828	10101	11206	14144	14868	13635	13629	15669	14986	14084
141	6287	6990	7436	6636	5424	5866	6343	5509	6551	7281	7265	6518	8955	7788	6748	5408	6803	6043	7944	7729	7786	8198	7053	6369	7284	7398	7800	6811	7419	7143	9144	8744	15473	17460	8145	8055	5807	5894	5929	6872	18160	17285	7490	7513	7888	7790	6477	6935	7945
142	4654	5417	7050	6483	4320	4759	8306	7097	9197	9019	5388	6302	7632	7411	7973	7456	5353	5140	7153	7804	8064	7510	5219	5018	6733	7164	8842	8255	7518	7854	6646	7577	3932	4089	6137	6036	5984	4982	8916	8994	4201	4499	9369	8241	7642	6601	6889	5988	9291
143	31350	37140	15507	15697	27999	32363	16107	13836	21392	24209	14481	14283	23584	22726	15720	16809	12848	12792	8946	10467	14286	13237	31669	36550	10733	12482	18725	18481	17357	16098	22790	22398	18051	17008	11761	11683	15025	14605	11663	11720	21157	15063	13694	15546	19144	18803	22579	24066	14871
144	3820	4189	3857	3819	3841	3796	3214	4085	4045	4394	3547	3483	4377	4712	4118	4022	4621	4252	5046	4338	5196	4313	3333	3681	3787	3800	5172	5571	4855	5041	3270	3169	2263	1722	4220	3961	3285	3598	4080	4492	1413	1909	3795	4071	4190	3746	3887	4623	4303
145	353600	436744	163261	160635	186863	259420	98397	103097	102825	137704	188573	217295	114961	146898	97957	103933	134685	170782	51049	53484	101812	136478	392477	496129	113156	129066	52224	63015	97968	127960	200123	178300	573920	589692	170171	153437	140420	143066	116108	125285	708020	889338	195332	200577	187311	198103	103190	107386	100611
146	7141	5355	1649	1348	6258	6757	1133	1170	2814	2499	2553	2252	4283	4604	1753	2100	2615	3238	3318	3234	2531	3292	6564	8212	1842	1570	275	605	2596	2350	630	774	633	1088	362	711	1771	1865	2167	2053	2118	2021	1781	2398	1101	1379	499	1021	3318
147	6278	5505	4763	6040	7436	6397	4348	3857	6434	5121	5572	5636	5800	5803	5540	4569	7610	7340	4523	4416	4627	4903	6716	6364	5451	4710	5488	4786	7423	6972	5833	5796	5852	4144	6437	5917	5677	5057	5219	5249	6819	4783	5612	4993	6099	5633	4234	5311	5428
148	3196	2806	2268	2375	4504	3590	2133	1755	4602	4503	1475	1844	7562	6525	1823	1579	2442	2737	2667	1896	1918	2751	1815	2616	1826	1822	1727	1761	2949	2524	4501	3211	2831	4283	6234	5817	2672	2968	2100	1782	3717	4201	3227	1911	2187	2182	1994	2062	2670
149	3859	5417	3289	4047	3565	4659	2748	2759	2675	2925	3715	3647	3080	3689	2880	3372	2444	2961	3109	3491	4670	5951	4984	5074	3777	3300	1322	1045	2000	2543	2771	2612	2884	3806	4482	3181	4661	5552	3121	3818	2776	3412	7209	7078	3234	3588	1584	1993	5156
150	4205	4940	5578	6905	5619	5351	6646	7730	8164	8220	5322	6556	6414	6297	7691	7204	6011	5803	8345	8487	7436	7867	5438	4500	7943	6689	8884	8691	6282	7564	6535	5781	3921	4071	6354	6301	5032	5480	6828	8093	4272	4825	6282	6308	6834	6492	6617	6391	7005
151	3475	3202	5241	4273	3381	4882	4404	5096	4222	3789	4518	4349	4012	5288	4141	4291	5513	5039	5441	5859	5390	5234	3558	3751	5286	5836	6129	6384	5891	4889	3687	4402	2788	2529	5911	4893	4964	4253	4822	4370	2563	2304	4324	4563	4857	4205	4875	4648	4630
152	7777	6367	8719	9005	6503	6857	2085	1841	5007	4851	9104	9611	5328	6016	2606	2788	11357	12227	7196	6949	16954	15549	7904	6494	2902	2722	2708	3284	11425	10308	2429	3287	9575	8593	5376	3349	12787	14605	3303	3051	8490	6869	10543	12425	9827	10899	2370	2332	15129
153	4927	6039	4046	3815	5406	5743	3180	3351	3758	4357	4372	5379	3728	3728	3718	3894	3811	4335	2999	4584	4467	4955	5729	6026	4109	4190	3872	4741	3126	3762	3593	3709	7196	6544	5590	4054	3576	3977	3430	3394	7627	8281	4727	4272	4501	4402	3247	3566	3757
154	4038	4939	2876	3437	4294	3357	1901	2388	3556	3923	2279	2075	3779	3618	2111	3018	1700	1661	1973	2614	3226	3035	4547	4330	1539	2363	1861	1259	3806	4166	2090	2311	9106	7861	2390	2375	2842	4148	1823	1794	10564	9164	3031	3214	2325	2965	2418	2136	2873
155	6311	7277	7818	8436	7652	6448	10468	11371	11273	9837	6330	6766	8037	7455	10200	11140	5759	6037	9665	9032	9335	10321	8082	8505	10354	11432	9428	9780	9939	9917	6532	7278	5514	4612	6769	7240	6422	7846	12335	11897	5215	5053	9755	9074	8691	9089	6893	7382	10687
156	8861	9611	10678	12796	10548	9084	12959	12838	17445	16518	11196	12063	11916	12156	14705	14779	10092	10986	11697	11535	13326	13638	9091	9790	13561	13564	21751	19236	14289	15872	12914	14355	8914	7468	11582	11736	10983	11617	15041	14429	9390	7991	12590	13921	12500	13499	13176	12749	13072
157	56844	54209	52003	55148	65801	62835	69389	68701	57714	58032	76766	73961	57844	57492	68100	68222	79154	80390	85779	83521	72402	76182	67809	61674	66699	64238	105624	105874	62508	61042	66216	64412	44735	44751	73922	76505	56926	56758	66601	65271	42834	38660	62668	65290	59664	60943	73802	73824	69732
158	3148	3832	2050	1449	3291	2952	1746	2389	2355	2492	2296	2482	1758	1557	2865	3074	2019	2267	1606	1577	2613	1928	3011	3031	2214	2047	3193	3685	2682	1980	3387	3214	8770	8019	3264	3127	2286	2261	2461	2335	10152	9863	3076	3207	2103	2835	2754	2381	2462
159	5580	6342	5589	4943	6856	6965	5996	5869	6403	6294	5850	6585	5723	6679	5969	6614	6628	6233	8178	6647	7799	6542	5682	6737	7204	7528	11825	12800	5840	5362	6911	7198	7198	5799	7183	7571	6454	6023	6071	5675	7239	7872	6089	6143	5637	5609	7540	6619	6840
160	8187	7340	6570	7229	7256	8262	6566	5918	13709	12928	3907	4162	12772	12470	7368	6547	4180	4456	7917	7800	11070	10968	7860	7455	5981	5453	6642	7072	7162	7661	6482	5847	5152	5614	6940	7050	5667	6760	6362	6109	5206	4828	10576	10705	6523	7987	5455	6713	10456
161	9693	10627	12144	12937	11346	12027	16664	16141	18149	17579	9406	10435	12054	11499	17506	19988	8872	9012	13616	14066	14245	15574	11166	9831	16797	16822	19442	20691	13296	13904	11498	12276	8270	7367	11073	10239	10874	11172	19237	18417	7579	8105	12999	14746	11965	12809	12197	12878	14834
162	4190	3587	5202	5670	4279	4496	5598	5164	5160	5124	4067	4899	4613	4576	5310	5528	4930	4534	5538	5108	5148	4979	3978	3346	5486	5723	5920	5150	5903	5973	4020	4718	3204	2806	5099	5379	4861	4461	5139	5744	3503	2840	3511	4343	5111	5752	4474	5416	3689
163	3022	4405	2327	2450	2475	3658	1987	2655	2971	4211	2744	3264	3642	4539	2232	2344	2357	2371	2093	1777	1438	2140	4131	4750	2663	2800	2062	2035	2300	2284	5255	3315	4095	3992	2346	3099	2447	2109	1668	2256	3756	4845	2603	2461	2301	2066	2072	1920	1380
164	6346	6022	5361	4474	5458	5926	4987	4394	5589	5682	5072	5558	5095	5161	4929	4437	5354	5396	4808	5357	5063	5905	5772	6053	5209	4767	5909	5989	4416	4364	6630	5195	7845	7400	7329	7757	5144	4700	5056	5198	8453	9152	6943	4763	4764	5165	5672	5166	4806
165	20200	22699	9850	7863	22264	23674	6846	7635	17676	17840	11279	12897	17506	20656	6393	6894	12467	13092	9604	9271	14456	15339	27224	26990	10890	9529	9391	10494	8151	8181	8961	7822	10882	10002	9393	9852	14476	14421	8960	9548	9674	11509	17104	18441	10739	10210	7685	7948	15838
166	9225	10159	10605	10102	7242	9003	10975	9733	10217	10912	10713	8422	9920	10881	9207	10131	6729	8364	10039	9852	9379	9413	8652	11656	7881	8122	8273	9390	7524	8082	12455	9951	7460	7311	12801	11913	9645	10320	8826	9950	6174	6390	11184	10836	11655	10990	10022	10575	9099
167	5967	4939	10024	8736	5308	5057	6543	6842	7252	7230	6064	5945	7638	7324	6879	6617	5211	5475	6322	6725	7466	6434	4906	5842	6632	6342	6864	6323	8611	8291	6922	6015	4562	3917	6569	6482	8977	8092	6990	6204	3258	3679	7878	6541	7925	8721	7226	7640	6848
168	5727	5335	7801	6356	4846	5422	6392	6257	7227	6776	7296	6110	6356	6941	5798	6173	5791	6493	6142	6452	7491	6527	6108	6852	6326	6344	7042	6169	6875	6645	5393	6775	4580	4562	6030	6696	5883	5699	6766	6362	5511	3792	6713	6091	7512	7691	6406	6122	5866
169	130193	131667	74209	72366	143102	138738	89524	85626	253268	248717	42451	42331	226861	222627	77808	79263	35543	34266	99946	98782	168703	169521	143497	142521	61627	61018	54913	53932	70089	69540	65569	67347	63608	61948	64069	62745	83053	83971	66871	62849	68147	66425	182644	185504	72173	72602	62962	62397	200415
170	2568	3180	4077	3630	3276	3045	2172	2680	4029	3449	2994	4427	2517	3017	3035	2936	3523	3584	3073	3183	3496	2918	3291	3612	3001	2986	4027	3140	3421	3401	2553	2921	3177	2834	3825	3700	4268	3502	2788	3316	2481	3009	3105	2474	3625	3761	3108	2482	2945
171	3930	3650	3920	3909	3333	4648	3367	4299	6771	6077	2736	3013	5757	5596	3913	3999	2664	2832	3770	4195	5601	5266	4126	4971	3896	2998	3804	3820	3552	3429	3156	2912	3247	3121	3610	3359	3912	3876	3084	3371	3348	3411	5458	4853	3652	3876	3713	3619	4982
172	2934	3305	2723	2780	2762	4227	3206	3106	3909	3841	3020	2897	2685	2928	3808	3077	3460	2781	2869	3242	3620	2804	3688	3682	3490	3328	3418	2758	3083	2808	2470	3289	2858	2626	2959	2698	3437	2992	2957	2416	2866	3289	3519	3241	2866	3217	3176	3087	2659
173	10282	9436	9714	11100	9172	9542	9346	11123	13612	13128	11763	11464	11026	10699	11698	11508	11266	11178	8538	9823	11027	8781	11045	11583	11437	10510	11244	9403	12159	11649	9599	9676	11311	11451	9894	8761	8493	9112	11716	10487	11689	11204	10068	9689	10083	10864	9706	9662	10168
174	8361	8877	7464	6940	8803	9840	9704	10040	7752	7517	10065	10216	6203	6775	9739	10791	4285	4798	6133	6448	6926	6348	9559	8679	9115	8422	37151	33989	8520	8026	38339	37705	7632	6642	7429	6640	5452	5014	9911	7915	8604	9040	9005	9070	6522	7445	35730	35584	7867
175	7171	6303	9529	9455	8057	8457	9253	9386	9727	9669	7580	7698	7498	9340	10520	12579	8481	10186	9882	9730	9956	9676	7770	6522	9843	9633	14273	14013	10797	10331	10327	11028	4245	3097	9044	9494	7337	7033	9648	10756	2921	2769	8682	9582	9236	9373	12793	12236	8674
176	24666	24223	19636	18389	19841	20676	14780	15917	21161	21275	21180	20808	20928	21536	13930	16023	21718	22927	16143	16133	21386	20481	26801	26638	16329	14707	17262	16819	17710	19595	15665	16950	30743	31766	17214	16861	17617	18493	15004	15586	35427	35073	22284	22000	18665	19992	14984	14907	17818
177	3886	3544	2642	2331	3685	4070	2351	2593	2966	2899	3507	4396	2854	2624	2146	2993	4380	4261	1916	2094	2604	2819	4884	5149	2185	2121	2930	2135	2426	3333	2392	2441	2836	2573	2488	2394	2015	2573	2145	2313	3515	3380	2470	2494	2650	2566	2771	2492	2525
178	236072	238333	149955	145028	210735	211442	173327	177979	151544	156968	227924	232619	141037	139992	189904	183159	266099	267615	70605	66605	140719	142065	254956	270308	196525	196281	182291	182832	171549	167156	171486	174304	396212	381663	146656	147716	166444	169807	196622	195715	440333	440681	135852	138632	184892	191613	160944	161528	136650
179	15198	15139	21437	22138	18540	16640	22409	22430	43316	42071	18173	17271	23216	22119	18904	19843	16773	16743	22043	23871	19021	18814	15777	15567	21474	18431	26337	29604	22458	25177	23455	21609	7708	5596	23010	25162	17959	20553	22573	22021	5831	5119	15217	15266	17730	17906	18994	19977	15470
180	35086	35782	34141	34044	29305	31788	26572	27326	33815	37882	29043	29912	33821	36429	28275	28436	24524	26043	23329	24014	37077	42203	35357	34870	19059	20043	18840	19641	25499	28497	29517	25236	63257	54431	23988	24114	30890	32891	22037	23206	70346	55221	51364	51714	33906	36680	19693	19462	36814
181	7004	7281	7541	8467	9337	7863	9621	10073	11053	11045	8692	8581	9039	9385	10790	11477	9092	8696	9464	10000	9176	10285	7876	7198	10838	9952	15676	16182	9982	8997	9109	9724	6473	5645	7612	8452	7355	6785	10280	9845	7871	6745	8793	11003	9374	8417	9928	10120	11079
182	49637	45050	9092	8938	49323	50215	6545	8071	23821	25390	22625	22863	29179	35802	6486	7016	20477	20951	5355	5401	8810	8492	61014	55408	6187	4554	13877	15221	7471	8975	9036	6577	21974	18381	9103	8338	9787	10923	5803	5979	22244	17539	10912	8755	10835	10369	6782	6772	7403
183	13056	12903	8796	9175	12975	13714	9762	9643	9653	11226	8515	9187	10122	10841	10028	9420	8851	8471	9052	8920	10446	10052	16051	17476	9826	10552	10076	10702	9483	9514	8942	8427	9420	8466	9274	9172	7776	7410	8591	7921	9381	10815	10228	9990	10226	9908	9496	9931	10138
184	1863	1846	2016	1997	1782	2501	2224	1867	2333	2459	2027	1719	2112	2235	2903	2818	1972	1951	2465	2477	2153	2021	1744	1974	2713	1996	2508	2793	2163	2673	2130	1973	1751	1768	2064	1810	1944	1839	2154	2207	2746	2544	1935	1972	1879	2186	1709	2497	2340
185	3285	3142	1518	1510	1474	1118	3137	2358	1045	1556	1192	1625	1484	2051	2104	1412	4074	1540	3302	1608	1460	3076	1762	2004	1705	2297	2798	3495	2200	1595	7167	4123	5842	6449	7705	4179	2075	1506	3311	1655	4219	4068	4693	3038	1500	1540	2139	1942	1786
186	3968	2959	4054	4471	3246	2018	5547	3959	3487	2887	2699	3525	3530	4088	4175	3488	5824	3099	4483	3435	2891	4190	2312	2727	3553	4280	4571	5132	6609	5608	4931	3757	3093	3420	4459	3887	4929	4009	6308	4320	3237	2114	4405	3351	3540	4049	3928	4004	3318
187	11429	9413	2886	2912	5577	4560	3229	3556	4810	4923	3662	4287	4268	3992	3079	2586	5503	3546	3227	1758	4473	4555	5098	6125	3273	3383	4168	4604	3870	3845	2032	1661	5360	5020	2741	2278	3068	3124	3881	2732	5482	3836	4356	3966	3314	2943	2294	2367	4540
188	9009	9331	10974	12060	10149	9631	8957	9802	8298	8662	9824	10570	9099	9021	9391	8992	10476	9722	9749	10067	10635	12060	8775	9833	10849	10582	11809	11606	12143	11266	10293	8482	7077	7059	9255	9959	7658	8224	10567	9981	8352	7174	11814	11334	11404	12031	7852	8377	9828
189	6216	6980	11187	11072	8363	6868	12715	13478	11265	11162	11598	12389	10672	11087	12994	13320	10995	9033	12777	11767	11976	12553	6364	6225	13325	14396	17389	18525	11912	10829	9843	8674	8721	7502	13636	12747	7124	6214	13368	11270	10046	8468	13921	12446	10549	10292	9069	10286	12902
190	3509	3642	3193	3784	4317	3093	4428	3923	3687	3704	3803	3438	4164	3864	4550	4322	3889	3444	3286	3366	4575	4292	4007	4487	3682	4137	4653	4452	4818	4687	4109	3548	7021	5712	4725	4689	3475	3292	3579	3286	9415	7510	5399	4631	4570	3927	3238	3606	3923
191	14262	14226	13463	14564	17969	17501	17793	16289	16084	16304	15302	16262	16686	15446	18439	18136	16272	16550	15517	15525	15192	16082	14624	13317	18207	16249	23218	25222	14785	14105	14852	14451	10601	8296	17003	17687	14133	12344	18923	17160	8708	8807	15648	15702	13556	14361	18169	17337	17881
192	3819	2499	3295	3764	4481	4420	4034	3697	4456	4902	4131	4224	3820	4025	3938	5300	4252	4287	4300	4208	4027	3841	4019	3646	4235	4985	5988	6179	3715	4520	3589	3582	2385	2141	4984	4078	4429	3794	4724	4140	2510	2388	3697	3605	3454	3296	3894	4872	4389
193	8069	6206	12244	12206	12256	7743	13692	12909	16501	14748	11117	10361	16330	15052	13928	14167	15146	13586	12829	12137	16267	13158	9716	8206	13704	13260	19111	17179	16127	13332	10443	8833	6940	7530	6680	7336	12561	12851	12090	12963	6747	5057	11000	12024	13426	13146	9620	12050	15000
194	6998	7554	7737	6137	5971	6822	5514	5366	9692	9455	6437	6228	9324	9322	6168	5440	6488	6681	4847	5969	6797	7450	6322	7060	5872	6013	5437	6798	7172	7393	7679	5260	6289	5696	7026	7720	8575	7852	5898	5748	5954	5488	7165	6946	7020	7853	5746	5670	6169
195	4631	3964	5595	5743	5399	4950	4593	6970	6148	6383	5804	5553	5489	5218	5921	6349	7077	5853	6342	6927	6286	6433	5615	5537	6815	6446	7738	7262	5328	6072	5172	5643	3408	3410	5646	6367	4323	4775	6795	5893	3221	3558	5773	5453	5905	5513	6070	6532	7560
196	20617	20910	11584	13137	17440	18999	7344	6956	6720	7156	9862	9378	6850	5917	5296	5582	9646	12046	7278	7591	12028	13549	17732	17349	7510	7345	4829	6194	12358	13340	6865	6810	9303	9041	7196	6360	11160	11178	7462	7748	8429	8924	14156	13315	12409	14282	5884	6861	12593
197	1100	839	1451	807	946	1087	1591	1323	1644	1389	1831	1537	1997	1820	1087	950	1527	1135	1350	1241	1606	1422	1035	781	1140	1413	3228	3357	927	1184	1103	1084	1111	1216	1111	1398	776	843	1231	1163	1272	1177	1156	1191	683	1277	1179	1989	1482
198	104810	100079	121548	133113	119585	116120	60860	65511	150566	148647	100670	94325	161750	163763	51490	53121	93716	87930	27259	28611	45828	49887	137017	127466	101531	102153	29556	29706	142380	136403	27045	29841	18698	17654	34251	34400	71058	76785	109568	108801	14700	13389	42703	44135	128158	137068	28482	31038	45884
199	5696	5433	5233	5130	4749	5393	4032	4357	7169	7698	5397	4511	6373	6338	3782	3821	4461	4853	4276	4933	5445	6107	6617	6595	6122	5649	5103	4890	4657	4536	4337	4173	5763	6799	5164	4477	4908	4906	5268	4702	6289	6698	6794	4965	5695	5059	4588	3964	5739
200	21349	20207	24153	24697	22247	24106	27689	29575	30837	29988	21071	22019	28004	28506	23907	25652	21202	19923	27093	27472	31007	30146	26057	24774	32141	28003	27213	27452	29133	28034	24031	23899	12065	11065	23676	24261	21315	20841	29137	33237	12039	12050	28061	27334	27378	26937	23738	24072	28299
201	17127	16927	19715	18133	16237	16479	17276	17591	20207	19389	15349	16243	17923	18233	17862	18612	13909	14838	11095	12608	17145	17847	19491	19535	12840	11022	24477	25387	21828	20244	21876	23328	14835	13336	14087	11895	17678	18041	11804	11705	15000	12733	19110	17042	20962	23361	24573	23108	17633
202	19957	19533	22222	21879	23822	21748	24443	22676	21059	21336	24008	23854	22479	22375	22607	23608	24225	25266	26169	24702	27634	26970	22575	21974	28942	26633	36344	36305	24068	23382	21343	22742	20020	18468	24252	24074	20385	21154	26724	24160	19924	20022	21966	21262	22097	22878	23056	21779	24170
203	6300	6841	4436	3588	6858	7065	4774	4315	8317	7775	5321	4890	7918	6058	3560	3475	5127	4797	4899	5306	8874	7769	7097	7325	4851	5041	5217	4031	4342	4606	2898	3490	5835	4941	5708	5136	5831	4711	3949	4271	5424	4267	7124	8429	4574	4120	2696	4056	8082
204	5831	6259	4789	3511	6485	6568	6086	6274	7555	7889	5547	5605	7223	6753	6219	5437	5128	6251	8148	6342	5868	6883	5767	5582	6385	5808	13727	12800	4676	4218	5406	5597	7960	6512	6336	5994	7140	6172	6279	6124	7319	6589	6259	6163	4981	4978	5558	6486	6300
205	53144	41260	18887	19300	54812	41723	10684	9961	64474	48511	20588	20371	63713	48061	8612	9896	32210	27984	12011	10736	29456	24126	55250	43857	15847	14473	20975	17766	39155	31031	9414	10869	34513	25589	9475	11578	34899	33209	14928	15187	35549	21979	12047	14971	20700	21798	15234	13963	25084
206	9982	9059	12616	14262	11354	10635	13626	14561	19263	20064	9139	8916	13673	13098	12590	13130	8519	7396	10941	13179	14549	15008	10508	10870	13820	13943	14737	14829	13561	15166	12217	11631	6035	5931	11921	12119	11470	13541	18880	20227	5591	5271	14644	14099	13245	13503	10897	10793	12252
207	15961	14411	20068	19684	18406	16304	21781	20026	24166	23340	16913	18624	19748	21416	20825	22919	16342	16737	20585	20915	22848	23742	17588	16316	23670	22937	28564	28336	20628	19813	21259	20650	13661	13611	21185	19577	15229	14903	23072	23254	12906	14864	21871	25769	20627	20389	19177	19711	22607
208	358199	446702	202279	166212	221223	290121	143846	128948	130188	157884	202279	250630	150102	156213	117287	120613	179401	229712	114654	110241	132846	158539	327886	413366	124337	131891	55223	62648	68313	91447	1231981	885931	852390	971621	707610	577409	308809	265330	186637	180036	763286	1081267	717495	561018	386422	295541	200319	179658	144818
209	2868	3089	2653	3436	3427	3265	2420	2026	2944	3152	3339	3388	2967	2668	2762	1955	3855	4541	2332	2511	3892	3082	3960	3085	2482	2270	3027	3155	3952	3869	2061	1823	3459	3175	2968	3157	3976	3847	2142	2411	4176	3656	3210	3147	3063	3281	2308	2756	4023
210	662550	528875	1066852	1135399	605822	557643	-55305	-57025	278488	232127	1158885	1132897	333184	283268	-54316	-55035	1835801	1787281	748759	712439	2397180	2196032	728934	603143	-26363	-25879	-23694	-21639	1630323	1461715	-24424	-24934	1092067	828324	165283	195298	2039590	2063264	-17909	-19141	764301	502694	1400474	1729477	1198417	1248012	-19661	-16610	2368762
211	8702	6421	11313	11198	12673	11007	9437	8824	14541	13099	7572	9324	14014	12292	8025	7919	11035	11619	7671	8065	13876	11479	9441	8840	8451	9569	10664	10080	19123	16800	6995	6307	8168	6447	8438	8353	9262	10315	10206	10432	8334	6360	7568	9445	12836	13089	9000	9596	10077
212	18602	16546	22301	25409	17046	17212	25480	26234	16561	16502	20918	21828	16996	17839	16631	15898	21427	22215	19615	20134	33453	28854	20914	22215	21435	21983	16573	15625	27246	27403	15458	15824	12227	10065	12993	14253	25206	26810	27479	25605	8934	7439	25468	27546	21364	24277	11794	14334	31574
213	2749	2721	2686	2808	2319	2228	2358	2677	3134	3424	2391	2054	2474	1935	2429	2413	2898	2487	3578	1989	3478	2863	2045	2588	2347	1643	3727	2597	2679	3015	1959	2141	3226	2757	2155	1751	2851	3170	2843	2416	3936	2788	3111	3066	2038	2228	2899	2460	2960
214	30004	30278	17840	16463	23388	23552	15378	14296	17001	17321	12035	12649	17633	18231	15895	14433	12205	11793	17019	17169	40996	43169	37954	36654	7777	7784	12036	12280	19503	17758	12555	12717	37917	35608	16464	15816	63334	68533	10044	9026	22881	23587	43240	47785	20043	19360	14465	14190	36265
215	9726	9167	16363	17080	12477	13466	13258	12993	11240	13651	17613	16792	11208	12519	14022	14541	15139	14758	15734	16823	17565	15874	10092	10193	12476	13331	13647	13388	18304	20050	12723	12936	4686	4690	18686	19652	11731	12171	14228	13381	4042	3772	15450	14704	15576	15670	13102	14593	16022
216	6757	6552	7575	8055	8009	7925	9032	9230	9213	8669	7959	8787	8760	8209	10351	9009	7237	7167	9334	9875	9558	9044	6635	7182	9326	10767	11060	10217	8159	8597	8714	8154	3804	3960	8399	8641	5961	6483	9180	8576	4186	3605	8018	9492	7944	8364	7819	8687	9701
217	3855	4106	3437	2678	3886	3740	2668	2101	3511	3661	2161	2336	4679	4563	2531	2665	3119	2203	2522	2956	4853	4192	6206	4825	2260	2393	2512	2727	2544	2296	1981	2436	3499	3319	2450	2736	6252	7019	3055	2307	2642	2481	5106	5117	2652	3114	2672	2375	4874
218	28337	27737	21171	21778	25946	24734	21821	20379	26322	24913	39019	39880	29758	28965	25270	24107	54765	53186	28437	27387	35525	36661	30957	28130	18125	18441	24090	25390	23062	21123	22514	23901	35737	33416	28434	28168	26810	28643	15866	16432	39194	42324	30213	31456	24447	23693	29087	27407	36967
219	3610	3869	4299	4010	3731	3890	4479	3780	4255	4743	4148	4255	4116	4252	4940	4413	4708	3930	5131	5096	4849	3557	4519	3960	4087	4785	5474	6324	3943	4160	7351	6145	4628	5236	5121	4743	3358	3771	4287	4293	4404	5078	5450	5306	4992	4041	4344	3682	4338
220	7833	6783	8362	9396	8208	8129	8918	8825	10313	11014	7364	6666	9522	8714	8989	9560	7905	6934	9485	8872	8702	8957	7463	6615	7969	8352	9987	10787	10044	10303	7462	8476	5068	4940	8046	8980	8779	10175	9103	8772	6466	4663	8040	8558	7570	8455	8624	8958	8402
221	11822	12032	13655	12373	11901	11966	11447	11890	14412	13583	10170	9814	12454	12191	14142	13694	10347	10294	9346	8107	14438	14620	12162	12611	7690	8062	11311	11824	16058	15532	10277	10278	7638	7411	8542	9037	12415	12765	8279	7503	8520	5951	9446	11467	13986	13775	10741	11444	14723
222	1195782	1177236	337115	338955	1343249	1318915	516717	516384	2582662	2522331	269671	271721	2559963	2522324	598930	589576	240228	243235	907428	891328	1734841	1721692	1472954	1436283	288679	283130	416552	412549	404116	399088	417034	418079	550785	544728	510378	511528	517907	506126	266855	262635	602273	592084	1675576	1680415	439445	435878	414045	416651	2173860
223	246504	234050	157334	153790	222066	216021	172483	177573	189309	186709	220410	220112	185112	187056	174133	172800	242679	232635	75360	75777	164029	167816	301951	294277	207662	207470	191654	188503	190203	179022	161124	163116	392263	355340	123362	133822	184032	179008	199141	202327	422788	404517	150590	156825	185657	189630	141215	144999	159735
224	3660	3453	2812	2391	3614	3386	2897	3342	4070	3284	3258	2804	3863	3672	3058	3216	3178	3265	2565	2631	3115	3251	4080	4027	3389	3195	4590	4829	2845	2979	2592	2627	4715	4019	2428	2931	2896	2529	2880	3174	5753	5042	2870	3352	3045	3207	3064	2475	3367
225	5272	4478	5910	6031	3368	3200	3883	4029	7756	7054	4568	4993	5227	5326	2720	2526	4349	4664	4866	5065	3196	3438	3632	3461	6995	7476	3961	4366	3758	3832	5057	5343	3594	2744	3913	4458	3662	4505	7357	6383	2371	2510	4721	4443	5870	5272	4739	5008	4696
226	16741	16311	8797	9376	14596	15173	11541	11979	15778	17167	16475	16141	16224	17034	11642	10753	16218	16306	9332	9081	12430	12324	13972	14023	11513	12206	12524	12260	7703	8120	13118	13628	11466	10293	13859	12920	10370	10239	13753	14214	10599	12404	13326	12333	9667	9118	11727	12985	11318
227	172852	171409	157056	151907	154666	162003	92657	90682	124188	122993	364727	376050	127409	129578	89796	90357	87882	87469	70653	74414	85783	87125	202833	208339	90715	93113	2019665	2000721	160404	159717	2472899	2309567	212040	195769	72090	70152	68018	66944	81221	76706	217603	222605	73780	71604	176044	169241	2228145	2197932	77291
228	3543	3309	3039	3291	2421	2816	1879	2019	4697	4948	2161	2551	2916	2780	2389	2545	1829	2498	2928	3309	2674	2511	2730	2476	4948	5625	1811	1938	2702	2310	2563	3104	2105	1560	2892	2842	2860	2675	3986	4100	2375	1736	2962	2899	3196	2956	1898	2455	3127
229	14502	15788	12305	12952	12216	12967	13180	12281	14151	12563	10778	12181	11812	12375	11938	11554	11399	12768	12329	13716	12518	13422	14706	14986	11630	13490	14505	13571	12448	12035	13695	14048	22468	21147	16100	14257	11418	12159	13237	13457	26102	23024	14364	13471	12562	12622	12724	12366	11632
230	7921	8141	9141	8990	7081	7663	4142	4679	5041	4622	9198	9632	4737	4298	4148	4825	5872	6546	4130	4448	5986	5286	6892	7253	4784	5336	23610	24080	9792	9572	28171	27159	4873	4870	3783	3597	5512	5483	5486	5081	5957	6332	4943	5755	9222	10045	25762	26129	5321
231	5383	5192	3298	3561	4623	4731	3244	3340	3762	4748	6801	6046	3677	4006	3003	3200	7485	7620	3727	3154	4793	4270	4857	5422	3079	3698	3072	2594	2917	4531	3695	3342	3278	3273	3866	3162	4354	4594	3221	3820	3003	2815	4707	5045	3531	4113	3593	3686	4245
232	9208	8655	12172	13551	7857	8110	7962	8358	8461	8613	9945	9054	7376	8046	8642	7719	10215	9801	10797	11782	11476	11546	8788	9665	9941	11522	7562	7466	14074	15277	6433	6660	4240	5633	6355	7267	9371	9745	10123	10447	4674	5041	10051	10619	13809	14745	6649	7509	10463
233	338599	357779	233300	245448	362101	404824	160091	163996	331733	380939	325229	337512	367031	405965	158481	165209	248342	281784	208689	211246	222334	264941	379463	409766	227164	243023	175597	190649	201297	226401	203055	232412	111621	110389	204141	228988	327199	353836	255635	270873	105452	103908	217901	302983	270686	286509	315585	313392	321582
234	10155	10386	9502	11285	9479	9489	9382	9054	8865	9035	19278	19504	8589	8220	9483	11122	20303	18520	9031	7111	8917	9045	11363	9652	11161	12153	10903	10089	11824	11695	9717	8810	11038	12010	7813	6680	8037	7852	11039	10277	11739	12947	8002	7880	11228	13492	9722	8241	8432
235	9193	8751	9871	9502	8742	8956	11663	10334	10774	11091	9724	9259	10264	10373	11693	11685	10392	9606	13014	11808	12828	11627	8759	10873	10966	12320	12843	15011	11134	11148	10606	10212	7056	7276	10965	11297	9018	9794	12043	12846	8169	7476	11491	11433	11527	11006	11445	10609	11825
236	9253	9398	11450	11516	10379	10419	13560	11738	11888	12161	11430	13420	11708	11248	13417	11598	11925	13223	14714	14832	13632	12856	10304	10569	14379	12881	16496	16556	12953	11967	12265	11703	8822	8511	12466	12453	9196	10414	13477	13277	8821	8190	11456	12315	12079	12866	11542	11264	11513
237	2713	3320	2954	3368	3956	3335	3167	3012	4437	4280	2461	3013	3850	3747	3910	2778	2904	2565	2625	3361	3306	3635	3439	3521	3601	3402	4256	4416	3760	3411	2922	3385	4519	3205	4193	4264	3704	3001	3853	3749	5110	4270	3894	4522	3187	2921	2906	2777	3071
238	2683	3166	3054	3093	4597	3909	3779	3734	4274	4195	4337	4339	3933	3209	4295	4207	3779	3748	6967	7003	4411	3730	3158	2666	4818	4718	10412	9296	4871	5107	3847	4052	2860	2230	4052	4209	3133	2478	4226	3994	1862	1977	3822	3976	4072	3852	3639	3244	3761
239	2155	2032	2058	2214	2767	3081	2198	2239	2291	2131	2507	2497	2515	2503	3100	2652	2301	1887	1910	2531	2293	2288	1668	2497	3165	2824	3253	2631	1954	2029	1775	2079	1551	2029	2572	1857	2127	1525	2443	2559	2126	1852	2173	2486	1799	2283	2122	2074	3030
240	4779	3954	3882	4867	4172	4090	4644	5171	8159	7351	4840	3479	5092	5696	3233	2828	4445	3673	3965	3579	6530	5575	4592	4571	4801	5175	6725	5887	5109	5055	4836	4490	9567	10747	5256	5411	4790	5003	5516	5279	14358	17415	5228	5062	4459	5482	4885	4176	4802
241	8386	8034	9758	10621	8396	8214	8064	7905	9582	10140	12241	10815	9162	9942	7129	7745	9542	10725	9001	9613	11465	11641	10151	10637	7774	9080	10209	10426	10255	10069	7961	7865	8983	7051	11575	10398	8077	8399	9215	9061	6873	6559	10385	10736	10841	10797	7544	7801	11884
242	18718	17910	20476	21816	20935	21278	30414	29388	33233	30359	23493	23484	24760	24519	31975	34788	25745	24245	40253	38827	26751	27744	17992	18706	32996	32810	54418	54845	23488	23260	34925	33641	22673	21673	34993	33732	20167	21690	34096	31651	19202	20334	29698	27433	21955	20566	33113	32870	29750
243	27799	28997	9622	10075	10526	11923	10106	9912	24247	24247	10276	9459	21811	25013	9508	10350	8718	8302	11528	10967	12512	12980	16956	18131	10799	10559	13405	12503	8955	8733	13080	12167	95056	86158	12901	12436	8687	10789	9852	9636	128617	121470	15031	13593	9733	8555	11217	9529	11765
244	5939	5266	5788	5482	6564	6253	5868	6122	6427	6813	6255	6169	6407	6224	6732	6348	6258	6302	7099	7287	7613	7114	7310	6370	7097	6854	9877	9284	6062	5752	5793	6199	7627	6339	6380	7871	4597	4300	5843	6799	8460	7842	7036	5890	6992	5846	6355	6602	6766
245	84827	75838	15962	18350	61202	62428	9734	9742	26975	24103	18885	19950	29512	27554	8537	9843	20955	22305	58898	59003	149509	147277	86117	76508	16604	16241	14714	14729	19686	19621	13351	12893	91922	76995	13436	14491	110199	108716	16947	17526	80671	66556	102017	115074	17066	18508	14406	14358	136616
246	13982	12902	3365	5072	6992	6863	3040	3007	5741	5149	3413	3729	3955	4822	1881	1781	3688	4086	3330	4153	6253	6438	13752	13092	5072	3642	3691	4350	3946	3663	4907	3396	28423	24841	8248	7444	6126	5602	3150	2402	31246	23956	6889	6626	3377	3117	2370	3787	4112
247	11913	11347	8963	10409	13992	11631	6814	6353	14364	13312	9793	10771	13047	13851	7215	5316	10711	11967	7446	8166	10683	10907	15691	12954	9438	6861	7177	7939	12196	8971	7531	7822	14776	15421	6845	6038	11544	11704	8394	7184	17894	17559	9111	11002	11820	11331	7375	8123	12878
248	44428	39074	55370	58774	50257	46517	54332	53016	54000	51682	38644	41054	55780	53764	45899	49588	41975	44025	47728	51517	55437	53019	48436	45146	54809	54730	47142	48429	53190	59970	41820	40789	11885	7001	42758	43390	52767	56441	56583	56494	11166	7764	44760	45579	54650	55227	46144	50229	54326
249	12859	11745	10217	12550	10558	10245	10614	9692	13638	13859	9207	10219	13348	14741	8756	10356	8792	9598	8802	9772	11062	10556	12872	10522	12348	10003	9577	10339	9837	10724	9040	8871	19769	17178	10583	10170	10625	12386	10984	10776	23570	20314	10156	10754	10522	10101	9080	10656	10059
250	4237	3266	3111	4484	2743	3294	3875	3883	5076	4434	2949	3691	3802	4450	3432	3333	2891	3713	2992	3812	3378	3138	3979	3189	5435	3682	4373	5237	2567	3276	3502	3327	3703	3154	3862	3689	3642	4165	3734	3838	4103	3343	3525	3666	3371	2925	3431	4279	3093
251	36139	35300	33429	33866	47359	47660	11494	11487	23974	23077	29100	28003	23473	21875	14184	14450	30550	29910	18080	18346	29432	31755	55529	57731	9276	9529	29546	29410	35066	34403	29258	28559	12039	11848	8669	9251	17286	16688	8631	9293	14039	13718	26527	26113	41469	43171	35342	35678	34526
252	1186565	876667	424003	459588	1507415	1149125	187148	187877	1498797	1151063	534043	513148	1703737	1360684	189617	200014	933156	789855	285622	265262	646802	493161	1481601	1084785	358725	334951	455239	374283	771962	613486	227045	239424	1818506	1151257	235866	253704	637385	654902	369001	360429	2161189	1086057	209200	287599	521772	536031	298946	300053	763784
253	4016	3287	4399	4096	3974	3255	3937	3538	4508	4776	4674	4446	4092	4025	4352	3474	4812	4442	4258	3733	4919	4730	3993	3805	4225	4503	6651	5865	4121	3873	2823	3762	3317	2955	3122	4000	3080	3806	3018	3700	3105	2884	3303	3478	4327	4467	3751	3542	3896
254	1609	1909	2333	1846	1868	1722	2773	2073	2291	1850	1865	1825	2447	2106	2196	2957	2474	1857	2356	2529	1972	2608	1478	1509	1649	2188	3624	3626	1654	1808	1845	1788	965	1004	1787	2248	901	1580	2038	2630	665	1086	2142	1939	2286	2116	2309	1832	2323
255	10644	10520	10907	10823	9757	10255	8933	8904	14912	12630	13891	15062	10947	11023	9117	9222	14210	14278	7141	8443	8927	9022	9991	9257	8183	8044	7462	7364	9779	9718	8356	7780	13662	11113	9528	8910	9226	10232	8705	9828	13383	9187	8622	9078	9742	9753	8675	8327	9755
256	5738	5900	6989	7544	7188	7414	7053	7457	10485	7865	9147	8346	9903	9411	10360	9109	9254	10216	9298	10160	8840	9397	7818	7065	8046	7891	11988	11318	8064	7539	7555	6996	3857	3520	11081	10519	4247	4754	7915	7854	4198	3322	7678	8310	7817	7692	7464	6633	9944
257	3753	4946	3934	4386	4286	4598	3846	4478	4507	4257	4685	4227	4590	5156	5048	5208	3867	3949	3073	3630	4311	4263	4522	4370	4084	4768	4664	4733	4106	4884	6043	5552	3461	3337	4593	3877	3038	3399	3541	3966	3860	2810	3894	4255	4589	4731	4636	4879	5193
258	5862	6163	4547	4640	4923	5306	4774	4996	5599	5638	4967	6192	5496	5110	3931	4529	5359	4719	4824	5012	5673	7044	6124	6918	5757	4891	4320	3955	4453	4644	7083	6632	7664	6629	6595	6228	4758	3855	4721	4744	7959	8092	8188	8780	6344	5935	4769	4690	5838
259	4467	3990	3928	3493	3625	3692	2918	3725	3597	4673	4017	5400	3288	3488	3334	3732	3987	4394	3689	3824	3927	4709	4141	4002	4177	3711	4194	3654	3797	3776	2768	3810	3447	2874	5387	4177	3786	3761	3635	4487	3391	3262	4558	5326	4530	3930	3085	3442	4939
260	4974	5112	4732	3866	6550	5942	6007	6513	5955	6622	6799	7172	5897	5506	6873	7624	6604	8137	8441	6978	7227	7542	5539	5697	10016	7643	7962	9287	6165	5313	4746	5518	4374	4038	7408	7302	4336	4784	7153	7120	4470	3763	5595	6813	6228	5200	7007	6902	7569
261	6605	7952	5008	7187	4249	5643	4846	4744	9185	8680	4443	4567	5579	6163	3993	4059	4865	4319	4565	3960	4725	4486	6337	8113	5203	6024	4955	5942	3236	3524	6707	6041	5246	5017	5760	5688	5669	5272	4783	5588	5458	4267	6182	6725	4982	4703	5580	5584	4635
262	126807	115259	423484	428326	121515	122717	107665	109718	577459	596408	107963	111312	672733	680559	111438	107731	83879	92998	127644	122107	178623	182992	131950	122386	83149	87709	136808	135500	369500	386737	191508	181422	211030	174404	74584	75840	178366	179348	87688	89795	198946	166791	213268	217595	450965	460914	185267	185655	171299
263	1957	1499	1708	1567	1894	1164	1129	1561	1393	1735	1716	1725	756	1167	2154	1278	2025	1665	1287	1504	1616	1898	1512	1824	1599	1587	3359	3160	3154	2659	3960	2980	4342	4072	8360	5881	1813	1636	1540	1604	4409	4385	2439	1857	1737	1659	1770	1992	1362
264	11593	10652	5227	5924	8251	8618	19368	20358	8068	8388	5499	5538	9152	8473	15152	14879	4591	4619	4393	4754	7195	7197	11730	11364	56331	54648	8069	8314	5009	6015	12590	13148	20644	17979	5612	5904	5643	5820	64339	65293	23873	24078	7819	7059	5889	6555	11904	11156	6275
265	6086	5214	7120	6835	5876	6312	8108	8654	10361	10806	6603	6463	8127	8288	10969	9419	6056	6347	9601	8144	9586	8287	5603	5992	10541	10119	10182	10196	8861	8763	7780	6898	5384	4554	6131	6109	5559	5363	11558	11143	6127	4882	7709	7527	9275	8770	7187	8569	9229
266	6807	7379	9112	10157	9734	9913	11349	11773	11186	10897	11441	10529	10311	10903	13649	13704	13893	14025	13447	13508	12033	11268	6331	6966	11925	13386	18215	18826	9792	8929	9276	8904	3979	2988	13090	12438	6560	5889	12473	13812	4826	3613	10488	10023	12058	10974	12514	13560	14479
267	1813	2358	1621	1791	1901	2168	1510	1186	1993	2083	2369	2580	1924	1931	2112	2226	2058	2422	1773	2131	1719	2277	1939	2452	1467	1992	2707	3040	2186	2499	2249	1655	2479	2284	2839	2280	1642	2032	1589	1446	2885	2861	1830	1729	1947	1922	1873	1834	1894
268	2955	3558	2118	2378	2331	2718	2228	2467	3170	3272	2078	2496	2160	2133	2780	3229	2604	2523	1819	2277	1990	2918	3297	3311	2867	3444	4081	4571	2353	2357	3931	3103	12281	11797	3379	3130	2073	2361	2864	2999	13415	15939	3529	2923	2460	2521	2145	2628	2416
269	2169	3056	1540	1662	2378	2289	1971	1503	1939	1548	1786	1969	1314	1582	2391	2872	2268	2520	1548	2105	1617	1514	2243	2182	1849	2177	2759	3047	1927	1767	3066	2595	5372	6365	2323	2120	1640	1630	2543	1570	4860	5731	1884	2239	1274	1589	1635	1912	2066
270	7402	6313	6217	5662	3921	4192	4735	5203	10007	12219	5859	5797	6892	5703	4068	4236	4122	5641	6936	5632	6306	6359	5777	5380	5663	8073	7037	7416	4977	4793	5407	5094	3326	3976	5646	6947	6541	5791	6340	6134	3338	2821	6825	6037	6904	6940	4297	5446	6552
271	6699	5505	3801	4034	2660	3395	3586	4669	4879	6050	9044	9729	5261	4773	3259	3498	2973	4259	5554	5263	5147	4917	4948	5062	6374	8725	7660	8374	2215	2446	5143	4940	3685	3433	4837	6027	3408	4504	6563	6191	3029	2898	5508	4960	4927	4750	3493	4559	5017
272	10403	9033	12495	11297	8558	8446	13602	13548	17755	18281	9722	11726	13465	13264	14307	13582	8799	11338	16464	14253	16102	16159	11281	10623	15395	16795	15432	16313	12838	13270	12063	12418	11327	9071	10739	12149	8977	9473	16765	16885	12615	10119	14020	14206	14612	14497	11798	12501	15017
273	39905	39783	34260	34877	39198	40568	38680	40190	39045	42343	36744	40301	34931	36902	41003	39368	45163	44723	46513	44626	43769	41857	36916	34790	46853	46063	58603	57757	37106	36787	35787	38186	26796	27393	42479	43051	35459	34302	42985	44047	25213	23949	38769	37581	38807	37744	39067	38383	44236
274	1520	1399	1277	994	391	535	966	938	1039	908	1246	1349	710	1091	470	1689	1642	1349	774	122	692	1190	663	657	2046	1624	490	1204	1175	971	1400	1574	4786	3404	1148	1119	2531	1505	1510	1821	4826	3494	748	709	1724	743	510	1003	905
275	3407	3113	2666	2497	2607	2973	2244	2263	3587	2998	2373	2627	2843	2651	2381	4186	2798	2589	2846	2483	3382	3569	2666	3704	3070	3009	2443	3145	2414	2223	2307	2696	4499	4155	3422	3583	2649	2946	3171	2677	5739	4599	3553	3124	3506	3368	2501	2663	3062
276	1979	1744	2157	2549	2193	2092	2776	1920	2547	3178	2550	3013	2209	2024	2766	3158	2789	2775	3153	3408	2709	2552	1860	1858	3108	3127	5268	5776	2374	2048	1723	2464	1324	1354	2669	2174	2055	1714	3050	2399	1218	1534	2398	2102	2378	1902	2583	2741	2694
277	10672	9333	14301	15514	10795	11306	14649	15997	16499	15102	13705	12980	14206	14093	16325	15868	11991	11511	16654	17316	16176	15166	11102	11227	18084	16650	23377	23686	27255	26418	13595	13838	9891	7853	14015	15481	13546	13081	18234	16814	9244	7913	13610	13853	14221	15415	14132	16802	14975
278	5800	6561	35623	35786	5346	7574	21565	23721	14103	14697	25211	25041	15105	15970	11853	13087	12634	14589	13047	12847	9104	10741	7154	7360	12526	13019	-2083	-2050	29590	30846	11284	14367	1740	801	7592	8741	26290	25833	23687	21559	3554	2855	5030	8984	20050	20580	13136	14262	5095
279	1951	2218	5303	4852	2488	1802	3474	3537	3215	3062	2104	2575	3561	3136	3236	2511	1986	1853	2254	1820	2815	2342	1944	2077	2466	2697	1089	1403	4380	4840	1457	1871	2066	1713	1620	1612	5017	4688	3099	3016	2041	1624	2506	2151	2835	2815	2843	2089	2108
280	10982	11061	8013	8850	14255	14132	16087	14832	17199	17012	19819	18810	13819	12452	17183	15794	19358	19011	6755	6931	14438	16428	19152	19633	16314	16069	14350	14349	8533	7847	7544	7489	6579	5524	3185	3878	12190	11385	12701	13362	7437	6044	15839	15073	9172	9267	7452	7498	21664
281	23755	20879	12500	13909	23475	22067	10238	10526	26750	26115	13159	13291	28503	25918	9748	11641	12826	12845	12428	10698	25480	23857	24776	22863	10407	11121	13140	14158	16228	16208	19053	15972	24692	18694	6780	7104	20875	20983	11840	12411	23196	20759	18219	20464	15097	14595	14636	14703	22506
282	69186	61110	55716	53161	66084	60231	64380	64104	57462	56213	76104	78033	51434	50163	65537	66654	80679	79371	22123	23475	49630	49827	76485	67409	71851	77494	66034	63404	65093	61414	54763	56730	110428	93729	37856	39394	55167	55853	73848	76555	113059	101865	43067	40628	64403	66711	51880	49776	48550
283	6022	4799	3330	3589	4873	4824	2660	3252	4976	3956	4290	3419	4095	4067	3027	3241	3571	3602	2683	3077	4229	4861	5792	5369	3589	3137	6642	6380	3844	3684	4447	4421	11049	8097	3868	3501	5309	5038	3021	3214	14700	8884	3256	3746	3664	3900	3767	4315	4599
284	4399	4597	3514	2839	4114	3898	3273	2885	3916	4742	3694	3217	4490	4447	3348	3454	3452	4149	2555	2643	5083	4822	5726	5887	3211	3126	4602	4297	3704	3580	4524	3645	7366	6636	2782	2982	3681	3900	3192	3428	7945	7831	3904	4616	3434	3356	3441	3797	4252
285	4163	4478	3474	2778	4072	4092	3748	4048	4164	4546	3264	3869	4518	4265	4471	4485	3398	3765	3401	3626	4136	4343	4347	4194	4268	4520	4229	4974	3776	3834	4353	3318	4764	4182	3691	3661	3628	3514	4596	4379	5743	4339	3859	4583	4583	3680	3118	3824	3813
286	2352	2885	2064	2367	2589	2662	3437	2964	2822	3339	2696	2504	3308	2964	4357	4120	3121	4331	3241	3269	3146	2886	2599	2926	6548	6103	5876	6853	2616	2227	2997	3062	2674	1879	2998	3376	2320	2168	3411	3518	2388	2182	3013	2820	2863	2389	3475	3635	3172
287	6704	5447	5086	5799	5549	4229	3426	4422	7198	6660	4998	5467	5420	4852	2378	1911	7682	7451	4917	6880	7746	6193	6007	5743	4624	4442	7835	7664	5912	4673	5403	4743	14412	11467	13850	15432	5955	5498	4926	5718	15854	11192	5235	4909	5501	6032	6318	5816	5330
288	3366	3391	4135	4616	3343	3016	5704	6183	5520	5920	6814	6327	5374	6368	5912	5537	6392	7747	7857	7497	5744	5315	3795	4050	7246	7362	9289	9560	4563	3547	5152	5301	2934	2424	5372	5726	4264	3566	6092	6159	1750	1883	4920	5578	4795	4758	6330	5407	6254
289	4704	3989	4057	4174	3910	4479	3731	3677	5735	5300	4089	4587	5096	4156	3434	3525	5347	4481	3730	4000	5424	5028	4448	5720	4700	4675	8120	8041	3333	3588	4198	3979	6555	4594	4276	4294	3520	3720	4288	4490	7175	5673	4488	4384	3855	4280	3597	3457	4770
290	2331	2456	3036	2457	2160	2234	2349	2141	3680	2784	2595	2662	2801	2846	2094	2134	3128	2498	2730	3117	3045	3146	2155	3418	2857	2923	3798	3306	2264	2217	2684	2719	3597	2674	3444	3105	1575	2153	2959	3248	3042	3200	2889	2968	2266	2384	2167	2397	3022
291	37600	36075	31822	31272	32368	32111	34388	34088	70137	65923	32492	33283	21121	20325	32412	30348	18697	18847	57149	59490	26375	27925	19781	20396	90175	91709	62936	60165	19724	17307	69247	61664	29427	26981	46854	43319	24600	22191	36186	38857	47451	40532	34687	32100	36744	38889	28385	27691	34156
292	11791	13650	12917	14475	12293	12663	13222	13051	16168	16086	14151	13214	15320	13510	12803	13366	13946	13570	15907	16729	14972	14059	12408	11851	14118	15428	16778	16524	13880	13916	14139	13196	11245	10973	14313	16312	11657	12618	13278	14013	10791	12017	14315	14242	13968	13734	14392	13744	14574
293	8559	7891	9689	9555	7825	7348	9977	9016	9867	9057	11076	10751	9912	10382	9642	8324	10300	11005	10649	11170	11329	10723	7776	7694	10088	10448	11982	11394	7713	8774	9685	9389	7423	6763	11633	10979	7717	7135	9783	10164	6614	6221	11656	11485	11518	9870	10195	9618	11231
294	4161	4834	2483	3345	2821	3379	3156	2510	2981	1988	2126	2788	2939	2172	2978	2269	2482	2895	3216	2069	2534	3085	4502	4783	2207	2763	2669	1888	1708	2272	5432	3794	4355	5155	5838	3398	1881	2521	1989	2398	3678	3432	4189	3051	2192	1902	1735	2082	3113
295	17204	18152	10388	8265	8931	8573	8645	7804	9459	8746	9649	11109	6952	6321	8853	9168	11161	12537	8523	9706	14721	14427	13825	15665	12315	12452	8114	5935	10744	9580	17413	13976	124019	116497	51310	36301	12593	10915	9945	9814	162630	138923	28066	20005	13760	11686	7142	6692	10052
296	8761	9233	8449	9136	8187	8338	8857	10149	12392	11507	8058	8455	14800	13694	8898	9804	6441	7978	8222	8839	11674	10113	7360	7235	9985	9448	9778	10078	8323	8698	7419	7570	20187	19554	15391	12668	9607	9530	8779	9807	25036	22390	12370	11305	8467	8943	7179	6267	8589
297	5720	5950	4096	5009	5347	5343	4250	4316	4998	5884	5485	4775	4711	4360	4559	5116	4455	4610	4022	3726	5238	5006	5318	6010	4653	3698	18027	15697	4293	4005	7052	6824	8714	8148	5664	4901	4048	4524	5150	4693	8741	8459	5987	5175	4090	4263	7510	8081	3790
298	6034	6250	9290	11304	8201	8662	9640	10709	12708	12553	10401	10791	11163	11476	13303	14906	9776	12428	15725	13965	15144	13939	6460	7017	12931	12191	19592	19745	10799	9513	13579	12234	8329	5446	16335	12585	6199	6910	11498	11951	7363	7189	12052	11762	11588	11181	13425	13063	14278
299	21864	25876	11684	11464	16675	19802	22106	21593	10130	11653	30540	33593	8607	8752	21371	23602	42720	39058	12814	14331	28049	31650	24774	26715	16195	17025	7687	9397	13166	12907	11419	9339	18248	17453	23858	24756	36354	35641	15026	18141	17289	15411	33062	32644	14228	13690	7163	8483	30230
300	12560	13740	8872	7664	9800	11777	8871	9484	9377	10309	10668	10541	8015	8472	8946	9153	11806	12551	8588	9076	13899	13697	12222	12798	8686	8543	8422	8832	9358	8816	10352	8261	20797	18923	12389	10298	13779	12412	8740	10307	21850	18204	19322	17058	9883	10181	6093	7380	13462
301	18868	20313	17704	16106	14979	18874	17054	15482	17929	22086	18691	20823	17434	20786	15834	16463	12086	14689	12006	13016	13098	15091	19036	21499	14618	15335	10832	11434	11559	12409	34821	34620	11540	10569	24034	25715	18160	17929	19736	17982	8992	12452	30166	34767	24971	25577	16128	16475	16912
302	7177	7083	6932	7517	8361	8515	8436	9125	8501	8964	8471	8838	9149	7809	9148	9319	9311	9802	9382	8624	9373	9154	6787	7624	8713	8364	11077	10788	7276	7683	7411	7752	5314	5089	7940	8936	7479	6872	8997	8238	4853	5287	8659	8949	7797	7737	8902	8923	9929
303	9573	9119	20331	20709	7871	8856	3149	3068	8351	8555	36874	36282	7547	8723	2920	2534	29503	31985	17275	16786	26374	32754	10870	11696	4018	3506	4943	3678	15930	20324	4434	4091	5011	4607	7183	8250	17941	19697	3586	3457	3135	3185	28738	36701	23979	23766	3551	4019	38880
304	7705	6708	5562	4821	3844	5199	4713	5105	7974	5949	4541	5061	5917	6208	4358	4781	4013	3952	5181	5872	6674	6599	6950	6404	6654	5837	5248	6278	4419	3624	5381	5917	14076	12426	6602	5960	4771	4772	6079	6463	15190	13194	7164	6491	5725	5978	5088	5749	6228
305	4585	5050	4330	2856	2929	3944	3344	3793	6899	6838	3866	3552	5278	6254	3228	3507	2939	3376	3773	4024	5300	5034	4909	5144	4534	4607	3998	3847	2500	3176	4831	4601	9035	7704	5488	4864	3591	3772	3827	4174	8348	8320	5317	5208	3904	4169	3731	3954	4977
306	8728	7390	11126	11821	9527	8308	12277	12962	13374	13823	10544	10451	10789	11333	13082	14447	12710	11632	15337	13161	12982	13199	8773	8475	13792	12699	17604	18118	13023	11987	9892	11679	6170	5613	14342	13234	9311	8415	14225	12621	5533	5127	12227	12223	12236	13852	12691	13387	14175
307	10855	10687	13096	12684	12248	14552	14398	14702	13644	13370	14178	13885	13684	12437	13375	14556	15701	14493	18445	17851	15793	13592	12403	12435	16483	17765	18375	19258	14121	13253	13071	13389	10422	10185	14939	15104	11089	10508	17212	15341	9010	8662	13585	12617	14803	13982	14127	14077	13803
308	534050	526716	420697	410867	557769	571971	205709	203764	879752	942694	654862	667817	958409	1043255	177040	182012	670566	678429	110397	109592	132363	154266	614718	623533	477159	472911	85201	89162	376079	396328	111854	112594	148247	142111	227039	224808	331538	336510	510053	523922	131709	125937	246361	240319	505610	524158	118375	123704	207477
309	4764	4445	4790	4617	6078	5558	7286	6831	5305	5257	8971	7010	5441	5506	6597	7205	6890	7210	10288	10247	6866	7077	4963	5081	8333	6896	17983	15526	5545	4758	5851	5862	3087	2672	6825	6795	4537	3433	7568	6755	2905	2770	6043	6029	4485	4873	7244	7023	6887
310	9439	9162	11951	11946	10615	10015	12561	12958	15155	15818	12720	12090	14336	14341	14373	14577	12833	12058	17043	16446	16266	16519	11313	10369	15662	16759	22018	21369	14518	13899	13343	12540	9896	7570	13444	14185	10699	10490	15765	15302	9095	8184	13793	14011	14919	14119	13919	14316	15163
311	5855	4692	5020	4895	5149	5665	6445	7075	6907	5641	5643	5722	5856	5404	6572	5933	5154	5986	7598	7221	6338	6313	5677	5434	7397	7183	8530	8317	5126	5218	6269	5914	4715	4017	6368	6148	5075	4772	7491	7733	4943	4822	5443	6203	5904	6413	6006	6240	6532
312	8736	8604	7089	6174	6226	6697	6105	5954	11145	10711	5310	4891	9168	10588	6302	6382	5037	4695	4986	4910	6267	6701	8935	7436	5861	5636	7689	7069	5575	6444	7221	5740	13163	13488	5231	5606	6640	5559	5331	5806	17060	15556	8116	8003	6987	6374	5442	5613	6224
313	1788	1565	1534	1663	1451	1552	1813	1729	1817	2109	2008	1722	1895	2638	1406	1783	1476	1766	2418	2081	1883	1775	1674	1817	2097	2261	2409	4075	1481	1324	1988	1699	1851	1666	1705	2073	1558	1647	1939	1892	2097	1576	2066	1807	1755	1504	2078	2177	2293
314	5112	6402	3379	3321	3591	4869	3546	3644	9577	12670	4517	3306	9400	15061	3494	4129	2489	2719	3341	3636	3421	3742	5452	7697	3467	3345	4050	5016	2378	2165	4348	4246	5407	6073	3810	3149	3249	3401	3494	3409	5887	7618	4736	5041	3822	3071	3257	4007	3881
315	38339	33126	23011	24101	35996	35714	19535	19725	68948	67310	22633	22212	71730	66636	20461	19536	26154	24741	19923	18816	50541	49718	37236	31109	22031	21146	13264	14330	27102	25643	13732	14531	55161	41426	10073	11692	50700	49594	22326	21348	60094	43962	35841	39661	23005	23233	12656	13273	46021
316	871865	894935	812374	809308	665583	712487	146833	136129	575613	620025	586279	596171	725408	784485	126161	120148	644783	669830	751976	731662	1880957	1978724	938005	997848	429259	428602	469231	468682	674898	722850	704650	681106	617206	539426	598913	584160	1031552	1018471	540194	539486	599173	595653	2521744	2465455	934947	958513	736237	739397	1995959
317	10256	8053	8646	8661	8528	7633	7320	7490	11797	11856	8129	8466	12381	11984	8165	8027	9019	7940	7720	7716	10145	10648	9892	9544	9189	9116	7952	8133	8374	8112	7272	7292	10733	10087	7438	7755	6411	6577	7751	7996	11018	10518	10593	9609	8116	7552	8301	8344	10827
318	163916	166389	11355	9668	186006	195167	9112	6118	22154	23239	38773	44342	20299	22958	5195	4018	44780	49958	29874	31053	59020	62491	196395	191345	2637	643	2564	2255	3969	5054	776	706	7061	5997	43302	50125	31473	34012	1267	714	6192	4887	49473	56346	7666	6578	1365	-369	64813
319	15505	14531	11512	11534	18224	18089	10359	10365	14307	13651	10430	10278	14843	14945	12179	11168	9926	10367	12712	12400	14780	13753	15094	15556	10553	10424	13065	13102	10716	10308	9976	9532	7275	6011	12041	13006	10459	10331	11181	11504	6952	5863	12352	12883	11520	11565	11662	9672	13772
320	2307	2316	2395	2998	3248	3406	3698	4073	3471	4064	3666	3940	4158	3328	6413	5511	5086	4376	4450	3839	3464	3600	2257	1983	5409	4864	8502	7769	3166	3844	3382	3956	2196	1821	3178	3635	1933	2310	4942	4390	2476	1936	2904	3547	3519	3295	4389	3105	4187
321	3444	3579	5509	5739	4057	4103	4102	3974	7000	7066	4256	4522	5658	5422	4771	4229	3484	4202	4511	4181	4680	5018	4664	4118	4437	4156	6783	7780	5644	5900	6267	5288	5480	5232	5035	5279	3904	4295	4576	5026	5975	5501	5323	5259	4851	5750	5313	6006	5703
322	27443	32560	18116	18418	12770	18156	10089	11104	15666	18144	8042	7167	16503	18502	9594	10483	5965	5713	7430	7858	12995	17818	27561	32263	13436	15167	6214	6456	11582	14853	12885	11534	56532	57512	27835	26891	11019	11308	16599	16650	73905	86397	19850	20529	18137	19961	7941	9237	11359
323	8065	8483	6198	5931	9061	9061	10259	9548	7938	8661	15246	17272	7908	7884	10508	10517	18852	17979	9182	8669	8615	8792	6404	7264	11082	10785	16214	16037	7277	7124	8034	8112	6893	6428	8383	7149	6897	5789	11660	11816	9028	8063	7931	8282	7004	6983	8499	9186	8900
324	3727	4066	3709	3726	4184	2858	2402	3038	5242	4181	2791	3022	4495	3828	2431	2341	3646	3600	3656	3531	4812	4730	3801	4442	2005	3158	2857	2777	3783	3879	3349	2669	5384	5520	3908	4495	4166	3748	2748	2371	6692	5328	4378	4594	4035	4028	2472	3042	4453
325	8833	8823	5665	4606	8136	8812	4893	5253	8970	9480	4385	4984	8537	9153	4659	5749	4407	5024	4327	4913	6624	6132	10584	10837	5008	5720	5321	5058	4904	4470	4967	4259	7911	6781	4216	4785	5837	6011	5123	5076	9108	7970	7000	5436	5802	5053	4513	4108	6359
326	4280	5080	5071	4512	3566	3008	5191	4328	10738	10390	4454	4427	3944	4758	3674	2575	3364	3976	7250	8137	7139	6922	3844	3926	4042	4813	5987	4555	3256	4305	4533	4109	4823	5494	4596	4646	3517	4008	4202	4672	4835	4554	6922	7411	4226	4441	3932	3707	6808
327	6483	6216	9157	9002	5836	5237	8463	7962	10513	11200	6099	5729	8544	8731	7615	8034	5854	6308	7410	7864	10125	9665	6971	5804	9725	9821	8370	9352	11392	10106	6793	7344	8472	7605	7522	6766	7161	7226	10200	10811	7803	6378	8530	8394	9837	10654	6115	6444	8801
328	8560	8923	9355	9074	5988	6000	8433	7287	8137	9425	5926	5802	6830	6420	6726	6420	5781	6710	6112	7161	9971	8879	7479	7875	7793	8271	7545	6519	8823	8211	6874	6396	34767	32088	16506	13554	9703	10051	8097	7078	37976	37983	15201	11716	10367	9328	5374	5055	7165
329	71400	64265	15032	16023	34345	33328	14934	14061	29143	29654	14810	14165	17757	16989	14778	16308	15462	14556	16973	19421	28852	28510	59169	56290	25039	27854	18273	17073	16150	15525	22390	22888	201168	148750	20224	20699	20428	19407	16798	16141	262244	191387	22380	22857	16580	16257	16620	16600	18203
330	9336	8865	12588	11977	8691	9185	14644	13861	20012	19525	13068	12248	13884	14364	15885	16538	9572	11058	17109	17065	18014	18342	9312	8355	18959	17862	22308	21138	14869	13645	12749	12257	12812	10087	12749	12751	9059	8529	17958	19160	14172	13282	15044	14461	13179	13651	12604	12681	17309
331	6018	5653	4918	4841	4864	4672	5620	4920	7686	7852	6284	5774	5627	6591	4811	4628	5241	6723	4984	5303	6063	6925	5550	5293	5500	5373	6271	5378	4333	4257	10102	7735	14881	15094	7752	7679	5735	5266	5694	5344	15059	16308	10041	7972	6906	6638	4907	4541	6633
332	4466	4462	5987	6846	7876	8024	11012	10370	7999	7318	10186	11824	7910	8175	10580	11733	11388	11169	14104	13584	12129	12235	6269	6573	12585	12098	22525	20874	9665	8405	8547	9836	3358	3233	10095	10658	4991	5118	13411	13841	3859	3620	10017	10132	9045	8440	10065	10247	11322
333	8369	6761	24603	26686	9369	7979	24206	26604	20254	20887	20277	17943	21168	24220	26952	27373	22145	21258	19880	20175	27342	25443	8995	8654	12465	12242	13305	13365	31675	30029	11651	13773	10643	10301	6034	5611	16330	16968	12976	12557	10279	10460	19569	23951	29054	32252	14158	16296	21803
334	24093	21000	9963	7730	17724	15258	6297	5607	11784	11790	8354	8782	10142	9223	6954	6596	7738	8655	6706	7667	13508	11447	21223	20399	7183	5983	6630	7187	9903	9184	7828	7360	51239	35323	7585	7413	10115	9435	7540	7659	57923	42688	10311	9029	8526	8799	7114	7555	9706
335	8322	7485	11540	11485	9216	8391	12010	13250	14130	14476	11241	10385	12116	13200	13188	14852	10897	10461	14632	14334	15159	12450	9538	8066	14411	14446	18483	17328	12880	13483	10394	11842	6890	6384	11448	11187	9752	9296	15516	15423	6650	6019	12537	13054	13289	12476	12820	12117	15421
336	3861	4875	3637	4447	3193	3480	3044	3345	5020	4422	2838	3304	3865	3849	3197	2774	2815	2721	3564	3238	3980	4465	5287	5846	3837	3428	3680	3725	3087	3522	3376	3134	5659	4897	4599	3348	3898	3898	3390	3715	6492	5575	4093	3637	4211	3507	2938	3364	3720
337	3554	3990	3531	3078	3162	3718	2741	3221	4639	4323	2734	2894	3833	3664	3537	2398	2717	2957	3379	2841	3526	3203	3128	3609	3471	4400	3981	4826	3118	2199	2564	3031	3860	3311	2788	2826	3439	3555	3166	3410	4585	3705	2778	3643	4315	3633	3003	3149	3074
338	25500	19675	7403	8724	13816	13535	7075	8068	33971	31630	7274	7304	30948	28354	9187	8545	7203	8184	8543	8285	17547	15455	15474	14269	9917	9057	8780	7718	10762	10451	7610	6690	52524	37509	7810	7971	11705	13707	10360	10321	58045	44370	11044	12992	8871	8186	6737	7315	13293
339	5016	4875	2456	2570	3598	3210	2485	2338	6626	5096	2278	2501	5583	4711	2975	2820	2036	2532	3069	2351	3962	4191	4569	4459	3138	3077	3112	3186	2777	3019	2446	2022	10991	7768	2749	2948	2742	3387	2838	3219	13499	10085	3260	4034	2822	2602	2380	2585	3407
340	13945	14914	4762	4806	4615	5680	4464	4747	11559	13938	4577	4345	13132	15501	4512	4603	3435	3630	4222	4264	5073	6043	8949	11058	4568	4996	5208	4719	4215	4279	4929	4017	32713	30337	5504	5168	3884	3924	4993	4527	51324	43558	5841	7046	5768	4728	4338	5052	5064
341	3506	2826	3123	2583	2721	2710	3020	2058	3026	3133	2765	3005	3459	2931	2314	2542	3045	3531	2483	2212	4136	4174	3209	3317	2655	2997	2815	3205	2565	3084	2358	2144	3593	3168	2451	2357	3101	2784	3312	2959	4368	3788	4686	3874	3047	3741	2785	2626	4612
342	14386	12230	9471	8955	11900	11845	8013	7838	15574	12787	7161	7344	12339	13611	6641	7062	7085	7018	8052	7811	14170	12153	13396	13812	8161	7814	10411	9339	9599	9132	8870	9145	28571	23624	7265	8346	8403	8843	8313	7209	31382	22685	10838	11540	9093	10012	6151	6281	11842
343	1616	2014	1301	1047	2005	1882	1204	1820	1862	1504	944	990	1576	1833	1524	1740	2486	1539	2204	1718	2185	1993	2029	2302	2061	1483	2165	1445	1485	1374	1406	1389	1953	1388	2092	2083	1606	1670	1776	1681	1915	1549	2762	1910	1540	1512	1164	1239	2065
344	2496	3033	3337	3624	3842	3773	4616	4666	4225	4430	3516	3854	4314	4661	4530	4705	5313	4361	4969	4349	4479	4631	2236	2607	4958	3756	7236	6361	3587	2881	3162	3782	1905	1591	3985	4444	2277	2172	3493	4023	2108	2317	4520	4174	3791	3486	3909	3836	4281
345	9790	9930	9356	9513	8898	9212	9088	9748	12204	12394	10404	10386	11812	12424	10769	9947	11202	11116	11378	10578	12728	12103	9480	8585	8903	10260	11418	12398	9607	8934	11466	9859	12349	10171	13064	10771	9835	8811	9537	9862	12150	12008	13859	13568	10022	9559	11306	11063	12639
346	14971	14520	17436	17283	19267	20262	21368	19598	20055	18742	20196	20851	19382	18724	23530	20824	21847	20964	22819	21588	20896	19671	16938	16337	21803	19370	22854	25340	19297	19532	16737	15640	5910	5857	18987	19301	16548	17464	21545	19439	6480	6174	17772	18597	19749	17856	21546	20431	22261
347	5655	5305	3634	5197	4877	5131	4743	5007	7099	5715	4835	4931	5207	4569	4039	5681	4414	5412	6473	4752	4775	5806	5275	5855	5165	4512	6866	7026	4501	4553	5670	4841	7888	6292	6816	6649	4405	4291	5296	5194	7380	6125	5551	5119	5168	4774	6262	5982	5346
348	9870	12315	8033	7610	7470	8533	7781	6517	10975	10507	6635	7002	8044	8698	8767	8352	6489	6065	8213	7514	8800	8396	8779	11269	7695	7500	8998	11362	6602	7577	55108	29758	38385	51154	30213	18572	8442	8078	9831	9533	41233	55265	35142	17850	9694	8541	8907	8666	7354
349	6707	5806	8274	8587	7753	8017	10599	10966	11452	12988	10302	10782	10403	10455	13378	14580	10219	10239	11433	12621	11582	13331	4788	6229	9506	9296	26871	26217	7633	8052	9669	9666	3534	2984	10623	9443	4712	4491	10056	10607	4751	3377	11542	12753	7948	8664	12233	12584	13496
350	6378	5906	4738	5043	5071	5008	4547	4888	6384	6226	5245	5048	4768	4634	4921	5035	6316	6145	6145	6122	5831	5728	4830	4900	5130	5016	5686	5264	4127	4560	5933	6860	7027	6012	5919	5070	4145	3796	4767	5005	6781	6303	7457	6049	5254	4718	5091	5339	5788
351	17985	16426	3697	4030	9271	8986	4207	4060	8189	8382	3767	3944	6903	5660	5209	4016	4413	3670	6617	5929	10383	10387	12347	11536	6751	6031	7477	7408	5075	5131	21209	17913	41474	38479	10871	10949	7054	6752	5780	6161	45909	39980	12811	11179	5991	5094	7660	7024	5877
352	2134	1896	1756	1880	2831	3048	1896	1751	2936	2352	2546	2997	2670	2573	2380	2177	1322	1375	2564	2393	2909	2561	1891	2149	1886	2006	2245	2131	2186	2186	2322	2849	1090	1297	1451	1533	1309	1711	1881	1931	1775	1891	2313	2454	2099	2174	2872	3338	3631
353	4306	3976	3584	4193	3674	4693	3440	3230	5386	5832	3459	3707	4868	5368	3971	4208	3087	3346	4150	3668	5160	5584	4226	5326	4201	3931	5144	4892	3957	4235	5167	4570	5420	5314	4101	4638	4207	3974	3862	4434	5707	4536	7463	6267	4207	3847	3705	4185	5979
354	1962	2138	2074	2178	1956	1991	1890	1923	2356	2268	1768	1792	2814	2850	2216	2135	1978	1995	2633	2237	2528	2944	2047	2417	2228	2049	2694	3111	2447	2228	2254	2570	2166	2394	2359	2277	1918	1862	1966	2029	2407	1870	3587	2996	1842	2204	2196	2148	2666
355	1644	1302	1273	1509	1670	1334	1371	1438	1729	1198	1186	1338	1510	1459	1964	1575	1253	1078	1710	1339	1828	1820	1100	1430	1360	1609	2398	2171	1536	1537	1190	1315	1673	1678	1599	1332	1315	1307	1569	1773	1478	1397	1973	1771	1554	1308	1568	1742	1394
356	16016	14345	11429	10828	17163	17916	10632	11105	14493	12775	9789	9464	10763	10306	12182	11395	11068	11501	7569	9290	14118	11475	14102	15166	8778	8478	8195	8112	14035	13294	11990	11079	14506	14152	5906	5647	13641	13755	8917	9538	15314	13864	17974	15938	15347	13323	9648	9110	14575
357	8390	7632	8653	9500	9716	8359	9568	9666	16405	14823	6879	7158	10586	9315	10536	11060	7514	5984	9245	9659	10239	10745	8598	8033	9473	11283	11237	11636	10370	10820	8784	9363	6155	5631	6655	6567	7387	6984	13978	12982	8702	7212	12077	11787	9020	10515	7720	7397	10705
358	5440	5198	5904	5860	7102	6750	7608	7223	7496	6905	6477	6794	6435	6806	9236	8357	7617	8489	9924	8413	8562	7595	5415	5558	9941	10671	11378	11574	7366	6385	6649	5880	3713	3491	6796	7260	4817	4945	9207	10396	4717	4675	6645	6783	6880	7248	7719	6797	8866
359	46343	46071	43349	43133	50406	54043	58545	58881	58231	55585	52523	53395	57555	55517	65282	63488	58767	56228	70123	68833	57464	55998	40384	44039	64345	67782	88841	89872	51807	54081	54355	54735	41793	40783	60647	64904	48276	49034	57167	56868	43834	39843	56906	56537	49426	47145	55556	58024	57769
360	58517	58637	38411	37314	85098	79347	87134	86371	52663	50267	94367	92975	57437	56164	90354	90449	104562	103960	122728	121574	85017	86649	82206	84422	80210	79357	180326	172701	58893	55523	73131	74362	34562	29476	86282	90782	53463	51725	77205	77338	30092	26065	71571	71223	55380	57457	95127	93268	89507
361	9012	7345	10266	8784	9501	10013	10713	11258	12404	12298	9790	10117	11049	11051	13787	13208	10488	11454	13702	13545	13262	12654	9764	8839	13554	13446	16478	16594	12390	11222	9439	10528	5891	5712	11344	11006	8263	8684	12674	11633	6394	5400	10102	10540	11356	10582	11651	11426	14112
362	2157	1888	1839	1931	2144	2160	2305	2472	2654	2303	2279	1647	2041	1865	2214	2756	1854	2047	2749	1693	2111	2003	1618	1815	2358	2239	3109	3920	1843	1620	2132	2230	2561	2463	1894	1998	1613	1423	2193	2467	3097	2795	1893	1978	1597	1507	1643	2487	2932
363	12344	11367	7204	7629	11998	11707	5740	5914	12596	12460	5398	6063	13308	12091	5846	5210	5896	6576	6857	6504	7912	8777	11816	12659	6068	6267	7062	7526	7838	7150	6861	6014	7932	6155	7453	7610	6382	6764	7097	6557	8284	6155	8299	8316	8420	7234	5333	5208	7312
364	5715	5492	3335	3790	5167	5727	3220	2934	6790	6210	2710	3139	5312	5060	2750	2819	3216	2754	3590	3460	3934	3412	5596	5854	3388	3787	4016	4402	3402	2991	2768	2698	5285	4242	3282	3150	3638	3319	3669	3841	6411	4582	3624	4268	3615	3619	2234	2637	2768
365	63567	53955	12161	12099	22986	22095	9878	10193	28962	29363	10021	9954	30730	26644	11732	10351	9927	9883	11877	11668	23347	23539	30610	26520	12449	13108	10803	10702	14626	15677	8961	10850	152042	112465	12851	14949	20774	21027	14521	12536	181528	125725	16980	18589	10864	12848	12021	10742	19352
366	7631	8324	7083	7070	7269	6711	7831	6733	12845	12812	7165	5845	9495	9724	8223	9677	6434	6285	9586	9932	10491	8908	7492	6575	9541	9575	9750	10842	8198	7606	6903	7565	10979	7891	7037	7714	6828	6270	10075	9252	12942	10845	8505	9231	7607	7675	7693	7712	10465
367	3131	2692	2934	2147	2923	2822	2639	2462	4519	4579	2741	2248	2965	3308	2134	2299	2588	2215	2966	3267	4013	3961	3608	2891	2995	3371	4053	4033	3472	3811	1939	2571	3238	2575	2022	2393	2748	3334	3521	3651	3803	3419	3759	3575	2717	2804	2575	2377	3607
368	4200	4964	3180	3417	4068	3944	2975	3244	4241	4020	2056	2740	3827	4244	3050	3201	2028	2836	2999	3541	4482	4530	5134	5691	3156	3240	3728	3476	3118	3689	12982	7972	10969	10190	9243	5997	3972	3431	3399	2966	11388	8739	7902	5287	3761	3144	3060	2770	3306
369	6400	5742	5864	5724	5350	6361	6928	6985	10168	9773	4402	4553	6862	6699	8486	7158	4800	4094	6984	7003	8129	8497	7322	6057	6921	7848	6641	6476	6798	6097	6287	6102	7993	5901	5220	6241	5421	4553	7994	8565	9057	7445	7484	8248	5991	6089	6070	5568	8381
370	2872	1941	2564	2542	2732	2813	3782	3325	4150	4012	2143	2913	2978	3438	4321	3498	2555	2645	3354	4053	4003	2676	2519	2808	3827	4299	4164	4298	2729	2798	3710	3526	2428	1535	3594	2574	2033	1942	3364	3664	2295	2014	3204	3272	2965	2625	2682	3103	3020
371	3001	2512	3734	2643	2333	2732	2191	2557	3577	3497	2681	2543	2373	2242	2135	2412	2610	4134	2301	2130	3085	2444	3653	2634	2703	2232	1790	2240	2404	2992	4293	3452	3992	3703	3130	2764	2962	2974	2279	2520	3133	3386	4435	3346	3656	3013	1863	2914	2183
372	9207	9186	8491	8828	7395	7349	15637	18307	8499	9006	10090	10565	7254	6469	19712	20787	2930	3601	5179	5448	6817	6644	10685	9915	7178	7042	49101	50076	12015	11471	39926	42328	11590	10305	6403	5250	6704	5647	7929	7972	12845	12581	7519	6665	9611	8703	49193	52335	5090
373	7157	7359	4958	4838	7514	6640	6133	4763	6855	6877	5306	4955	6928	6183	5432	5519	5542	5536	6349	5631	7042	6131	7226	7584	5499	6369	7446	7274	5645	5002	7321	6735	6347	5355	7120	6450	6162	5924	6008	5955	6369	5377	8195	7029	5725	5331	5130	6050	6488
374	4960	6040	6302	6559	8632	8159	9155	8543	7417	7873	11208	12234	6601	7386	10481	11410	11016	10430	11958	12354	8650	8300	6723	6673	11518	11705	17935	18277	7945	6957	7839	8806	4661	4510	9093	8930	6520	5197	8462	8231	4938	4248	7280	7354	6311	7698	10099	11093	8696
375	3439	3235	4219	3775	4996	5201	7385	6479	5057	5399	5851	6125	6198	6848	7938	7558	6007	5330	6960	6557	6156	5129	2755	2872	7266	8504	12282	12377	4676	3913	6831	6582	1714	1844	7231	7809	2647	2688	6242	5986	2323	1933	6216	5678	4544	4153	5882	6815	5737
376	5630	4882	3448	3061	6233	7268	4733	5287	4749	5702	5858	7218	4553	5007	5950	5800	5680	5573	6110	6052	5168	5590	3952	4083	5341	5387	7631	7201	3489	3071	4496	4404	3353	3565	3757	3694	3556	3168	4254	4982	3655	4288	5387	5366	3549	3627	5729	5531	6741
377	2224	2644	3565	3094	1856	2378	2679	2422	3551	2938	3537	3277	2705	3313	2614	2829	3268	2645	3037	3227	2903	3975	3419	2456	2762	2710	4990	4361	2528	2809	4403	2936	3310	2652	4723	3702	2533	2329	2681	2910	2666	2314	4112	3360	3225	2859	3032	3246	2778
378	6379	5171	6149	6202	4972	5342	6684	6433	6061	7344	6647	5878	7767	7644	4695	5465	5492	4846	5354	5765	7619	8377	7300	7305	6532	7001	6851	4816	6498	7161	6041	4611	7211	7341	4249	4085	5634	6140	8329	8064	7228	7394	8620	8491	6991	6987	3033	4585	6843
379	21016	21077	7491	7321	21051	21490	10144	9567	16786	14152	7986	8436	12666	11596	12041	11342	7801	7511	5153	6203	11017	11656	29617	31126	8304	8005	11506	11289	7079	7664	19184	17025	21889	20492	11915	12179	8336	8253	7613	7842	26607	27105	15379	15273	8716	8458	11822	12257	11799
380	65363	64166	23188	20570	68109	74893	35391	38094	56905	57859	67950	78005	61863	62789	44289	44427	74143	83867	64594	62602	66511	70333	53572	56137	35239	37224	33688	34835	19789	20271	27163	29025	42963	41497	26555	25376	35445	34866	32973	34341	45079	41926	58478	60600	24826	24650	36869	39277	71203
381	4062	3554	5031	4792	4470	3835	3975	4147	5025	5317	3858	3332	4243	4776	3945	3784	3223	3036	3154	3465	4429	4723	3951	4782	3955	3534	3818	3863	4519	4094	3789	4077	3099	2552	3710	3401	4145	4688	4218	4128	3842	3415	4297	4150	5008	5259	3367	3571	4387
382	4968	4487	4812	5403	4854	5652	4231	4282	11165	10315	5205	4794	6324	5574	6308	5263	4395	4736	4943	4608	6089	5426	5554	4576	3898	4857	8312	8859	5205	5483	6034	5423	5984	4754	6042	6772	4750	4474	4930	4493	5235	5338	5483	5781	5358	5392	5153	5442	5575
383	2726287	2638695	2238902	2170686	3142133	3105075	3371241	3294573	3176950	3179362	3135869	3221774	3430413	3326112	3697253	3634548	3260168	3281418	5086994	4989945	3794609	3700210	2550880	2484720	4050731	3962149	5565904	5478148	2945301	2885791	3101887	3167055	1936733	1864015	3868137	3865842	2672171	2633299	3555533	3520983	1845258	1784028	3558080	3584818	2843470	2819364	3581445	3591979	3966522
384	43999	38071	81872	82405	28270	25520	43387	45416	71163	64594	68161	62255	66503	64282	35696	39430	59722	56264	18454	16952	26363	26570	49900	43943	61227	59901	13000	14392	96943	97813	18078	22419	111277	81371	20348	22720	38938	38854	66689	65494	133856	100203	22075	22985	84295	86539	20334	20760	20325
385	1334	1631	1999	1706	2323	2673	2838	2794	2908	2768	2079	2804	2460	2003	4202	3314	2317	2521	2678	2645	2385	2998	1592	2045	3556	2933	5664	6992	2296	2621	2162	3159	1961	1879	2808	3174	1834	1916	3558	3581	1973	1969	2958	2013	1865	2000	2714	2694	2659
386	2384	3486	7735	8208	1962	1969	4136	4403	5517	4755	4419	4715	5292	5421	3071	2517	2611	3314	3672	3447	3496	4347	2591	3207	3513	3714	2359	1770	5994	6657	3429	3246	2324	2416	3425	2795	3637	3777	3697	3655	1838	1779	3527	3547	5073	7481	3300	3278	3812
387	26119	25421	7687	6495	15558	15177	5700	5579	11024	11335	6863	7385	10226	9249	5851	5846	7069	6850	8153	8442	13355	15009	29698	26657	7941	7941	7550	8819	7355	7783	18095	12380	82468	67511	12819	11672	10414	8979	6996	7436	109126	79313	15866	13121	7954	6861	7246	7490	11125
388	26431	23382	4073	4231	29350	25867	2790	3770	16943	15515	3969	4686	16326	16090	3254	3212	4618	4906	4337	4318	7030	6882	27367	23803	4396	4011	3825	3451	3775	3624	2421	3823	3750	3688	3536	3328	5755	6011	4247	4127	3424	2321	6275	6835	3966	4103	3383	3097	7992
389	6487	5641	2287	3099	3314	3202	2308	1768	3818	4182	2565	2580	4506	4013	2197	2366	1803	2335	2350	2708	3722	4254	5649	5020	2634	2310	2122	2183	2098	2627	2209	1996	13723	11944	2390	1985	2690	2442	2258	2481	18118	15803	3170	3522	2839	3168	1888	2337	3031
390	2938	1994	2128	2514	3412	3445	2909	2962	2455	2482	3070	2252	2310	2920	3380	2765	2339	3083	3336	3543	3038	3278	2638	2553	3638	3108	4460	4294	2728	2267	2485	3494	2888	2849	2906	3036	3192	2591	3152	2892	3084	3351	3222	3207	2082	2489	3182	3326	3147
391	52009	48763	50118	52058	56789	54661	36710	36631	45992	45330	59741	60284	39791	37858	36789	38278	60644	58164	32189	31026	61698	62008	71069	69840	30321	31611	35621	35460	62644	59056	34664	38445	18603	18000	15576	16124	28688	29080	31011	31609	16823	15024	49011	60908	58238	60077	42005	41757	72020
392	42746	35890	10375	11704	15889	17446	9943	9891	21894	20499	9720	8293	19401	19298	10905	10031	7092	7483	9871	9453	16794	18408	23632	20840	11558	11682	12741	13906	13280	13091	11555	12575	108832	82206	9433	10401	15660	16069	12159	12206	130183	93685	12531	14082	10956	11930	13725	13810	12622
393	4026	4424	3084	2960	3343	3638	2906	2777	5213	5009	3094	2862	3628	3846	2352	3243	2874	2979	3522	3090	4915	5014	3890	4270	3127	3349	4081	3868	3266	2661	2527	2630	5560	4349	2496	2487	3208	3380	2872	2680	6660	4692	4326	4533	2657	2945	2488	3136	4821
394	7234	5912	4029	4053	5005	5342	3094	3126	7801	8720	3221	3732	7084	6799	4644	4803	3330	2952	3465	4258	6053	6029	7554	6321	4816	5124	4821	5388	4030	3848	3555	3261	6864	5957	4277	4472	4995	5301	4734	4368	8002	6854	4691	4677	4654	4541	4256	4309	5227
395	10440	9757	6291	5625	11380	11863	5800	4364	5829	5470	6249	6648	5316	5492	4313	5033	3805	3555	4306	4630	5121	4494	11094	9570	5204	4743	15774	16265	5335	6363	16291	16858	6462	6666	4359	3961	5161	4511	4746	4878	8263	6231	5707	4777	6693	6060	15354	17057	4115
396	19619	16225	11423	10855	20851	17570	9029	8429	17438	17706	9036	9035	19399	17520	8353	9065	9093	7733	12519	12022	27015	22499	21313	18757	7634	7943	15525	15989	13729	13013	12399	12849	13344	11928	9988	10323	15185	13904	8818	8531	13742	10517	22217	22116	12992	12349	13283	14492	26996
397	3589	2866	6321	5860	4754	3786	5613	4753	4962	4333	5280	4378	4365	4042	6423	4183	4837	3594	4524	4581	6120	5322	4551	4137	6703	4628	3777	4056	6938	6012	5992	5355	6525	5891	4696	4389	6884	6110	6192	4903	4428	5670	6610	4926	7571	5692	6693	5237	6061
398	10403	9159	7083	7032	8508	8814	7103	7278	9586	9694	7460	7336	10036	10275	9798	8421	6789	8839	9515	8833	11574	11170	9480	9906	6778	7043	9380	7667	7639	6919	6605	7330	9392	9608	7234	7078	7669	7702	7461	7413	9351	8152	10494	9606	7607	7483	7983	7959	8672
399	1534	1568	2677	3182	2723	2275	3857	3220	2725	2711	2463	2837	2834	2401	5225	3718	2011	2558	3755	4534	3913	3591	1611	1870	4160	4125	5167	5231	3457	2832	2965	3104	1704	1230	2990	2632	2256	1823	3543	3480	1822	1430	3532	3823	2840	3507	3672	3069	3980
400	3982	3781	3640	2781	2358	3002	1884	1950	5253	5058	2627	4318	3627	3384	1333	1286	2467	2684	1961	1585	2542	2979	4169	4019	2166	2362	5721	5355	2697	1998	3685	4244	4090	5146	4356	2553	2616	2940	2606	2665	4955	5333	3151	2711	3656	3549	3808	4343	2290
401	22941	21292	16546	16683	19969	18672	10532	11143	74598	73436	10844	12963	102099	105078	8342	9214	9887	10435	34162	33118	38093	36568	21158	21282	12245	12284	14018	12317	16630	15751	11570	11928	16096	15033	11091	9496	10741	11496	12771	12147	13464	12540	30056	26853	15257	15718	11341	11160	19866
402	4497	4666	3781	3837	3450	2824	4933	4414	5526	5318	5595	5962	5978	6151	4578	4354	4767	4092	6135	6646	6948	6446	4596	5075	5524	5151	6653	8320	4115	3514	5331	6639	6169	5032	7711	6794	2668	2989	5217	5269	5843	5940	6497	5633	4331	4469	5574	4691	5339
403	30426	25233	30754	32962	35572	32821	40368	41061	32922	34024	40199	40323	38166	38110	37340	39464	39587	39809	39023	41155	40693	38800	29413	28547	39502	39591	35022	36596	34528	36432	31371	35709	19693	17767	33751	34181	32380	31937	39001	40193	18184	16001	31152	31935	34298	33675	44558	43583	40533
404	58879	57157	66174	65328	68410	68384	82509	77575	74764	74023	75302	75733	78070	77811	85191	85366	83106	84170	97623	96233	92831	93150	68713	67940	90831	91098	111312	112502	80874	80448	78590	82744	59089	58202	89261	90279	69465	70195	93042	92230	61484	61796	93089	95044	89204	90417	92642	93279	102598
405	72236	69702	73647	74020	87500	85363	102523	96990	97517	92349	95445	97921	94565	95264	107884	111444	113068	115914	116542	112734	96455	93479	67248	69541	106579	108931	158977	153810	87517	87844	94550	94199	57986	56103	119685	117797	74700	72950	90177	90162	55464	54766	88946	86608	82351	80911	109374	108186	96145
406	14601	14579	17475	17429	19064	18750	22417	22610	17658	17071	20297	19392	19575	16759	20591	21370	20490	20789	20911	21366	19311	18035	15406	13997	19893	21741	18278	21773	19499	19640	15988	18356	10122	9666	16736	18013	18562	18302	21324	22076	8926	9139	16228	17968	18038	17106	22486	22400	19182
407	5807	6998	5615	5328	6347	5803	4423	4538	7389	7636	4614	4991	5574	5571	4808	4360	5829	5101	4759	4950	5524	5603	5614	5736	4901	5145	6897	7284	5393	5782	12632	8696	11475	13971	9008	7956	5647	4299	5062	5321	11948	16561	9799	7289	5062	5975	4897	4607	4672
408	2814	2945	2736	2660	3141	3779	4188	3850	4469	4130	4166	3690	3391	3405	5236	4803	4261	4480	4465	4884	4060	4408	2886	2907	4932	5198	6933	6480	3794	4097	3948	3731	1938	1947	4759	4120	3044	3177	4349	4415	3039	2908	3733	3653	3538	3443	3964	3593	4381
409	1305	854	1256	1453	1486	1403	2303	2276	2316	1622	1875	2091	1537	1850	2163	2436	1821	2173	2321	2406	2149	2152	1294	1273	2022	2368	3567	3362	1779	1448	1753	1731	352	405	2320	1873	1365	1477	2079	2254	1047	1071	2263	2121	1489	1158	2105	1624	2547
410	64899	67520	65009	65072	82018	81401	85237	83341	84938	84351	77809	78269	93819	90133	93488	91596	83275	85802	106809	106731	105473	102253	78628	78524	90513	91328	115199	118701	80314	79855	88143	89969	69865	69102	98635	99469	83099	80634	96581	98622	71583	72496	113887	110183	94793	91171	106303	104648	117772
411	1583	1629	1746	1716	2171	2200	2591	2611	2292	2551	2334	2409	2541	2443	2381	2518	2383	2152	2293	2607	3107	3068	1913	2100	2304	2315	2959	3372	2555	1984	2278	2381	1522	1088	2324	2454	1633	2048	2590	2761	1772	864	3090	2518	2744	2578	2254	2655	3265
412	4025	3635	3926	4078	3823	3549	4476	4115	6182	5143	4116	3585	4225	4683	3963	3925	4226	3773	3159	3901	5173	4912	4258	3662	3503	3402	4845	4179	4350	4289	4064	3298	4961	4683	5334	5237	5584	4950	3372	3447	2421	1960	4037	4423	4481	3642	3470	3765	3976
413	3646	3221	4595	5595	3786	4629	5804	5124	7888	7378	5208	4910	7010	7009	5716	5790	4777	5126	6554	6275	7332	6954	4092	3773	7186	6767	6863	7008	5904	6620	4926	5255	4119	3499	5269	5400	4243	4276	6664	6695	3201	2644	6847	7423	7207	5934	6395	6043	7517
414	16561	15436	17279	17481	18816	16929	13690	14488	18897	17636	13057	13542	18028	17614	17301	16445	13028	12584	12004	12877	17994	16075	17024	16803	10995	11878	16655	14961	19336	17707	11638	14486	13655	10563	13223	12871	17108	20004	13028	13210	11723	9027	15812	15237	17969	17047	14722	15908	16926
415	19021	17122	11431	10506	16525	14854	10227	10095	15012	14583	9191	8964	13119	13505	10367	10619	9193	9351	13008	13215	17489	15362	15530	17013	9140	9582	11315	10205	10831	11327	10463	9182	22674	18740	9884	11136	15993	16249	10776	11607	24112	19119	14247	17164	10705	11205	9523	9799	15251
416	4644	4426	3133	2579	3554	4001	2665	2916	3562	3462	3016	3049	3433	3764	3008	3023	1959	2165	3517	3440	5105	5571	3944	5094	3164	3342	4394	3420	3067	3413	2757	3134	8765	7179	2557	3032	3373	3186	2995	3932	10867	10114	4320	4375	2819	3372	2495	2418	3586
417	9540	9238	5693	5939	8148	8787	5273	5114	10562	10077	5338	4184	9829	10891	5664	5163	4377	4650	5903	6337	9120	8821	9939	9366	6255	6014	7150	5843	6424	6104	5370	5002	11749	11517	4527	4268	5846	6465	6009	5808	14319	12926	6760	7299	6239	6534	5264	5791	8418
418	9720	6438	97206	100759	12210	8363	36033	35544	16482	15785	37174	37484	15591	14126	32716	34731	36581	33638	13993	13012	18970	20309	10427	8576	28287	28146	22872	21814	122429	111957	19011	21925	13242	12338	9735	9564	20255	22099	29986	29863	12788	11322	19800	20356	107549	108223	27264	25201	22498
419	16719	15962	8085	8255	16623	14797	6969	7956	12333	11959	8276	7615	11947	12015	7806	7086	6021	5460	10678	9881	16550	16522	17232	15444	7095	7579	17471	18747	8499	8346	13095	14819	19679	16053	8646	9099	16609	16362	7625	7616	20585	15144	12954	13202	8719	7409	14990	15713	14175
420	46581	42133	7773	7885	20475	21066	6897	8255	10907	10219	7172	6603	9126	9230	8741	8359	5932	5699	8537	8922	18451	16990	41343	39512	9186	9172	8495	9642	7708	7266	11369	10331	105482	69965	8147	9860	12749	11913	7917	8352	128507	88583	10766	12695	7232	6869	8982	9741	9293
421	10862	9857	4322	4335	9381	8774	6768	6438	7643	6732	4712	4669	5017	5526	7418	7675	4195	4668	4965	4140	6129	6507	9689	9653	10806	11701	6174	6728	4372	4481	4299	5119	12227	8310	3531	4190	3754	3890	12555	11450	15649	9801	5992	4942	4758	4188	4561	4472	5132
422	11137	10789	16691	16207	13311	13355	20070	18693	18138	18263	15135	16278	19580	18619	25818	23924	14349	14238	15725	15659	18867	18298	13982	13148	19412	19429	21725	22601	15901	14066	14649	13831	5317	5559	24412	23628	11884	13344	18219	19290	6116	5402	15725	15421	15770	15461	16445	15754	19893
423	5247	5927	5516	6327	5124	5122	6365	6295	10208	11204	4869	5838	9775	11066	6514	6423	4245	4633	5287	5638	6547	6406	6906	7258	6297	6156	6631	6233	4728	5161	4327	5224	3896	3088	6859	6253	4114	5030	5989	6146	4865	4580	7367	6547	6228	5329	5768	6026	7167
424	3232	3071	3283	2697	1712	2283	3113	2889	4366	4603	2674	2296	3681	3367	2315	3085	2436	2236	2502	2740	2779	3221	3305	2611	3378	3162	4044	4533	2561	2454	3019	2651	3874	2781	2658	2873	2213	2588	3630	3749	3652	3033	3212	2980	3040	3648	2101	3045	3189
425	13512	11250	5257	5397	9114	8676	5396	4943	8367	8322	4012	4564	8973	8430	5253	5126	4796	4504	4858	5262	9025	8110	14129	12664	5111	4863	5494	6046	5562	5313	5360	5331	24632	16781	5240	5353	5892	7019	5240	5632	25239	17958	6234	7251	5034	5030	5271	4844	6093
426	70204	69290	20446	23362	74335	73178	7396	7917	15041	16369	21861	24286	14724	16117	6837	6099	22075	25381	14793	14137	25670	27034	65228	61885	11341	10493	5745	5164	19367	21085	5845	7759	15323	13653	6309	6942	21813	21660	12241	14094	13026	10570	24287	26206	28933	28985	8667	7514	29394
427	2722	2773	2560	3218	2480	2326	2703	1986	4331	4076	2396	2147	3785	3821	2657	1981	2404	2053	2176	2105	3321	2984	3038	2455	2451	2361	2589	3434	2998	3215	2604	3051	3441	3293	2846	2495	1696	2139	2580	2950	3568	3427	3631	3000	3259	3154	1971	2029	2841
428	9840	11133	9763	9328	10885	10738	8369	8820	12741	11530	10107	9668	11097	10850	8342	8155	9951	11093	9246	9794	9769	9883	11284	11274	9123	8759	12512	12306	11018	10029	10652	9443	9854	10341	10096	10140	9833	9525	9935	9113	9984	9983	10104	9873	10314	10743	9043	9261	9823
429	4294	4836	4972	5018	3942	4513	3235	4377	5760	5978	4316	4589	4658	5434	4339	3915	3413	3290	3303	3687	4748	3544	3762	5498	5199	3994	2912	3137	4654	6188	7407	6454	9291	11150	5511	4777	3909	3914	3957	4133	9702	10388	6097	5806	4887	4953	3702	3974	3738
430	7917	6354	2979	2522	6321	5627	2610	2567	9268	8270	2020	2263	8427	7922	2918	2541	2259	2272	3271	3729	4398	4332	5536	7073	3179	2856	3783	3823	3902	3997	1841	2496	5323	5354	1847	2427	3192	2206	2205	2564	8843	8630	3176	3715	2882	3173	2386	2830	3441
431	946	626	2430	2760	2272	1989	4273	4194	4098	3595	3244	3481	3159	3419	4228	4210	3158	3099	3887	4504	2891	3516	919	494	4402	3825	5345	5249	3539	3713	2717	2885	387	171	1947	2475	2100	2174	4438	4188	3549	3523	1563	2717	3090	2864	3616	3734	3440
432	3400781	3286786	3774892	3708918	4158557	4090770	5108755	5007496	4091176	4063148	5307607	5432546	4511709	4374111	5507622	5468112	6158617	6074168	6118297	5959398	5181025	5045678	3595456	3555156	5386651	5279564	7164657	7018315	4402096	4287675	4250678	4317196	2508727	2387141	4926037	4879801	3324260	3258439	4474286	4438093	2377250	2283435	4302535	4325019	4234923	4186315	5139436	5047160	5273860
433	29814	24519	4645	3664	13586	12582	5858	4947	8348	9398	5088	4019	5806	5150	7055	7517	4662	4441	5733	5824	12104	12069	27002	22975	6341	5763	7958	7793	5542	5228	7201	6532	51812	33322	6184	7207	6517	6756	6633	6699	64204	46051	8416	8794	3965	4993	5790	6367	7423
434	2602	2257	1131	1200	3622	2917	1778	1834	6253	6224	1849	1704	6557	7597	2156	2342	2129	1769	2212	2375	2934	3189	3068	3005	2453	1766	2792	2947	1535	1633	1145	1555	572	1113	1656	1644	2319	1751	2220	1760	1263	1204	2826	3057	1005	1440	1817	1972	4402
435	3305	3994	2580	2292	3531	3767	1748	1499	4432	4259	3144	3071	2733	2466	2164	2415	2580	2584	2284	2304	2598	2980	3720	3423	2086	1737	2598	3058	3156	2752	3915	3287	3520	2542	2583	2645	2233	2287	2017	1722	4344	3679	3313	3209	2505	2732	1789	2373	2462
436	9960	8933	13130	14023	9081	9069	14138	14510	23030	22462	9778	8181	11058	11843	14506	17101	7710	7501	13726	14728	22658	23108	8837	8288	12338	11885	14527	14586	14474	14568	17775	16186	8184	7490	8779	8220	8532	10087	18047	16889	11857	9912	19469	19900	13494	13213	11480	12292	21145
437	18696	19922	21838	20428	23810	22314	26776	25549	23626	24330	23588	25052	26328	26155	26971	27079	23825	23420	29863	29478	29824	29073	23588	22494	27611	27282	34641	34941	25726	25115	25103	26180	20248	18318	28636	29205	21979	21903	29380	29654	20006	20471	32015	30349	28583	28251	30023	30523	32482
438	5031	5156	4220	4046	6791	7173	9684	9221	6121	5987	9382	10156	6232	5999	14387	13025	6592	6746	8115	8176	8224	9009	5857	5321	6852	7665	7672	7256	4445	4626	6255	6823	4048	3673	5529	5547	4703	4542	7044	6944	4012	3884	7017	7158	5095	4514	9335	10315	11845
439	3797	4285	3360	3039	3763	4153	2519	2104	3181	3614	2673	2231	2513	2275	2751	2780	2963	2874	2516	1886	2965	3138	4139	4343	2233	2247	4381	4446	3494	3301	4736	4081	4009	3192	3809	3882	2985	2645	2510	2482	3691	2830	3865	3080	3574	3748	3518	3209	2538
440	12350	9432	4279	4413	6378	6774	4650	5005	7651	7575	4458	4231	5613	4947	4381	5199	4393	4067	4599	4881	8167	8658	10843	10727	3711	4846	5101	4738	4665	4615	4809	4983	25459	18112	6093	5856	5396	4313	5387	5692	30011	22927	8172	8453	6013	5221	4129	3779	6764
441	34369	31328	7432	5777	34980	34499	2520	2331	11637	8999	5352	4963	12895	9954	2526	1825	6092	6096	4636	5408	11884	9735	41455	35519	2842	3171	5189	4300	7534	7207	7240	6063	7014	6418	21254	21107	11071	9642	2932	3028	7230	5208	12439	11014	7674	7145	4288	4046	10625
442	6723	5306	6025	6629	6611	6236	6729	7313	13698	12689	4641	4042	7565	8432	6965	7525	4696	4222	7685	7824	11213	12187	6291	5503	7309	7477	9259	8529	8227	8310	6602	6345	5860	3229	6177	5636	6101	6097	10276	10350	5510	3676	11142	11021	6884	7986	5119	5366	11779
443	14771	13258	9630	8508	16538	15613	15455	15573	16744	17389	11632	12535	14454	13500	17888	17756	11570	10011	12940	12541	13996	14777	13499	12687	17821	18995	15342	16392	11835	11549	13043	13715	9755	8716	12647	15766	13697	13647	21532	19792	10757	9252	13308	15444	11072	12027	15616	15669	14249
444	5052	4242	8230	8766	5335	5512	6627	6927	13854	13388	8214	8928	13620	14275	6899	6267	9114	8501	7256	6104	7843	8369	6618	5990	6341	5944	5907	6099	8869	9188	6314	5658	5917	6135	4447	4539	5789	6839	5574	5872	4992	5197	7513	7233	8719	9295	6291	5729	8248
445	4412	5189	4864	4446	5087	3867	4221	4134	7162	7218	3843	3407	6502	5838	3757	3113	3833	3500	3916	4132	6749	5129	5144	4730	3728	3743	4592	4372	5021	5070	5514	3679	5151	4992	5231	5057	4105	4223	3775	3665	4350	4282	5446	4671	4705	5503	3468	3470	4300
446	23679	22018	10128	10437	25546	26725	8516	8432	9376	8839	26920	27708	7291	8206	8014	8286	32077	33151	6137	6895	8593	8606	28164	27497	9728	9588	10167	9979	10246	10921	7044	7342	6708	6130	8128	8770	7286	7569	9494	9275	6748	5545	7643	8998	9788	9312	7013	7436	7869
447	3271	2499	2750	3050	2908	3302	2735	3202	3247	3020	3289	3562	3257	2960	3544	3422	4677	4465	4602	4608	3644	3806	2584	2891	3823	3748	4220	4696	2233	2840	3071	2985	1789	1258	3532	3468	1281	2168	3281	3680	1822	1103	3588	3084	3113	2922	3508	3372	4178
448	2577	2994	2741	2369	2904	2826	3100	2387	3892	3457	2081	2529	3060	3024	2928	2913	2313	1956	3263	3724	2535	3882	2841	2568	3231	2963	3302	3338	2572	2445	2549	2603	2466	2005	2078	2306	2266	2205	3403	3561	2537	2477	3374	2779	2412	3120	2753	2686	3070
449	2646	2389	2517	3269	2559	2381	2308	2318	3749	3966	2422	3367	3144	3521	2689	2407	2143	1825	3725	3700	2969	3369	2928	2225	2150	2179	3827	2859	2757	2680	2421	2178	3537	3348	2393	2522	1808	1715	2945	3054	4101	3388	2814	2752	2704	2439	2034	2038	3284
450	22286	20509	5767	6025	9840	10288	6205	5757	16174	14593	5439	5256	16033	15913	5319	5788	4714	4586	6564	6655	11121	10998	17165	15277	7792	6415	8598	8046	5707	5205	7510	7748	65137	49733	7270	6225	7751	7918	6401	6668	74747	55195	8058	10524	5043	6042	6940	6608	7605
451	4831	4269	5577	4629	4920	5055	7445	7036	6552	6224	7731	7602	7328	7132	7075	7619	7445	7548	9548	9087	7200	7188	3879	4318	9741	9835	12717	11854	4729	5158	5911	6906	3651	1971	5770	6737	4219	3277	8060	8557	2604	2688	6956	6648	5426	5764	7252	6814	7622
452	5097	4944	3124	3291	4850	4466	2962	3349	4549	4726	4434	3565	3722	4327	2893	3280	4158	4014	2876	2303	3747	4025	6482	6103	3251	3268	2994	3339	3845	3026	3521	3678	3028	2369	3882	3681	3302	3201	3551	3515	2526	2647	3709	3741	4818	4054	3195	3036	2749
453	6801	6145	4476	5303	4738	3862	4823	4638	6922	7305	3588	4329	6252	6137	3911	3329	4493	3946	4420	4189	6822	7275	6371	5917	4659	4079	5571	5737	4710	4053	4571	4763	11246	9262	5213	5609	5042	4043	4461	4518	11538	9261	6671	6248	5573	5219	4754	4305	5035
454	7565	7820	7335	7541	8458	8176	11746	11368	9244	9813	9755	10733	9716	9284	10963	11071	9426	10232	11311	11360	11457	10372	7495	7536	11643	11590	14541	15342	7710	8094	9795	9352	7404	6455	10229	10404	6912	7701	10401	10561	6909	5457	9921	11305	8768	8664	9840	10208	11647
455	5365	5316	2891	2606	4787	4296	2752	2737	6083	5135	2858	2153	4976	4666	2844	2800	2895	2478	2859	3491	5861	5943	5862	6241	4191	3936	2647	2732	3171	3521	3197	3271	9014	8592	4897	5181	5027	6021	3985	3275	9653	7923	5182	5085	3453	3512	2346	2109	4880
456	1301	1326	1026	1299	1978	1904	1988	2022	1781	1528	1594	1798	2029	2012	2030	1345	2213	2253	2088	1807	1821	2122	1664	1524	1883	1876	2251	2699	1429	1251	1212	2054	895	830	1822	1373	1546	1889	1985	1686	442	886	1797	1913	1507	1182	1994	1760	2422
457	6166	6190	3824	3965	6189	5411	5273	5794	7260	6916	4860	3896	4362	4327	5527	4966	4570	3855	6424	6534	5609	4559	5875	6092	7935	7289	7376	8049	2846	2462	5261	4747	3664	3458	8159	7156	3997	3753	9268	8461	924	1171	5899	5770	4243	4089	4216	5353	5806
458	5388	4693	7955	8139	4239	4319	7957	7932	13966	13763	5356	4980	9599	8859	7957	8324	4482	4047	7825	8332	9558	10348	6180	4817	8097	9166	10292	9806	6629	6502	8869	9132	8376	7117	7031	5393	5479	5571	10652	10041	6289	6837	10107	10636	8350	8082	6556	7701	7746
459	8292	7872	13744	12340	7383	7757	10685	10046	14882	14748	11482	11007	13991	13944	10159	9564	11197	10239	9570	9796	12163	12931	8920	9978	11005	11246	14894	14764	11082	10585	9316	9711	7443	6747	11172	10340	8437	8071	11040	11481	5481	4515	12025	12639	13505	13894	10355	9505	10308
460	83422	77907	87485	85187	93307	94557	123201	115965	97639	98024	113060	114196	110296	107456	126536	122581	122709	120187	139826	135620	124251	126390	84904	82604	116369	116609	164271	162003	89978	90463	90072	94195	59846	58865	114532	110604	76682	75729	110271	109909	58524	57480	117316	115401	99535	100083	110539	112680	134924
461	18104	16615	20997	19845	15425	15891	17046	17109	18626	18742	17616	18513	20751	22323	16405	16380	21924	22444	17330	18043	21058	20898	18738	17558	16319	16104	17622	17662	16338	17003	15849	14751	12441	12611	20389	19675	13909	12806	17683	17619	12880	11439	26526	24731	19402	19485	18339	17548	20477
462	8137	7107	6427	6039	6576	6068	11200	11907	11370	10718	9899	9628	6931	8310	12703	11760	6308	6701	10599	10736	8788	9236	6499	7932	10562	9891	26330	24975	6334	5968	13959	13578	9111	8216	10523	10688	6451	6243	12934	12195	11877	9843	9669	8773	6190	6930	9666	9426	8568
463	67412	65366	72751	71123	76737	79239	100195	98415	85776	86316	97470	97247	98387	93619	104678	103881	98365	100592	108629	103134	108041	106872	72278	72071	92137	89207	141330	144365	73576	73612	81074	80321	54060	51885	97700	101503	66908	64863	95431	91651	52567	53072	107504	105787	87260	88507	101336	101497	111684
464	23516	22580	17615	18403	23421	22455	11211	10999	33890	33509	12614	13830	33356	31653	10901	11939	11517	11254	18358	16517	32164	28889	27815	25796	11607	11173	20525	21320	18699	17549	18967	19131	20806	18909	11074	11754	35597	36565	12413	11586	16031	13496	24819	27004	20154	19976	23429	24226	31369
465	2371	2800	2189	1685	2636	2761	2460	1965	4103	3480	2785	2493	2784	2694	1850	1994	1904	2073	1977	2031	2715	2313	3453	3258	2408	2047	3942	3567	2476	2761	8891	7393	2953	2467	2841	3383	1893	2606	2026	2280	3382	2368	2467	2875	1824	2022	5103	4769	2524
466	5874	6739	4220	5536	5081	5060	5480	5509	9042	9109	4387	4609	5905	6096	6767	6659	4353	3809	6513	6791	7412	7656	6204	5711	6443	7318	7108	7807	6064	5344	5555	5862	5256	5036	5074	5655	4551	4392	7713	8564	7709	5846	6129	6701	5270	5317	4932	4898	6839
467	36968	30809	13746	13392	32178	25920	-4226	-4370	11063	7873	20366	20479	10180	8874	-4017	-3706	33183	29740	68693	67741	165172	155410	39954	33267	-112	-879	180	710	14930	13012	1853	1283	31205	18646	16024	18151	23819	21696	512	245	20823	11032	127822	139828	14578	13808	-524	-33	172233
468	2694	2710	2544	2336	2423	2261	2821	3132	3723	3971	2127	2262	2912	2808	3542	3024	2813	2367	3260	3037	3319	3428	2335	2553	3416	2874	3899	3327	3999	2940	2527	2242	2056	1515	2574	2470	1889	2161	3872	3186	2986	1902	3272	3712	2798	2883	2713	2303	3257
469	1128	1132	1687	1502	2104	1523	2218	2122	2423	2381	2091	1585	2728	2070	3119	2989	2797	2066	2433	2883	2649	2628	1593	1166	3341	3115	4049	3697	3965	2595	2587	2380	1157	909	2563	2290	1537	1168	3140	2635	1553	1105	3014	2754	2348	2228	2321	2201	2855
470	921	584	900	751	1267	811	1605	1875	1681	1661	1186	1202	1427	1973	2104	2981	1481	1425	1787	1456	1633	1481	737	579	1882	1851	1827	2991	1229	1949	1036	911	439	369	1196	1393	923	911	1331	1761	858	246	1379	1612	1216	1102	1349	1323	2389
471	4789	5152	2090	2145	4025	3947	1519	1707	3535	2932	2289	1916	2366	2588	2209	1815	1586	2070	2037	1952	3185	3056	3866	5022	1920	2132	1921	2037	2144	2437	6569	4172	13063	15623	5151	4313	2208	1738	1873	1896	14620	16157	7736	4464	2192	2010	1978	1681	2968
472	9689	8213	10693	9707	10369	9786	3951	3504	10298	9772	7076	6559	10165	10063	4239	4716	11013	10343	3189	3060	5502	4532	9183	8026	4008	3471	5120	5819	15904	13293	4196	3353	6076	5406	4519	3998	5081	4885	3191	4077	6378	5896	3697	3946	10694	10496	4925	4274	4391
473	6705	6998	10041	8962	6610	6310	7906	7314	9480	9209	8041	8334	11938	12305	8252	8944	6610	6581	7513	6926	11402	9904	8443	7919	7178	8100	8191	8585	8329	8786	6226	6450	5029	4847	7904	7857	6221	6298	7422	8198	5525	4793	11583	11455	9921	9858	7380	7925	9558
474	9351103	7952730	12518284	12485938	9696613	8724299	9273403	9099793	13019834	12024808	7382297	7359418	13505545	12676342	10007081	10039377	8316864	7967153	4413979	4274248	10265903	9670712	10834055	9574890	4156326	3990975	7788227	7502923	14966646	13964690	6347268	7163909	4090055	3426040	4675137	5220857	12550064	12415153	4415613	4390386	2849096	2385179	8332585	9084158	13745589	14113616	8523129	8670901	10960516
475	2313	3030	2017	2008	2001	1982	1613	1563	2191	2871	2910	2072	2123	2469	1723	1206	1772	2396	8527	8950	10355	11416	3032	3186	2247	2158	1683	1732	1681	1741	3424	2781	11242	14991	2529	2752	2493	2206	1940	1593	13932	22379	10138	11265	3006	2664	2045	2337	14391
476	5000	5680	4895	4657	4058	4871	3011	3097	7555	6782	3590	3475	7353	8174	3043	3184	3386	2899	3486	3097	5326	6618	6200	6344	3258	2877	3283	2841	4307	4426	6926	4229	13632	16702	4435	3599	4446	4423	3050	2891	12738	19080	6380	5568	4806	4884	2775	2844	6235
477	54807	50711	67422	64539	51664	48190	50725	49473	71227	67731	32631	33210	67251	62780	53196	54057	32378	31132	21808	20283	47967	44464	55151	52877	23275	21807	64135	59299	78633	73389	54744	56254	60392	57294	24703	24934	52088	52512	27044	28374	65076	63903	46691	50240	73903	77439	65723	64214	45043
478	5399	7194	4645	5411	6808	4624	3783	3806	6462	6350	5134	5018	7935	7020	4811	4149	4650	3967	5250	4306	6750	6825	7183	6520	4146	4277	3204	2734	4775	4444	5353	3869	25919	26104	9007	6085	5456	5092	3298	3631	31418	33529	8913	8057	6301	5165	4223	3362	7726
479	42513	35689	53858	53594	44890	37718	42304	42130	62585	57161	32956	33611	59884	59004	46989	44856	37212	38002	21969	22658	45073	45589	46938	44170	19660	20753	35503	36301	69043	60291	30755	31913	22097	18745	25171	24635	54890	56395	23208	22330	17296	15708	40707	43844	62339	62052	37525	40276	49220
480	4573	4751	7684	6905	6511	5756	8629	8836	8943	8963	8489	9387	8617	8096	10214	9995	6990	7601	10121	10057	9278	10068	5118	4470	10399	10222	19858	19801	7554	7079	7897	7379	5183	4445	7435	7589	4749	4921	9257	8976	3973	4484	9966	9234	7853	7212	7958	7961	10698
481	8783	7169	11719	10501	8172	7487	8858	8701	13690	11479	7117	6819	12168	11098	8245	8653	8391	6689	5066	5601	9656	9472	9337	7362	5425	5082	6363	8945	11103	11257	6092	6916	5491	5725	5834	6499	11582	10631	5458	5730	4199	4078	9398	9619	11706	10625	7747	8329	8782
482	1442	1248	1944	2058	1823	1667	2859	2355	2541	2707	2892	3194	2942	2286	3900	3394	3088	3015	3000	3281	3139	3154	1309	1147	2578	2922	8009	7577	1560	1674	2264	2376	1130	980	2989	2519	1219	1448	2579	2311	1034	1401	2715	2672	1954	1844	2505	2145	3623
483	3595	4632	2254	2727	2945	3600	2642	1658	4251	3660	3237	4196	3992	4066	1435	1600	3124	3063	1625	2198	2083	2077	4004	4554	2327	1867	2353	2406	2567	1540	3570	2705	3142	4364	2935	2713	2668	2755	2181	2798	2683	2975	3130	2874	3296	3377	2020	1960	2676
484	9712	11178	9020	9684	6089	6271	8239	8908	15726	16157	6378	7987	11640	11144	8937	9384	4460	6448	8887	9642	12301	13509	10872	12795	9428	9575	11256	10361	8305	7898	10738	10990	13595	13755	9055	8251	5966	6209	12686	13014	15386	14937	13538	13562	9616	10147	7904	7772	10633
485	62913	60819	61130	56435	76037	78360	78136	75421	69217	68175	80237	81435	74302	72373	88841	85292	93149	91832	87287	87128	81200	76797	61047	62834	79302	73596	107969	107557	67139	62332	67434	68394	43334	42650	82580	79415	55961	55802	67921	69608	43103	42365	66597	67464	64302	64737	82284	81382	84819
486	2747	2758	1790	2009	2844	1966	1722	1687	2731	3199	1902	2472	2329	1853	2035	1498	2222	2106	2637	1580	2933	2499	2539	2918	1325	2027	1292	1716	1709	1825	2180	1419	2444	1954	1818	2076	2575	2559	1915	1793	2105	2262	2573	2967	1845	2351	1507	1345	2664
487	3292	3311	3072	3301	2422	2566	2764	3044	5578	5162	2299	2948	3174	3285	3334	2981	1712	2513	2760	2879	3886	4205	3513	3698	2608	2555	3919	3603	3021	2623	3044	2332	3586	3072	3016	2581	2545	2176	3042	3052	4152	3394	3779	4236	3436	3841	2587	2517	3627
488	9715	9356	12724	13712	10041	10043	2816	3217	9448	10284	10958	10657	9090	9160	3369	3652	13421	14534	6212	7018	7896	7486	9400	8760	3485	3498	6105	6204	13904	13248	7064	6679	10459	10088	4707	4653	10163	10148	4036	3764	10821	11010	8160	8154	14865	14260	7417	7483	9509
489	18549	18116	19461	20015	20116	20692	32561	34004	21792	22821	34593	35715	23974	24297	31327	31842	29172	27953	35724	36654	26602	28136	21426	21044	33349	35098	61787	63155	21059	21265	33875	34620	22469	19518	28733	29084	17339	16791	33254	34053	28515	24628	23590	23217	21470	22417	27473	28343	27188
490	2862	2849	2670	2732	4639	4475	3633	3761	3711	3798	3765	4721	3236	3709	5531	5052	6943	5093	5197	5625	5669	4680	2873	3333	5265	5407	11547	12808	3839	5539	5620	4757	3135	3414	5449	4784	3408	3615	5057	5746	3237	3429	3789	3641	4227	5561	5024	4005	5625
491	25244	24027	26553	27100	28190	28672	37597	34812	27999	27110	32974	35266	32736	31568	40067	38535	33249	32471	38745	36789	37075	36142	26435	25433	34308	33689	45183	47470	26268	27284	28871	28382	18170	16447	35260	33897	22475	23002	34480	35723	19699	18520	38027	36543	30159	30609	37950	36484	39344
492	5615	6842	3159	3578	4916	6370	3228	3097	6433	5203	4122	3949	3758	5360	3419	3569	3825	4397	3227	3745	4812	4537	6068	7353	3580	3901	3154	3894	4277	3740	12464	8014	11273	11239	7926	6190	4506	4315	4577	4319	10295	10819	9868	7535	4882	4119	3803	3397	4270
493	16880	15005	20308	19369	18075	18189	23299	22044	19222	19584	23198	22318	25530	25058	24861	26605	20895	21603	25893	24288	25981	24682	18711	18397	21680	21570	27711	26750	18452	18499	19243	19728	13470	12922	24108	22716	15881	15967	22485	23385	14089	13602	25661	26433	22206	22792	22321	23866	27094
494	9037	7842	5128	4984	8120	7290	5183	4433	6399	6116	5035	5878	6354	5724	5329	5637	10026	9139	8041	8563	6095	6278	8148	7648	7232	7214	6146	6566	5371	5104	5476	5514	9496	8106	9021	7737	5388	4393	6448	6714	12810	10014	6401	6558	5713	5601	5125	5173	5627
495	5254	5834	5703	5300	4864	4831	4311	4128	6786	6903	5905	5706	7543	7113	3314	3745	4758	4489	4529	4264	5729	5865	5618	6853	4693	4693	12654	11464	5269	5181	4843	4069	5539	4928	6084	5667	5284	5739	4475	4799	4567	3804	5659	5412	5876	5546	5119	4769	5822
496	3255	4270	3751	3864	2163	2347	3221	4149	5732	5670	2971	3409	4884	5031	4703	4545	2885	2395	4502	4530	4843	4840	3762	3639	4688	4362	4984	4990	3697	3722	3701	3495	3088	2216	4098	3620	2725	3346	4859	4777	4014	3908	3945	4517	3701	3561	3378	3374	4970
497	701	522	785	406	489	740	630	1052	1198	868	4119	3982	1274	903	601	504	805	901	1176	1561	659	874	885	471	754	992	15220	14612	592	329	673	856	350	430	1065	720	411	737	920	1044	401	260	838	856	595	696	980	819	1257
498	2885	2795	2218	2593	2212	2641	2172	3385	3768	3529	3155	2198	3108	4075	2411	3187	2073	2695	2850	3028	2629	3155	3397	2761	2964	3005	3165	2947	2528	3232	1877	1788	2758	2144	2268	2426	2003	3329	2529	2942	2790	2867	3055	3366	2310	2620	2641	2061	3043
499	12034	11560	12630	12886	14329	14550	16331	16889	20734	20826	14792	13969	17910	16224	17290	17102	12235	12184	16064	16497	18910	19918	14713	14933	15978	16628	16551	16889	14961	16361	14543	15032	9681	7953	13428	13798	12721	13494	18597	17971	10415	9834	16509	18559	16412	16467	15278	16100	19362
500	3518	3344	3237	2893	3587	3690	6784	7502	4246	3845	7667	8534	4767	4309	7394	7816	4976	5690	9717	9293	4909	4921	3354	3351	8994	9227	15133	15184	3153	2913	7177	7712	2825	2795	4873	4482	3114	2735	9514	8972	2919	3271	5303	5008	2952	3266	5507	4489	5960
501	1019	757	670	607	1296	1239	939	1028	928	864	1412	1328	1469	1336	1627	1770	1276	1270	1807	1413	1419	1410	971	963	1432	1951	2517	2424	847	886	1143	1138	740	717	1135	1258	643	869	1138	1199	722	825	1254	1049	996	931	1267	1633	1278
502	3352	2823	3551	3146	3258	3368	2602	3474	4501	4796	2660	2910	3689	3729	2856	3457	3110	2498	2605	2133	4163	3573	3130	3528	2636	2430	3151	3289	3260	3440	3078	2582	3771	3056	3077	2734	2933	2905	2262	2391	2653	2432	4540	4457	2868	3023	2634	3019	4299
503	105757	96541	32998	33441	105384	99265	24682	24635	131162	121809	54633	56009	131978	126649	24304	24336	75238	71081	64417	65249	145692	137344	105451	96226	34438	34382	14504	14361	36577	34654	14409	13880	44796	37216	42710	46651	57639	55847	37129	37895	35720	28133	112548	132431	31426	33308	12172	12302	148918
504	1988	2281	2026	1578	1814	2146	1601	1391	2558	2746	1148	1280	1936	1752	1109	1273	1448	1222	1697	1548	1938	1517	2129	2519	1240	1870	1790	2156	2352	1808	2365	1951	4310	3020	1785	1859	1438	1471	1570	1661	3069	2980	2986	2310	1224	2191	1760	3034	1929
505	6450	6292	4540	3932	5619	5235	3849	3772	7425	7846	4550	3995	7047	6544	3545	3757	4073	4614	5619	5764	11150	9281	6774	6147	5257	5734	6013	6293	4863	4230	5519	4530	7089	5543	7877	5891	5570	5028	4865	5025	6468	6151	13888	10557	4707	3855	3746	5458	8647
506	6684	5727	5537	5023	4882	5005	5342	5362	8331	7867	4482	4838	6421	6517	5354	5307	4553	4435	5542	5061	7754	7448	5921	6311	5017	4892	7658	6853	6099	5696	5267	5041	7321	5294	5332	5014	4275	4376	5363	5336	7046	7200	8017	7335	5508	5467	4935	5718	6365
507	3546	3301	2459	2609	3477	4596	4831	5454	3423	3082	4181	5022	3641	3129	4785	5310	3418	3368	5183	4525	4091	3242	3802	4084	4406	4659	5396	6202	2991	2913	3919	3728	3142	2530	4238	4306	2473	2469	3869	4592	3012	2948	4602	3853	2950	2976	3719	4142	4797
508	71359	62470	11600	11930	71253	70404	5921	5277	65809	62867	8937	9397	60001	59316	4502	5770	10997	9533	29557	25752	39901	37264	55405	51932	12111	11284	5869	7186	14199	14299	3756	3704	12624	12352	4611	4530	26447	26304	13448	13484	8491	7752	31533	33265	15515	16046	3994	4659	37407
509	2944	3493	4227	3781	3161	2830	3616	3610	4543	4173	3257	3302	3958	3934	4115	4200	2371	3054	4197	4049	3828	3602	3816	3021	4725	4001	5961	4855	3528	3232	3865	2973	2289	2093	3871	3645	2567	3527	4492	4506	2802	2283	4614	3534	4713	3820	3488	3075	4274
510	4067	4329	3539	3560	3643	3258	2515	2983	5910	4963	2617	2842	4042	5084	2496	2838	1969	2371	2696	2351	3805	3832	3644	4403	2029	3378	3977	3342	3632	3066	2994	3609	4800	4169	3534	2903	2485	3496	2706	2616	5283	3505	4418	4421	3346	3970	2950	2590	2850
511	1170	1275	1251	1330	1523	1501	1760	1860	1682	1988	1799	2019	1499	1883	2103	2465	1863	1955	2182	1957	2035	1688	1096	1194	1692	1724	3840	3963	1428	1619	1629	2201	1253	1149	2111	2423	1313	1122	1989	1700	1065	1112	2255	2033	1590	1889	1773	1872	1873
512	2466	2764	1058	984	4433	4596	2734	2762	3374	3490	3632	4315	3237	3475	3693	3430	4888	5155	6166	5979	4962	6225	3570	3415	3845	3567	4811	5037	2055	2496	3247	3211	1863	1668	3213	3490	3346	3555	3716	3805	1473	1857	5368	5088	2308	3037	3892	4327	9496
513	6382	6646	7399	7228	6992	6484	6354	6836	9003	9207	7760	7825	7441	8105	6939	7325	7035	7627	7334	8154	8991	8397	6871	6273	6381	6794	6956	7018	6622	6690	6710	6534	6329	6336	6667	6531	4953	5129	6736	6899	7405	6931	8099	7681	6683	6444	7074	6983	7271
514	6137	6074	5445	5468	8953	9321	10837	10716	8957	9049	8488	9763	7522	8200	13055	11050	9976	8070	13114	13818	8704	7545	6697	5497	13804	11388	18066	18416	7156	6549	8901	8715	3996	4260	10242	9852	6192	6309	11327	10838	4161	3472	8269	8304	7707	7716	11069	10839	10802
515	4246	4025	3978	3368	3835	4150	2753	3141	5059	5861	3917	3233	5481	4355	2833	2783	3275	2788	3423	2987	4940	4468	4472	3961	3641	3693	2876	2740	3424	3083	3227	3044	4243	3448	3705	3624	4395	4609	4250	3889	4204	3945	4889	5718	4063	3865	3309	3282	3780
516	1866	1683	1173	1763	2594	2566	1013	974	1883	1799	2537	3568	2608	2398	1766	1220	2853	2415	5426	4863	3153	3208	2546	2152	3102	2773	3672	3933	1565	1678	1858	2438	1497	1500	1874	1729	3465	2321	1798	2115	1610	1611	2284	2486	2071	1810	2670	2627	6185
517	6628	6603	3140	2708	4045	3725	2084	1913	5328	5612	2295	2155	3430	3586	1887	2170	2131	2727	2342	2478	3355	3851	4593	5543	2890	2256	3008	2905	4301	3964	4747	3488	11551	12348	3348	3073	3377	2292	2304	2578	10835	10278	4416	4082	3681	2886	2295	2461	2925
518	6052	6008	6311	6033	6223	6974	9177	8308	8458	8138	9044	8749	8807	8999	9811	10224	9166	7998	9456	10170	9237	9764	6885	6020	9554	10370	11414	12167	6442	6684	7422	7513	5581	6103	8152	8675	6292	6126	9668	8910	6936	6663	8853	8970	7457	7669	8877	9721	11229
519	10080	10258	12063	12437	10807	10434	14423	13316	13132	13034	13306	12318	15301	15533	15497	14814	11433	11832	14339	14134	17595	16983	11523	11523	13856	14307	16409	16626	12589	12642	11282	11759	9752	9136	12850	13374	10699	10982	13513	13898	10392	9646	16298	16743	13695	14476	13921	14114	17362
520	9889	9085	13546	13353	8975	9791	14806	15257	31738	28072	14591	15350	17103	17627	18670	17758	7972	8589	14077	15140	22168	21694	10109	9873	16605	15867	53525	54260	16060	15754	12013	12272	8256	5993	9384	9647	11006	11333	23070	21957	10077	9152	18387	18519	15913	15048	12494	11939	19996
521	5688	5414	3259	3969	3334	3437	3839	4289	6114	5187	3967	3641	6660	6007	5258	6147	3628	3710	5910	4848	6512	6127	5338	4828	5268	5207	7018	7128	3782	3961	3944	4441	5592	4208	4987	4660	3608	3430	5519	5250	7145	6938	4918	5511	4769	4045	4802	3784	5586
522	2829	2131	2854	2356	2365	2394	3520	3473	4365	4446	2451	1852	4346	3289	4135	4140	2064	1880	3890	3552	4531	4129	3405	3132	3963	3811	4133	4523	3011	3027	2749	2840	1576	1265	2411	2730	2160	2763	4508	4381	2519	2217	3357	3475	3660	2729	2746	3252	4111
523	2871	2446	1972	1786	3648	3019	7682	7006	3843	3499	7030	8410	5123	4238	9343	9762	5656	6250	6321	6070	5213	5517	2814	2573	10148	11347	6982	7363	2296	2190	6701	6824	3574	3319	3049	3731	2146	2283	10430	9813	4726	4193	4236	4870	2366	2073	9893	9848	5788
524	707296	615425	29900	32144	900852	802497	51264	50011	128378	120157	18546	18157	132958	133756	54528	52320	16253	16767	33958	34298	71567	67588	738876	668349	43496	42736	17797	16229	34031	30474	16340	15247	41539	34779	17818	18086	64872	66215	41627	42137	34698	29950	66688	70153	32460	31480	16997	16501	78354
525	1265	1138	1215	1053	1596	1198	1825	2237	1372	1304	2113	1803	1625	1537	1838	2203	1560	1616	1940	2186	1704	1868	1225	1202	2133	2110	2852	3562	1501	1676	1402	1567	925	783	1644	1933	1343	1280	2253	1803	1033	600	1648	1625	1540	2205	1645	1858	2004
526	17634	17695	8675	9698	13655	12892	8508	9309	13848	13887	11164	11925	12075	11445	8089	10022	12280	11785	5119	5953	11451	11570	16496	15978	9770	8272	11727	10882	9681	10133	6160	7702	14223	11736	7908	7600	8150	8763	9837	8967	16179	12459	10880	12548	10335	10177	7892	7808	12151
527	775	1309	679	538	768	1090	377	407	453	598	555	319	479	678	801	787	70	191	196	104	338	545	419	1009	243	391	-77	288	331	975	4919	1636	14665	22025	3038	800	426	352	196	184	14442	18302	2906	1069	783	733	358	78	105
528	2404	2833	1728	2096	2761	1813	1364	1013	2436	2782	2051	2320	1760	2726	2062	1392	2072	1679	1630	1739	2379	1972	2346	2940	1465	1660	1714	1709	2540	2234	2176	2145	4792	4842	2527	3021	2321	2264	1328	1860	5276	4717	3607	2622	1875	2537	1616	2006	1738
529	3199	3752	2097	1830	2856	2332	1684	1818	4802	5018	2005	2005	5402	6237	2149	2090	1840	1178	1484	1722	2289	3255	3207	3430	1857	2164	2683	2424	2212	2157	3305	2536	2939	2847	2308	1697	2329	2012	2402	2406	3219	2392	2778	2898	1641	2148	1812	2417	2397
530	9462	8154	4716	4694	8922	9178	3299	3083	7347	7053	4499	5490	6302	6183	3104	3630	5048	5500	6067	6373	8425	9843	9611	9199	6152	5438	5628	5948	5324	5088	5885	5496	5597	4547	7068	7057	8093	7819	6238	6867	4643	5181	11044	11136	5406	5209	4421	4034	9440
531	27366	21776	110322	106559	32692	27752	91075	82118	72528	69282	99436	89891	75656	75309	99171	88842	98570	82463	57374	53028	81121	74864	35655	28778	70134	61766	90086	70310	153583	129625	71556	70668	28878	28069	33328	33656	55080	53522	64691	59505	25888	24814	63099	64028	134045	125343	91402	80278	84376
532	15748	14426	12105	13877	20985	21702	19249	17790	16511	16039	18790	19621	16872	16995	21920	21360	21715	22541	23869	21911	20013	19510	15636	14594	20340	21160	28089	28452	15131	15300	16170	17584	11918	10318	19612	19138	14611	14296	18736	19152	11541	10229	18442	17330	15750	15559	21531	22276	26617
533	1287	1385	1353	1138	1603	1549	3006	2966	1744	1461	2936	3071	2468	2616	2401	2534	1650	2261	2358	2398	1845	1687	1566	1583	2415	2431	6181	5540	1416	1581	2232	2091	1412	1560	1640	1655	1282	1485	2141	2498	1710	1408	1520	1650	1646	1324	2169	1981	2077
534	1951	1803	1228	1376	2705	3303	3040	2849	3093	3329	2821	2775	3180	3368	3563	3710	3896	3457	2843	3438	3954	3124	2282	2351	3068	3129	4482	4840	1931	1770	2652	2579	1645	1043	2343	2857	1822	2429	3231	2767	1028	1059	3309	3049	2238	2462	2871	3403	4883
535	175721	168345	77842	78615	104892	102955	74918	77617	94573	88288	63197	62425	86366	83723	79222	78625	58818	56767	98103	89360	134690	136337	170136	163011	113163	110163	106463	107369	104652	95969	104710	104415	414382	371175	79851	83286	97805	98062	98417	93347	452017	405582	102183	99140	70926	71930	82484	86552	84441
536	2414	2393	2411	2509	2589	2324	3243	3599	2772	2699	3649	3810	3252	3199	3404	3400	3211	3462	4441	4185	3601	3293	2136	2882	3844	4214	4156	4167	3067	2504	2750	3191	1141	1409	3188	3416	2503	2616	3461	3270	1514	1413	2773	2842	3190	2359	3806	3845	3834
537	3476	4249	2566	2601	3411	3677	2126	2505	3334	3099	2710	3406	2743	2715	2619	3093	2791	3099	2486	2424	2524	2590	3496	3417	2467	2870	2971	3273	2329	2213	3361	3104	3709	4153	3689	3232	2768	2797	3120	2522	4012	4492	3498	3935	3023	2607	2874	2692	2454
538	119	515	943	443	690	587	446	569	655	478	903	707	473	341	722	966	586	369	533	937	608	598	481	321	554	482	731	719	1093	748	734	516	309	46	390	296	436	313	358	557	144	156	428	483	770	831	669	559	945
539	5635	6307	5955	5595	4407	5804	5769	5240	10520	9232	5254	4902	6805	6721	6059	6319	3559	4289	5618	5745	6903	6070	6234	6363	4890	4677	9683	9717	6445	5531	5851	5006	7995	6399	4576	5388	4644	4323	5964	6505	9410	9282	7114	7096	5728	5229	4975	5337	6573
540	806	657	440	911	1681	1499	1534	1363	1285	1462	1554	1431	1589	1595	1729	2159	1484	1383	1923	2160	1355	1954	1309	1227	2592	1693	2148	2546	964	1115	1596	1439	381	659	1209	1136	691	698	1788	1739	511	514	1648	1752	1166	1115	2141	1495	2276
541	108038	97857	15706	14572	106245	102548	10584	10476	84676	86141	12160	12212	105438	101250	11410	10523	8614	8388	8316	7556	16018	15998	59513	57528	10864	10712	6195	6080	13466	14578	5405	6572	6404	7280	4392	4409	9063	9661	9380	10326	6855	7600	17189	19041	14253	16064	8618	8256	20066
542	13024	11993	12254	14338	14391	13822	13741	12710	19207	17224	8499	8648	19076	15502	15325	16599	3311	3405	6726	6010	12405	12328	14609	12575	6245	8211	50744	51376	14692	12809	6152	6572	7591	5845	5574	6641	20085	19139	10249	9578	6479	4814	14697	15431	15977	17014	12471	14168	14928
543	1230	1428	1498	1925	1614	1409	2747	2365	2596	3448	2145	2574	2790	3056	3109	3435	1495	2244	3272	2349	2621	2653	1901	1587	2864	2690	3433	3810	2638	1840	2370	1789	1111	706	2229	2196	1593	1588	2444	2657	1068	1204	2763	2462	2272	2412	2265	2656	2699
544	927	1034	1926	1703	1227	1061	2082	1594	1503	1884	1606	1835	1949	1578	2307	1731	1735	1563	1733	1396	1562	1940	899	954	1921	1885	3047	2291	1235	1595	1158	1428	2350	681	1842	2044	1328	1345	2133	1670	860	505	1793	1515	1484	1689	1912	1496	2127
545	522	339	1319	1764	1575	1618	3610	3643	2439	2008	4151	4522	2322	2196	5262	4025	4878	4508	4485	3543	3123	3324	1168	1277	4266	3993	5048	4047	2259	2709	2475	3001	1844	764	3234	2598	1328	1682	3692	3540	1091	557	3641	2815	2465	2655	3814	3763	4978
546	4047	4110	4862	5065	4190	3462	4671	5141	5598	5185	3422	4108	5131	5766	4334	4653	3905	4419	4824	4835	5585	5433	5086	3957	4157	4604	4911	5268	5049	4184	3957	3370	4362	3401	4406	4656	2967	2959	4842	4946	3858	2895	5215	5136	5049	4638	4049	4546	5933
547	2853	3190	3877	4391	3839	4409	5428	5922	5490	5895	4658	4498	8037	8251	6654	6476	4721	4742	7636	6803	6770	6428	4230	4479	7062	7113	8350	9193	6483	6205	6848	7321	4859	4184	6582	6723	4597	4455	8075	7401	4874	4062	7675	8179	7071	6231	6426	6962	10500
548	16493	16230	9975	10231	23368	25112	19243	15883	11761	11958	16094	16910	12840	12596	20144	18734	20013	19142	26231	24924	16217	16537	19737	18366	21657	20298	28399	29200	13331	12403	13415	13458	9183	8178	18012	18511	11811	11003	16252	17297	8784	6464	14187	15748	13546	13067	18290	18069	20300
549	3181	3855	3929	4211	2930	2378	4175	2935	4489	3476	2544	3019	2642	3346	3787	3498	3259	2877	2503	1982	4175	3696	3471	3782	2191	2970	2862	2776	4789	4067	4968	4458	20646	18117	4190	4296	4029	3491	2537	2903	24200	22078	4468	4237	4365	3635	3109	2874	2791
550	3350	2641	4308	3660	3641	3999	5488	6014	5529	6029	4849	4614	6115	6761	7794	7661	3989	3872	7471	7324	5575	5710	2936	3396	6310	6718	8474	8130	4454	4872	6743	5854	4646	4198	5376	5566	3674	3360	6841	6531	5279	3575	4798	5407	4171	3760	5578	5042	6062
551	1349	1362	2033	1772	1678	1798	2584	2210	2350	1933	2433	2661	2238	2716	3325	3322	2349	2176	2976	2646	2673	2976	1293	1171	2832	2982	6070	5022	2323	2092	1633	2409	1543	980	2522	2805	1500	1531	2452	2741	1651	1888	2423	2253	1832	1930	2444	2494	2922
552	5953	5782	3993	4389	3331	3044	2635	2765	5661	5872	2029	2721	4537	4410	3428	2776	2101	2576	3446	3247	4605	4770	4186	2774	3317	3454	4611	4306	5016	4802	3348	2910	4869	3815	3128	3118	3253	2975	3868	3745	6324	5406	4125	4798	4443	4049	3057	2643	4045
553	3799	3858	5014	4422	4284	4170	7186	7915	7180	6948	5539	4850	6905	7460	8722	8560	3979	4359	7469	7230	6204	6285	3465	3896	8711	8614	9902	10041	5662	5777	6413	6464	4406	3924	5691	5217	4687	4256	7416	8359	5610	4143	6929	7166	5225	5556	6268	6033	7315
554	1445	1692	1961	1806	1992	1966	2639	2957	2749	2772	2452	2208	2908	3104	3190	4168	2030	2044	3343	3653	2052	2693	1211	1312	2928	3365	5058	4882	2372	2537	2368	2426	980	1141	2388	2497	1976	1863	3423	3182	2027	1040	2429	2374	1779	2052	2482	3111	3029
555	4939	5359	5633	5558	7434	6630	6860	6833	6041	6014	8265	7767	6054	6244	8912	9015	8668	8102	10456	10119	6744	6540	5634	5654	9577	9358	10624	10807	5338	6021	6770	6224	3387	3712	8268	8062	5099	5265	8096	7725	4172	3034	6372	6559	5700	7030	7986	7927	8828
556	4655	4933	8356	8694	4808	5010	4678	5170	12002	10537	8878	7712	5984	6438	4453	4966	7529	6538	4266	4086	5500	5433	6213	5149	6108	5726	6909	6788	9759	10256	4490	4507	10008	9143	5245	5005	7487	7111	5475	5855	12319	11906	4812	5157	8758	8400	4152	4743	6325
557	12983	11518	3268	3826	5796	6455	5497	5937	6052	7660	4957	4386	5270	5009	5089	5327	3446	3488	6084	6427	7271	6136	10912	11080	6146	6953	8993	7613	3557	3673	5901	5129	5343	4454	4147	5279	4439	4801	5475	5322	6549	4830	4837	5436	3459	3468	4291	4743	5001
558	719	1302	1200	1526	1449	1523	1522	2295	1896	3610	1933	1595	1527	1459	1567	1693	1717	1589	2195	1926	976	1653	1159	809	2356	2147	2400	2073	1487	1047	1040	1030	682	361	1527	1245	905	1234	1756	1407	54	277	1667	1549	742	1630	1596	1081	1575
559	2806	3220	4704	3877	3636	3713	5944	5554	5710	6142	4366	4245	5744	5967	6267	6487	3279	3753	5894	5067	6262	5864	3881	4260	5728	5400	6204	5823	4737	4641	3915	3505	2555	1703	4146	4470	3536	3274	5735	6481	2655	2561	6193	5962	4827	4586	5538	4753	7678
560	2952	3401	2752	2315	3492	3831	3434	3276	3208	3921	3775	3714	3294	3869	4251	4689	2337	2383	4185	3916	3966	5192	3864	4813	4913	5266	5085	4330	1662	1957	3585	4549	2966	3144	2884	2998	3530	2600	4050	4172	3302	3051	5506	4886	2806	2722	5351	5020	5287
561	3641	3327	3527	3917	4524	4113	5858	6069	4706	5210	4993	6090	5205	5434	6082	6704	4324	4656	6907	6356	5260	5855	3825	3312	6168	6689	7677	7696	4594	4544	4478	4855	2706	2782	4929	5685	3464	3927	5661	5347	2831	3163	5786	5798	4285	4393	6203	6269	6577
562	4055	4001	2203	2326	2658	2533	3390	3266	3664	3885	2157	2391	2394	3315	3931	3910	1532	1576	3057	3545	4223	4273	3728	2877	4411	3989	4316	4502	2792	2612	2738	2784	2061	1425	1770	2183	2154	1935	4130	3522	2742	2258	2980	3422	2144	2596	2667	2512	4098
563	4992	3747	3126	3881	4630	4067	2984	3597	5801	6847	2538	2513	7015	6954	2599	2404	2126	2658	3415	3959	5747	5344	4776	4255	3147	3038	4628	3589	3113	3544	3293	2793	5027	3849	2788	2794	4056	4071	3188	3160	4771	4242	5380	5305	3917	3701	3162	2762	4103
564	5180	5314	5387	5558	3763	3605	5091	4865	8145	7824	4563	4486	5367	6660	4816	4367	3654	4209	5247	5469	6213	7659	5194	5060	4862	5117	6387	7271	4695	4407	4772	4795	6428	5759	4331	4306	3657	3931	5062	5298	8410	6700	6599	6452	5580	5514	3649	4019	5078
565	1839	1892	1303	1172	1836	1587	3316	3302	7277	6987	2731	3203	7321	7448	4046	3763	2345	2569	3749	4536	3547	3389	2005	1848	5694	4579	5186	4411	1526	1427	4135	3737	1859	1961	2764	2881	2235	2680	4193	4385	2218	1730	3402	3340	1531	1820	5171	4571	4619
566	4059	4789	7108	6875	3805	3785	3508	3756	6403	6036	3491	3249	6682	7008	3832	3921	2957	3022	4327	4338	5912	6245	5081	5294	3649	3672	4173	4217	4793	5808	4741	4268	5063	4518	4421	4774	4320	5398	3737	3544	4839	4544	7485	7448	7300	6381	4170	3905	4762
567	4452	4676	2658	2778	2924	3751	4409	3609	4356	5003	3591	3386	3764	4395	4599	5347	2544	2517	3731	3439	4344	4167	3714	4374	4660	4228	4255	4195	2949	3071	2949	3018	3333	3268	2708	2537	3001	2769	4605	4590	4435	3134	4595	4705	3006	2973	3856	3380	3719
568	4319	4669	3199	3329	2836	3447	2451	2594	4557	3954	2670	2907	4432	3667	2536	2542	2250	2474	2728	2645	4163	4102	4128	3502	2669	2977	3391	3349	3547	3543	3245	3086	4165	3724	3681	3552	3317	3414	3073	3136	5165	4285	4453	4731	3349	3563	2681	2856	3247
569	4352	5047	4800	4290	4821	4556	3374	3731	10956	10937	3267	3375	9306	9500	3419	4057	2920	3323	4524	4152	7131	8506	6233	5847	3988	3850	5775	5874	4441	4033	3826	4051	7009	6911	4714	4197	4360	4017	4330	3847	10356	8382	8697	7302	4729	5212	3798	3551	8350
570	3209	3609	3761	3953	3090	4205	5447	4716	5321	4809	3395	4161	5000	5090	6119	5945	3095	4349	5004	5565	5570	5227	3802	3935	5566	6220	5961	6455	4357	4509	4509	4405	2616	2211	4969	4650	3638	2824	4665	5694	3326	2616	5272	5469	3574	4343	4289	4287	5431
571	778	749	493	751	1399	1129	2317	2508	1776	1681	1805	1936	1945	2336	2322	2602	1439	1234	2453	2234	2007	1627	1112	1327	3633	3424	3584	4333	1067	1002	2479	2588	959	1027	1323	1493	1601	1207	3183	3465	988	768	1698	1924	1559	1164	4365	3784	2297
572	8625	10094	4625	4499	4718	5723	5048	4614	9933	10041	2910	3515	6664	6442	5113	5613	2740	2821	4832	4437	7752	7293	8225	9288	4775	4585	5672	5561	4723	4867	5298	4523	47529	46528	4585	4106	4035	3239	6232	5928	62088	76855	7804	7162	5270	5522	4688	4446	6916
573	1238	1022	1634	1382	1251	1284	2077	1204	1527	1514	1837	1388	2004	1276	2127	1926	2046	1811	2352	2153	1725	1496	1004	924	3055	2854	4408	4120	1454	1119	1640	1594	1200	825	1253	1233	1379	1278	2196	2022	985	717	1697	1791	1122	1485	2270	1807	1934
574	5657	5250	5744	6184	4543	4702	6247	6116	9494	9133	6149	5977	8674	7459	7835	8020	6143	5291	7121	7834	8568	8575	5091	5784	6922	6341	9496	9751	6561	6720	5619	6060	4964	5156	6389	7120	4955	5053	7274	7136	6142	5175	7623	7678	6467	7112	6096	7071	7735
575	3178	2461	2960	3141	2813	2822	3868	4189	4819	4304	3347	3883	4513	4176	4176	4460	3723	3584	4149	3883	4518	4592	2742	3202	3782	4584	4760	5621	3131	3931	3536	3095	1818	2258	3684	4440	2627	2643	4136	4226	2587	1775	3963	3303	3393	3953	3620	3626	5038
576	5068	5712	5318	5816	4689	5619	6068	6233	6157	6855	7452	7229	6428	6899	6384	5567	5393	5820	5966	6124	6122	5978	5969	6201	5457	6265	6361	6682	4423	5306	5569	5090	4056	4053	5567	6442	4199	5140	5143	5577	4682	4230	5508	6409	6344	7028	5971	6168	6192
577	7318	7547	6300	6225	6349	6064	6783	7092	8133	8427	5937	5765	10110	9813	7858	7551	5806	5614	8652	7341	8616	8615	6803	6283	7987	6522	8851	8480	7653	7270	6483	7194	8832	7618	7087	7712	4698	5293	7261	7306	9572	7567	9271	8840	6830	6389	7478	7549	8741
578	2404	2966	2848	2656	2812	2306	4233	4098	3578	3737	2942	3283	3583	2854	4906	4775	2884	3183	5261	3839	3800	3702	2290	1809	5280	3879	4898	5035	3339	2745	3104	3924	2288	2026	3263	3369	2349	2794	4496	5201	2590	2401	3809	3226	2935	2849	3348	3059	4122
579	3159	4009	3819	3750	3369	3578	3953	3859	4045	4105	4168	4674	3848	3429	4043	3580	3499	3050	5489	4261	4758	4614	2884	2901	4571	4016	3338	3456	3301	3350	2646	3531	2129	1719	3362	2913	3149	3527	3316	4549	1937	1560	4959	4068	3974	4034	3526	3861	5336
580	2574	2290	2371	2622	3255	2654	1612	1619	3958	3600	2346	2431	3757	3168	1665	1594	2319	3248	2724	2719	4283	3768	2522	2544	2148	1548	2964	2671	2782	2195	1858	2158	4101	3480	3442	3378	2720	2679	1924	1503	3348	2769	4372	3878	2512	2686	1930	2036	3210
581	3788	3758	2357	2993	3995	3661	2096	1884	4978	5188	3399	2736	4710	4077	2113	2453	2371	2793	2661	3163	4181	3236	3946	3434	3279	2629	4309	3799	3155	2351	2596	2665	4579	4033	2144	2762	2766	2663	2618	2651	4593	3698	3825	3380	2875	2630	2800	2163	2961
582	3544	4250	5774	5431	5293	4172	6658	6861	8138	8852	6785	6396	10447	11704	8037	8328	4662	5561	8524	8447	8620	7714	4287	4251	8184	7699	10814	12763	5842	6722	8039	8449	4111	3122	6703	6622	4294	4946	8570	8840	4675	4448	7462	8451	5706	5544	7524	7472	8011
583	1704	1873	2365	2294	2664	2265	3489	3015	3403	3523	3605	2688	3766	3472	3509	3593	2234	2489	3951	4111	3951	3436	2396	2355	3534	3834	5001	5827	3034	3081	2932	3191	1965	2149	3296	2691	1891	1749	3184	3894	2600	2137	2852	3162	2942	2848	3219	3276	2840
584	2517	2777	3524	4093	3502	2580	4975	5004	6484	6036	4445	4303	5037	5580	6114	5801	3085	3154	5843	5924	6202	5293	2439	2294	5740	5166	6762	8131	4353	4178	4256	4647	2633	2790	3678	3889	2883	2959	5827	5096	3259	2615	4224	4918	4639	4565	3794	4831	5549
585	8141	8512	4030	4085	13218	12631	5131	5235	14365	15132	11689	12131	21897	20300	8184	7896	12228	12399	17271	17417	24064	21182	8416	7326	12669	11434	5793	6396	4954	4054	5547	5641	5504	5858	6128	6033	9785	9467	10126	9928	5805	5790	17135	14337	6014	4760	9259	8897	39644
586	16145	17324	23212	22775	11717	15441	16630	17700	20488	21817	15115	15383	17968	21088	21640	18982	10275	12336	7789	8526	14334	16277	19439	20446	7781	8808	7115	7159	15618	16826	19641	18907	8217	8284	14193	14047	17575	15717	8961	8590	7579	7657	24655	23700	25882	26294	16498	17516	15993
587	3126	3256	3605	3232	2775	3278	2562	2450	3946	3612	2889	2903	2639	3623	3156	3113	2715	2511	2138	2232	3515	3361	3397	2890	1761	2212	2371	1851	2485	2386	2671	2730	3515	3377	2812	2965	2926	3187	2239	2024	4212	3808	4645	4475	3113	3353	2410	2657	3370
588	15456	15128	15589	15607	12274	13094	10724	10697	13482	15423	9811	9685	16817	17957	9778	10557	8253	8045	9677	9045	17231	15252	16858	16532	7626	7872	10642	10571	13025	12854	9991	9757	30820	30969	10873	11535	11730	10995	10117	9919	28888	23914	18079	19876	15101	15963	10180	9489	13161
589	3282	3273	4819	4529	4073	4693	7728	7289	9953	9512	9762	9729	6507	6919	9159	8783	3413	3885	7178	6576	6327	8220	3872	3354	7040	7892	36192	35643	5307	6244	6390	6450	3336	2824	4427	4989	4302	4183	7602	7598	4646	3493	7712	6553	5061	4652	6396	5731	8574
590	3525	2459	4104	3059	3346	3233	6248	5110	4478	4775	4647	3790	3862	4370	5977	6371	3034	2993	6246	5443	4978	4094	3877	2746	5890	6867	9730	9439	3534	3713	6239	5742	4467	5023	6378	5723	3230	2695	5581	5584	5359	6322	5836	5216	4037	3774	4650	4920	4825
591	15051	13614	13734	14571	22112	20352	19460	17536	16301	17315	20757	19838	20590	19773	19772	20581	17675	16761	26368	24582	21232	19494	15534	14972	23431	22407	24474	24257	14915	14578	16316	17166	11433	10443	19764	18271	15258	13827	20836	19803	10659	10697	16109	15015	17710	17469	22803	22463	32445
592	3116	3290	2533	2698	2596	3038	4361	5056	3406	3214	2977	2527	2635	3178	4196	4382	4267	2843	4132	4427	3215	2666	2835	3310	5542	5510	6359	5783	2510	2891	3698	4296	1874	1119	4385	4000	3412	2776	4597	5043	2097	1621	3076	2976	2888	2915	4131	4284	3056
593	3343	3210	5468	5341	4273	3509	6938	7332	8938	9841	4835	5058	6874	7443	9135	9660	3139	3621	7188	8244	8764	8495	4200	3962	8165	8630	8647	8677	6945	6939	6329	6612	3551	3126	4578	4415	3829	4034	8655	9644	4482	3706	7239	7159	5467	5838	5815	6224	8665
594	2258	2127	2366	2441	2567	2228	3340	3331	3941	3325	3237	2910	3043	3413	4799	4096	3062	3325	4323	4185	3497	3704	2696	2339	4002	3976	4487	4655	2586	3405	3690	3346	2182	1545	3891	3168	1801	2535	4155	3769	2163	2024	3206	3844	2548	2939	3296	3674	4045
595	3207	3161	3111	3008	2395	2451	2344	2438	4040	4772	1979	2144	2562	3303	2190	2504	1550	1677	2976	2410	3811	3560	2887	3347	2657	3198	3217	3918	2620	2998	2747	3065	4549	3721	2515	2560	2971	2239	3684	3929	4555	3405	3909	3653	3486	3408	2191	2449	3014
596	5340	4845	9761	10757	4841	4905	8592	9206	17621	17691	7261	6786	11537	11442	10168	10498	4434	4283	10511	11959	14212	14867	6542	5897	10157	9668	26838	27033	10778	10156	52633	40919	7295	6187	5079	5222	5615	5571	13172	12592	10258	7844	12424	13375	11059	11465	32890	33790	11788
597	3248	3677	5679	5431	4787	4917	4606	5060	8051	8685	4770	4314	5876	7040	5528	6078	3618	3716	6171	6109	7207	6759	5066	4779	5265	5579	10570	9914	5530	5116	13084	11340	4642	4181	4651	4880	3579	3683	5862	6097	6508	4970	6966	7344	5756	5261	11338	11542	5712
598	2045	1525	1754	1898	2814	3495	2373	2497	2939	2759	2267	2280	2808	2783	3406	3812	2274	2209	3767	3816	3481	2806	2422	1932	3398	2941	3166	3571	2132	2324	2284	2562	1526	1724	3150	2774	2327	2069	2931	3267	2222	1444	2984	2519	2643	2134	2907	2508	3430
599	4753	4391	4215	4691	4535	4688	5976	6463	8910	9175	4505	4358	6353	6965	7341	7544	4961	4628	7022	6401	7233	8008	3875	3330	7742	6974	6998	7096	5087	5262	4740	5206	3981	3789	4860	5789	4226	3932	7552	6773	4864	4141	7228	7179	4863	5093	5354	5743	8213
600	1353	1246	1875	1089	1818	1726	2619	2169	3233	3192	3457	3222	3447	2787	3727	3057	2733	2011	3184	3182	2548	3089	1214	1105	3513	2904	10796	10999	2458	2183	2268	2428	1225	1007	2038	2362	2363	1325	2571	2771	1218	1012	2429	2396	1710	1485	2111	2399	2813
601	2223	2651	1820	2025	2984	2503	1941	2302	3138	2888	2388	2372	2698	2816	3283	2510	2269	2331	3935	3342	2848	3398	1698	2492	4358	3371	3492	3438	2289	2150	2319	1981	1507	1412	2752	2972	2731	2043	3612	2836	1484	1666	2669	2893	2079	2594	2939	3523	3457
602	13430	12278	6871	6911	8747	8921	7217	7683	10975	9702	6192	7022	9141	9509	8598	7938	6103	6091	8901	8307	11948	10940	14427	13474	8203	8039	9834	10134	7322	7969	6820	6897	5946	5270	6363	7185	5792	6093	8444	8539	6851	6041	9490	9055	7508	7010	6168	6689	8828
603	1302	1476	1912	2187	2098	2057	2302	1603	2596	2663	2518	2748	2590	2771	2719	2911	2155	2505	2362	2836	2413	2235	1672	1978	2157	2199	4605	4618	2535	2428	2553	2071	1179	778	2244	2452	1671	1764	2284	2402	1277	1228	2139	1999	1904	1998	2418	2243	2812
604	1706	1713	1407	1362	1741	1767	1967	1850	1834	2025	2385	2296	1744	2586	2863	3219	1924	1607	2111	2022	2377	2697	1400	1595	2156	2323	3161	3462	1912	2056	1596	1873	1791	1167	2351	1629	1542	1687	2018	2010	2141	2015	2407	1787	1717	1912	2125	2213	2983
605	58442	44799	9829	9864	54299	45968	9250	8399	48996	42017	7644	7921	54178	45999	9252	9110	7112	7444	10152	9873	31400	27735	54236	42934	10213	9408	11731	11420	11770	11385	8910	9120	47544	37192	6525	6042	17401	17837	10372	9708	49849	38785	20536	20782	10741	9087	10155	9040	28284
606	3464	3462	6595	6089	2905	3464	5524	4719	7058	7246	3884	4337	5590	6092	4578	4707	4148	4359	2744	2854	4542	4281	3058	3095	7404	7107	4170	4130	5849	5751	3266	3570	3203	2493	2527	2673	5651	6154	7396	7341	2607	2452	4719	5342	5603	6383	3829	3102	4984
607	2720	2507	2723	3358	2659	2672	3377	4776	3882	4399	4410	3959	3511	3714	4155	4792	3029	3718	4602	4361	3628	4419	2761	2534	4203	4837	5171	5933	3493	3407	3298	3507	2988	2189	2850	3273	2872	2433	4665	4184	3093	3112	4221	3950	3586	3477	3402	3248	4432
608	5813	5035	5337	5162	4639	4525	4185	3807	6196	6781	4696	5604	6492	6076	4693	4874	2889	3119	4207	4411	7150	6816	6007	6370	3962	3733	11102	10314	5146	4812	5767	5417	5523	5157	4498	4712	4836	4153	4906	4791	7029	5769	6606	6749	4930	5189	5114	3933	5138
609	5513	4971	3472	3059	2976	2666	2528	2470	4551	4486	2413	1941	3819	3800	2937	2705	2025	1804	2580	3326	5065	4859	5386	5118	3414	2903	3876	3807	3221	2805	2895	2742	5192	3285	2388	2525	2627	3266	3220	3678	5692	5183	3286	3667	3097	3099	2404	2445	3002
610	1213	1472	1617	1217	1892	1705	3043	3140	1690	1533	2629	2480	2507	1945	3734	3438	3384	3213	3810	3985	2065	2044	1247	1161	3906	3746	4198	3807	1609	1680	2208	2727	837	839	3117	2649	1874	1709	3076	3176	952	1018	1876	2194	1934	2113	2823	2855	2686
611	4731	4527	3609	3627	5864	5437	2716	2236	6961	6681	5704	5613	7643	6441	2691	2583	5178	5478	4880	4745	5100	4206	4616	4744	4273	4536	4341	4489	3649	3733	5524	5455	2203	2628	4622	4951	3794	3607	3418	3646	2176	2379	5290	5669	3727	3498	6171	5670	5429
612	5802	5522	5830	5363	8219	8188	9484	10009	7358	7427	8996	9654	8391	6792	10832	11196	8105	8350	12681	11003	8138	7703	5924	6447	11055	11811	11096	11510	7222	6106	7366	7379	4490	3996	8503	9472	5864	5615	9706	10113	4271	4383	7613	6816	7927	6500	10032	10485	10205
613	4332	4114	3084	3423	4123	3692	2682	2913	4269	4948	4160	3446	4396	3498	2445	2576	4547	4097	2656	2466	4037	4176	4785	5526	3353	3708	3293	2331	4108	2585	2263	2525	4484	3268	3161	3703	2999	3150	3525	4038	4519	4075	4037	5011	3534	4131	2933	2038	3304
614	9937	8282	9652	8731	8598	8907	6794	5777	9559	10252	6071	5127	11451	12244	5943	5414	4685	4783	5553	6319	10646	10555	10543	9466	6154	6105	8641	7904	7828	8551	5855	5293	6266	5164	7566	6729	5742	5884	6938	6667	6485	5429	9696	10724	9227	9167	6815	6250	9443
615	1035	782	922	1093	1199	839	2010	2115	1396	1622	1812	1676	1532	1788	2350	2608	1441	1475	1625	1741	1573	1753	1118	771	1860	1865	4001	3786	1400	1130	1407	1871	1109	873	2085	1777	1200	1564	1464	2097	1393	1211	1579	1654	1322	1310	1346	1382	1556
616	22120	19430	9386	8795	16772	16503	7105	7155	30239	31835	8115	7459	39782	40198	6552	6210	6756	6946	12903	11480	18451	18244	23425	22384	6292	6365	7166	8749	10110	9564	7041	7590	15768	13360	7666	7679	13209	11838	6679	7164	14178	13460	17291	16788	10311	10569	7234	6827	14690
617	1244	980	1101	886	1123	1283	740	990	1772	1783	1150	1059	1541	1278	1183	1461	1270	986	1522	1513	2132	2585	1343	1125	1647	1412	1759	1433	940	841	887	835	935	792	1003	1183	2439	1940	1392	1533	1126	526	1282	1889	962	790	1057	1154	2716
618	3589	2999	3435	2976	3430	3306	2383	2578	3996	3875	2864	2416	4145	2945	2392	2594	2638	1896	2788	2698	3694	4249	3193	2912	2668	2792	3351	3789	2692	3158	15418	12942	4967	4505	2715	2597	3262	2466	2521	3220	4794	3437	3519	3380	2658	3244	5437	5910	3163
619	7172	8355	1877	1765	4339	5173	1551	1746	4289	3619	2036	2070	2850	2824	1236	1379	1987	1995	2382	2276	2955	3198	5077	5184	1734	1521	1243	1302	1965	1854	3021	2853	7327	6802	3184	2754	2928	2715	2201	1719	5613	6142	5698	3724	2431	1833	1714	2017	2730
620	2752	2607	3351	3538	2155	1698	2833	2565	4068	3897	2312	1878	3841	3270	1882	1637	2150	2323	2374	2562	3467	3798	3201	2438	2348	2340	2722	3289	2917	3026	3786	3782	2532	2485	2951	2949	2721	2852	3166	2514	2938	2697	4056	3539	3516	2693	2828	2867	2735
621	11490	9269	13156	12463	8865	9134	17027	14713	29684	28695	10500	10286	16336	15989	19985	18558	10741	10730	14726	14717	21969	24329	11561	11349	21467	19516	16270	15127	16874	16285	11232	11676	19857	14956	8803	9621	11299	11717	25772	25097	26396	20799	19125	20650	17445	14918	10834	10761	22557
622	5234	3905	6337	6281	5008	4807	6917	7036	10855	9741	4966	5260	9174	7411	10017	8241	4781	4734	7868	6986	9284	9605	5372	4907	8466	8746	7758	6979	7482	8425	5326	6461	3333	3209	5304	5958	5419	5152	9463	9738	4338	3518	7684	8904	6309	6998	7052	7272	9877
623	7183	6879	15683	13600	7376	7216	10202	9811	11854	10352	5380	4957	10915	10275	8688	8365	5115	4900	4803	4180	7914	8645	7069	5933	5158	5061	6553	6130	15523	13928	5877	6324	3756	3635	4044	4421	13954	12766	6597	5749	3769	3444	8076	8254	13154	12416	10195	9249	8458
624	6070	4261	7948	6233	6163	4526	3594	3021	6190	5037	8681	6396	7129	5441	2865	2494	9970	7299	4332	3408	7552	5679	7759	5485	2964	2829	5108	3196	8225	6660	4581	3751	4868	5166	3536	3362	6320	6104	3616	2805	5749	5140	5626	5131	8639	6127	5726	4227	8448
625	7506	7389	2908	2299	6803	8917	1364	1828	3305	3163	2970	2863	2725	2573	1332	1196	3440	3298	2535	2237	2988	3516	7034	6940	2402	2176	2490	2199	2684	3006	1875	1729	4417	4154	2859	2534	2993	3193	2022	2400	4699	4131	4772	3833	3434	3534	1612	2237	3171
626	2836	2850	4493	4457	2325	2870	2827	3882	4936	4426	2779	3035	5205	4575	2872	2296	1939	2349	2810	3045	5099	4778	3513	3186	3420	2805	3777	3916	3805	3544	3728	3516	3281	2935	3835	3773	3016	2799	3040	3074	4741	3331	5203	5145	4353	4316	2789	2865	2911
627	2000	1543	2751	2151	2091	2161	3147	2914	4045	3964	2960	2450	3241	3023	3860	4363	2252	2127	3192	3208	3801	3525	2157	1804	3660	3418	4708	4356	2628	3088	2963	2313	1045	1527	3401	3018	1780	1840	3830	3111	1519	1111	3421	2910	2648	2790	2563	2492	3693
628	2479	2307	2375	2508	2079	2728	3415	3354	3103	3002	3312	3530	3650	3006	3776	3124	3593	3629	3794	3777	3491	3239	2671	2792	3648	2960	4560	4353	2627	2742	2791	2497	1507	1485	3020	2686	2342	1895	3417	3161	1862	1458	3336	2843	3111	2373	3285	3274	4118
629	4182	3619	4523	4478	3755	3717	5065	5148	4816	4971	6696	6717	3410	5118	5678	6144	7037	6067	4145	4882	5975	5783	3431	3579	5043	4627	3465	3132	4877	4815	3333	3288	2768	2640	4006	3485	3200	3665	4576	4458	3079	2471	5938	6209	4566	4495	3742	3922	6714
630	2246	1750	1674	1849	2366	2400	1848	2423	3003	2339	2453	2908	2793	2704	2614	2844	1986	1778	2355	2347	2578	2525	1983	1863	2795	2235	3528	3163	2427	1775	1716	2052	1621	1612	2514	2532	1472	2088	2237	2017	2046	1587	2233	2295	1742	1623	2210	2073	3056
631	1502	1323	1859	1566	1830	1552	2148	1918	2226	1929	1882	1439	1506	1464	1660	2309	1959	1480	2153	2540	2202	2261	1743	1597	2275	2346	2689	2640	2063	2201	1509	2463	1035	639	1724	1919	1398	1244	1668	2225	897	622	1924	1660	1700	1515	2434	1989	2470
632	2722	2912	3017	4108	3844	3558	3762	4817	4548	5050	5330	4830	4356	4319	5713	5048	5260	4964	4763	4649	4103	4355	2863	3450	4438	4908	5091	5183	3160	3751	4586	4746	2751	2368	3856	3798	3160	3031	4378	4619	3297	2476	3616	3588	3080	3505	4494	5101	4560
633	2539	1792	2823	3213	2660	2046	2883	3261	4142	4243	2876	2640	2689	3008	3789	4711	2052	2175	3221	3374	3639	3390	1981	2479	3467	3355	3977	3966	2310	3242	2720	3214	1868	1558	2747	2910	2122	2277	3547	3647	1815	1651	3746	3766	2564	2473	2334	3007	4201
634	4946	5942	5627	5265	8312	7660	7581	6604	7476	7060	7517	8599	8616	7742	9082	9444	7631	7549	11002	10015	7063	6626	6191	6266	8978	8803	10377	10097	5565	5469	7125	6666	4604	4279	8518	8419	6116	5772	8023	8278	3969	4635	5595	6404	7042	6514	8889	9484	9211
635	3149	3374	2560	2775	3494	3183	1446	1569	2810	2517	2061	2353	2602	2690	1389	1492	3514	2945	1354	1381	1991	2019	3330	3634	1863	2088	1449	1822	3216	2662	1557	1607	2649	2584	1683	2013	2218	2267	1679	1892	3442	3343	2783	2448	2960	3330	1580	1173	2533
636	1074	1686	1857	1699	1566	2321	3385	3273	1394	1806	1960	2557	2197	1777	3875	3341	2049	2433	2843	2574	2478	2241	1624	1130	3190	2736	2574	2544	1811	2070	1737	1788	413	573	2135	2127	1844	2204	2765	2920	580	533	2216	2384	2090	1835	2652	2585	2594
637	2481	2422	1473	1669	2039	2490	1639	1236	2364	1920	1884	1900	1934	2359	1501	1216	1801	2152	1185	1730	1870	2470	2980	2845	1771	1627	1647	1089	1799	1675	2319	1571	8549	9351	2436	2162	1778	1738	1282	1694	11804	12425	2877	2626	1833	1842	1488	1160	1952
638	5602	5296	2232	2495	3714	3931	2291	2205	3336	2869	2181	2275	2600	3089	2830	2696	1766	1555	2180	2744	3739	3971	4911	4609	3447	2579	3145	2841	2321	2085	2187	2886	5181	3558	2127	2503	1715	2157	2773	2425	6652	5064	2770	2792	2479	1744	2335	2173	2981
639	2432	1969	2366	2183	3694	2726	2497	2460	3299	3570	3514	3908	3802	3488	2958	2203	4277	3973	3889	3378	3237	3429	2703	2526	3261	3493	3903	4313	2787	2495	2812	2765	1671	1411	2843	3010	3391	2884	2906	3074	1951	1786	2975	2896	2507	2696	3175	3503	4233
640	3133	2863	3737	3736	2652	2619	4471	5269	7585	8688	2128	2502	4748	5152	6075	5278	2482	2004	5083	4665	6187	6092	3001	3083	5421	5242	5470	5497	4962	4866	4087	4652	3519	2812	2731	3445	2926	3825	6521	6178	5358	2846	5784	4650	5575	4190	4071	3701	5994
641	11322	11279	4586	4987	12360	11255	2338	2863	10697	12691	6030	5231	11815	12065	2470	3295	5470	5858	5753	6146	8580	9246	12329	11331	3860	2983	3465	3607	5716	5461	3454	3736	5489	5128	3204	3722	7398	6651	4142	3887	5258	4551	7402	8131	4770	5740	3209	3681	10224
642	1390	1482	1804	2501	1975	2221	2439	2635	3100	3446	2187	2653	2587	2335	3339	3366	1657	1823	3042	2515	2745	3076	1632	1633	3153	3216	4570	5540	2589	2846	2334	2593	1090	1224	2664	2272	1999	1979	2938	2847	1694	894	2624	2738	1899	2422	2488	2398	2894
643	54464	51730	43933	46341	50156	52303	30029	29728	71307	71804	44438	43160	64423	67020	31444	33296	45697	44714	43058	39996	72028	71986	78147	75341	38058	40742	32641	31890	50109	53081	27016	28579	28036	25338	26132	26353	63947	65417	40156	43103	23259	20006	60599	72430	49287	50951	36382	38994	80667
644	2266	2694	2779	2477	2022	2267	1683	1859	3281	3301	1736	1893	3157	2774	1939	1669	2429	1747	1705	1921	2874	2600	2909	2356	1777	2141	2452	2059	2593	2783	2625	2324	4163	3786	3239	3092	2312	2125	2504	2164	3541	3962	3901	3142	2180	2241	1912	2512	2758
645	4765	4182	9581	9007	4788	3858	7578	6822	10876	9293	9255	10126	6935	6746	8635	8220	12420	11620	6838	5865	7335	6735	4794	4206	11650	11608	8357	8444	13140	12271	4008	3549	4025	3533	5567	5684	5592	5321	11729	12230	4384	3101	7108	6866	12222	12117	4834	5081	8732
646	183971	168410	130855	137372	193704	188203	93241	92484	267858	259010	171343	175451	252659	258890	104794	108027	199730	193396	144804	145776	214911	222500	268327	252242	123748	125447	105004	101496	151174	151501	78557	89246	85826	81254	78683	82509	187524	187297	130233	134572	70921	65264	181726	216754	151494	153343	111388	113737	252343
647	2252	1561	2358	2799	2004	1972	3273	3132	3434	3488	4567	4963	3152	3059	3971	4287	2187	2062	3030	2875	2903	3157	1761	2024	3885	3051	15200	16634	3061	2605	2401	3059	1301	1266	2766	2568	2234	1903	3998	2998	1452	1234	3741	3290	2612	2666	2872	2810	3814
648	1981	1691	1662	1483	2090	2424	2425	2995	2358	2623	2381	2684	2348	2503	3145	3698	2604	2690	2872	2654	2937	2196	2403	1735	3066	3096	4022	3696	2271	2059	2567	2318	1180	1260	2867	2401	1849	1898	2805	2631	1365	1356	2549	2496	2080	2122	2637	2332	2585
649	2097	2080	1929	1893	1741	1595	1696	2133	2655	3080	3893	4009	2693	2353	2326	2807	1604	1533	2229	2457	2496	2744	1596	1856	2613	2335	11430	11743	2479	1963	2173	1700	1557	1477	2154	1879	1559	1418	2473	2279	1288	1488	2921	2463	2049	1986	1612	2025	3042
650	2655	2860	2806	2573	3373	3103	3170	3391	2778	3272	3592	2932	3250	2921	4151	4975	3042	3217	3693	3680	3768	3580	2828	2599	4022	2703	3893	4397	3170	2967	3453	3248	2534	2498	2585	2846	2881	3097	3394	3057	3297	3268	3501	2711	2586	2489	2897	3103	3513
651	15445	15744	14659	15916	15935	15391	14446	15731	22192	20654	21044	19909	22804	20719	18141	17910	26078	26161	19865	21346	18974	19626	13709	13617	21156	21190	15717	15479	15007	14553	15866	17108	13632	13532	16796	16642	13818	13394	19516	20290	13636	13922	21847	20379	16175	14684	20515	21164	20047
652	32807	39255	2865	2678	21498	22358	1439	2279	11169	10417	4962	4258	10135	9615	2599	2098	6486	5637	5717	5151	6905	8655	18142	20956	3411	3431	2594	1648	3025	3532	3684	3358	12666	11805	5362	4869	4960	4483	3574	3259	8345	8463	13163	9753	3207	3084	2465	1745	6117
653	980	911	739	1177	1057	869	853	1366	1202	1367	1487	1068	1022	973	1210	1141	1238	958	1832	1417	1293	2008	1197	650	1591	2030	2058	2129	1520	860	767	1280	789	807	1324	960	1239	1274	1171	1781	1096	558	1289	1545	1057	1175	1451	972	1911
654	2818	3774	1601	1720	2275	2369	1239	1212	1791	2406	2074	1894	1785	2008	1175	1067	1710	1695	989	1643	1529	1351	2879	2731	1458	1144	1462	2280	1559	1174	2919	1732	5632	5026	2077	1775	1148	1378	1002	1567	5507	5836	2891	2115	2124	1437	1103	1473	1719
655	3952	3706	3264	3329	2762	2498	3775	3243	7334	6303	2918	3195	4885	5203	3805	3598	2450	2891	3995	3776	5455	5742	3861	4192	3571	4112	3762	4857	3400	3723	4717	3724	4154	3306	3544	3211	3083	3262	3974	4251	4705	4239	4648	4642	3719	4072	3503	3125	5003
656	6495	6153	6723	6567	3883	4497	8606	7679	12797	13254	4801	5144	7237	7006	10653	9356	3193	3514	7568	7871	10072	9758	4822	5895	9106	9001	6987	7855	7764	7812	5136	5845	5440	3735	4191	3808	4294	5336	10326	10031	7166	5252	8776	8730	6269	6261	6239	5824	9837
657	975	1132	1327	2149	1680	1470	1733	1440	1632	2134	1721	1578	1621	1538	1743	1818	1329	1799	1661	1544	1660	2775	1272	1095	2301	2146	2538	1605	1510	1186	758	1218	927	949	1365	1519	1125	1226	1591	1464	1648	1088	1903	2053	1161	832	1589	1641	1946
658	772	1063	1456	2294	1107	947	1427	1349	1646	1138	1029	1137	1573	1209	1736	1499	554	860	1223	1292	1544	2612	752	681	2878	1961	2735	1865	1603	791	769	894	837	685	826	1002	1414	1406	2061	1618	975	728	1186	1795	842	942	1437	1586	2060
659	1139	1206	1214	1236	1419	1764	1490	1905	1676	1755	1725	1924	1775	1686	1741	2111	1719	1885	2079	1785	1995	1959	1195	1240	2236	2213	3093	3486	1806	1776	1343	1133	742	750	1304	1951	1786	1811	2057	2078	943	718	1761	1587	1432	929	1757	2162	2024
660	744	554	846	1081	1019	893	865	806	677	456	581	972	632	960	1760	1515	1202	1497	1568	1553	1097	1009	616	533	1615	835	1195	1371	1157	1378	987	829	466	275	1232	1428	641	721	1187	1168	557	530	1022	783	774	799	1187	1726	1645
661	6696	5810	5688	5894	5891	6349	9307	8972	9387	9726	9710	9123	9728	9783	8686	9512	7417	8218	8670	8745	11131	10787	5884	5918	9727	9324	5988	6710	7516	8214	6769	6083	4057	3052	5743	4784	6139	6343	8076	9474	4185	3456	11182	10132	7798	8422	7206	7303	10455
662	5374	4839	3462	4109	6572	5448	6264	5708	6352	6450	9016	9668	5874	5681	6480	6353	8621	8908	8147	7548	6767	6178	5141	4723	6653	7030	6159	6071	4482	4680	5874	6515	3653	3395	6403	5742	5920	5749	6477	6472	2786	2896	5741	5202	5441	4856	7532	7745	7593
663	8690	8248	10734	11078	11129	10255	9618	9103	10997	9869	13468	13082	10501	10386	10976	11549	13716	11856	11434	11407	12527	11813	8156	7658	10135	10821	6427	6984	11867	10573	8737	8137	4557	4050	9804	8789	9786	9513	10509	11083	4504	4857	11692	11316	11894	11374	10755	10554	14531
664	2531	2733	2013	1873	3655	3447	2502	2734	2463	3731	3677	3891	3218	3090	3172	3102	3923	3987	2584	3033	3020	2598	2946	2958	3527	3685	2097	2539	2419	2327	2235	2714	1243	1251	2216	2755	2357	2564	3152	2699	1359	1626	3201	2589	2489	1784	3052	3554	4440
665	34164	30242	16392	16698	21471	19837	15654	15937	15595	14569	11751	12183	9709	10402	20491	20022	11981	12334	12619	11653	23434	23184	24671	22833	15812	15977	14651	14526	21115	22013	11393	13424	92890	72499	14863	16865	15382	16976	14992	14194	93135	68885	16504	16813	17953	18382	14218	16436	16369
666	985655	895425	440087	458495	1128138	1050695	373763	366564	1342634	1279942	612314	614357	1388660	1380141	361089	368241	656096	634528	588621	581883	941032	924486	1510184	1395639	688767	693226	369907	347621	493846	484663	260135	296373	286293	260438	403172	442817	686738	680521	698579	712598	227950	201569	678221	778687	480588	496989	365595	373589	1015642
667	2870	2445	1528	1053	3155	2922	3062	2773	3281	3332	2944	2968	2765	2764	2805	2865	2215	2221	3672	3551	2790	2815	2128	3313	2557	3042	2712	2620	1074	1729	1787	2078	179	314	3198	3692	781	955	2618	2435	125	330	2163	2422	1475	1404	2526	1846	3559
668	2963	2421	3712	3559	2525	2118	3555	3342	6163	5816	1935	2240	4243	4331	3009	3166	1427	1663	3442	3584	5875	5631	2735	2586	4839	3012	4454	3226	4126	3979	3438	3495	3304	2766	4643	4071	2178	2664	4838	5256	3792	2768	5140	5423	3634	3729	2878	3060	4446
669	6154	6110	4903	5300	6133	5130	3838	4702	7637	7304	4196	3526	6362	6249	3825	3776	3215	3760	4557	4573	6216	6551	6589	5146	4083	4368	6174	5246	5791	5753	3927	4859	4673	3667	5808	4901	5000	3896	4508	4792	4703	3995	7191	6375	5451	4954	3589	3711	5097
670	1696	1583	2027	1807	1644	2269	3639	3895	3271	3949	4030	4505	3663	3269	4016	4255	2414	2712	4291	3631	2717	3160	1637	1951	4221	3789	8651	8221	2413	2112	2733	2913	1304	1449	3458	3426	2222	2121	3324	3617	1529	1612	2755	3130	1542	2450	2744	2507	3771
671	705	794	735	800	1127	1263	1653	1064	798	861	1139	1278	949	1024	1355	1401	1321	1381	1760	1681	1165	1090	786	1003	1244	1365	1421	837	1138	955	836	1103	548	597	1405	1285	1040	810	1139	1151	708	458	776	930	1036	1128	1293	1069	1035
672	2080	2116	3144	3583	1848	1972	2836	2409	4993	4892	1839	1351	3650	3749	3072	2957	1773	1346	3453	3600	4095	3754	2694	2390	2934	3021	3330	2909	3035	3133	2738	2290	2364	1901	2319	2330	1888	2272	3441	3894	3102	2773	4445	3788	3131	3094	2111	2530	3586
673	1491	1419	1111	1391	1872	1691	5057	3913	4382	4516	3537	3429	4412	4698	4214	3504	2065	2718	5417	5256	4117	4629	1315	1350	3241	3327	3023	3055	1361	1792	3031	3102	1127	1287	6582	6238	1244	1654	2962	2793	1170	446	5036	4538	1533	1454	3180	3683	4867
674	5724	5714	6833	6960	6473	7078	9065	8056	10352	12151	8887	9456	11057	11671	7883	7602	8407	9066	7372	6942	8772	7540	7246	6261	8620	8760	8927	8649	6478	6278	5837	7392	7948	7299	8928	9526	10164	10137	8317	7705	7123	6340	7063	6521	6863	6991	7939	7366	8232
675	17217	15528	18045	19712	19907	17151	7508	8926	18334	18536	8738	8961	19211	20226	7811	8026	5577	5680	10745	11241	14842	15572	18745	19204	13057	12660	5072	5575	20893	20460	7029	8468	4008	3823	10116	10809	14466	15691	11751	13514	3373	3203	16233	15709	18189	18341	9250	8724	15223
676	1624	2132	1666	1726	1878	2109	2921	2628	2274	2744	2361	2417	2967	2802	3296	2361	1973	2498	3748	2879	2623	2945	2268	2343	3089	2779	3589	3223	2064	1404	2709	2097	3508	3466	2556	2456	1990	1689	2563	3031	2957	3518	2414	2849	1524	1712	2240	2421	2663
677	2434	2826	2280	1810	2854	3046	2985	2318	4256	4616	2704	2830	5210	4668	2498	3253	2764	2857	3408	2518	2758	2620	2947	2901	4754	3440	2849	2858	1813	1787	2800	2470	1541	1395	2972	2680	2760	2776	3577	3504	866	863	2571	3002	1793	1887	3908	3921	3611
678	38013	36315	61752	57070	37687	37932	10915	10773	71250	71798	7153	7460	78397	86817	9705	10145	4542	5125	21369	21894	36947	38903	41340	42225	14304	14940	5726	4910	55019	55101	8007	8584	16359	12961	11217	10975	33589	34293	13394	13262	13186	13581	42691	38619	62598	63271	9334	9138	40245
679	18376	17726	34056	36944	23192	22679	12678	12278	18168	18006	6121	5646	15676	15632	9137	8844	4217	3944	7608	7455	11667	10917	15514	13966	11001	11163	2558	3578	36159	38178	7748	9407	3122	2701	19359	21249	18373	19787	12581	13558	2755	1978	10544	11474	32340	32245	9188	9621	11891
680	1828	1599	2210	2194	2165	1919	2397	2358	2872	2949	2857	2607	3191	2558	3306	3097	2486	1678	2854	3004	2397	2517	2228	1408	2781	2310	3684	3555	2313	2543	2756	3504	1216	1183	2024	1834	1626	1810	2374	2662	1244	1283	2773	2738	2655	2569	3138	2731	2892
681	1805	1519	2030	2039	2092	1949	2133	2664	3367	3099	1565	1878	2435	1950	2582	3154	1899	1114	2821	2365	2906	3269	1577	1560	2265	2723	1997	2506	2429	2156	1628	2003	1192	859	1401	2030	1950	1405	2569	2560	1384	1377	2133	2815	2033	2047	2653	1954	3131
682	1218	1088	1458	1420	976	1344	1969	1594	1753	1989	2282	2273	1507	1795	2037	1820	2309	2125	1951	2423	1708	1807	1156	1028	2216	2538	3074	2825	1345	1066	1554	1689	819	936	1277	1728	1391	1859	1844	1561	592	400	1596	1274	1852	1675	1924	2223	2138
683	1468	1247	960	1229	880	1224	1265	1513	1341	1312	1590	2192	1232	925	1880	1935	1611	1428	1427	1150	1100	1564	843	519	1469	2078	4826	4126	1612	1725	1148	1291	504	180	984	1231	924	860	1759	1743	243	93	971	1299	1224	1238	1133	1137	1841
684	1628	894	773	1113	732	786	1263	1218	986	1162	1108	1405	966	909	1431	1430	1510	1398	1653	1631	895	1567	846	639	1522	1714	2739	2030	1239	1428	1234	780	935	304	1211	934	864	1240	1084	1379	613	418	1287	1032	1077	1091	1603	1217	1453
685	944	854	959	660	1245	958	796	1179	1022	966	1188	993	806	1035	1313	1497	1128	1656	1640	1588	992	1162	816	623	1232	1123	1330	1263	1526	1017	850	1179	481	490	879	1306	726	888	1035	1213	692	489	897	1277	896	907	1114	977	1272
686	116477	103663	49573	50530	138911	123721	49696	48493	145342	139060	79701	79035	147836	149749	48921	51927	81087	78861	72572	69461	109860	111318	148230	137473	68115	68503	43505	40608	53134	54546	28100	33865	33665	29982	48807	51799	97621	97435	74215	75396	25159	22544	77683	98829	63487	62449	49673	50096	122764
687	6215	4855	4669	4372	6638	7022	9234	8114	8776	8857	13937	16304	6254	6858	10888	11716	9265	9090	10700	9786	8885	8831	6294	5708	9667	10029	46579	42806	5915	6334	6265	6566	4598	3348	7428	6312	4251	4043	9247	9184	5136	3731	7796	7570	6059	5229	7489	7307	9201
688	929	1251	1466	1665	1330	1508	2220	2020	2096	2255	1720	2349	2053	1913	2630	2054	1810	1940	2395	2445	2085	1722	1060	942	2215	2437	2860	2625	1512	2016	1569	1546	967	777	2314	2108	1337	1111	1974	2589	724	547	1950	2197	1538	1394	1989	2008	2193
689	2734	2342	4038	3709	2163	2152	3447	3755	6259	5863	2353	2007	3798	4251	3834	3416	1990	2530	3896	3182	5437	5319	2886	2528	4182	3734	4187	3925	3468	3390	3489	2903	3011	2396	2869	2733	2753	2681	5023	5595	3691	3345	5388	4905	3786	3577	2549	2254	5050
690	969	852	1216	1193	1200	1071	2104	1903	1816	1986	1387	1445	1912	1606	2087	1964	1146	1524	1739	1602	1669	1763	1024	679	1957	2288	2949	2082	1485	1658	1151	1644	885	837	1756	1326	935	1390	2155	2091	537	781	1897	2025	1119	1463	1475	1689	2318
691	16164	14581	12092	12746	18253	16837	16858	17411	15014	14023	29391	28818	15596	14659	13521	14468	41141	39652	12343	12680	14628	13620	17499	17066	38222	38605	9553	9608	15190	13881	7810	8759	4946	4265	7945	8753	11123	11773	36791	37982	4491	3959	11777	11849	13303	14166	8572	9372	17523
692	3648	3169	4104	3781	3567	3512	2981	2859	5141	4844	3384	3171	4001	4037	3040	2625	2432	2556	3270	3330	3961	4647	3721	3746	2776	2744	5282	5431	4301	3837	3039	3064	3631	3718	3644	3718	2909	3122	3264	3640	4163	3930	4505	4544	3387	3849	2628	3018	3680
693	117574	104284	249230	244101	201915	204113	158775	148795	38047	35513	156372	162648	23416	23121	212369	213124	137903	137573	198866	189588	254601	252865	165956	150967	188836	180445	308660	293226	410149	378601	228881	225160	53032	45335	652750	638299	135970	134323	227324	219793	7752	3875	359063	359676	261093	259786	242438	240334	324778
694	2556	2008	3271	3331	2767	3210	3935	3982	5394	5820	3528	3600	4052	3820	5628	6256	3058	3032	4740	4976	5170	5196	2908	2291	4994	4760	6936	6825	5227	4176	3420	3117	1595	1819	6181	6026	2384	2460	4959	4739	2052	2110	5301	5393	3325	3582	4533	4305	5831
695	8425	8389	5693	5834	10486	10443	5834	5887	9303	9870	7917	8535	10007	9523	6900	6979	12345	12003	8391	7225	9017	9317	9529	9187	9665	9659	5115	4988	5467	6344	5218	6019	4049	4165	6914	7651	7301	7127	9051	8324	4157	3407	9052	8979	6539	6211	7031	6832	11434
696	6458	5695	1280	943	3956	3722	1682	1974	2304	2167	2122	1606	1764	1620	2166	2071	1623	1495	2659	2529	4252	3764	6875	5723	2343	2603	1849	1924	1360	1405	1932	2382	9969	8295	2544	2696	2172	2514	1965	2003	14631	12370	2665	2393	1304	1480	2249	2036	2250
697	2691	1914	2815	2499	2679	3047	3630	3933	4363	3347	3421	3984	3589	3753	4050	3646	3059	2946	4423	3521	3768	3082	2837	2990	3527	3326	4426	3906	2502	2172	3214	3118	3365	2559	3672	3728	2993	2535	3418	3828	3388	2834	3677	3296	2732	3283	3032	3431	4115
698	44202	41324	60888	64958	43315	43272	3828	4695	36667	38419	10149	9773	40137	41936	3997	3155	10329	11232	18422	19022	33513	33876	46537	45168	8737	8432	3901	3837	65024	65021	3903	4290	12766	10692	17002	17705	26360	25689	8812	8122	10109	8862	34462	33211	66256	65737	5373	6646	39978
699	2747	2139	3156	3370	1817	1629	3541	3707	3664	4342	2542	2595	3976	3491	4085	3840	2581	2678	4505	3340	4703	3728	1995	1983	4773	4025	4053	5036	3566	3105	2619	2958	1469	1063	2749	2495	2736	1724	3889	4089	805	1058	3614	3492	3206	3198	2871	3054	3676
700	3769	3569	4513	3681	3450	3101	4112	4068	8222	8626	2738	2725	6990	6646	4439	4067	2658	1985	3829	3401	5426	4941	3734	4014	3805	3940	5320	5025	3868	4312	3284	3583	4538	3442	3266	4113	3356	3389	3973	4558	4831	3786	5371	5767	4608	4136	3419	3423	5226
701	1046	1250	1766	1433	1753	1149	2128	2062	2145	2076	2077	2279	1915	1881	2475	2752	1977	2399	2999	2594	2070	2134	1115	1437	2683	2174	2549	3430	2265	2089	1695	1869	1182	615	2004	1901	1285	841	1946	2024	1690	785	1789	2005	1330	1754	1938	1791	1801
702	2695	3080	3361	3700	3056	2766	4621	4666	6926	7030	2345	3047	3889	4413	4533	4427	1958	1799	4115	3631	5458	5104	2487	2572	3680	4071	4709	5349	4118	4825	3471	3703	2792	2063	2307	2358	3080	3813	5627	5497	3688	2936	5021	5546	4025	3777	3214	2395	4611
703	2885	3154	3683	3517	2663	2474	3079	3120	4781	5100	1554	1985	3385	3196	2884	3200	1620	2147	3033	2826	4463	4133	2669	2001	3305	3075	3633	4336	3497	3680	2598	3036	2502	2618	2771	2006	2933	3332	4229	3590	2963	3163	4484	4293	3420	3007	3048	2418	3771
704	32282	32545	27931	28131	33115	34621	35485	36129	44607	45743	43600	42901	31984	31847	39401	40171	45783	45913	40246	40096	34120	34642	32354	34091	55318	55818	34925	34411	30527	28978	35203	35983	28591	29212	37069	37101	31612	30490	35752	35102	27976	30229	34503	35746	32232	32143	40010	39736	36109
705	2448	2489	3265	2954	2352	2434	3442	4142	5319	5971	2175	1856	2919	3632	4834	4128	1828	1616	3125	3155	4620	4327	1927	2197	4578	4365	3262	3441	4315	3763	2925	3475	1477	1221	3324	2648	2181	1965	4295	5329	1507	1614	3691	4336	2899	3488	2701	3346	4415
706	11191	10269	1329	2036	12496	11186	1672	1172	4097	3158	2372	2183	2792	2315	1144	1058	2475	1962	2140	1805	3009	3469	18506	16263	2554	2535	1896	1323	1925	2124	1046	1706	3152	3116	1636	1992	2475	2041	2828	3465	3603	2736	2967	3160	1957	2082	1235	1430	3272
707	2831	3047	3763	3465	2593	2643	4196	3603	5617	6605	3549	3155	3914	4287	4454	5187	2922	2849	4184	4301	5342	5126	2676	2522	5002	4387	4199	4578	4141	4032	4011	4059	2379	1793	3411	3184	2332	2384	4408	4659	3282	2305	4711	4635	3933	3604	3658	3345	5247
708	2642	2416	3094	3741	2636	2454	5380	5003	7785	7179	3386	3696	4770	4951	5976	5973	2856	2876	4957	5093	5920	5235	2728	2691	6010	5754	4566	5367	3293	4495	4709	4387	1966	1714	3491	3510	2589	2986	6689	5884	2056	1992	5451	6087	3386	3770	4023	4094	7146
709	18781	19063	66495	65249	22957	21230	19495	19341	20404	20561	133368	129454	23240	23859	17816	18154	139016	136065	26938	27234	33665	34554	20496	19508	32956	33758	14195	13975	69358	68712	21339	21573	20248	18053	21459	20821	26183	24512	33742	34206	20108	19840	30009	28114	77729	79465	24601	24626	38638
710	2804	2729	2806	3052	2844	1893	2860	3128	5532	6314	2374	2187	3703	3245	3315	3935	2121	1919	3003	3745	4490	4980	2989	2631	4127	3953	6139	5671	3598	3261	2703	3591	3393	2427	3106	3180	2937	2899	4602	4897	4604	2622	4181	4887	3713	2800	2998	2776	3959
711	4373	4405	9996	11107	4256	4594	2778	2633	5514	5553	4723	5238	5641	5429	2681	2963	4445	3401	3553	3369	4916	5012	3693	4134	3470	4442	2900	2864	10572	11151	2083	2384	2507	1951	5397	5209	3030	3313	3186	3062	2350	2370	3880	4820	11092	11585	2853	3251	5295
712	2721	2567	4108	4002	2707	2727	6378	6164	10522	9677	3243	3466	5380	5632	9030	8948	2320	2889	5983	6085	7181	7935	2662	2733	7573	7467	5625	5415	4597	5167	4678	4895	2165	1789	3097	3161	2921	3193	7063	7492	2513	1986	6918	7014	4335	4281	4198	4679	7405
713	2384	2628	1500	1653	1774	1837	1003	1133	2576	1823	1466	1308	1639	1490	658	871	1748	1776	1448	1283	1852	1563	2058	1931	1402	1207	2068	2167	1504	1309	1282	1098	1449	1599	1017	1773	1466	1571	1327	1245	1743	1733	1469	1864	1341	1493	1015	903	1215
714	1559	1315	1954	1950	1952	1947	3154	3057	2421	2680	3179	3304	4635	4826	9000	10329	3511	3478	3255	3492	3443	3420	1363	1257	4011	2887	4999	5937	2876	2048	1625	1350	371	-92	6475	6175	927	733	3539	4538	167	-64	4414	4686	1329	1967	1728	1509	6645
715	439	622	423	350	1132	871	825	873	624	849	993	826	431	781	1104	1258	1003	807	1522	1711	1106	726	404	374	932	909	894	837	832	430	738	464	721	417	820	1008	342	738	582	1403	494	350	1125	950	646	726	1055	915	1430
716	3659	3474	3575	3612	3503	2835	5353	4284	7179	7152	3168	3468	3937	4770	5324	5537	2579	2064	4475	4544	6442	5865	3786	2865	5602	5843	5660	4594	4012	4182	5083	5221	2706	2169	3014	2844	2265	2543	5093	6127	3806	2661	5236	5361	2824	3834	3716	3955	5104
717	2764	2567	3778	3928	2372	1931	2731	2543	5874	4863	2816	2989	4569	4372	2943	2503	2143	3027	3556	2854	4017	3975	2773	2692	2708	3157	3769	2930	3628	2913	2709	2822	2280	2414	2717	2680	2614	2578	3914	4163	3343	2804	4192	3764	3785	3585	2643	2571	3395
718	1679	1418	1923	2012	1601	1409	4047	3983	3744	3135	2183	2842	2431	2128	4623	4917	3003	2846	4535	4290	2834	3716	1452	1427	4424	4893	3659	3908	2297	2334	2440	2603	1812	1133	3040	3085	1770	2239	4367	3998	1366	1039	2861	2736	2204	2115	3351	2913	2713
719	5289	5261	23621	22067	8131	7635	12447	11860	14730	14188	5368	4594	14372	13904	11443	10902	3761	2785	7806	9185	9535	9407	7236	6696	11349	12227	13781	13839	27993	27337	8373	8614	5386	4454	7137	7194	13423	13556	12718	12293	5194	5007	9850	10496	29004	29207	18587	19696	11634
720	4990	5042	4184	3911	4020	3616	4913	5627	8388	7742	4240	4095	5860	5914	6502	6132	2606	3050	5452	4782	6698	7474	5595	5574	5457	5946	5084	4734	5967	4808	5061	5256	4608	3098	3893	4131	4228	3780	6973	6965	5335	3689	7075	7082	5297	4925	3756	4652	5861
721	3960	3289	4730	4754	2942	3799	5511	5327	9574	9186	5114	5086	6084	5767	7567	6928	2823	3861	6823	6120	8734	7936	3798	3808	7279	7008	10397	10831	5594	5557	7636	7889	3984	2513	5946	4687	3336	3820	7743	7585	4594	4016	7586	7353	4922	5382	5539	5058	6709
722	128073	122835	258342	260579	144960	145639	27661	27356	96211	90650	31027	31571	96879	96524	21334	22019	28181	29443	44561	41723	69973	75075	132536	132031	39327	40942	16242	15017	257190	252608	20267	24708	33418	28725	70813	76129	58064	58013	36577	37190	30832	26891	65399	68926	274813	283041	29270	29571	84539
723	733	1010	786	817	1099	1162	1407	1512	633	708	1528	1181	889	880	1293	1714	1746	1733	1072	1456	1156	858	923	772	1454	1051	669	718	275	760	903	482	311	190	555	654	586	738	1086	941	232	304	578	654	894	1301	921	1051	1557
724	3282	3182	4396	3912	3113	2919	3688	3973	6626	6505	2890	3355	4798	4627	4394	4849	2058	2239	3892	3800	5675	6095	3584	2476	4245	4760	5168	4514	4639	3740	4593	4845	2980	2296	3835	3458	3099	3009	4668	5497	3469	2983	5875	5443	3959	4268	3553	3755	5712
725	81110	78667	192350	202484	83722	83489	113795	117668	111094	111154	139504	131720	108501	106757	117228	119143	146920	137006	94843	90499	138947	139748	107190	104484	112313	113433	120446	119550	225524	220379	92815	107813	67416	65144	86162	90720	139017	147112	112632	114173	64866	62155	115112	132151	209838	217295	133190	130899	170218
726	3521	3106	1974	1580	2693	2195	2060	2514	2473	2555	1968	2026	2285	2065	3036	2699	1827	1389	2470	2448	3341	3206	3135	2961	2850	2940	1810	2153	1947	1782	2199	2672	3126	2809	2042	1920	1881	1853	2029	2470	4466	3853	2997	2978	1658	1532	2205	1767	2859
727	128	235	48	231	128	241	506	351	424	148	426	641	235	248	646	286	393	446	483	327	373	104	179	426	382	403	297	257	91	319	457	183	124	149	422	376	144	291	415	493	274	97	215	73	385	630	331	333	576
728	234103	223249	494149	517185	240998	232798	320127	329390	348348	326616	445730	434494	329768	328013	336028	337258	505371	485196	263386	261136	422864	412058	327758	309634	312452	307936	352328	341485	607991	584856	256354	296413	199473	191431	218244	231903	411878	425840	320028	320667	188827	179690	348037	406876	551412	569166	371572	375897	512005
729	2024	1619	3084	2809	1871	1621	3371	3397	6741	5652	2089	1687	3127	3488	3839	3532	1294	1507	3700	3424	4399	4594	2208	2273	3584	3421	4565	3689	3559	3212	2570	2761	2425	2323	1869	1794	2442	1878	4180	4993	3468	3216	4032	4525	3005	2902	2741	2159	4065
730	5693	4264	8865	8786	4605	4798	11807	11901	21724	23376	7564	7593	14950	13457	12411	13199	3668	3293	8317	7440	11396	11606	4808	5220	17674	20201	17435	16969	10216	9760	13724	16239	6057	4644	4647	4877	4868	4152	20083	24085	8001	6148	10555	11530	9205	8385	14263	16105	11325
731	9121	8310	7744	8068	10523	9622	14741	14910	6693	8131	6049	6750	7745	7213	15368	15504	8742	9153	5982	5362	4903	4134	8189	7505	9082	8930	4147	3227	9634	8734	2177	3306	2668	2021	1762	1953	4618	4521	9153	9135	2885	2615	3794	4361	7980	9253	2278	3319	5629
732	2599	2558	2179	1825	2557	2418	2256	2376	2749	3484	2058	2645	2518	2576	2760	2366	2714	2330	2645	2550	2758	2844	2704	2428	2391	2847	3179	3392	2332	2870	2456	2424	1922	2044	2368	2252	2568	2231	2384	2907	2704	2525	3562	3611	2329	2280	2631	1591	2474
733	16312	18742	12281	12452	11352	12678	7758	8704	12938	13994	12755	12392	11608	11798	9728	8583	13601	13025	7457	7981	11984	13182	18096	20950	8037	7590	8995	9139	14177	13224	14305	11266	18444	20194	14048	11588	11943	9962	8059	8563	16370	16514	22334	18205	14212	14060	8973	9710	12957
734	4457	3957	5325	5886	4896	5045	2990	3347	4185	4361	4435	3800	3356	3988	3370	3285	3679	3424	2961	2707	5405	4113	4768	4368	2971	3044	6825	6423	7063	6265	1974	2829	2521	1969	2185	2440	3820	4037	3262	3257	2233	2140	3948	4144	6119	6973	2598	2964	4353
735	4324	4847	3133	3803	4303	5382	4009	3959	3799	4505	3534	2589	3344	3153	3378	2723	3505	3137	3577	3308	3865	4343	4468	4502	3256	3710	3469	4097	3569	3616	4289	3800	5941	5715	4268	3982	3705	3404	3095	4409	6130	5707	4617	4353	3819	3137	3545	3118	3069
736	2508	2324	2900	3148	1931	2291	3821	3489	6480	5999	2193	1940	4203	4156	3723	3959	1984	1619	3361	3692	4099	4965	2707	2372	3760	3623	2893	2903	3517	3177	2679	2737	3192	2374	2497	1936	2282	2164	4466	4992	2902	2774	4047	4002	2552	3031	2769	2274	3983
737	7795	8168	7676	8989	8547	7796	7851	8824	8072	7999	7630	8147	7348	8390	7494	6727	8630	8160	7316	7661	8208	8253	8529	7091	8315	8015	7322	8047	9474	10163	12595	10145	6554	7244	10794	9085	8837	9520	7798	8219	7150	5919	10340	9531	8832	8947	6716	7073	7265
738	3617	3730	3302	2864	3479	3567	2750	2193	3994	4286	2793	2392	3362	2976	2972	2675	2353	2607	2817	2762	4484	4741	3843	4108	3336	2773	3018	3189	3669	3693	2463	2492	3144	2287	2454	2777	2680	2512	3410	3367	3448	2613	4391	4450	2987	3616	2417	2264	3860
739	3533	3451	9280	9604	4149	4302	3284	2976	6034	6179	1951	2724	5759	5583	2887	2598	1666	1663	3303	2901	5281	5336	3544	3715	3897	4346	1929	2347	10372	10414	1743	2595	1655	1437	5561	6609	4866	5030	4256	4621	1776	1134	4124	4629	9607	10022	2752	2351	5088
740	3403	2673	4272	3633	2579	2912	4962	5216	7865	7652	3464	3691	5094	4621	6772	7565	2269	2202	5566	6077	6531	6846	2448	3112	7095	7054	4140	4806	5259	4994	4234	3930	2117	1844	3659	3424	2997	3154	6873	6776	3773	3002	6810	6494	3952	3610	4144	3748	7392
741	6303	5138	6383	6723	4640	5542	4316	4282	10950	11403	3206	3188	9034	9727	4932	3944	2132	1858	4449	4811	6416	6608	6944	6190	5970	5918	8977	8549	7080	7596	6773	6427	6402	5029	5908	5022	6818	7718	6475	6022	6722	5776	7349	7452	7714	7651	10644	11456	7005
742	10928	10018	6285	5189	9381	8984	6652	6227	7507	8443	5144	5526	7174	6656	7570	7370	5561	5411	6737	7519	8982	10037	10149	9477	5680	6333	6520	6691	5372	6446	6737	6693	14520	12537	6873	6443	7024	7444	7049	6278	17996	16176	8413	8640	5479	6441	6950	7089	7806
743	1731	1423	2283	2340	2225	1586	2293	1940	3271	3108	1402	1562	3046	3045	2678	2113	1071	1256	2339	2484	2606	2200	2126	1537	2423	2518	2223	1794	2253	3048	1012	1845	1125	949	1853	1382	1412	1613	2628	2225	1258	827	2567	2658	2426	2323	1564	1298	2927
744	25478	24837	60717	59293	28236	31879	54510	56104	47909	49891	13004	15216	50455	51876	51368	51713	5518	6159	22313	22301	34521	36045	40602	39202	56753	54436	57252	55744	69800	69282	27293	26314	19553	16172	40331	37299	49880	50516	62894	65034	16800	14720	42397	41208	73578	74949	83937	85469	43043
745	2806	2932	4304	4128	3487	3267	4988	5080	7166	7689	3725	2590	5500	5532	6752	6160	2711	3199	5288	4864	7088	6620	3169	3164	5371	5783	5051	4796	5029	4388	3778	3697	2571	2224	3506	3042	3284	3202	5746	6232	2710	2575	5806	5780	4423	4530	3429	3489	6812
746	15927	14294	14902	13549	15583	15994	10150	9261	13591	15359	5497	5605	11636	13659	9851	9810	4193	3534	7626	7107	9350	9646	18919	18229	13696	14124	8208	9303	14320	15155	6983	6064	4775	3931	9978	8655	8941	10855	13472	12496	5171	3758	11651	10024	16509	17335	10919	11401	9659
747	19808	18728	7083	7179	11538	10945	9744	8161	11574	10955	5411	6501	9685	8358	8554	9198	5902	4660	13516	13849	17709	15486	19739	18595	12039	11673	10235	9414	9167	8197	11684	14261	46236	39986	7492	9234	11381	11224	10028	9174	52651	46076	13042	13934	7572	6992	11836	11324	12244
748	5163	5097	5528	5128	4943	4549	3140	2743	5111	4821	2856	2737	4165	4066	2685	3116	1753	2524	3488	4049	4459	4798	6095	5987	4620	4378	3903	3419	5579	5844	2864	3207	2193	1945	2353	2332	3243	2993	4269	4407	2918	1889	4592	4841	5003	5980	3795	4381	5053
749	4172	3821	3967	4051	3969	3128	4920	4648	7838	7932	3892	3273	4491	5761	6023	6270	2711	2643	4950	4841	6555	7051	3802	3947	6143	5442	5440	5887	4576	4426	5476	5761	6816	5151	4131	3970	3249	3145	5855	6584	6307	5081	6471	5826	4154	4748	3607	4578	6350
750	10648	8530	13386	12421	11041	10963	17367	16918	15125	15823	11978	11157	13027	13153	16603	18099	13531	11860	19345	18642	11791	10909	8732	8899	20598	20479	13499	13863	16609	15415	16992	17427	3737	3894	13737	13946	8882	8364	17769	20199	5109	3774	11068	10329	14568	16260	16327	17741	10963
751	1107709	1029577	2249010	2340145	1148758	1105156	1661781	1682425	1936433	1854550	1878917	1837949	1932836	1913475	1636768	1671112	1999071	1890466	1257926	1241863	2017744	1934319	1792996	1646860	1990369	1999253	1730441	1680663	2720524	2614296	1216644	1403707	793021	746609	1390022	1551337	1799279	1805314	1957452	1986748	722583	679554	1564042	1831559	2422382	2530283	1715277	1747549	2452901
752	25007	23481	13520	14813	26319	27028	5546	4898	19775	18793	7771	7100	19842	18799	4807	5400	6270	5902	12381	12779	16906	15059	32633	31235	10881	11089	6237	5539	16336	15770	4701	5234	7580	7006	11347	10970	12418	13410	9394	10442	8594	6849	14013	13019	15729	15559	6162	7106	18604
753	2421	2136	2730	2562	2403	2626	1971	2123	3398	2811	2485	2829	2989	3341	2093	1738	1970	2096	2366	2695	2629	2455	2596	2616	2136	2604	1670	1829	2128	2505	2031	1744	1416	1307	2102	2106	1896	2077	2638	2678	1878	1651	2598	2773	2467	2532	2128	2196	3400
754	22756	17609	30557	31244	28551	26178	13595	11450	18555	17554	3232	2256	16406	14915	7237	7108	2160	2356	6832	6078	13357	12539	18611	18871	13660	12755	5404	4645	38966	37322	5677	6855	5915	4591	28641	30718	17830	15815	11195	11471	6938	5497	11608	12938	34204	37149	7824	8628	14573
755	8008	8058	6091	6329	10850	10990	8408	8435	7250	7222	12495	11934	8187	8058	11676	11632	14161	13087	10390	9795	8558	9490	8093	8001	7856	7100	8086	7435	6203	6256	6902	6850	4974	4532	7006	6685	5220	5537	7253	7256	4615	4521	6338	6154	5900	5701	9673	9858	16237
756	3013	2852	4003	4108	2806	2591	3855	4507	7608	8024	2425	2383	5965	5421	4344	4217	1518	1783	4099	4451	5883	6627	3094	2488	4346	4919	3525	3455	4006	4661	3444	4220	2884	2129	1997	2508	2530	3369	5523	5655	3392	2355	5977	5654	3266	3969	3389	3386	5323
757	18748	18222	14828	15217	18042	16308	13405	14315	16571	16831	13396	14167	17601	16228	16024	16640	16131	15596	16247	14598	19209	16840	18757	18851	13718	15171	15547	16593	15358	15197	13140	13023	16685	14993	15257	16657	15653	15777	14565	14738	18451	14910	16081	15955	14789	15744	14663	15474	15976
758	3786	2671	3716	4328	4208	4044	4486	3830	5946	6008	3373	3612	5018	4656	5238	4840	2581	3253	4226	4176	5471	5512	4606	3550	3898	5111	5314	5330	4751	4922	3098	3054	4686	3437	3408	3616	3952	3498	4703	5164	4790	4105	5568	4772	3866	5336	3955	3051	5602
759	2796833	2578043	2841398	2906893	3037763	2877575	2873870	2911776	2829266	2742312	2810466	2765402	3235370	3080178	2817620	2885150	3064762	3002763	3065092	3067480	3155857	2972638	2916233	2755565	2979748	2925292	3306556	3219150	3016399	2989479	2505828	2615803	2071875	1870696	2736038	2859424	2840690	2896075	3011007	2912983	2026697	1953571	2669712	2753865	2950889	2900337	2925113	2868842	3076560
760	3271	3148	2993	2949	2032	2361	3240	3582	5989	6353	2090	1772	3351	4077	3703	4124	1579	1276	4427	3924	5621	5468	2676	3424	3943	3846	4168	3531	3349	3715	3886	4334	5151	4528	2071	1971	2873	2472	4331	4546	5605	5261	5094	4970	3511	3272	3499	3135	4885
761	1324	1760	723	1012	1051	1421	363	329	1782	1409	1215	1150	1214	1879	545	394	581	660	227	388	467	758	1448	1892	312	524	215	208	426	660	1105	572	5128	6399	1181	798	602	913	415	364	9621	9682	1298	1523	1034	1040	590	535	536
762	1819	1515	1945	1989	2391	1524	1805	1594	3115	2956	1622	1531	2300	2994	1621	1975	1035	1034	2031	2182	2157	2372	2513	2224	2065	2027	1158	1411	2651	2902	1358	1165	859	929	1683	1833	2398	1822	2135	1816	1027	1323	1898	2697	2677	2535	1712	1458	2475
763	118682	110085	206533	220059	123013	114741	180420	184751	176242	168837	216680	199979	178715	178657	184233	185647	238902	215631	135641	132113	208327	195603	173850	158790	183142	183327	167610	160500	249779	243444	119676	136609	81734	75280	144803	159647	213764	222942	186732	188126	74163	69126	153791	178613	229631	234044	187322	187231	248949
764	1241	1725	3811	4137	2121	2130	1418	1756	2624	2660	958	1007	2656	2811	1620	1555	611	392	1243	1203	1535	2181	1773	1452	2033	2267	1278	986	3823	4511	1447	1566	346	803	3158	3241	2683	2687	2197	2662	533	841	1978	2304	3811	4078	1674	1522	2433
765	9275	8796	18198	18211	10220	10728	14145	15023	19884	20753	4633	5157	19650	21488	15708	14923	3177	3280	21254	20741	24116	28562	12230	11814	18491	19765	10062	9114	19410	19193	6339	6424	9698	8079	14112	13824	22238	21495	18800	21005	8582	8227	31214	31008	19552	21738	11806	12164	33005
766	6879	5827	16722	18182	5885	5671	14686	14274	12888	12848	1770	1961	12346	14006	14599	14682	180	243	9973	10992	13580	15053	8934	7892	14131	14547	7377	8152	18773	19487	3137	3538	5844	3792	13802	13385	8198	8021	15972	16799	6733	4944	14602	14727	20581	19249	10512	12260	17853
767	5067	4960	4687	4604	4989	5379	4939	5375	5771	4865	4494	4918	4152	4323	4438	4958	4727	5626	4607	4982	4567	4706	4832	4801	4635	4368	4349	4692	5033	4779	4959	4558	4214	3703	4502	5008	4607	3731	4467	5320	3896	4260	5283	4799	4114	4326	4956	4760	4396
768	548	449	837	963	754	542	1365	1321	1066	958	1559	1645	1094	1008	1469	1377	943	891	1393	1352	1007	1132	431	555	1624	1147	1907	2070	950	958	1272	1057	553	697	1109	1063	677	693	1172	1317	699	673	1390	1107	1432	1413	1446	1325	1030
769	8199	7571	12869	12077	8698	8868	10519	11773	12935	13532	8048	7845	12305	12168	9690	9008	3343	3326	11766	11736	13806	13584	11188	10672	14684	13783	16408	16020	14759	14125	11292	11496	4197	3919	7797	7227	5934	6193	13551	13138	4358	4336	14295	14736	12497	12839	24482	23982	16375
770	461	748	2474	2170	698	1074	799	1138	1923	1789	750	785	2001	1544	1176	1016	894	697	1568	1225	1816	1543	831	905	1183	1060	850	807	2492	1886	596	695	749	367	972	987	1059	852	990	956	427	805	1711	1506	1966	1987	819	1002	1836
771	1865	1710	3565	3762	1861	1458	3062	3451	5769	5643	1775	1985	3892	4540	3520	3150	1238	1391	3443	3295	4705	4664	1856	1982	3861	3666	3594	4337	3682	3644	3307	2629	1893	1953	1910	1876	2466	2364	5157	4851	2436	1635	4410	4556	3453	3888	2415	2505	4218
772	11523	11623	8592	7874	12867	12763	8298	8544	13625	12741	6951	7092	10425	10669	10011	9988	4026	4073	7870	8334	8991	10967	11368	11770	10708	11870	8025	8347	10597	10054	7805	7779	4216	3568	7005	6913	6250	6239	12554	11910	4553	4072	8626	9048	9196	8682	7365	7639	9689
773	7875	7202	7109	6805	9929	10118	2008	2712	7201	6103	2530	2321	6255	5662	1684	1902	2104	2469	4816	3668	5817	5076	8093	8082	3540	3991	2090	2545	7778	8137	1359	1524	2123	2578	6009	6717	5454	5713	4481	4479	2107	2189	5451	6126	8387	8417	2134	2260	6264
774	9416	9104	4995	4533	9574	10220	8230	8158	7640	8340	8790	8582	8205	7985	8661	8355	8576	8193	9184	8707	14876	13937	9213	9157	9482	9778	8552	8103	5039	4869	8697	9193	4795	4537	5758	6347	17408	18398	9233	9348	3919	3392	14513	17153	5542	4642	10731	10621	16941
775	3017	2423	2685	1806	3580	3468	1340	1356	1380	1321	1772	1389	1595	1486	1436	1559	982	1594	1516	1186	1226	1756	2047	2101	1697	1217	1285	1262	1958	2387	1403	1232	618	824	1308	1610	1379	1393	1452	1300	907	864	1681	1220	2402	2626	1143	1548	1684
776	54394	54178	47111	47243	73328	72846	54116	54360	51754	52061	66133	65060	54807	55707	70317	67061	80705	79130	86678	85549	52427	51596	59999	59276	56550	55445	62671	62417	51764	51486	53662	53828	39482	39598	60044	59242	42568	42463	55271	55321	39151	38715	42625	41808	50747	50746	63616	63732	75894
777	6389	6663	6599	6480	8230	7774	6870	6808	6395	6308	7309	7359	6658	6710	8402	8293	8368	8416	9976	10356	6377	6190	6986	6905	7243	7362	7973	7961	6871	6774	6902	6661	4195	4098	7111	6937	4704	4387	6769	6728	3901	3921	5364	4818	6091	5924	7363	7188	7199
778	3216	3030	3079	2979	2958	3120	2648	2761	5402	5721	1989	1654	4265	4897	3220	2968	1179	1115	3370	3719	4787	4341	3584	3105	4150	3581	2456	1811	3225	3856	1810	1898	1375	1493	1790	1945	2057	2640	3541	3570	1541	1703	4431	4362	3173	2545	2467	2495	5120
779	4028	4340	3557	4179	5455	5425	4379	4188	3745	3968	6562	7156	3589	4299	5261	5565	6316	6040	5429	6163	4555	4870	3405	4033	4184	4210	3154	3758	3331	3309	4411	4467	3031	3020	4056	3564	3859	4481	4710	4736	3243	2917	4041	4718	4782	5067	4996	4871	4505
780	7926	7570	5918	5653	10163	10670	7573	7252	6543	6775	12290	12079	7307	7409	8995	8449	11200	11366	9469	8850	7538	7799	6310	6714	7003	6666	5583	6648	5712	5558	8712	8009	5331	5460	6984	6614	7469	7010	7962	7540	5656	5627	7261	6571	6426	6946	8237	8346	9012
781	2789	3431	4094	3899	2874	3169	1659	1360	1287	1717	2044	2359	1437	1032	1476	1346	2387	2287	837	1083	2614	2078	3413	3411	1200	1309	989	1105	3604	3862	1025	872	876	855	784	845	2063	2512	855	1215	1042	784	3347	2689	5700	4927	921	885	2737
782	2057	2269	3226	3270	2056	2367	3660	3679	5458	5640	2891	2997	3545	4224	4489	5199	2145	2614	3723	4225	3879	4466	2208	1847	4218	4280	4057	3824	3251	3129	3607	3333	1593	1622	2492	2833	2044	2507	4498	4656	1619	1952	4684	4431	3422	2655	2808	3042	4206
783	2449	1984	3175	3442	2536	2204	4783	4571	5864	6493	2720	2262	4671	3882	5974	5141	2018	1939	4851	3927	5083	4994	2273	1852	4685	5238	3573	3768	3658	4185	3593	3664	1593	1494	2400	2256	2370	2439	5425	5131	1640	1706	5212	4928	3333	2806	3490	3420	5665
784	2835	3078	3553	3717	2890	2559	3530	2708	4927	4471	2461	2144	4624	4830	3974	3256	1559	1359	5692	6071	7049	6526	3217	3268	4674	4180	2466	3046	3953	3247	2366	2559	2082	1691	2727	2650	3385	3278	3946	4049	2068	2064	6125	6391	3028	3788	2906	2376	5801
785	551	756	491	679	1194	738	1448	1306	380	428	1936	2024	1006	705	1767	1790	2037	2155	1158	1103	1148	1056	645	896	1151	1257	959	805	638	207	1186	865	130	380	720	943	673	835	918	1075	688	292	1245	958	928	718	1134	1302	1512
786	2613	2197	2210	2235	2694	2366	2293	2159	3309	2870	1516	1690	2910	2444	2510	2812	1755	1436	1689	1484	2830	2917	3174	2734	2041	2425	2142	2373	2564	2373	3027	2240	1445	1415	1204	1423	2234	2296	2071	2139	2316	1186	2616	3152	2145	2409	2278	1772	3214
787	1855	2080	1621	1042	3146	2631	1873	1966	1964	2010	2463	2296	2156	2311	2501	2251	2180	2001	2383	2623	2034	2403	1783	2246	2376	2117	2156	2313	1588	1399	2018	2188	739	772	1821	1819	2012	1716	1900	1962	907	652	2531	1954	1796	1184	2665	2134	2923
788	3025	3023	4279	4187	2575	2984	4377	4897	8744	9067	2555	2072	5350	5802	5565	5753	1531	2143	4891	4637	6959	6705	3216	3215	4888	5091	4126	3856	5314	4405	4470	3880	2340	2218	3290	2673	2935	2976	6072	6708	3036	2912	5638	5536	4074	4500	3712	3573	6388
789	1658	1401	1831	1801	2062	1849	2141	1985	2382	2182	2285	1878	2456	1775	2316	2214	1485	1385	2043	2287	2311	2457	965	1303	2532	2269	2603	2802	2005	2052	1875	2004	760	1206	1690	1630	1426	1542	2021	2703	935	1019	2074	1886	1738	1792	1345	1715	2419
790	3174	3276	1289	1496	3781	3793	4152	4002	1971	2325	4997	4925	2137	2484	8559	7614	7864	6998	3755	4073	2144	1794	3679	3770	2178	2332	2354	2047	1625	1844	1882	2040	1104	1070	3217	2664	1480	1480	2133	2420	1044	1039	945	777	2089	2014	2909	3376	5832
791	20740	19903	9031	9399	18737	18031	4388	3814	14144	13588	9869	9632	13110	12409	4519	4849	10557	9555	5918	6194	11161	10431	21747	21872	5123	4696	14826	14236	11238	9988	13158	12503	7652	6960	15035	14723	11460	10942	5717	5128	6682	5836	13573	12392	11305	11450	10814	12086	11636
792	2874	3172	5563	5228	3321	3024	4253	4631	7638	7567	4182	3850	4115	4664	6198	6675	2188	2111	5630	4751	7181	7718	3781	3080	4840	5487	5978	5287	6220	6621	3991	4244	2331	1606	6925	5945	3408	3129	6466	5596	2993	2828	8368	7958	6059	5892	2901	3056	7720
793	2935	2833	2110	2307	3776	3782	3810	3440	2557	2254	2731	2816	2475	2465	6112	5314	3454	3890	3809	4294	2271	2159	3299	3183	2715	2746	3293	3041	2512	2402	2556	2414	1178	1174	3153	3411	1428	1320	2630	2605	1125	1119	1840	1725	2397	2471	2887	3297	2842
794	324521	284998	406781	414818	349202	321806	308270	300358	404508	361326	310349	309706	380776	351898	318994	316261	351672	331817	276608	266498	446407	421010	346261	315766	286807	286182	348762	335587	489904	461314	244488	281552	152464	137755	131343	136799	392160	390792	302230	298765	128297	117185	340063	381514	433383	448499	351856	358087	498299
795	3742	2817	2858	2825	2764	2771	3634	2898	5366	6101	3382	3056	3716	3838	3799	3511	2153	2053	3244	3371	3897	5039	3111	2940	3086	3679	3222	3461	3470	3144	2741	2992	2293	2787	2695	2553	2952	2864	4209	4576	3382	3065	4880	3722	2455	2570	2730	2592	4528
796	12226	11468	9608	9354	13940	12557	6575	6412	14568	14403	4749	5114	12591	11875	7153	6899	3054	3501	10937	10253	17976	17509	10525	9515	8521	9098	6069	6041	9558	9838	5641	5344	5540	5419	6934	6268	13639	13843	9493	8813	6916	5442	15486	16719	8778	9064	5767	5906	18150
797	71314	51138	231465	234144	81206	67330	263006	262536	155164	145377	175528	175651	150226	142066	287615	292623	217892	201408	72043	69056	110889	105952	78926	62163	143418	138481	130478	131134	288934	265363	92115	111892	35211	34286	77088	91337	84462	88215	139489	139626	31655	29530	89090	99776	243836	253679	144510	148604	117304
798	1541	1025	1929	1550	947	947	2083	1879	3077	3236	2016	2079	2511	2347	1851	2070	817	669	2028	1643	3148	2283	1205	1009	1743	2025	6470	6084	2305	1870	1884	1498	1333	995	1329	1321	1603	1285	2474	2709	1828	1479	2592	2490	2253	1624	1257	1458	2502
799	2686	3250	4354	4951	3359	2677	4869	5070	7426	7277	3442	3092	5002	4492	5506	4972	2957	2363	4840	4392	5881	6503	3420	2530	5486	5782	5161	4587	3927	4338	4600	4531	3239	2873	3194	3280	3309	3363	6274	5700	2387	2831	6409	6411	3865	4113	4087	3877	6231
800	2235	2342	3726	3557	2675	2363	5061	6332	11656	9119	2869	3004	5014	5695	7737	8618	1970	2130	6194	5424	7553	8375	2371	2372	7466	7190	3928	3952	5056	4997	4647	4682	2248	1969	2167	2433	2955	2460	7701	7781	2602	1988	7009	6496	3289	3679	4135	4449	6967
801	1083	958	654	639	1855	1864	1754	1403	858	1474	2396	2901	1397	1299	2324	2083	2112	2595	2223	1691	957	1402	1278	1507	1362	1519	1115	1055	857	753	1463	1562	93	224	873	978	995	1201	1170	1696	185	102	1860	1636	1089	817	2328	1897	2090
802	2788	3250	1619	1499	5354	5214	2093	2189	2263	2254	4264	4566	3093	3092	3419	2949	5434	4765	4916	4455	3123	3552	3893	3533	2106	1945	2455	2443	1691	1696	2215	2291	1118	1447	2188	2199	2094	2163	1978	2033	1418	1413	2076	1525	1805	1962	3483	3692	7445
803	2211	1818	3712	3651	2089	2248	4308	4333	7509	6544	3599	3024	4219	4372	5436	6071	2232	1851	4986	3980	4958	5211	1936	2134	6469	6287	5018	4994	4396	4755	3851	4118	1753	1325	3103	3374	2502	2703	6530	6551	2178	1546	4373	5189	3429	3596	4127	4236	5428
804	1806	1531	2189	2037	2782	2731	2938	3187	4141	3791	3566	4367	3542	4191	4273	4669	2724	2235	3191	2938	4593	3951	1295	1440	2865	3077	6504	5881	2304	2293	1648	2082	224	247	1434	2113	627	681	2672	2439	-201	-443	3623	3273	2355	2199	3260	2788	4622
805	2290	1945	1352	1693	2796	2974	2635	2255	1731	1910	2289	2904	2136	2225	2631	2806	2753	2539	2841	3026	2147	2290	2420	2463	2239	2002	2337	2292	1673	1599	2271	2191	1286	1475	2459	2162	1904	1852	2075	2002	981	740	2349	1908	1950	1996	2545	2964	3132
806	20209	18882	7105	7712	23259	22035	12675	12446	26004	24576	13958	14778	25011	24680	11750	10875	17003	17073	8846	8363	13372	11975	22046	18291	12291	12977	5281	5012	10032	9260	3550	3934	4066	2999	9568	10847	7037	7359	12143	12713	3454	3058	10269	11833	8134	8458	5164	4925	14313
807	3149	3227	4586	5056	3626	3181	3679	3026	7247	7289	4350	3803	5631	4975	4605	3410	2597	3019	4841	4754	4750	4519	3886	3425	7556	7028	4282	3960	6438	6582	3389	3480	1332	968	3191	3111	2596	2742	7662	7336	1448	1308	4045	4551	5281	5131	3682	4962	5659
808	1436	1257	2169	2083	1492	1211	2475	2749	2244	1924	3662	3982	2286	2198	2784	2613	3250	2824	2318	2484	2188	2604	1194	1134	3006	3199	1564	1221	1632	1799	2600	2208	493	578	1538	1931	2316	2017	2406	2817	294	93	2941	2810	2004	1815	2800	3515	3314
809	3691	2865	2827	3521	2919	2270	3999	3597	6119	6393	2228	1919	3061	4196	5176	5506	1264	1691	3957	4063	5504	4980	3760	3222	4977	4429	3370	4139	3588	3875	3424	3641	2666	2389	2569	2340	2529	2477	5448	5262	2938	2452	4609	4717	2451	2375	2932	2831	4963
810	1699	1227	2321	2568	1637	1475	2594	2511	3465	2808	3243	2934	1909	2667	3192	3059	2226	2847	2430	2788	2944	3316	1387	1363	2849	3150	5728	5468	2624	2816	3363	3477	1040	1144	2197	2148	2093	1940	3659	3293	676	949	3185	3235	2180	2540	2681	2964	2791
811	700	431	738	642	1511	1235	1004	807	526	416	970	716	624	786	1076	1086	912	1036	957	1112	732	701	718	451	950	783	831	742	499	602	695	653	877	1211	646	685	264	118	699	631	2188	2524	523	726	461	492	736	706	982
812	1883	1879	3221	3053	1728	1788	3740	4603	6407	6073	2618	2648	3671	4100	5804	5087	2179	1823	4170	4227	5271	5314	1957	1499	4770	4690	6806	6313	3435	3915	3255	3918	1751	1537	1970	1958	2506	2487	4869	5049	1596	1597	4868	4917	2711	2657	3289	3833	4642
813	1847	1442	3320	3068	1675	1306	4019	4173	6346	6844	2602	2605	4051	3944	6266	5884	2077	1910	3979	4627	4784	5018	1365	1615	5765	5839	3855	3727	4518	3994	4236	3666	1548	1165	1715	1563	2483	2412	5710	5366	1893	1839	4905	4625	3543	2822	3312	3693	5391
814	890	1245	1283	1510	1165	1244	1887	1540	1513	1523	1738	2148	1302	1679	1439	1993	591	661	1669	1283	1849	1868	1143	753	2189	1825	3993	4109	1606	1336	1618	1298	481	331	1260	1185	1089	1331	1961	1863	643	582	1735	1533	1229	1340	1396	1552	1590
815	2274	2190	692	623	1542	1803	820	1444	1760	1313	1834	1478	1136	1224	1331	1658	1367	1604	887	580	1479	1936	2170	1966	983	871	402	225	777	465	1653	1219	1723	2068	2347	1988	1667	2066	590	644	1089	1463	3873	3203	1378	1121	533	448	1907
816	15622	13695	7350	6699	18805	16761	10409	10556	17528	15963	13127	14008	16154	16432	10651	11485	16267	14995	6689	6150	13113	12053	17215	16770	11522	11913	7610	6900	9814	9211	5309	5919	5089	4847	9729	12145	12673	14131	11284	11527	4546	4162	11399	11712	8424	8752	7539	7884	16166
817	1575904	1311079	916823	918218	1774806	1601931	402488	397091	1561074	1376442	856178	851801	1512623	1393779	417462	415114	895707	855550	510677	483862	984100	901746	1751870	1525005	406399	388653	1269206	1227298	1183965	1076310	763534	939124	302890	264506	962004	1129239	1014854	1001331	388626	387389	233284	204413	627350	718014	1008728	1045876	1264758	1297492	1129091
818	668	716	1320	1211	878	720	856	812	1565	1513	884	1103	1968	1662	738	1145	1035	701	1091	1449	1447	1488	795	864	1309	1076	1142	1037	1068	800	1053	888	1	103	1013	1106	1584	1352	1151	1383	-24	-26	1661	1473	1202	1525	1173	1335	1521
819	2515	2065	2910	2468	2323	2298	3747	3593	6259	5335	4026	3882	3966	4148	4405	4653	1799	1600	4298	3643	5109	5256	2213	2604	4275	4568	8981	9275	3120	3339	3484	3177	1954	1326	2147	2636	2409	3114	4948	4968	2187	1755	4126	5292	2760	2778	2947	2985	4919
820	1209	1127	695	488	1128	1362	1777	1914	966	987	1993	2413	872	1265	2251	2135	1537	1099	1677	1910	1205	1330	1065	987	1524	1481	1610	1069	830	995	1789	1335	328	132	1051	855	800	742	1373	979	-2	201	1142	1437	933	846	2092	2305	1932
821	146110	122122	114582	119518	121362	110090	76112	78013	109175	97174	55468	56977	95132	93014	87894	86832	49678	48600	41891	39880	76956	73730	91466	77615	67221	68233	90080	87686	209266	191544	52033	63326	50420	41529	34784	40469	108142	105182	69865	71490	35985	25831	58753	66877	152408	154967	75500	75699	84720
822	3344	2751	4412	4018	3017	3699	4921	5501	5860	6774	5354	4956	5260	5335	5864	6955	3495	3364	5538	4775	6123	6386	3126	2838	6634	6468	3983	3676	4364	4708	3642	3610	1102	1247	2667	2125	2236	3239	6807	6183	1025	739	5641	6154	4081	3888	3930	3894	6882
823	3749	3700	1156	1341	4926	5139	2693	2620	2430	2431	6842	7336	3079	2843	3979	3690	7241	7368	4345	4537	3808	2931	4218	3387	2080	2101	2859	3288	1625	1733	2813	2448	2002	1556	1588	1902	2055	2218	2038	2269	908	1191	2342	1762	1790	1646	4453	4200	6580
824	33035	27460	81233	82086	30405	27611	39568	38191	58971	53229	28217	27749	54229	54289	41602	41017	29525	28730	24958	24501	41903	38849	26082	23217	32778	31272	31149	30348	112103	101325	23401	25460	19734	16899	18143	20684	43945	44232	31827	31456	15487	13110	31983	34729	97085	96510	29117	29635	42125
825	527	288	671	1111	833	770	886	984	1073	1460	680	976	1094	913	1555	1601	1094	940	1230	1633	1505	1690	855	725	2022	1626	1279	1133	913	754	1151	1136	76	-68	1079	969	1248	1109	1325	1575	-69	-69	1849	1162	1185	948	1215	1352	2104
826	5584	5604	3259	3223	9761	10120	4043	3885	4344	4489	6929	6910	4194	4040	5672	5419	7383	8053	8244	7550	5434	5459	5970	5954	3872	4275	6146	6437	3569	3242	4129	3969	3561	2822	4696	4543	3877	3882	3917	4270	2856	2885	3439	3618	3785	3234	7083	5774	10650
827	391	721	1044	791	1047	851	1060	1333	660	1090	1212	1176	1488	840	1114	1215	706	798	1251	1549	1518	1287	612	616	1036	1365	805	647	706	472	984	992	-41	-41	386	714	804	1119	1170	1213	-47	-48	1423	1146	893	886	992	1023	1787
828	1649	1632	2555	2463	1987	2277	3101	3454	4274	3773	2478	2664	2870	3191	4558	4374	2099	1857	4186	3285	3121	3786	1703	1859	4392	4200	2918	2445	3142	2760	2494	2379	937	668	1522	1737	1763	1687	4313	4951	747	1134	4475	3817	2411	2813	2394	2446	3976
829	27306	27205	28608	29496	31859	31907	31284	31581	36213	36537	59167	56628	38153	41444	35094	34866	66207	64693	42242	43631	45808	45970	27029	26557	32559	30725	24685	25481	25412	24728	31547	34390	14773	14302	32472	32402	37408	37326	34020	36104	15005	14483	35849	37970	26221	26912	45860	48650	57466
830	2540	2843	3575	3483	3140	3187	3558	3502	3459	4032	5464	5654	4344	4544	4095	3892	6063	5351	5635	4684	4950	5202	2901	2679	3972	4010	3420	2975	3522	3286	3855	3677	998	965	3433	3329	3317	3190	4199	4633	863	848	3996	4259	3583	3815	4238	4258	5987
831	3888	3967	1879	1886	8894	8416	2995	2633	2127	2168	3011	2903	2024	2258	4054	4231	4769	4439	4195	3562	2963	2473	4168	4104	2549	2680	3391	3250	2028	2026	2352	2216	2844	2958	2191	2246	977	1170	2707	2460	3950	5083	2172	1969	1928	1919	3410	3077	4046
832	1940	1800	2166	2076	1726	1959	2412	2394	2056	1822	2610	3311	2381	2578	2320	2298	3054	3266	2066	2547	2622	2504	1928	1542	2420	2109	1241	1396	1621	2046	1747	1971	500	403	1651	1642	2194	2054	2044	2388	378	217	2698	2467	1920	1806	1949	1822	2784
833	14991	11611	10056	10673	14705	13376	13417	13059	16818	14946	5315	5238	16635	15375	14192	13976	5131	4169	7264	7355	13168	12665	13747	12440	10462	9509	9328	9057	12019	11801	6319	6529	3689	2829	4355	4009	10896	10886	11748	10588	2646	2267	10590	11272	9445	11012	7874	8844	12942
834	1874	1659	3136	3133	1519	1848	3258	3531	4999	4910	2147	1962	3571	3607	3835	4544	1640	1555	3180	3624	3978	4134	1568	1450	4148	4220	3351	2971	3185	3045	3145	2820	2190	1904	1958	1898	2591	2648	4531	4407	1353	1593	4005	3743	2723	3184	2390	3194	4546
835	418	903	581	470	708	881	1470	1249	899	1038	1373	1013	1191	1303	1291	1268	790	938	1228	1483	1284	962	664	826	1388	1593	1246	1458	1043	1009	1115	1516	25	25	672	780	927	818	1500	1535	26	28	1631	1191	1199	1032	1251	1098	1902
836	1403	1522	689	651	2531	2711	2082	1739	845	1198	1241	1529	1218	952	2694	2824	1042	1690	1894	1963	984	956	1482	995	1570	1644	1605	1582	753	889	1039	1078	629	1119	1930	2015	271	539	1437	1021	2246	2569	603	957	825	715	1282	1566	1440
837	2772	2545	4177	4651	2438	2524	11247	12606	5132	6823	3282	3997	4999	4866	13374	13214	1940	2284	3709	3574	3561	4710	2984	2558	6272	6048	5413	4830	4500	4608	5480	5405	5880	4601	2322	2155	2589	3045	6002	6179	5270	4859	3551	4508	5218	4717	5573	5492	3706
838	1920	1364	3307	2751	1757	2190	3038	2585	2109	1739	4377	4544	1768	2068	2947	2833	4438	3797	2141	1716	1939	1985	1515	1386	2293	2521	2003	1862	3537	3521	1963	1682	331	-183	1007	1015	1870	1982	2131	2415	-97	-68	2203	2847	3944	3034	1825	1860	1774
839	2019	1985	3516	3408	2359	2204	4335	3969	3053	2994	4159	3966	3368	3091	4350	4213	3564	4149	2689	3050	3501	3002	2023	1903	2791	3136	2100	1705	3766	3440	2577	2625	347	240	3964	3768	2153	2422	2808	3176	265	451	3048	2723	3728	3830	2557	3220	4064
840	3058	2448	8275	7921	2841	3285	2675	3217	2526	2742	3904	3487	2862	2958	2326	2604	4467	4365	2288	2752	2431	2815	1975	2084	2452	2678	1075	1367	9468	8894	1470	2052	969	677	1667	1852	3427	3330	2408	2360	-47	128	2310	2685	9007	8425	2071	2077	3544
841	753	476	518	520	947	638	614	759	633	725	408	707	561	673	830	849	642	331	915	763	447	545	485	490	551	551	855	1082	871	739	550	744	785	1394	656	782	432	375	656	541	651	912	514	431	939	534	532	648	455
842	2788	2350	1124	671	3028	3311	1183	1702	3210	3109	1350	1243	2961	2928	1400	1293	1749	1556	1302	1276	1856	1832	2794	3075	1470	2032	1459	1576	959	1139	1269	1618	1440	919	1708	1501	1881	1979	1782	1380	1406	480	2600	2618	1228	983	1297	1541	2342
843	3892	4153	2344	1885	7590	7738	2432	2682	2976	3106	7534	7249	3632	3556	3872	4413	6499	7258	6215	5984	2689	2580	4987	4792	3232	3297	4279	4422	2353	1994	3598	3515	2002	2361	2407	2629	2385	2534	2947	2869	2168	2162	1261	655	2332	2553	5356	5468	5361
844	2173	2169	1124	1431	3711	3621	1607	1725	1344	1623	2397	2520	1451	1393	2138	1912	2826	2722	2371	2616	1312	1273	1801	1990	1907	1733	2500	2738	1598	1203	1870	1667	1190	1271	1773	1362	1051	1123	1604	1847	2062	2091	1189	1252	1514	1571	2515	2372	2087
845	721	906	884	1134	1459	1323	1774	1362	693	626	1526	1455	737	810	2150	1753	1706	1479	1489	1595	1139	1025	703	896	1182	1140	1306	1570	824	485	968	1257	159	208	849	801	774	609	1397	1446	256	649	1038	933	840	677	1430	1313	1066
846	3513	3006	3556	2440	3589	3773	5570	6129	3194	3868	6507	6341	3504	2811	5307	6606	6166	5666	4638	3962	4582	4990	3233	3347	3799	4463	2274	2309	3725	3541	3340	4301	1380	1138	4293	3830	4510	4255	3584	3785	900	398	4935	4996	4392	3581	4234	4239	5751
847	16870	16803	11781	11846	25313	25184	15825	15252	14259	13943	16084	15677	14433	14402	19266	18910	18194	18308	22221	20748	18341	17838	18082	18066	14597	14282	17629	17028	13311	13278	13646	13699	11062	11131	14468	14193	8647	8765	14086	14051	11074	11671	16677	17051	13011	12870	16122	16020	20482
848	13289	12335	13247	12716	18835	17491	19056	19732	14749	14475	23070	21840	15953	16952	17781	19508	24654	23396	17077	17065	19779	19369	14737	14647	11745	12929	7032	8032	12974	13306	9896	11086	4589	4191	8157	8750	12786	13726	13118	14219	4005	3876	17031	17545	13725	15317	13696	13380	24001
849	2011	1987	2246	2443	3443	3445	3245	3252	3108	2740	2109	1955	2934	2760	3517	3327	2244	2416	3870	3724	3238	3070	2247	2082	2665	2607	3197	3095	2318	2365	2341	2384	1874	2749	2435	2194	918	1102	2462	2433	2199	2552	2913	2902	2173	2224	2929	2838	3045
850	1444	1875	2865	3366	1804	2029	3097	3303	2976	3030	5249	5180	2213	2985	3244	3979	4680	4762	3575	3673	3124	3288	2224	1722	4253	3437	12004	12826	3245	3508	3563	3366	263	438	2518	2882	2836	3047	3534	3299	333	81	3365	2865	2961	3040	3878	3800	3492
851	4949	5688	8537	8378	7020	6158	10758	10662	5363	5732	40060	39100	7076	8075	10447	10076	46654	44947	6617	7333	7710	8188	6295	6165	6732	7256	2783	2905	9680	9646	4136	4821	2065	1201	3502	3419	6395	5748	5136	4961	1608	1891	7834	8438	9420	9882	5166	5474	9828
852	4458	4417	5112	5179	6799	6246	9302	9164	6291	6390	10642	10672	5165	5468	11895	12048	14214	13199	8407	8284	5366	5660	4074	4399	9297	9187	5864	5453	5919	5122	6288	6601	846	394	8968	8917	5271	4903	7643	8622	479	752	5261	6202	6517	6552	9410	9125	7197
853	10927	10495	12039	12230	15066	15509	13469	14176	9146	9490	36637	35527	9530	11074	13359	14629	46439	43927	16113	15965	19025	16986	12228	11018	10970	9975	5044	4958	13938	12994	6891	6512	3348	2659	7051	6746	9123	9210	9643	9548	2493	1732	16176	15975	14411	14562	6829	7495	24537
854	4700	4660	3739	3235	3853	3378	3171	3062	3528	3433	3455	3011	3056	3649	3120	2885	3378	3486	3059	3014	3569	4725	4516	4612	3237	2954	3029	3192	3630	3050	3063	3407	2963	3168	4009	3432	3071	3063	3146	3214	1704	2231	4127	4383	3153	3239	3115	3462	3538
855	2186	1745	1148	1207	3633	3447	7468	7090	2744	1857	9111	11258	2344	2134	13581	13510	6363	6099	5481	5011	4023	3716	2614	2368	2601	2476	4885	5515	1120	994	2572	3191	1250	1251	1508	1182	1354	1276	2210	2030	1447	1614	1995	2233	1108	1425	6918	6773	10135
856	28797	22927	66701	66885	29257	26273	103174	102451	76929	70261	36387	36000	80296	77094	95045	95818	36349	35108	19591	20212	55828	51638	30224	25674	52430	52137	41588	38822	90947	85017	34704	38056	20831	18787	17174	17088	51261	52206	52355	52524	19890	16973	55602	57617	79756	81846	40819	40039	60891
857	56960	51508	8945	9763	30478	28436	12837	14162	13138	13164	9458	9180	12471	10794	15725	15387	8597	7985	20512	22467	40871	39180	61532	61601	21370	20375	16993	16671	12195	11147	26388	27363	152420	132155	16197	17188	22854	21927	15084	15083	168614	137011	23752	24726	6171	5895	18590	17500	16661
858	1093	1028	624	586	1520	1280	1167	1416	749	748	1622	1244	881	1179	2088	1929	2656	2405	1739	2016	801	988	1095	1036	1218	1156	1165	1277	1163	628	782	1645	475	593	791	642	671	684	1573	1211	399	362	916	726	1292	772	1952	1636	1451
859	519	442	354	239	707	452	341	376	263	266	908	892	274	275	892	702	895	967	967	775	273	272	545	483	556	478	700	585	278	380	283	583	221	223	280	381	255	305	508	554	221	499	238	238	610	278	616	645	487
860	4682	4067	8464	7964	4548	4380	23188	22659	4988	5375	8656	7867	5130	5598	20322	19005	5229	4772	5329	5130	6561	6186	4416	3761	13882	14651	5577	5398	9752	8350	10858	10645	1804	1312	6373	6330	5475	4962	12242	12169	599	357	5957	6049	9246	8851	10810	11790	6958
861	2697	2668	8547	7877	2874	3162	7075	6998	2235	2166	3164	3119	2288	2124	7054	6297	2906	2688	2999	2412	2447	2263	2651	2179	3786	3863	1511	1771	9273	9361	3402	3031	278	642	1490	1849	2511	2626	3302	4043	215	382	3178	2770	9428	10176	3431	3274	2702
862	219	98	258	56	345	696	483	399	12	244	1148	428	109	289	801	662	1019	1007	672	242	229	255	114	113	410	88	282	316	324	246	297	147	3	4	90	191	241	360	512	184	32	6	57	161	354	238	459	490	514
863	86825	82922	82986	84404	91180	90259	128239	132659	103983	103757	206626	198828	101007	106240	99529	98039	159915	158585	76553	76061	108450	112496	95576	96478	71390	71455	6444	6589	82543	79441	92131	100881	12769	11725	46689	49638	96367	101672	82217	81333	8149	7525	109530	118129	80849	84796	94398	96394	124443
864	19736	18297	12658	12632	29143	28823	17931	17481	18587	17281	18345	18267	20779	20171	19277	17659	12115	12018	26613	26320	28047	31697	22367	21281	12273	13204	7262	7039	11914	11689	11161	11588	10038	8793	8415	8044	21029	21278	12212	12032	15193	14057	25620	25126	13382	12496	13346	12848	42014
865	939	719	2236	2261	740	979	3038	3299	4907	3837	1398	692	4317	5293	3947	3309	637	93	3020	3418	3500	4175	872	327	3563	3879	2220	1978	3553	2678	2694	3260	813	1552	635	1278	1901	1514	3205	2886	1151	1277	4929	4703	3160	3734	2826	2800	3972
866	1780	1550	2634	2146	1979	2490	3916	5129	5649	6197	2379	2050	3046	3463	5734	5593	1490	1642	4402	4113	4583	5964	2164	2106	5101	5227	2580	2827	3970	3026	3732	4021	930	329	1590	1661	2156	2010	5733	5192	1006	341	5223	5359	2552	2123	3596	2896	5716
867	125504	119930	123215	126314	157508	159476	205612	210188	142288	143029	232445	223689	161691	167195	222381	228263	168566	166801	158664	161703	172271	176401	126887	125106	173506	180714	49411	53012	109302	106534	150503	163486	46998	46133	135029	142118	123050	125355	188208	196784	45984	44787	145275	153341	149486	151102	201623	207848	229417
868	268	354	513	390	833	292	482	484	569	611	728	847	486	552	789	500	1236	1020	574	465	653	654	311	704	438	439	441	441	432	520	441	441	566	1221	366	388	188	209	438	438	852	1054	655	654	426	425	433	433	651
869	2445	2068	2234	2664	2579	1632	4115	4086	2875	2539	6995	6347	3015	2779	5760	5532	6695	6936	3553	3382	3226	3177	2255	1506	4732	4807	3954	2747	2947	2896	2375	2545	1718	442	2112	1863	3618	3951	4946	4271	104	-355	3623	3332	2333	2514	4947	4607	3459
870	5284	4745	7669	6915	7252	6249	8426	9187	6784	6249	14115	13317	7236	7217	10158	9498	14219	13189	7450	7997	8455	8568	5727	5332	7248	7071	4121	3829	8035	8013	5523	5765	2258	1895	4915	5063	6241	5511	7192	6769	2308	2634	8538	7342	8746	8280	6781	7249	11306
871	3360	2927	614	794	3815	3227	416	308	1767	1191	343	505	1910	1299	792	772	636	582	69	485	958	780	3349	3030	659	329	501	554	927	711	1191	791	3189	2859	797	650	782	1024	651	603	2195	2207	1151	1121	885	837	483	391	931
872	-76	225	1771	1096	-59	528	3294	3006	4944	4815	1759	1825	2379	3201	5712	5535	-225	-233	4049	4564	4482	3995	513	195	4958	4460	4218	3910	2399	1992	1702	2474	945	173	331	530	1429	788	3977	3539	1149	777	3661	3621	1577	1525	3535	3537	5771
873	2807	2801	3441	3161	3488	3326	5265	4698	3167	3277	5095	4891	2858	2615	5323	5390	6637	6190	4766	4628	3677	3408	2695	2716	4991	5153	6241	5866	3775	3354	4449	3945	895	137	3922	4263	4068	4624	4692	4985	160	661	4066	4170	4027	3528	4283	4255	4647
874	1491	1994	3869	3119	1894	2011	3833	4042	3545	3466	2698	2820	3239	3674	4633	3892	1863	1285	3525	3701	4397	3946	1481	1300	7554	7820	2608	2512	3148	3329	4104	4793	323	2	1690	2043	2992	3856	7815	8603	-67	-229	4837	4684	3239	3060	4527	4465	4258
875	626	438	1240	1313	921	902	1760	1611	1630	1188	1581	1238	1699	1236	1703	2556	669	738	1745	1460	1617	1749	905	1275	1788	1988	1125	880	1315	929	1243	1312	4324	5629	936	474	1231	972	1615	1514	11284	13634	1760	1511	1501	1559	1749	1911	2012
876	2285	1979	3761	3543	2286	2132	6897	6125	3269	3308	6885	7679	2939	3051	6080	5338	7254	6754	3182	3267	3735	3541	2257	2235	4989	5549	2406	2167	3591	3979	3670	4440	229	-137	1932	1826	3055	2817	4367	4779	-67	-157	4899	4491	3648	3874	4145	4095	3805
877	7312	6718	7286	7037	8301	8553	8956	9002	11179	9654	14448	14294	12710	11409	9767	10088	9777	9931	14915	14028	16882	17356	8088	7642	11965	12155	5679	5509	8159	7187	9384	11127	5021	4193	4857	5635	10408	10675	10117	10487	4606	4944	10811	11157	8830	8584	12364	12206	21157
878	1927	1502	1385	1731	1788	1775	1439	1475	2473	2055	1015	1085	1633	1880	1769	1186	934	973	763	507	1954	1620	2462	1570	1149	1269	1021	1083	1663	1968	875	1020	492	313	485	593	1273	1862	1017	1128	204	203	1940	2341	1522	1804	1166	961	1538
879	15533	15321	8753	7758	17963	16307	16616	16705	12178	12145	121271	121773	12039	13592	15981	16214	138358	135643	13771	14048	18653	18189	18447	19284	9253	9217	3764	4069	10236	8829	8412	9147	9962	7573	5884	5662	23991	21993	9240	8517	6686	5254	21455	17624	9560	10721	10399	10716	22898
880	6607	6579	4916	4986	7850	7610	6940	7223	7613	6753	13671	13672	7758	7369	8168	8467	10843	10916	8484	8644	8601	8838	6932	7129	6070	6426	4727	4162	5492	4938	5355	6023	4351	3813	3946	3883	7772	7375	6298	6276	5019	4593	7581	7366	6161	5939	6356	6744	11308
881	51652	47766	28337	26994	68427	67723	44305	43292	34273	32279	267701	262178	38857	40645	50782	51193	403243	394752	62717	61532	72085	75730	61190	59575	28463	28574	20675	20691	32518	31615	23328	24747	29096	28466	21085	21768	50209	51504	25991	25903	43162	39251	64718	62031	36285	37420	31027	29997	107910
882	2616	2479	3791	3418	2766	3168	2658	2951	3130	3699	3701	3610	4099	4651	3681	3478	3281	2872	2933	3094	3525	3860	3618	2626	4774	4353	1884	1765	3974	4161	2698	2298	1011	1362	2582	2184	3735	4143	4517	4448	695	156	3502	3168	4153	4140	3348	2993	3622
883	36065	34777	21822	22693	52139	50639	40452	40512	32130	31739	87485	87113	36918	34991	54780	54558	131291	128743	47246	45661	57487	55546	38440	38744	26993	27135	20468	20977	25293	25240	20718	20721	19570	19765	16753	16616	26610	26634	25862	26787	24634	23269	46682	49343	30319	30464	26100	26405	86708
884	1040	853	645	803	1106	937	1719	1197	1115	1242	1837	1890	1342	1396	2169	1982	2391	2135	1901	1531	1214	1284	959	956	1721	1552	1631	1661	625	698	1345	1289	453	450	600	776	964	908	1303	1191	426	421	1276	997	1191	940	1600	1920	1995
885	4650	4256	5736	5629	5460	5820	7612	7697	6486	7078	12543	12390	7108	7137	8156	8824	13956	14332	8635	8276	8123	8516	4810	4730	9745	9173	6342	6360	5759	6042	7679	7903	3154	2880	5435	5676	5644	5657	7836	8624	3150	3472	7959	6764	6493	6396	9865	9950	9505
886	6825	7527	9310	8929	10353	10303	14945	14755	6849	6665	18185	17304	7675	7357	12158	12979	14208	15142	5537	6492	7082	6871	7326	7441	11864	11390	6085	5517	9993	10250	11424	11998	6810	7501	4341	4682	5638	5885	11767	11324	8898	7976	6850	6906	9862	10620	10319	11032	9401
887	12303	11933	12927	14048	18180	18109	17692	16861	10635	9474	38263	38656	11693	12683	20062	20107	48085	47480	18013	17418	20056	20110	14812	13220	10834	10111	3721	3312	16271	15180	8508	9172	4776	5498	1859	1949	12306	11802	9800	10062	6240	7373	18016	20308	19093	19594	11605	11187	30696
888	40	84	1814	1668	302	-51	2758	3371	3362	3403	531	947	2036	2262	3382	3509	-92	-430	2565	2805	2537	2372	109	-74	2802	2846	2196	2239	2315	2124	2495	3101	87	-15	327	166	1063	1236	3328	3833	279	681	2448	2680	1850	2313	2793	3079	3367
889	2992	2226	4490	4375	4002	3077	7021	6955	5482	4896	5839	5891	4656	4488	8776	10362	3663	3896	5623	5316	4746	5029	3101	2891	9205	9471	5471	5090	4972	4689	4864	4830	1485	822	2927	3343	7285	5180	7807	8126	50	470	5900	5560	4674	4353	7473	9467	6547
890	41223	39243	35319	35010	54348	53887	57015	54720	43381	42390	37000	39132	48008	46542	73733	72757	23071	23249	60506	58407	50602	50144	42276	41291	37799	37949	37743	37678	34980	32536	39806	39522	29085	27686	24677	24073	42793	41781	36388	36167	38565	36204	38462	34965	44532	40927	61937	62149	70517
891	8407	8595	9104	8252	12576	12766	23403	23959	9101	8938	18969	17850	9394	9780	37881	36733	26753	27982	16308	16348	14214	13104	9664	9058	9896	9383	10137	10039	9463	9962	8962	8278	8217	8539	8387	8855	13333	12755	10362	9457	8360	9381	10791	9720	12828	11595	11935	12253	21909
892	125610	118513	89575	91154	139555	139264	131239	133329	166268	156963	181139	179223	167698	173862	127515	128995	122642	119010	101951	103515	114578	115071	131516	131831	159762	163795	34337	34276	88486	85767	134536	148447	29451	29436	111884	117627	91613	94424	181790	187498	26713	26836	97350	103716	97763	102135	158158	167923	141513
893	99175	97736	61947	60823	136557	136597	92493	90983	92376	91780	59919	58724	95319	94961	110388	108415	48419	47960	127622	126182	117328	117294	101126	99157	71170	70202	69192	68396	58615	55851	62935	62258	49903	49036	60812	58385	68845	65524	66638	67673	56526	54925	84359	80578	60949	58184	74833	74732	142032
894	2261	1884	2399	2316	2103	1806	4054	4057	3339	3739	5473	5203	3099	3573	5345	4690	4508	4303	3609	3233	3979	3994	2404	2508	5101	4448	2799	2318	2764	2732	2674	2999	388	-49	961	1041	2489	2994	4590	4265	101	-325	5412	5247	2889	2803	4296	4138	5299
895	24826	23062	20809	20071	30816	31105	28716	29297	23533	22067	52352	50928	23726	24404	30847	32322	58708	55087	25826	26606	29082	27599	25511	24338	23139	22823	17621	16449	21107	20360	20747	22122	11775	11613	22684	21756	22047	21179	23276	23315	12940	13424	23390	22805	22566	22619	27292	30024	34414
896	15845	15746	11246	10711	22800	23805	13530	13956	15946	16190	12940	13613	17794	17187	19059	18402	12209	11601	33207	32668	31248	31898	17525	17817	13785	12918	10844	10330	11809	11870	9594	10239	12736	12024	10939	11098	18718	18735	12213	12277	16330	17343	21870	22781	13544	13455	12722	12478	44711
897	8414	8003	9312	8225	11091	10975	13082	13393	9774	9536	17485	17118	10701	10415	15292	14787	19605	19461	11684	10776	12791	12871	9185	8717	8733	9410	7558	7202	8661	8389	7609	7584	5260	5498	8975	9298	6989	7938	8259	8435	7367	7607	10105	11022	10228	10452	9863	10289	16721
898	573	810	1554	1743	809	725	1490	1862	2744	2921	1253	1474	1855	1987	1944	1837	883	592	2197	2333	2584	2694	1064	840	1853	1824	8732	7492	1749	1761	1963	1804	597	414	799	799	1785	1593	2131	2044	269	750	2678	2508	2103	2052	1790	1942	2511
899	1899	1882	4115	3214	3235	3502	6446	6278	3800	3834	3373	3441	3394	3850	6795	8051	1940	1731	3744	4613	4795	5142	2501	2365	7083	7882	1272	1581	4144	4308	5220	5807	880	558	2366	2345	4271	4528	9337	9195	666	1158	4588	5181	4080	4240	5408	5100	6140
900	2334	2658	2545	3068	3057	3585	3722	3773	3253	2794	2886	2898	3158	3464	4137	4371	2301	2335	4259	4113	3990	3789	2461	2714	4054	3670	2012	2182	3455	2958	2326	2735	986	1370	1273	1429	2416	2401	3690	3764	1865	2026	3315	3361	3404	3675	3048	3246	4940
901	6500	6435	7377	8098	8062	7938	15899	14062	5964	6153	24301	26424	6671	6561	13017	14592	25604	24189	6780	6512	8293	8956	6428	7778	7728	8034	4488	3626	8216	8681	8051	7916	3136	3446	3207	3452	8285	8051	7376	6947	3505	3369	9758	8926	7701	7715	8037	8984	9984
902	2633	2659	3188	3679	3987	3879	3425	3473	3339	3910	2997	2911	3909	3678	3327	3645	3160	2996	6158	5231	5431	4857	3333	2900	3677	4004	3201	3377	3216	3279	3031	2829	1586	2417	2035	2283	3978	3859	3855	3798	2616	2457	3914	4430	3498	3075	3356	3861	7490
903	20805	19405	17824	18410	21176	20945	30953	31920	18692	17245	82852	84978	20461	20870	30946	30802	94398	95249	25932	24609	31495	31422	23154	22833	18435	18346	12659	11753	20716	19581	22344	22162	17677	15279	14106	13207	34807	34798	17176	17980	14772	14632	33136	32710	22175	22560	24640	25651	39213
904	7010	6665	6394	6944	9213	8929	9889	10180	7719	7090	14199	13886	8346	8083	12082	12029	9378	9816	9566	9876	8966	9369	7663	7730	9170	8479	7505	8290	7035	7004	9317	9540	4871	4604	6459	6349	7632	7215	8405	8886	5445	4950	7313	8108	8750	9165	11803	12562	10816
905	168539	161023	76128	74673	210725	210176	144965	141253	99953	97396	975961	965435	113778	116772	164350	163729	1199797	1197364	181846	180271	172389	174397	197226	193965	91474	90007	72870	73863	87661	84873	95669	98653	115336	104146	105224	101662	181569	173919	87764	90115	119011	109829	158346	151435	102886	99933	117633	116006	236774
906	313148	294531	120959	119148	460664	444247	264381	265864	199317	190327	696110	689695	213051	212657	319645	316735	974920	956873	356773	348435	369175	363266	369101	359759	176207	171714	154665	151010	155821	150464	156648	164034	142092	132305	150080	149496	225713	220089	173666	173529	154404	147289	301199	296862	184619	186289	211276	209636	537987
907	11785	10946	4414	4347	15530	16586	4710	5570	6960	5985	21196	20676	6580	6312	6219	5173	21576	21058	6088	6458	10843	10013	18309	17608	7448	6570	3498	3401	4346	3951	5805	5605	2591	2081	4241	3843	6123	5875	6890	6786	2486	1952	10713	9669	4186	4379	5707	5295	12635
908	45840	42238	27138	26739	63544	61182	50011	46361	39121	38649	71627	71267	39463	40082	60759	58293	107725	101812	54320	51223	57601	54928	48274	45383	34082	32604	34376	34968	29977	28626	28969	30537	26475	25827	28993	28607	35384	36267	32326	34894	27982	27580	46218	44360	31745	31959	39675	39046	74360
909	33281	26447	5062	5025	54584	53731	4391	3375	8357	7095	44847	48733	12699	11566	3207	3727	48001	51356	15647	15401	32451	33082	40339	39886	11687	10646	-245	135	4056	3280	2617	2886	2390	1875	2917	2487	11713	11675	9889	11352	2694	2264	23584	25213	5543	5596	4049	5146	56519
910	6419	5777	6386	6092	8570	8146	8724	8948	8522	7707	13766	13413	9495	8797	9675	10111	13215	13117	12847	11930	13860	14492	7652	7357	8843	9002	6920	6624	6265	6914	7618	7529	3884	3955	5899	6067	9126	8993	7571	7666	4425	4105	9661	9578	6936	7019	8521	9131	16472
911	54968	50330	38817	37751	72424	73549	45504	43909	54846	52105	65937	66922	60040	62737	44668	47152	49362	49446	44603	42945	53621	55091	56028	54912	52646	50995	34336	34680	36720	35639	64491	64073	39028	35838	27044	26885	56665	52648	53382	51571	40405	39138	47416	44974	38182	35765	76889	78974	66877
912	65124	64963	54539	55238	75753	75726	62713	62589	65552	65063	111826	112269	70748	69940	72403	71680	153486	149618	90393	90612	82233	80035	70363	69303	67535	67709	80006	78873	56858	56176	64477	66161	46650	45862	66861	68799	61485	60857	67551	66090	49700	48834	62245	64486	58329	58568	85345	86095	103042
913	401146	397792	304990	300199	518127	521241	733403	725777	374302	372811	483927	491910	411159	413041	985456	975063	380067	375731	462339	458077	474651	483542	409380	411205	481421	471281	338785	338987	302390	295502	440822	442445	330577	313145	280793	277174	416395	407519	465669	464404	386503	370036	433952	415732	342863	344454	590492	588836	638304
914	1091	1879	2332	2702	1618	2043	3764	4162	3363	3104	3091	2848	2584	2730	4993	5270	2139	2819	3425	3213	2758	3000	2319	1923	5168	5404	2669	3186	2901	2658	3583	3587	316	-136	2120	1979	2717	2475	4681	4454	-262	-262	3575	3653	2423	2710	4643	5312	3782
915	6148	6293	9278	9458	6482	7221	10833	10308	7624	6925	13373	13407	9394	10028	11041	10660	9381	9685	9062	10095	10529	10794	8206	8365	9890	10808	4866	4637	10094	9491	9521	9569	2669	2305	6984	6553	7531	6839	11344	11486	2876	2409	8186	8670	10096	10693	10883	11856	12192
916	2168	1976	2848	2728	1766	2111	4366	3843	3618	3902	3304	2952	2808	3161	4907	5058	2589	2388	3605	3657	2927	3641	1595	2490	4865	4434	2325	2524	2981	3031	3631	4034	80	11	1373	1634	2845	2366	4274	4208	-13	-435	4258	4672	2321	2636	4051	3815	4264
917	2244	1926	2915	2868	2003	2730	3766	4495	2796	3300	3561	3472	3217	3471	4739	5072	2145	2503	3367	3673	4039	3223	2207	2267	6194	5671	2853	2679	3344	3224	4047	3936	357	227	2129	1934	3316	3334	5370	5365	1053	314	3219	4345	3493	3404	5177	5223	4129
918	66343	63145	48885	47147	92296	93722	58666	56423	54273	52376	62228	61760	57673	56703	72082	71612	48866	49474	93523	90573	55991	57010	70320	67476	60832	59792	62092	58785	49649	49698	58072	57643	42004	40304	59269	58377	48776	46633	56360	57001	46211	44550	41095	37708	56586	54695	75794	74046	71410
919	39727	38842	31612	31279	50665	50888	51087	51371	37209	36654	98110	98042	42192	40536	58679	58177	101809	100190	48965	48388	42462	45114	43543	42312	44936	44344	28609	28506	33912	32313	41996	43747	26799	25337	43319	41912	39115	38532	45886	44916	27467	27593	38660	36625	39029	40878	54912	54619	57118
920	5403	5505	5586	5949	4574	5442	9353	8496	7013	7382	13586	13378	6608	6907	8944	8627	12940	13161	5909	6635	7073	7072	5689	5545	7791	7210	3251	2714	5826	6272	6467	6364	2250	2181	3968	3757	6730	6693	8701	7870	3806	2563	8384	7565	6306	5697	8108	8243	9549
921	50831	48244	42817	40311	63642	61938	69812	71886	51516	49407	89387	90106	54164	52936	74356	76025	88903	86570	62153	61230	65054	65286	51923	51118	49711	48534	40554	37987	42761	41328	45097	45942	27045	27014	46038	48015	48015	48275	46559	47551	27191	26944	56376	56548	46300	48456	58744	58503	83008
922	13504	13458	13006	12037	18530	18290	17800	17877	15377	15326	17267	17750	16463	16998	20442	21312	13061	13036	27509	26617	24579	24419	14403	14298	17421	16912	14051	13101	12957	12701	12976	12680	10362	9739	10997	11608	15027	14278	15257	15534	11764	12417	18712	18398	13865	13708	17391	16166	33938
923	14155	12428	10288	10669	14919	15283	10666	11489	17520	15965	64836	64218	21571	19746	15067	12261	95990	96610	27299	26776	37723	38579	15712	13979	12609	13098	7842	7382	11303	9780	11730	11826	14468	13768	7139	7367	30811	30135	14057	13858	20049	17194	29613	32647	12242	13468	12632	12913	58061
924	9787	8394	7630	6979	11655	10982	12470	11524	9526	9399	14050	14534	10203	9486	13305	12565	12995	12521	11527	10952	12082	12009	9991	9360	8982	9045	7319	7041	7944	6885	7905	7606	3825	4745	9440	9960	7330	8036	8902	8970	5037	4357	9688	10095	7893	8321	10026	9843	15311
925	8050	7907	5769	5594	10195	10294	9058	9890	6327	6482	11045	11903	6862	6767	9812	11108	12993	12751	9379	9518	9747	10247	8402	7929	9746	9897	4581	4043	5559	5350	7148	6184	4469	3890	6494	6510	8988	7648	9061	9979	4673	5288	8484	7917	5921	6325	7882	7868	14189
926	5227	4847	3968	4226	5872	5655	5589	5153	6357	7131	18843	18308	7227	6378	5768	5686	19518	20220	6070	7043	8381	9028	5477	5455	5852	5695	3214	3510	4515	4506	4952	5820	4939	6228	3541	2632	8015	7223	5761	6281	7883	10668	8685	8495	4816	4791	5880	6232	10917
927	10234	9927	7608	8032	13512	13428	15570	16248	7753	7651	14149	13336	8968	8753	23606	23487	16019	16580	11097	10858	12698	13772	10133	9155	9765	9069	7702	7563	8287	7363	8319	9614	8992	9189	7038	6633	11048	10999	10010	9493	10413	9878	10723	9924	7942	8033	11252	12054	15365
928	29045	27436	22295	21652	31010	32839	21397	21044	27004	24890	131790	136315	28517	28672	20371	20805	139705	139883	34378	33924	46191	45123	33751	31283	26099	26698	11844	12284	22963	22224	24142	24125	19010	18255	19891	20431	39901	37737	25128	26129	19238	19291	48539	44513	25074	24999	25078	27631	52286
929	31874	31306	34697	33891	36662	37056	41994	40227	27900	25713	69614	72416	29138	30043	49534	47957	74122	71050	32073	32456	43956	41638	32889	32956	31186	33123	21372	21086	34360	33552	26700	26488	20972	18707	20570	19538	34439	33494	26732	27122	20938	19105	39668	39635	36727	36581	35278	37805	52543
930	14997	14501	11991	11561	20213	19743	16183	14784	14476	15386	13786	14314	16956	16679	18194	17785	13423	13350	29426	28826	32178	29067	16288	14638	13051	13744	10148	9797	11722	11657	9540	10999	9859	10553	7355	8003	21157	20584	12769	12039	10245	11242	23433	23696	12855	12632	13034	12875	39561
931	4724	4761	6371	6617	4309	4943	6754	8189	7113	7244	8735	9349	6601	6726	7154	7393	8636	8775	6041	5391	6485	6742	4744	4136	9958	9912	2537	2152	7600	7371	11249	10788	872	1095	5598	5666	6394	6786	9468	10205	823	1657	8538	7847	5790	6249	8198	8306	6811
932	139058	137794	109469	105948	166907	166261	129919	128422	111346	106288	368448	368085	123824	122547	146225	143178	456498	464868	162393	159880	184649	186547	139509	137888	118557	117599	82725	80331	111736	107482	113882	116565	96742	89082	125494	123389	138682	138953	117460	118076	107674	104231	175615	171784	135862	130653	138174	140681	248095
933	5348	6712	5461	5198	5412	6232	6937	6658	6300	5320	10969	10770	5929	6557	7830	7782	8680	8575	6281	7169	8868	8874	7765	7340	8853	9387	2799	3048	6617	5057	9203	7781	1589	1689	5458	5091	5219	5677	8720	9694	1541	1421	11561	10548	5924	6342	8216	9296	9952
934	713786	693228	490791	483904	930524	917662	698408	701990	549843	540372	1983663	1988930	582831	581150	854975	849643	2684192	2673915	792094	781817	547362	540148	795732	781654	645946	642725	619342	606856	554585	545225	662642	663282	525370	513213	855735	845731	623039	614704	629585	632890	558803	542037	473501	468093	601715	597059	798951	792418	708390
935	18877	16913	5771	5401	23201	24038	5210	4225	8250	8953	28628	28720	10186	10304	6095	5436	27791	27125	7468	6710	13446	15255	28807	27740	10129	10292	1862	2009	5804	5210	7828	8232	2263	1651	4579	4369	9740	8626	10948	10886	2247	1972	13756	14508	7227	7512	10848	11519	19943
936	7654	7609	10856	10969	8670	9545	12017	12454	15514	15347	18572	18429	15151	14102	12144	12535	21099	19886	13306	13347	13494	12498	8599	7952	15174	14665	14224	12933	12243	12121	15062	16447	8457	8869	11901	12273	12477	11865	13579	13717	7945	7909	11160	11894	12315	11811	18700	18173	12663
937	108176	91925	13808	13891	147479	141346	21893	21984	25084	23282	121256	125609	34062	33969	21175	20577	120023	116776	30141	30439	55871	56705	168418	156816	32895	32193	4250	3271	13892	13412	17525	17293	12008	11090	16657	16001	30382	30490	32391	35243	11745	10235	59057	54216	18882	18916	28280	28454	92687
938	176392	167118	103905	101456	214891	217746	190334	187300	138816	137254	145175	154196	159630	163084	236011	233374	115063	114685	257245	251333	227432	232430	203980	192994	177760	175977	84031	83802	97675	95390	130663	130620	118345	112506	80396	82559	163487	155329	173632	175336	118422	111659	216938	202721	112047	110911	153895	156126	377673
939	409818	378538	158140	151830	734299	713853	217023	216873	187875	181362	425969	421711	237228	240520	285577	281711	448797	448028	301678	290491	297913	297131	454214	438048	215670	212327	111941	111626	155826	148784	148829	149589	152550	145877	191854	191286	195096	192508	207056	210320	174317	166426	216957	206963	205952	202467	200399	198784	580087
940	672967	650109	391412	386195	845355	844446	660803	655564	469081	464374	921079	917984	491507	492450	803974	783116	909644	886917	661192	653713	629916	631760	726385	711851	479849	466112	467614	463753	407794	398218	492147	499432	335014	325416	431057	426959	455531	448987	460920	458331	337658	331610	507249	509814	441406	438767	652603	650625	798451
941	23361	23234	21003	19503	28088	27093	26664	26956	20192	18949	43126	40715	21466	21936	31508	30691	40955	42736	24099	25193	28369	28931	24708	24020	26383	25855	17700	16759	20242	19383	26128	25365	13606	11678	24831	23970	16867	16502	26777	25657	14288	12659	25374	26000	21709	22656	34696	34076	33173
942	4710	5098	6078	5366	4582	4047	8697	9457	5791	6597	8855	7206	5524	5486	9035	9400	6640	5825	5848	6020	7839	8949	5167	5753	8971	8611	3017	3014	5014	4933	9477	9983	3367	2462	3580	3920	7871	7037	8186	8466	3654	3582	12719	10767	5974	5785	8648	7909	7314
943	6452	5639	5121	4245	5355	5792	5770	5860	5101	5846	6785	6489	5197	6205	5624	6709	5731	5332	4198	3782	6042	6817	5475	5494	6108	6237	2293	2037	5512	5289	5027	5511	2581	2406	3260	3143	4910	4588	5457	6035	2587	2560	6720	7277	5691	5536	5432	5723	6004
944	23372	22775	15716	14527	27698	25882	22231	24769	22442	22432	32193	29697	20942	21486	22958	23108	27169	27494	20654	20470	22589	21531	24380	23479	24061	22810	10657	10750	16395	15705	21214	23188	11644	9604	17092	17842	15977	15224	23839	24000	12784	12690	18749	21603	17194	16472	24261	25363	26414
945	18529	17173	15820	15670	27820	27159	18722	18424	18551	18988	20079	19695	19882	17631	20487	20054	16301	16035	26386	26167	22945	21799	18452	18228	22762	24314	16333	16286	16824	16245	18653	18226	11362	10785	16180	15754	15807	15619	22548	23341	11210	11518	18236	18936	17857	17749	22587	21773	29071
946	7901	6279	2248	2168	6099	5619	3645	3070	11493	8780	2357	2311	10015	9680	3968	3620	2858	2612	2496	2189	4273	4821	7732	6450	2644	2756	1768	1883	3060	2188	2013	1939	1406	906	1681	1682	3584	3534	2517	2764	474	316	4516	4379	2261	2369	1964	1962	5118
947	1974	2329	4056	3567	2398	2138	4991	5377	4867	5471	3806	3320	4479	4351	6177	5656	2445	3156	4396	3800	3861	4438	2400	1703	5728	5846	2212	2980	4248	4047	4245	4534	2180	2392	2333	2224	3496	3849	5295	6077	2405	2238	4708	5537	3499	3642	4648	4357	4059
948	39734	38134	31171	30354	47165	47107	48193	47721	45549	44625	71581	68888	45691	46307	46478	47597	58022	55085	41369	40560	42500	43916	43543	43992	44033	43871	23332	22342	34948	33482	42761	43534	19332	17674	32988	35162	36565	36933	43831	44898	18424	18696	39560	40193	36690	36891	48645	49870	54282
949	21440	21101	14329	13750	25617	24264	21364	21350	28077	25982	75968	76486	32309	33203	23187	25071	97343	95081	35819	33870	42880	43139	25831	26867	17915	17101	11033	11357	16582	15491	16230	17491	18892	16694	9249	9393	35509	34237	19397	18078	21098	20351	36611	36456	17878	18393	20895	21368	58164
950	34559	32806	33026	32517	45256	43281	52383	53251	41899	38003	59483	57781	42056	43912	63768	62207	47791	46136	45182	45831	46504	46480	35745	34579	49705	49616	28509	28169	31640	31203	42422	44773	17336	17682	43414	45418	33342	32513	50637	49266	18486	18202	37509	38194	41042	38972	55965	59420	62591
951	105681	102639	74576	75264	133031	128892	90083	91932	98243	93940	220638	214793	114274	108084	114179	115080	334596	324703	146452	144962	140436	133947	116188	114274	82262	83082	94277	92159	80817	79019	84733	86865	77558	73464	63029	64078	122155	114703	83942	82793	88142	82288	102441	100789	88363	88909	115778	115140	212251
952	93644	89321	73798	73174	103138	104556	88449	87985	84048	85108	213440	213500	98428	98424	93308	95158	232850	233728	114127	114178	129520	135249	103365	103030	91117	90811	54213	52882	73735	71154	79575	83315	61173	58088	82246	79902	95558	91696	90931	89988	66185	65328	127802	125480	82123	81795	90588	93460	169887
953	58326	55536	50056	49774	68058	65630	74294	74696	47682	47596	151594	147429	54670	52738	74322	74469	184922	187989	62650	60755	82742	81123	71853	69473	52086	52150	30497	29230	50156	48947	39973	42991	25834	25237	34901	35473	53236	52028	47896	49696	27121	25840	73256	73298	52435	52317	50373	51244	100668
954	34650	34201	31265	30673	40775	41288	37361	37268	39009	36994	52586	53027	43201	42938	45469	44845	60153	61517	54576	52688	58316	57759	36379	36294	43511	42316	38359	37032	31466	29961	32124	34008	24535	24216	30726	30451	47817	46147	41689	42151	26549	24713	45403	47582	37501	36397	50859	51107	83690
955	442326	428483	207466	205193	505156	509478	452839	445938	296581	292814	1154789	1163172	314402	320223	468186	457893	1220969	1225100	422888	419007	438260	444628	456751	452134	326463	322880	186097	188923	218283	205557	318438	320005	190550	184075	360831	350163	276815	272411	334088	337105	181117	176973	408512	382107	235031	231727	375319	379675	523480
956	22140	21366	18403	18315	28653	28019	26140	26323	23526	23635	47849	45845	24818	23585	37218	33913	47592	47522	37633	38777	38413	38176	24426	23367	25416	25501	19899	19905	19079	18597	19587	19983	16001	15298	18775	18663	26413	26566	24586	25022	18342	17777	28029	28460	23393	22234	31167	29627	55659
957	6298	5841	5921	5270	7411	7073	5645	5344	7333	6710	9256	8789	7571	7287	6290	6236	7450	7656	7323	6696	10857	11320	7968	7525	9937	9605	2822	2974	5203	5263	6902	7274	2337	2050	3670	3676	9189	9218	9159	9167	2562	2235	11329	11600	6963	6155	6582	7011	14133
958	15588	12198	5080	6457	16248	14752	4192	4442	12581	11263	8301	8127	12915	13318	2741	3212	7724	7841	5196	5108	8064	8543	16218	13033	6379	6496	3203	2689	7413	7440	1975	2161	906	778	4917	5787	6865	6569	6634	7192	523	17	5225	7148	6612	5982	3029	3141	9321
959	671297	651568	376234	370640	846394	848397	618139	609389	409157	401348	1103463	1104711	434586	432673	777139	759659	1304493	1308114	667837	657276	588410	590498	689850	670422	509354	501211	521624	519554	380743	372524	503272	511969	308532	295553	564652	557043	343010	335438	489388	488323	319508	306891	485432	471610	425313	419085	729802	720278	732976
960	11491	11328	9355	8505	11563	10964	11276	11265	8460	8519	24133	25642	9437	9888	11281	10038	23093	23843	10214	9696	14724	13659	13377	14840	15253	15356	5104	5462	9272	8533	12644	11457	4652	3825	6012	5398	9650	9409	14593	14617	4338	4417	16700	14956	9870	8975	12270	13923	17014
961	32562	31048	22995	20414	37776	36224	21112	20422	20558	19717	58115	57851	25902	28926	19600	19241	45558	48965	17711	16599	35834	37362	47575	43922	28793	30513	5390	5065	20111	20743	21998	24296	9954	8195	9847	8903	20577	20273	30633	30137	8447	7480	35792	37072	23680	22540	34178	33671	52041
962	57439	52344	30892	29535	63493	59065	49420	48257	36043	35822	121969	122497	37351	37789	49018	48651	148553	149788	47356	48516	52275	52457	66452	61323	43829	41890	29910	30571	33007	30574	35691	36717	25539	23481	27229	26415	29995	29613	34745	34423	27168	25861	46616	47411	33644	32696	42861	42996	61425
963	94957	81641	20124	19691	131511	124881	33337	33905	22783	22096	113951	113509	35721	34790	31414	30964	91084	90537	25860	25950	59748	57204	149895	136057	56567	56993	-1433	-856	19031	16795	23944	27848	9770	8127	11870	10292	30001	30486	59499	61613	9356	7563	49024	49347	26186	25542	48523	48554	96162
964	111439	105563	64505	64395	152627	150100	111341	109601	94715	93993	147945	148954	98483	98927	128223	127139	191957	186845	120127	115274	126405	121549	121423	116103	93357	92365	86248	85091	71210	69262	75648	78541	58887	58708	71739	73014	80561	78965	89479	88906	61754	60739	98788	100560	75781	76663	97949	98038	157887
965	307916	271121	39030	37607	469340	457189	79288	79998	71685	73363	255564	253027	109678	110566	83439	83636	238063	238043	87163	82813	133882	134528	464202	438551	103563	106659	11439	10151	32291	33028	41501	40995	50950	47577	93236	96875	81117	76938	107762	106468	48623	46265	100515	92761	45787	46208	69028	70369	227058
966	2049	1897	3037	2460	1841	2421	5696	5697	4874	3885	4137	3791	3422	3248	8757	9150	2395	2645	3256	3583	3837	3943	2329	2092	4417	4693	1612	2374	2848	3374	5239	4290	2307	2952	2561	2468	2404	3123	4099	4994	4300	4693	4300	4186	2799	3470	3739	3574	3620
967	403829	395610	324283	315197	475415	468163	406844	400600	346349	338697	600220	606733	338860	344259	424705	415603	588152	570534	391855	393383	352932	351687	459915	447934	379460	373165	287131	287427	343554	334572	387580	407819	208226	206827	357511	360704	305284	306387	367383	369984	205140	202402	286802	290393	358855	365516	471649	466560	434356
968	-260	233	511	766	9	103	316	354	996	1243	230	525	737	659	897	907	31	247	912	672	852	1156	-231	-12	1008	595	2063	1771	896	876	659	399	-165	-164	90	177	138	356	991	918	363	18	528	794	677	749	391	742	547
969	13983	12180	10769	11092	12296	12499	19383	17391	11550	10354	23435	24529	9711	9887	21643	22515	24707	24004	12717	11692	16137	16384	15475	14537	11275	11924	10790	11727	11606	10779	11693	12009	9140	9330	22263	20821	17269	17584	10886	11301	8414	7774	13638	13682	11805	11370	12367	13452	17493
970	29863	27347	21813	21808	31696	32834	31887	32818	22488	21703	41544	44316	23372	24247	35836	34771	40622	39700	26367	26966	30546	29538	28186	27796	32911	32712	18613	18481	21576	20413	26798	27992	21117	19039	23318	24105	26177	25272	31422	31342	21552	20086	28937	28297	22938	22987	30155	31651	34513
971	528701	515115	406045	402577	715304	708448	639448	638213	469802	461896	860750	864008	511722	511847	808067	801268	760614	754958	704585	699575	599905	593245	580037	571406	660407	657746	499824	495666	435092	421686	543130	560329	343147	339921	580474	597190	446746	443327	622353	632030	370322	366022	477341	475174	507281	512143	755599	746917	845215
972	22289	21507	17545	17549	26933	25966	27657	28905	18968	17742	33536	32087	19074	18738	28646	28222	29747	29255	23402	21920	29442	26764	23262	21163	28043	28408	12228	11562	18495	16772	21826	23210	14524	12586	19936	20404	18351	17436	29248	27325	18964	15782	24419	25268	18425	19087	28254	27036	32325
973	3135	3072	3134	2763	2821	2856	4556	4604	4043	4076	4182	4676	3924	4682	5844	5353	4012	3969	4569	5189	4638	4427	3044	2239	5265	5195	3741	3710	2835	3503	4780	5126	6651	6476	2204	2308	3581	3510	5181	5529	9648	9590	6021	5129	3391	3212	4775	5791	5321
974	16536	17016	13831	13107	18329	18583	21617	21169	17746	16794	28721	29884	16790	17072	21616	19719	28603	28143	17609	16890	21113	20714	18750	18296	21040	20194	11610	11007	15148	14268	18527	20143	8747	8953	12589	12528	13807	12500	19579	19246	9308	9197	18730	18411	15651	15766	21057	20246	24858
975	690	767	888	952	1366	1373	2167	1798	1428	1063	1191	1178	1067	1103	2655	2517	1161	1165	2061	2305	1238	1254	694	738	1908	1840	1736	983	1171	1346	1083	1117	221	356	747	741	714	838	1478	1629	208	646	823	976	1205	1419	1656	1147	1815
976	16566	13584	7101	6225	19507	18032	6957	7458	12384	11368	8205	7823	12849	13218	6682	5969	5744	4929	5623	4534	8825	7083	17907	15414	10274	10807	5682	5028	8432	7357	6126	7256	2200	1630	3511	3698	5502	5315	9561	10071	1516	1915	6005	6301	6818	6359	9554	9730	9385
977	24990	22480	22049	21342	27516	27046	26899	25313	34624	32264	50476	51306	37722	35922	28515	29014	56775	55208	36595	36881	41324	41270	26893	27033	27779	27494	19050	20580	23553	23472	29942	31634	20972	19534	19941	19567	32056	31534	26893	26472	22203	20020	36476	35463	26298	25479	38331	37329	53065
978	50257	48698	45745	45453	63531	61415	76010	73719	61312	57723	83786	87611	59961	61597	85217	83617	76631	76016	70264	68386	72985	69774	54038	52523	82453	80418	46783	46905	50515	49895	59454	60875	31688	31542	58612	61505	47259	47736	73373	75525	34167	32845	59227	58878	58563	56672	74092	76510	91676
979	33420	31627	25307	25147	40508	40874	38181	39541	44237	40476	48760	48235	43503	43375	41286	40729	33607	35080	37707	37673	37334	38250	36459	36342	52032	50079	19853	20236	26527	26208	35615	38315	15251	14770	32569	32842	27812	27624	50224	50832	14825	15353	32010	32050	29689	30806	44707	44571	49661
980	140467	137083	164417	159539	171197	169015	192894	191008	193138	187747	324706	325241	216872	208123	227623	222835	360827	346487	225638	224612	184844	182708	157231	155524	200815	195318	217483	217492	174861	171963	206045	210327	140254	136091	183718	184831	179609	178171	196476	193078	148702	143643	148226	150217	196492	188837	294695	289189	250639
981	2442	1938	2014	1967	2396	2431	1336	1150	2491	2400	1501	2050	2739	2734	1428	1340	2004	2002	1111	1017	1436	1752	2569	2413	1326	1570	927	1144	2619	2841	1076	1051	764	749	959	937	1894	1750	1450	1499	775	752	1498	1642	2787	2378	1092	1042	2429
982	128817	124809	77853	75791	138736	139364	128650	127951	99092	96284	233393	228562	106956	109754	130602	126164	240044	239103	119228	119542	116113	120437	133054	132351	120095	118170	63319	63132	81874	79885	80656	80364	59547	56586	105144	105206	92169	93033	117555	119769	53686	52229	110592	106544	85752	84798	90352	89763	136354
983	255347	248560	144302	139873	312807	313394	262738	256649	135815	132694	429059	439114	135628	139615	282080	277547	496270	503423	174427	171039	148733	150208	249757	246897	198726	196495	129403	130179	144317	139488	146660	151390	98924	93992	185940	186415	147469	143214	194260	195273	97437	93943	135928	130398	156599	154316	178795	175081	173971
984	27219	25377	13277	13150	37127	36591	34110	33756	21465	20618	42564	43334	24885	24398	33421	33434	41805	41821	25428	25703	35980	35907	33864	33101	21261	20499	11710	11251	16959	15941	14793	16745	11123	10969	12591	12197	25185	25441	20013	20110	11405	11522	30390	29973	20817	19739	23079	22169	50475
985	27248	23761	8279	8648	30017	31353	12252	10833	14549	14346	25844	26367	15707	17072	11937	12170	19461	20018	9232	8935	21420	22108	37096	33040	22950	22429	6860	6329	8562	8764	16882	17688	7095	6256	4662	4099	19058	19721	22321	23259	7542	8150	23704	22317	9831	10162	24551	23207	27330
986	219670	204794	89962	88688	188305	189628	171979	178448	120412	116610	279153	276306	124597	124075	147619	151616	235472	226815	111689	110300	194331	202073	253428	238023	86510	92048	28790	29516	91826	86275	98385	107176	87198	76262	58711	59616	146697	151179	90798	91871	106769	86139	176018	179493	88034	90169	102136	105192	172351
987	2567	2293	2807	3213	2505	2138	4384	4601	4768	6060	2710	3021	2988	3675	4891	5197	1658	1747	4057	4752	4348	4947	2480	2423	4852	5480	2587	2062	3461	3289	4955	4612	1258	1506	2353	2085	2440	2701	5134	5063	1206	774	5500	4409	3172	3053	3613	3967	4532
988	44980	40299	21183	18344	55904	56543	98777	97724	13497	12081	101813	103998	17589	17651	86084	82978	88382	92000	19565	18654	50983	52146	68434	63080	60867	62233	3127	1451	17984	17721	27759	28429	12988	9844	9686	9134	32255	32560	58288	59345	11394	10641	44348	44897	22557	22939	44049	46031	73991
989	2512	2264	3588	3999	2814	2498	4532	5315	5363	6153	3752	4097	4487	4619	6033	5612	1920	2452	4583	4184	4521	5009	2642	2438	5819	6395	2580	2945	4042	3756	5161	4796	1323	1248	1932	2432	2816	2627	6159	7024	1285	1688	5180	4790	3517	3233	4070	4598	5243
990	101080	87698	18801	18575	126270	124540	55354	51043	24620	24214	87932	84561	30008	30101	51153	49072	73540	74558	21405	20667	36872	33998	135296	129064	51774	50680	4334	3807	15214	14242	20326	19593	13260	10706	12491	13280	17676	17186	48242	50943	16658	12109	27896	30082	20743	19320	32608	31934	51334
991	183059	168101	106522	104143	206384	208257	175867	168038	147710	143311	315492	322245	144824	138835	174247	170546	326934	318105	153351	153859	168621	158783	221785	215652	156508	154614	101114	101630	127568	119784	148868	158041	78072	74350	119793	126444	124757	121985	146302	143280	81386	77281	134428	139218	133475	132904	186082	190976	203560
992	2455	2599	3057	2340	2670	2588	4294	3895	5565	4561	3793	3149	3904	4178	5426	5159	2431	2627	4841	3904	4979	4626	2801	2983	5048	5487	2707	3295	2865	3524	4370	4551	1631	1419	2664	2045	2673	2624	4431	5596	1202	1857	5685	5253	2809	2996	4080	4402	5837
993	3330	3989	4243	4063	3273	4279	6043	6446	7871	7918	6560	6234	6762	7276	7193	6396	3434	3377	5532	5659	6510	6255	4747	3956	6631	7744	3546	3338	4342	5012	7392	6504	2468	2156	4456	3955	4026	4220	7325	8557	3353	2298	7048	6123	4604	5055	4984	6813	6349
994	79982	68010	18640	18820	111329	111773	27910	26072	21234	20856	70811	71571	25451	25126	27532	26720	68023	68894	28959	28595	33789	33007	119255	108751	40548	39930	14379	15876	19126	18594	23324	23241	13183	11303	22517	22813	19796	18901	40435	39989	12546	13106	28643	27858	21523	22137	30418	29159	48843
995	1640	1861	1022	1354	2007	1773	435	1070	1522	1195	702	517	873	1039	781	798	647	951	305	358	192	214	2028	1582	665	1313	1458	1536	1183	1991	780	1379	330	485	260	358	878	516	1070	1019	259	148	573	651	1009	877	1110	1680	970
996	110271	102034	99573	99477	133613	128803	165522	163780	142842	137444	164288	164700	132618	135669	154049	152847	103464	102168	126980	124343	127401	127407	124793	118434	174825	173084	89074	83293	110817	106546	152306	161043	47493	46253	117479	120257	91850	91111	171487	173659	48572	45777	105480	106049	106133	106696	180213	177606	150730
997	808	688	1297	939	1361	1474	2100	2150	1777	1533	1674	1962	2420	1837	2376	2098	1416	1441	2315	2007	1465	1453	1389	1118	2170	2479	1297	1205	1591	1006	1474	1756	797	720	1117	1142	1533	1505	2266	2416	879	920	1481	1756	1653	1766	2345	2348	1690
998	8180	7499	5671	6038	9703	9705	10870	10784	11324	12258	15911	15327	8805	7802	13011	12563	15184	14968	10688	10422	9893	10640	8067	8062	14279	16772	4718	4526	6920	5535	12054	11975	5937	5989	9515	8549	7598	8001	9281	9029	6729	7189	13756	11919	8078	7574	10795	11204	10876
999	12474	11827	8932	8404	14733	14681	18531	18850	13715	14743	53918	51857	10122	10345	20435	18991	61951	61626	10798	10373	11642	12328	13945	13368	19749	20202	5561	5389	8423	8708	13361	12986	6146	6263	10215	9948	8554	8750	11291	12659	6885	6725	14250	13019	9648	10181	13677	12789	11768
1000	18250	18952	14016	12659	18106	19603	20620	19823	19304	19377	38243	37977	18557	19472	21852	21302	40491	41596	22491	23326	30133	30944	20051	19765	16905	17009	8699	9113	13336	13209	20386	19167	18686	15883	12394	11360	25454	24727	16292	15237	19545	18697	28474	26791	14850	15261	17288	17860	35016
1001	26035	24036	22267	22158	28215	27796	35273	35580	25600	24936	36921	35858	25981	25451	32848	34550	32346	32457	27340	25978	33260	33546	27897	26984	38106	38521	12243	12018	23271	21058	27108	29234	13424	12909	20630	22048	29326	30111	38313	40209	13260	12338	30749	32868	23322	23211	33002	34888	39340
1002	123506	119221	76617	76434	182947	180179	83196	81463	92638	91454	138018	138625	101377	99624	98754	95607	95152	93608	113587	112880	72434	73402	135659	132486	138416	134201	124863	126212	86621	84963	109642	113355	62752	62568	126252	129283	77889	79536	132000	133908	64321	62960	48851	48190	93979	94691	161647	163312	96876
1003	29143	28025	19986	18698	40373	40641	25731	24217	22405	22769	134329	133291	25504	24542	29742	30130	219557	212128	26430	25858	25347	24482	31966	31407	27976	26652	14211	14133	20171	19734	20821	20807	17675	18124	23891	21943	26631	23587	26182	26312	19994	18743	23068	20991	21970	21765	21566	21121	29372
1004	15845	13510	9556	9416	17156	15129	7356	7282	20237	19605	9453	10733	22197	19385	7003	6506	11721	11988	8999	9204	12235	12119	19315	16297	9714	9250	8391	7464	11341	10143	5225	7247	4148	3645	4942	5733	10338	10382	9992	9683	3379	3218	8339	8999	10466	11628	8190	8511	13980
1005	20029	20598	15625	16354	21815	19948	22938	22418	21442	20411	26622	25767	22695	21792	22171	22625	21297	20469	21181	22786	27923	27050	20987	20086	28814	28529	13526	12965	18289	16610	21489	23146	10917	10008	17799	19496	17882	16713	27147	27807	12865	11369	25408	24360	17594	18940	27081	27275	31729
1006	20514	21140	13972	12718	28047	28235	16895	15776	18737	19357	38726	37839	18711	18490	17748	18117	48591	47992	22783	22331	23005	23592	21968	21516	19548	19446	12686	13036	14753	13294	19493	19156	12187	11140	17481	15793	16165	16147	18995	19889	14320	12557	23959	20715	16207	15468	20220	20395	28259
1007	68921	67030	54304	51646	84609	84625	77244	76007	72925	69725	109423	109063	83251	81043	89944	87665	117274	115316	121659	117080	119998	119869	72708	70579	72291	72791	70502	69350	53381	51889	79547	77764	40419	38339	58577	58482	52708	50994	71401	70024	43401	40573	92533	92337	62152	59871	107954	106156	165392
1008	40401	36551	32804	31820	46979	44506	46942	44756	54077	50846	59871	60984	52656	50931	47581	45659	44023	41846	48346	46499	51408	50268	42259	40723	71810	68990	33305	31620	36705	34211	47921	51653	20499	20711	40855	43988	34535	35708	66664	66498	20775	19821	39072	41800	36661	37292	60141	61010	58677
1009	840	487	715	1112	1793	1409	1648	1564	991	864	1080	1086	1205	1072	1946	2122	1816	1376	2248	1761	1005	1133	1569	1123	1503	1505	1626	1639	953	1244	1249	1259	404	618	949	1004	703	563	1127	1257	964	1027	1168	753	1206	1225	1649	1820	1448
1010	95282	97830	57257	56798	114260	115188	107321	105803	70779	70298	107912	109018	72889	71649	124080	124376	127909	122947	119776	116873	113805	111165	97378	101300	83420	82955	71297	69520	58203	56079	79810	81667	48626	48004	67671	64643	60772	57525	85016	83647	46896	47004	108137	97609	63069	61352	95846	95452	145602
1011	36404	35979	34504	34079	45828	45838	52244	50233	39966	39719	58706	57344	42848	41019	59171	58224	40343	39927	47476	47751	43306	42348	38904	39111	68663	69017	48652	50153	36935	35866	50842	52594	23852	23594	56801	59744	31385	31906	64880	65082	24105	24059	36756	36403	40840	39863	70484	68572	53376
1012	9675	9431	9080	8908	12186	11951	15472	14794	10966	11262	13393	13816	10914	10444	16629	16417	9944	9686	12514	12454	12401	12426	9760	9046	17287	17515	11014	10659	9653	9364	13840	14336	5154	5410	12658	12781	9058	9366	16737	16887	6352	5636	11009	11161	11436	10647	18317	17830	14548
1013	5346	4655	11151	11125	4931	5062	7975	8309	8012	7520	9104	8865	8279	9504	7567	8257	4976	4871	6023	5187	6867	7164	5580	5217	11517	11601	5473	5861	10248	10718	11642	10617	2712	2249	3230	3038	6551	6659	11760	11037	1886	2356	7014	7617	11293	12050	13621	14837	8931
1014	36671	32686	49050	47223	41282	42326	87053	81882	25403	24927	62803	63066	29608	29147	73199	73729	29066	29204	23373	22123	40401	40862	44291	40702	100871	100572	30968	31879	43184	44436	71785	72554	11447	11225	10981	10958	37990	37830	94099	94736	11021	10291	38844	40945	53301	52036	108879	109865	55104
1015	1720	1544	2083	1485	2737	3088	3082	3181	1989	2345	2701	3361	2677	2476	2632	3205	2902	2592	2669	2928	3087	3355	2296	2149	2959	2797	1635	1326	1711	1922	2211	2461	505	728	1294	1143	2053	2048	2809	2666	236	266	2291	2462	2386	2212	3306	2762	4041
1016	382906	354639	330731	320854	525073	514906	698507	678872	427728	402983	472017	481901	497933	447313	848106	827906	445903	438953	428704	418185	577827	565066	396368	374338	590828	583769	325330	318244	300905	268902	394739	409287	195474	186245	426697	428837	437945	423976	605466	599619	201389	190206	489313	487237	407583	401031	681368	685287	843177
1017	326951	287944	105902	99789	412596	415668	196393	182889	169716	165889	193608	194268	214679	210817	164490	167610	120441	122264	67527	68497	158719	169734	417988	389836	277479	271874	33957	33386	84741	83196	118645	126869	61238	54126	36268	37882	163149	153697	297893	301274	60828	55614	148304	145062	101621	95637	199657	201502	239655
1018	137368	126844	81918	80655	155121	147858	161141	159207	109738	105204	154207	150046	124009	120961	171381	171830	118164	115279	109107	109054	138490	136953	159281	145573	154451	151426	61769	62485	74410	69042	107294	110995	44816	41760	103686	106588	94873	92012	151167	151781	46004	43622	112808	115978	97128	99682	156456	155363	179497
1019	2266	3155	3368	2610	3835	3482	4280	4613	5951	5797	4066	4285	3809	4411	5028	5017	2404	2703	4247	4014	5427	5047	3340	3250	5253	5338	2692	2924	3527	3048	4529	3960	1698	2365	3207	3169	4022	3405	4935	4625	2122	2456	5060	5521	2338	3083	3636	4095	6167
1020	2887	3543	4084	3509	3716	3275	6054	6282	5817	6016	5008	4888	5284	5004	5964	5694	3083	3458	3716	5085	5254	5703	3590	3619	6582	6790	2268	2574	3264	3173	6207	5945	2857	2796	3538	3285	4154	3754	6242	6969	2978	3170	6470	6494	3933	3709	5013	5675	6126
1021	121511	106671	57889	54930	162146	155871	141216	129903	50560	49148	150740	151795	63445	62865	121479	117476	113946	114411	29922	30027	56628	58483	150125	141358	135900	136085	12202	14495	50882	51286	58439	62287	29075	27807	29907	29980	60951	58510	140697	141593	28572	26622	51729	47834	69164	64563	93863	98652	93103
1022	47311	42073	16300	15519	58357	58255	48868	48451	8972	8537	73728	70791	12928	13992	46463	44751	61379	63696	9859	8880	16096	17815	59965	57990	48169	50856	4043	4397	16276	14566	21126	23186	10235	8449	13182	13053	16407	15691	51574	52138	8908	8447	11202	11109	19511	17738	35468	36385	25778
1023	7907	7867	5162	5034	8219	8422	7721	8618	7322	6606	10346	11033	7260	6114	9896	9844	10110	10682	8306	8361	7084	7974	8271	8000	9344	9682	4602	4773	6194	5839	8742	8122	5405	5554	7436	7002	6886	6323	8721	8998	6810	8156	8457	8460	6144	6783	8806	8887	9498
1024	40841	39639	25003	25469	56947	54531	46863	45371	24529	23461	62176	62060	27973	29935	42125	41309	48564	50412	30220	30606	38504	37854	52243	48680	62465	61620	19773	20022	26400	25582	38787	40457	17149	15514	27275	27804	28269	27739	60892	62747	14921	15370	36283	35409	29451	29999	48996	48254	47165
1025	35108	33410	14787	14824	46474	46060	22977	22059	17823	17298	37167	38585	16661	16939	22780	22677	31066	33317	19913	19084	23382	24222	45246	42277	36781	36985	12212	11816	15714	15077	21377	23719	10389	9932	17611	18457	18890	18325	35781	36285	9935	9600	20876	20963	16853	17412	27167	26667	31566
1026	3967	3624	2502	3016	2799	2982	3684	2878	3872	3014	2883	2382	3114	3134	3419	3471	2766	2831	4526	4268	3940	4097	4121	3416	3517	3329	7659	6749	2976	2986	2621	3746	4137	4138	3091	2629	3438	3500	3355	3648	4059	3657	3035	2984	3145	2855	4074	3206	3276
1027	5642	6034	3165	2996	3679	3809	5035	5464	4840	5250	4146	4299	3409	3472	6447	6020	3599	3559	4000	4222	4723	4852	5296	3898	5843	5730	2371	2399	2800	4078	5898	5551	6376	5984	2724	2829	3278	2545	5957	5352	8108	6201	5428	4679	3226	2618	5322	4888	4640
1028	3549	3692	2632	2667	3361	3411	4318	4573	5103	4339	4391	4058	3872	4074	5664	5380	2637	3273	4954	4293	4473	5232	4250	3278	5342	5762	2227	2149	2858	3224	3781	4471	5151	5307	1737	1628	3111	3338	4587	4738	6098	5618	6086	5967	2767	2817	4302	4303	5677
1029	68427	64119	52613	52167	79839	81331	108176	103092	57947	56641	97147	100257	58486	57533	102798	102414	56398	56018	86497	85992	87094	88154	73705	71307	130418	131954	50809	51511	56656	56704	89280	95640	24639	24860	80468	83554	43967	43133	124621	123695	24508	23212	73197	75471	58784	59158	109872	107964	101410
1030	1063	1393	1499	1649	2510	2441	2726	3229	2019	1954	2605	3039	1950	1937	4145	3920	3638	3276	3278	3511	2448	2387	1371	1535	3156	3555	2792	2654	2134	1736	2208	2869	926	1575	1802	1840	1582	1446	3344	3503	1812	1545	2418	1938	2047	2502	3163	3312	3369
1031	6351	7159	5262	5370	5616	6014	8675	8210	8810	7967	7412	8875	6610	6421	8454	9919	7420	8219	9281	8560	8650	8622	6331	6816	8340	9713	4094	3680	4919	5028	9225	8102	5673	4973	4215	3916	6311	6381	8230	8217	5626	5125	11075	10171	5863	6052	6561	7324	8929
1032	51787	48467	36766	35511	63271	61466	52239	53566	49699	48124	55967	53732	53538	49885	51258	51916	35829	34750	49187	46998	52001	51083	56072	54880	89969	89456	28407	28279	37619	35556	49773	52205	18328	19203	45356	45862	35278	33488	89216	85616	19568	18623	42802	40321	39665	37985	63681	63118	60842
1033	25391	23666	15056	14395	25193	25468	21683	19993	24722	24252	30850	30447	26256	24865	22657	20905	31899	31750	26182	24158	27990	28422	26159	27167	20054	20683	10001	10271	15536	15258	21998	19658	12186	11070	14823	14302	17841	17227	20092	19756	10981	12711	30495	27003	16421	17021	17807	18412	32204
1034	82790	74501	48412	48298	108274	106439	54574	51108	70844	67082	272348	270975	80463	77963	55173	55635	352979	351276	66615	64849	63711	62567	95668	92455	60380	61269	39150	38573	51164	49573	52372	53170	39775	38325	52559	51244	53994	52425	58587	60044	41991	39446	54522	53009	56742	56527	57052	56993	77820
1035	176310	171825	132582	131756	215898	212271	131009	128212	123235	122359	257619	265313	136710	134744	147706	148053	330598	329580	157575	156710	140061	139811	188905	186182	150182	148210	98958	99076	136055	131188	114559	113125	96829	94937	144620	145905	113811	114550	149215	148949	100823	98163	118176	115800	160767	161001	123582	125456	187981
1036	184389	179087	112551	111132	268773	259005	77070	78207	97242	93977	312053	307926	115203	112075	96731	94486	576454	558927	134043	131100	72837	73011	198433	192639	145884	144624	95364	95365	129528	121824	98736	98883	86610	84050	168145	169590	102437	100182	152675	154287	91409	88068	53686	53364	152328	149439	108121	106828	114009
1037	171	172	703	476	209	172	884	626	400	329	889	1067	105	461	730	965	1806	1625	611	1216	413	482	183	183	982	850	531	457	622	154	591	954	315	1063	139	421	429	391	747	702	769	1154	258	396	736	583	1005	696	446
1038	547	460	549	584	734	791	559	245	169	430	627	550	231	146	-54	397	1159	911	85	308	1074	909	262	248	406	155	116	181	681	175	57	31	23	19	1	230	1084	1021	458	4	16	124	104	538	127	199	29	-12	992
1039	16278	16402	11388	10634	21337	21472	16594	14962	16118	15288	20335	20302	16457	15462	16875	16688	16905	16345	16867	16789	16300	15266	17075	16601	31233	28235	12237	11912	12315	11881	15810	16658	7773	8569	16904	17423	12492	11863	29059	27632	7993	8209	13031	12094	12947	13236	20925	20239	19405
1040	724	1364	1252	1216	1502	1196	3173	2944	1709	1559	1829	1551	1991	2139	3005	3045	1455	1870	2067	1588	1583	1991	1211	935	3038	2507	1342	852	1118	1011	1953	2312	872	990	1014	1174	1387	1894	3746	2748	1374	1232	2233	1821	1817	1483	3195	2880	2640
1041	745	434	441	493	240	890	-3	525	586	83	921	1015	335	625	0	105	1742	191	151	106	169	281	638	734	667	214	370	195	328	171	367	282	135	117	503	704	162	200	519	574	119	227	457	188	675	364	353	499	438
1042	23197	22077	15657	15184	26450	27204	19063	19571	20354	21142	27765	28226	22536	22013	19427	18106	25562	24621	18466	17824	21353	22899	25843	25004	39798	37566	12458	11449	16658	15677	20198	20386	8687	8759	15144	15534	17532	15928	35093	35494	8704	8180	21132	22520	16512	15730	21065	21790	24551
1043	4077	4066	3362	2980	3159	3341	4831	4732	5551	5779	4298	4057	3720	3751	6296	6033	3350	3088	4381	4805	4753	4350	3210	4409	6111	6155	3092	2217	3694	3516	5265	5561	3908	2769	3319	3211	3194	3184	5555	5636	3726	3340	6230	5269	3754	3864	4533	4683	5314
1044	1790	1552	3619	3821	1921	1579	690	748	1176	1285	1211	1046	882	1081	988	757	1097	1302	345	325	734	710	1986	2484	687	760	601	769	4856	4235	429	1078	656	419	739	1189	1448	1559	590	780	940	422	1032	1802	3942	3127	1096	1019	1776
1045	23531	22650	20258	19639	28607	27799	33377	33003	21677	23504	33323	33916	21907	22184	30006	30012	23058	23031	23435	21800	27385	27374	25297	24233	55898	57133	17262	16528	22463	21120	30309	33327	10051	9462	25025	26653	19500	20734	55044	54992	10601	9654	23694	24630	22189	22652	34184	33966	29359
1046	7176	6189	4967	5163	10114	9531	6483	6295	5907	6380	8139	7901	6098	6239	7052	6855	12620	12460	8717	8672	7230	6937	7047	7238	7766	8280	8982	9370	5107	5045	6687	6580	4303	3784	6769	7355	4685	4826	8710	7917	4823	5195	6305	6048	5684	5405	8160	7664	8348
1047	802	739	829	792	1952	1589	1433	1756	1394	952	1543	1270	1464	1867	1651	1976	1809	1643	1859	1685	908	1430	704	1079	1752	1343	1459	1738	1323	961	1059	1450	1146	1443	1414	1265	742	976	1512	1405	1145	1642	946	815	1357	1105	1486	1343	1850
1048	90721	87839	96128	91795	130082	131545	102837	100137	116553	115393	153354	156941	114570	115958	114430	113160	144298	145261	139302	139756	204419	205065	89103	86379	146978	142676	52832	51543	83947	81328	93039	93504	73998	67924	160592	160681	130760	124913	113458	115721	82804	76977	183305	175771	104280	104067	109022	110120	280170
1049	26280	24378	23225	21416	33095	33548	31508	30612	28118	28817	38916	40735	28271	27486	34579	34141	33014	34414	32411	31508	40151	43090	27352	25766	34709	34500	18087	16548	21143	20968	26757	27270	17290	15945	31648	29000	25531	24377	29391	31642	18622	19590	36746	35224	26291	27024	30581	31776	53356
1050	24614	25032	15961	16146	27763	28504	16975	16676	25306	26289	23100	22083	22674	22542	22289	22037	20310	20621	17278	18227	19375	19977	27507	24703	25164	26796	11210	11732	16380	16273	20769	20026	10494	10469	25961	25561	19168	20031	26085	26606	10311	10995	17885	16964	17425	17876	27510	29011	24206
1051	230052	219188	159248	157370	331304	326079	125541	121378	183557	181916	403936	406692	219747	211304	143790	146049	549530	536131	191756	192487	137992	137032	257691	252765	178762	178204	164346	159391	176250	174258	172511	172695	158709	158790	205058	209100	177323	179112	171179	172144	168400	165444	112974	106766	194165	192671	203616	202075	182465
1052	1658	1554	817	166	1241	1067	224	406	811	1116	1300	936	1080	914	401	395	1304	781	380	131	564	246	1815	1282	596	34	190	326	1047	634	576	462	124	124	536	824	251	443	408	441	123	123	583	531	379	1180	210	367	669
1053	718	253	197	91	323	641	128	465	710	248	358	321	7	107	7	71	342	168	130	111	80	268	505	164	13	31	315	119	447	454	506	274	1065	2193	541	429	49	251	294	144	1222	2500	484	432	-22	474	236	181	271
1054	5137	4459	2803	2117	3590	3921	4874	4330	4782	5031	4048	4190	3324	3031	5546	5831	2919	2887	3931	3712	4527	5161	4259	3760	6554	6379	3102	2587	3160	2855	4575	5475	2344	2490	2645	2614	3042	2518	5575	5219	3911	3624	5117	5523	2864	3163	4671	4629	5031
1055	1939	2094	1856	2110	2809	2877	4448	3759	2088	2020	3055	3111	2478	2571	5001	4772	2940	3480	3498	3958	3643	3614	2501	2448	5954	6135	2706	3054	1637	1798	3072	3250	1147	1043	2323	2034	2208	1863	5952	5960	1740	1775	2689	2667	2079	2036	4522	4236	4490
1056	9238	7856	7811	7061	9997	10118	9686	10310	10662	11593	13251	12748	8796	8301	11136	11267	10352	10527	9570	10078	8942	9692	9098	8666	13342	13646	6278	5637	7092	7727	11667	10444	5871	5481	9296	8973	8191	7613	9697	9544	6310	5174	11673	11582	8966	9259	9644	9853	9589
1057	1283	1697	1229	1079	1939	2078	2608	2491	1531	1765	1819	1967	2201	1860	2570	2199	2416	2618	2865	2300	2324	2669	1616	1512	2535	2371	2855	2565	1177	1994	1909	1764	1760	1538	1988	1505	1388	1387	2496	3049	1005	1909	1751	1757	1558	1441	2624	2064	2259
1058	10080	10044	9187	8668	9597	9962	11084	10832	9420	8009	13483	13625	7127	7632	13491	12925	10937	14159	9267	9472	7994	10099	10101	9749	10287	10163	5673	5807	8280	7913	10034	9517	8660	8131	7938	8456	6932	6869	10661	10805	9960	9870	9280	9164	10439	9835	10058	10588	10613
1059	4873	4714	2199	2100	7341	7275	3644	3585	3481	3777	4366	4054	3135	2966	3827	3293	5108	4889	3513	3406	3238	2900	5590	4887	6771	6899	2895	3207	2550	2495	3586	3304	2586	2939	3843	3617	2786	2740	6587	6352	2980	2862	2558	3053	2871	2480	3962	4214	3308
1060	20275	20747	14192	14022	21561	23790	20082	19548	16915	19465	24919	26233	18497	20450	25000	22820	20517	21617	16279	16737	16458	19105	21825	23026	20518	20606	11687	12473	12545	13084	18254	18056	16441	15885	16602	16565	15350	15107	18950	19562	18682	17614	16208	19124	17760	19253	24056	22298	24440
1061	4420	4650	3596	2900	3756	3328	4388	4880	4271	4749	4962	4563	4045	4577	5303	4836	3052	3056	4440	4902	4725	5245	4749	4579	5340	5656	2204	2404	3813	3642	4840	5219	6489	4919	2155	2758	3056	3320	5181	5769	6006	3961	5303	5962	3285	3703	4146	4726	4353
1062	4656	6306	5577	5715	7475	7383	9668	9515	7882	7648	8674	9281	7445	7794	8147	9234	6604	6002	7185	6747	7296	6823	5653	5491	14621	15319	5721	4944	6684	6216	9687	9899	3705	3286	5278	5741	6469	6219	15553	15363	3456	4046	7396	8009	6142	7346	11056	10584	9290
1063	3632	3426	3825	4695	5179	4867	7453	7277	5290	4759	7253	7312	5469	5194	6681	6755	5540	5507	5771	5696	4509	5179	4945	4272	10658	12141	4725	4233	4911	4301	7739	7745	2367	2403	4054	3980	4063	3771	10778	10951	2438	2966	4101	4517	5486	5276	9269	9451	6449
1064	331683	297705	116341	111867	444144	424621	350716	342359	366662	349436	362108	362367	427145	420597	343755	345566	260483	253894	352576	338265	602221	589641	352701	334335	285878	277424	106549	109352	122536	117403	253123	264183	150743	141165	155906	158083	308575	291647	287578	288865	139240	127983	495845	493115	132861	132423	343318	340075	774005
1065	1115673	1085642	847272	832451	1468657	1437923	1543852	1495266	1013088	993185	1485156	1465521	1133201	1103598	2216109	2171053	1182654	1171049	1474921	1450072	1470816	1444254	1148040	1113564	1063980	1046601	1307756	1280706	832355	815097	1239285	1258334	773217	750001	933651	950215	1008834	979997	1033221	1029042	918322	867666	1089785	1078821	929098	916213	2186411	2183294	2116144
1066	2040	1492	2095	967	1532	2188	1266	589	330	1052	891	1250	817	1242	106	426	1192	1157	649	613	1056	616	1945	2559	1010	579	442	750	1911	1431	467	814	421	366	652	801	903	816	773	854	1108	862	1517	1853	1743	1890	907	988	1601
1067	4347	4578	2690	3215	4164	4635	5472	5028	5004	5286	5424	5605	3791	4458	6193	5951	5037	4959	4873	4746	4954	5407	5113	4414	6361	5113	3352	3451	2924	2559	5544	5630	3290	3690	2705	2640	3302	4005	5865	5810	3547	3366	5950	5823	2947	3549	5174	4746	5969
1068	8122	7323	5943	5951	10413	10056	8154	7224	7669	7514	9696	9539	8158	7990	7797	8140	9428	8996	8138	8774	11974	11653	9417	9248	12005	12357	5011	4817	7248	5516	6546	6788	3510	3805	9650	10329	7480	8011	11608	12026	4267	4631	9739	9267	7461	8576	6591	6977	16743
1069	3483	3433	2350	2501	4922	5273	4498	4651	3488	3028	4917	5688	4066	3718	5076	4941	4889	5118	3205	3870	4839	4877	4136	3711	6017	5567	2895	2817	3239	2768	3710	4012	2086	2356	3868	4267	4021	3860	5381	5316	2826	3092	3740	4105	4099	3932	4250	4091	7672
1070	3244	2857	3103	2299	4126	4023	4017	3911	3243	2731	3524	4354	3317	4034	3974	3901	3037	2994	3137	3280	3842	3412	3755	2909	6518	5731	2942	2744	2796	2613	4623	4224	2231	1832	2962	3347	3252	2720	6007	5968	2296	2148	3172	3625	3663	3776	4881	5390	4770
1071	60683	57485	47839	45805	80471	78251	49187	45757	54185	53306	99059	98824	62267	59491	52950	52854	124729	124864	47357	45565	50281	51436	61750	60933	80852	77701	29658	28908	49752	48001	42305	41380	38719	38266	46505	47858	52142	52253	84664	84463	42367	40557	43824	41683	60423	58618	49674	50889	64560
1072	733	958	-14	672	1394	1350	528	585	255	-14	583	584	36	337	588	-18	1013	810	931	1062	1018	1359	1208	1034	420	286	483	334	457	269	72	254	424	210	604	335	529	717	390	239	204	155	1054	1015	287	535	166	380	1127
1073	87429	84079	64091	62109	121070	117540	73163	71716	73042	70430	128106	127869	79675	79274	88874	84525	149566	148340	75105	74069	73799	73103	91118	89067	109876	105432	58499	57518	67575	65259	71237	70741	59569	56795	85361	83069	71709	70886	111133	111635	62248	61049	63028	61923	80895	82077	90296	89275	90145
1074	4734	4509	2571	2757	3625	4730	5294	4862	4890	5975	6953	6608	4183	4913	6181	6657	5566	5992	5197	4833	4804	5748	4688	4797	7257	6921	3849	3569	2952	3039	5609	4994	2961	2696	3574	2899	3984	2996	5662	6485	4307	4745	7025	5713	3162	4253	5502	6568	5404
1075	68741	66977	49030	48378	95423	96476	57806	58840	51170	53850	90583	90601	50673	52061	72669	71563	98050	99124	64827	66086	53292	55580	72418	70880	82194	81562	63349	63569	50544	51030	75836	70231	46296	46706	82987	80058	57940	58080	77471	76483	51339	49025	53996	50397	63768	63354	85892	88070	67013
1076	4803	5709	3978	3418	5747	5856	5718	5656	5521	6133	6305	6906	5131	4868	7005	7233	6910	6996	5313	4849	5860	5929	5128	5088	7014	6872	3824	3779	4032	4405	5212	5743	4559	4016	4110	3764	4204	4430	6639	6443	4727	4330	6200	6185	3942	4206	6083	6214	6721
1077	2929	3440	2960	2550	2863	2847	4092	3679	4446	5085	2654	3268	2892	3300	4202	4441	2717	3118	3685	3638	4016	4589	2588	2584	4461	4709	2425	2949	3014	3396	4174	3803	2832	3235	2240	2411	2900	2174	5218	4112	3727	4124	4779	4773	2438	2535	3381	3644	4878
1078	1890	1681	554	922	2722	2039	707	783	712	437	670	1040	1037	638	1073	1048	478	570	899	1096	542	809	2611	2390	1306	1772	993	960	872	489	1063	958	489	1458	876	793	592	750	1444	1362	1163	1501	1278	862	704	486	1247	1023	911
1079	9518	9327	6008	5486	10464	10277	8218	8431	9438	10189	9628	9702	8097	9186	9259	8548	7585	7983	7032	7871	8819	8875	10045	9677	9579	9671	4192	4664	5604	6328	11849	10542	5591	4454	7888	7619	6893	6174	8760	8879	5010	4944	11176	10084	6550	6144	8891	9951	10309
1080	4020	2925	2568	2085	4345	4502	5369	5560	5683	5885	5591	4824	3593	3833	6010	6233	4118	3919	4841	4913	4444	4562	3008	3078	6682	5982	2467	2922	2870	2981	7064	5709	3073	2363	3637	3165	3399	3398	5200	5252	2630	3055	5778	5453	3454	3434	5149	5531	4110
1081	3102	2857	2688	2734	3217	3380	4898	4889	4302	5278	3861	4698	3498	4557	7875	6784	2762	2933	3272	3945	4254	4709	3231	3760	6461	6031	3230	3536	2825	2444	5495	5019	3653	4037	2433	2697	6109	6183	6153	6697	3444	3557	5853	5633	2948	3662	6809	6731	5036
1082	3675	4194	3230	3263	3744	3798	4212	4125	5271	5247	4505	4193	3539	3579	5179	5071	3347	4277	4472	4717	4073	3716	3357	3163	4946	4848	2856	2705	3001	3647	3793	4261	4631	4271	2646	2696	3033	2833	4775	5132	4397	4635	4508	4788	3998	3308	3904	4101	4626
1083	3922	3199	2273	2681	3356	3215	3672	3514	3942	4246	3519	3553	2938	3713	3697	4066	3218	3226	3418	3324	4697	4824	3225	3186	4371	4595	2036	1886	2340	2619	4270	3965	2528	1905	2365	2357	3093	3916	4420	4232	2321	2991	5756	4926	2960	3032	3179	3364	4233
1084	6298	6506	4570	4120	6376	7025	6624	5705	7679	8038	7890	8437	6897	6839	6681	7122	5992	6719	7248	7091	7538	8214	7524	6590	7646	7447	3899	3901	3722	4101	6704	7955	5468	5391	4697	4607	5150	6123	7176	7126	7521	6328	8266	7216	4776	5059	7127	7086	8235
1085	388	112	766	710	352	860	908	922	343	770	412	429	849	1008	985	1012	382	395	765	1165	781	703	438	370	1339	1591	424	486	550	395	908	1248	489	998	436	260	843	949	1093	1378	1230	836	853	719	485	710	948	884	1128
1086	641	458	1081	622	833	751	1480	1564	1136	870	954	1018	555	707	1520	1293	789	905	1343	1353	1015	1295	598	887	2158	2026	941	807	527	948	1739	1301	1241	2217	441	749	971	842	1798	2166	1678	2785	834	625	1338	956	1295	1527	1847
1087	2925	2951	2374	2759	2671	3092	4330	4804	4447	4310	4377	3624	3402	4231	5062	4455	2597	3019	4258	4288	3486	4142	3434	3532	5551	5859	2399	2127	2484	2241	4908	4515	1882	1840	2552	2625	3045	3181	5470	5036	2481	2797	4818	4397	2936	2844	4786	3900	4577
1088	5058	5172	3916	4207	5888	5901	5983	6030	7282	6601	6253	6402	5291	6308	8005	6909	5417	5199	6487	6021	6180	5270	5343	5113	7847	8322	3380	3342	4579	4826	7480	6985	3921	4058	5160	4859	3982	4375	6205	6671	4849	4969	7621	7207	4747	5006	7140	6224	7199
1089	2362	2513	2316	1794	2457	2228	2280	2640	2615	1826	2571	2593	2604	2508	2525	2799	1743	1935	2496	2764	2547	2232	2252	2461	3574	4136	2486	2019	2163	1811	3385	3027	1370	1160	1194	1520	1874	2113	3356	3313	1493	1612	2481	2606	2469	2425	4524	4107	3051
1090	3350	2813	2585	2064	2439	3227	3385	3559	3999	4533	3137	3153	3916	3818	3253	4158	2748	2828	3826	3118	2657	3425	2936	3097	3962	4364	2487	2524	1628	2515	4012	4154	1768	2050	2150	2251	2738	3107	4115	4095	1969	1802	3925	3926	2639	2517	3595	4551	3488
1091	2867	3004	2780	3192	3051	3594	4175	3717	3069	4185	3351	3406	3605	3110	3976	5030	3194	2934	3593	4102	3848	3129	3362	2956	5368	5941	2921	3138	3155	3203	4153	3827	1190	1774	2871	3101	2979	2930	5410	5016	1585	1514	4967	4932	3784	3644	4269	4087	4110
1092	3537	3368	2599	3097	3806	4041	5030	4234	4246	4921	4112	4498	3433	3668	5097	5239	2776	3018	4052	3885	3687	4212	2819	3440	5269	5302	2606	2535	2492	3341	4485	4512	2406	1737	2503	2797	3956	3086	4520	4157	2366	2057	4786	4562	3736	3583	4888	4470	5419
1093	765	1338	838	513	764	1698	1074	1445	1089	1676	831	946	2126	1307	1014	1497	1733	988	1721	1219	1520	1484	784	1246	1229	1759	791	376	619	843	980	1147	1096	539	265	487	1946	1746	872	1015	1315	1422	1822	2451	1171	1072	942	780	1717
1094	5016	4619	6795	7075	7155	5583	7362	7841	7656	5144	6352	6720	6467	6047	7656	7311	8110	8137	9356	9171	6647	6662	5157	4407	8437	7177	10863	9705	7623	6719	5137	6487	3656	2333	5907	6931	6144	6155	7727	6748	2804	1589	4888	5825	6795	6876	7886	7821	6576
1095	2752	2993	1722	2304	2587	3685	6248	5451	3976	3969	3472	3012	2595	2423	6037	4911	2848	2614	3199	3512	3579	4183	2565	2998	5162	5130	1971	1660	2309	2886	3649	3637	2580	2013	2530	2005	2781	2910	4286	4684	2313	2442	3977	4838	3062	2969	3065	2966	3753
1096	-286	-355	-348	167	-326	-357	557	814	683	380	-419	-92	722	945	885	445	-213	-177	516	928	108	402	-350	-349	1049	404	298	58	-367	281	819	702	616	955	-127	72	-2	433	838	576	629	1045	611	327	19	-5	423	592	274
1097	1574	1171	1039	576	1868	1414	2668	1465	2089	1456	770	1043	1114	1488	2123	2437	1027	815	650	625	1415	1396	1912	1257	1177	1206	1362	1541	1126	1512	1875	1572	152	290	662	536	1948	1371	657	1133	199	150	1625	1694	1095	1307	1775	1729	1821
1098	1166	1054	1466	1673	1093	1153	2301	2629	2846	1893	1924	1651	1000	2462	2526	2882	1683	1566	2590	2895	1545	2343	1674	1010	2383	2351	1618	1365	1107	1252	2007	1950	926	1468	990	880	1557	1625	2637	2479	1282	1525	2261	2624	2112	1855	2275	2512	2556
1099	1422	1700	1578	1832	1829	2247	2491	1730	2599	3878	2081	1880	1365	2419	2400	2100	1315	1636	2621	2336	2163	2192	1594	2424	2555	3265	1986	1714	1661	1852	2732	2526	2528	1940	749	1680	2008	1506	2085	2560	2203	2627	2766	2725	1399	1668	2342	2384	2456
[truncated: 1,249 more columns]

## Sheet: Sheet2
Dataset EV 3: Measured peak levels for each injection.
