# Supplementary material for: Heterogeneity of the cancer cell line metabolic landscape
Source: Mol Syst Biol. 2022 Nov 2;18(11):e11006. doi: 10.15252/msb.202211006 (PMC9627668; doi:10.15252/msb.202211006)
Supplement: Supplementary file 5 — Dataset EV4 [file MSB-18-e11006-s001.xlsx]

## Sheet: Sheet1
ionIdx	T_A1CF	T_ABI1	T_ABL1	T_ABL2	T_ACSL3	T_ACSL6	T_ACVR1	T_ACVR2A	T_AFF1	T_AFF3	T_AFF4	T_AKAP9	T_AKT1	T_AKT3	T_ALDH2	T_ALK	T_AMER1	T_ANK1	T_APC	T_APOBEC3B	T_AR	T_ARAF	T_ARHGAP26	T_ARHGAP5	T_ARHGEF10	T_ARHGEF10L	T_ARHGEF12	T_ARID1A	T_ARID1B	T_ARID2	T_ARNT	T_ASPSCR1	T_ASXL1	T_ASXL2	T_ATF1	T_ATIC	T_ATM	T_ATP1A1	T_ATP2B3	T_ATR	T_ATRX	T_AXIN1	T_AXIN2	T_B2M	T_BAP1	T_BARD1	T_BAX	T_BAZ1A	T_BCL10
1	0.517	-1.426	0.986	1.072	1.074	0.829	1.747	0.41	2.752	0.085	2.231	1.294	-0.289	-0.422	-0.849	1.458	-1.398	1.689	-1.583	0.264	-1.358	0.652	1.529	-1.095	-0.613	0.838	0.026	1.465	0.11	0.625	0.018	-1.533	-1.213	-0.589	1.015	-1.787	-0.452	-1.802	-1.223	-0.972	0.288	0.774	-0.257	-1.159	2.374	0.764	-1.435	-1.938	0.517
2	-0.673	0.123	-1.021	-0.841	-1.819	-1.222	0.315	0.623	-2.286	0.723	-3.034	-4.791	0.099	-1.314	-0.66	-0.573	0.775	2.135	-2.343	-1.849	-1.788	-1.391	-1.145	-0.787	2.711	0.498	0.637	-0.073	0.904	-0.71	0.395	-0.509	-0.47	-1.694	0.131	0.436	-4.641	0.121	4.936	2.893	1.271	1.392	-4.89	0.579	-0.241	-0.385	0.019	2.22	0.717
3	4.133	-1.877	2.626	2.466	0.438	0.442	1.792	0.923	1.898	0.129	2.531	-0.195	-0.428	0.285	1.114	5.376	-0.99	3.164	-0.102	-1.43	-2.805	0.356	-3.693	1.461	3.612	0.732	-0.268	1.984	1.618	0.649	2.27	-2.467	2.091	1.665	-1.358	-2.443	0.764	0.409	-0.313	0.009	3.12	1.17	0.755	2.753	1.606	-0.314	0.133	1.101	-0.252
4	2.512	-1.562	1.699	0.489	1.775	-0.145	0.278	0.519	3.453	0.211	1.195	3.093	-0.126	1.964	-0.293	1.666	-0.432	0.881	0.162	-1.106	0.422	0.217	-1.709	0.514	1.471	2.053	-0.053	2.523	1.166	-0.007	1.745	-1.177	0.451	0.485	-1.994	-1.611	-0.511	0.657	-1.344	-0.772	1.864	-0.165	1.51	1.545	0.941	3.045	0.53	0.446	-0.584
5	1.694	-1.879	-1.274	-0.389	0.499	-3.151	3.121	-1.081	2.097	-0.426	2.843	1.482	-1.918	-4.43	-1.644	1.979	-1.838	1.683	-0.756	-1.736	0.079	-1.045	1.167	-1.59	-1.22	1.809	0.976	-0.361	0.202	0.704	0.191	-2.778	-1.862	-1.596	0.134	-2.672	0.662	-1.552	-0.641	0.628	-1.509	-0.616	0.801	-0.394	0.34	-1.422	-3.257	-1.339	1.196
6	0.342	-1.557	-0.633	-0.924	-0.684	-1.519	0.783	-0.013	0.625	1.064	2.002	-0.113	-0.544	-0.426	-0.185	3.782	-1.068	3.518	1.278	-1.33	0.384	-1.251	2.019	1.091	-0.279	1.87	5.144	-1.476	1.301	1.293	-1.162	-1.081	-0.882	-1.508	1.207	-0.212	-1.186	-0.907	1.745	0.237	0.052	0.783	1.313	4.774	1.469	-0.604	-1.561	-0.055	0.53
7	-2.726	-0.105	1.319	-1.546	-0.842	-0.841	1.343	2.261	-2.269	1.614	-0.648	1.088	-1.247	1	0.236	-1.477	-1.865	-1.564	-3.734	0.123	-1.759	-0.106	0.346	-1.59	-0.66	-1.123	-2.748	0.708	-2.195	-0.838	-1.962	-0.315	0.765	-1.843	0.165	1.188	-2.237	2.038	1.101	1.001	-2.09	0.958	-1.399	-3.61	0.902	-1.426	0.805	-1.651	-1.321
8	-1.472	0.765	2.44	-2.657	0.746	-0.454	1.041	1.593	-1.766	2.327	-0.256	1.156	0.44	0.147	-0.652	-0.712	-2.284	-1.108	-3.359	-1.735	-1.147	-0.782	0.887	-0.757	-0.425	0.834	-2.167	1.493	-1.783	-0.769	-1.394	0.98	1.466	-1.816	-0.797	2.148	-1.725	0.67	0.869	-0.03	0.046	-0.323	-1.571	-2.606	0.713	-1.618	1.867	-1.364	-0.864
9	-2.505	-0.828	2.193	-2.395	-1.555	0.922	1.171	2.804	-4.452	-0.833	-2.136	-2.308	0.322	0.898	-0.204	-1.292	0.985	-0.682	-3.728	-0.918	-1.239	0.687	-0.471	-2.532	1.028	0.678	-0.341	2.988	1.201	-1.241	-1.158	-1.314	-0.138	-2.669	0.983	0.594	-6.024	-0.846	3.121	-0.577	2.465	2.915	-5.431	-0.437	2.668	-0.86	-0.871	0.699	-0.066
10	-1.681	-2.605	-1.213	-0.151	-2.046	-1.421	2.643	-1.108	0.522	-0.488	-2.804	-0.274	-2.073	0.497	-0.979	0.459	-2.041	2.101	-2.837	-0.78	-1.765	0.802	-3.122	-2.597	-2.626	0.301	2.481	-0.873	-1.345	-0.608	3.39	-3.239	-0.074	-1.875	0.587	-1.403	-4.863	-1.153	3.727	0.243	-2.607	1.108	-4.969	-1.747	0.454	-1.814	-1.725	-0.664	-1.034
11	1.476	1.067	-0.104	1.206	0.573	-0.663	-1.686	-1.546	-1.233	1.797	0.647	0.236	0.192	0.16	0.242	-0.836	-0.777	0.675	1.256	-0.945	-0.281	1.255	-0.602	1.519	0.514	1.4	-0.442	-0.94	1.093	1.756	0.709	1.145	-0.855	1.068	-1.362	1.611	1.44	0.6	-2.392	2.343	0.139	-2.82	1.509	-0.361	-0.569	-1.378	1.309	-0.892	-1.181
12	0.153	1.231	1.073	3.487	-2.454	-0.84	-0.245	1.535	-0.59	-0.776	-1.915	-0.413	3.103	-0.792	1.995	-1.274	-1.662	0.99	-2.347	-0.677	-0.198	0.235	0.12	1.101	2.649	1.078	2.055	0.033	0.321	0.242	-0.739	0.319	1.512	1.841	-0.941	0.959	-1.146	-0.497	3.187	0.472	1.071	1.122	-2.809	0.199	1.604	-1.567	1.926	1.09	-0.094
13	-1.451	-0.792	-1.986	1.027	-1.068	1.152	0.724	-0.753	0.575	-0.125	0.112	0.705	-1.435	0.003	-0.128	-0.092	0.45	3.116	-0.939	-0.709	-2.469	-0.055	-1.123	-0.302	-1.573	1.394	1.615	0.597	0.283	1.237	0.797	-1.018	1.086	0.648	0.956	-0.975	0.079	-1.095	0.356	-2.012	-0.171	-1.099	1.538	1.215	-1.053	1.398	-0.805	-0.194	-1.686
14	-0.491	-0.819	-0.209	4.075	-1.433	0.345	-0.223	-0.403	-1.342	-0.73	1.09	-3.345	-1.19	0.377	-1.561	0.891	-1.474	-0.791	-0.662	-0.306	0.737	1.037	0.28	-0.242	-0.478	-0.864	4.696	-2.1	0.498	0.873	1.364	-1.113	-1.586	0.641	-0.958	-0.379	-2.935	0.234	-1.19	-1.573	0.136	-0.976	-1.737	-0.996	-0.695	-1.424	-1.089	0.307	-2.774
15	-0.163	1.935	1.38	1.013	-1.951	-0.311	0.892	1.514	-0.901	0.14	-0.869	1.107	0.736	1.51	-0.581	-0.999	0.187	2.163	-1.834	2.54	-2.538	-1.071	1.08	-1.902	3.937	1.662	1.255	2.235	-2.474	-2.02	-0.654	2.635	-1.027	-3.785	1.312	2.311	-6.048	0.127	0.106	1.589	1.364	0.264	-6.285	-1.981	2.011	-2.548	3.236	-1.479	1.775
16	0.933	-0.102	-0.652	1.655	-0.671	-2.105	0.517	-1.118	1.602	0.466	1.503	-0.073	2.838	-1.822	1.854	0.906	-0.719	1.139	0.015	0.142	-2.15	-0.701	0.647	0.27	-1.094	-0.25	-1.777	1.164	-0.611	-0.382	0.522	-0.732	1.678	2.172	0.316	-0.848	1.484	-2.142	0.725	-1.911	-1.519	0.014	3.243	1.45	-0.854	-1.736	-0.976	-1.948	1.579
17	2.316	-1.459	-0.592	-1.183	2.358	-0.864	2.83	-0.351	0.816	0.443	5.557	1.124	-3.07	-1.941	-0.992	3.466	0.959	3.642	1.199	-1.367	-0.833	-1.068	0.513	0.703	-0.547	1.462	1.389	-0.673	2.18	2.329	0.057	-1.636	-0.287	-0.504	0.927	-0.679	0.945	0.95	-2.256	-1.238	-0.796	-0.676	1.138	1.926	1.213	-0.091	-2.779	-1.503	1.014
18	-1.14	1.843	4.19	-1.623	1.514	-0.47	-1.311	4.238	-2.827	1.126	-3.448	-0.026	1.862	1.093	0.883	-0.311	0.654	1.093	-3.256	0.301	0.984	-0.94	-0.536	-1.683	2.283	2.82	0.702	2.978	-0.678	-1.985	-1.252	0.269	2.279	-2.495	0.655	3.011	-4.543	-1.268	2.659	-0.722	1.928	2.38	-5.692	0.762	2.841	-0.418	3.612	0.951	0.403
19	-1.542	-1.233	0.784	2.172	-1.247	-0.917	3.689	5.152	1.589	0.552	-0.325	1.469	-1.844	2.08	2.259	2.188	-0.066	1.518	-4.739	0.47	-2.594	0.704	-1.902	-2.857	-1.111	-2.355	-0.862	2.701	-2.394	-0.502	-1.988	-4.105	-0.292	-0.758	0.139	-2.914	-2.903	3.354	1.723	0.905	-2.859	2.359	-2.365	-1.519	1.948	0.043	-0.777	0.727	-1.503
20	0.234	1.2	0.175	0.484	-0.85	-2.151	0.556	0.524	-0.415	0.828	2.127	0.776	1.546	0.161	-0.567	-0.393	1.061	-1.037	1	0.769	-2.223	-1.523	1.135	1.126	2.915	-0.199	0.421	1.122	-2.424	-0.765	-0.572	1.973	-0.175	-1.504	1.848	-0.737	-1.661	-0.069	0.991	-0.72	1.054	1.638	-1.83	-0.655	1.311	-2.188	1.487	1.429	2.516
21	-1.584	-3.252	-0.185	7.415	2.177	1.114	-0.522	1.706	8.452	1.63	-1.327	2.263	-1.244	2.173	1.576	1.686	-1.494	0.023	-4.464	-0.721	-1.172	7.947	-2.366	-2.221	3.981	1.346	-1.23	-0.452	1.502	1.209	0.668	-4.827	1.128	6.046	-1.515	-2.975	-2.262	-2.094	-0.025	1.528	1.909	4.541	0.547	-1.123	4.919	0.394	0.274	7.517	-2.604
22	-0.223	-1.557	-1.332	0.903	-1.288	0.101	2.104	-1.483	-0.118	2.354	1.808	-3.625	0.608	0.38	-0.333	-2.267	-0.107	2.263	-1.038	-2.512	-1.589	-0.945	1.782	-0.23	-0.918	4.186	2.415	0.25	0.619	3.868	1.832	-1.119	-0.198	0.777	-0.953	1.423	-3.369	-2.005	9.106	-0.044	-1.176	0.714	-7.594	-0.909	2.117	0.062	0.628	0.767	-0.459
23	-1.217	-2.349	2.105	-4.141	-2.582	-1.779	0.269	0.321	-6.244	0.156	-3.105	-3.16	2.183	1.431	-1.247	-2.776	-1.439	-1.546	-5.333	0.242	0.794	0.969	-2.098	-3.207	0.585	-2.513	-3.673	-1.472	-0.686	-2.618	-1.17	-2.981	-0.886	-4.632	1.478	0.118	-9.173	-1.117	2.441	-0.947	-0.924	3.731	-8.169	-3.24	4.205	-1.078	-1.55	0.563	-0.687
24	0.386	1.281	-1.981	2.121	-1.29	1.319	1.155	0.758	2.119	-1.252	1.108	1.44	-1.104	-0.386	-0.633	0.173	0.499	0.93	-0.304	-0.642	-1.023	-0.702	-0.158	-0.042	-0.916	1.219	0.99	1.448	-0.215	1.501	0.122	0.66	-0.718	1.978	-0.638	0.027	1.193	1.089	2.147	-1.298	1.752	0.786	3.418	1.187	-0.474	-0.155	-0.705	-0.648	0.788
25	0.565	0.755	-1.556	1.23	-0.198	1.578	0.942	1.131	2.026	-0.615	1.385	1.459	-1.354	-0.58	-0.34	0.406	0.275	0.299	-1.106	-0.723	-1.056	-1.133	0.246	-0.094	-0.337	2.056	1.327	2.14	0.468	1.211	-0.251	0.112	-1.45	0.875	-0.59	0.268	1.224	0.929	1.423	-0.183	1.111	0.732	2.823	0.672	-0.14	0.483	-1.099	-0.417	-0.234
26	1.118	-2.313	0.241	2.46	-2.369	-2.026	4.899	1.541	2.564	6.165	0.298	1.055	-2.532	0.284	-1.217	-1.867	-0.36	-0.879	-4.53	-0.843	-0.365	-0.171	-0.725	-2.381	-0.313	-1.196	0.69	-1.552	-1.525	0.081	-0.482	-3.18	-2.048	0.164	-0.249	-1.691	-2.516	-0.496	3.416	-2.716	-0.405	4.936	0.145	-1.349	0.489	-1.539	-2.756	0.95	-0.489
27	-0.539	-1.81	-0.74	-0.97	0.869	1.196	0.984	-1.023	-0.006	1.434	1.019	0.056	-0.542	-0.065	0.936	-0.084	0.765	0.931	1.043	-0.166	0.725	0.469	-0.838	-1.393	-1.326	1.119	0.594	2.117	0.47	0.399	-1.614	-1.247	-1.007	-2.902	2.968	-0.046	0.765	-2.403	-2.051	0.298	-0.865	0.736	2.037	1.591	-0.454	1.277	-1.717	-1.714	2.244
28	2.196	-0.891	-1.761	0.764	2.914	1.456	-1.1	-0.845	3.09	-0.654	-0.303	-0.324	0.723	-0.139	1.538	-1.678	1.552	1.931	0.827	0.11	1.508	-0.002	3.604	-0.161	-2.062	-1.506	-1.635	-1.031	-1.193	0.123	-0.853	-1.172	-0.67	1.796	-0.11	-0.948	-1.148	5.025	4.221	-1.122	-1.249	-1.246	-0.292	1.618	-2.119	-0.897	1.34	0.104	0.087
29	-0.317	-1.176	-1.211	-1.104	1.826	0.084	0.42	-1.117	1.092	-0.253	0.681	0.716	-1.052	0.059	-0.725	1.681	-0.094	2.579	1.038	-1.156	-0.341	-0.458	1.478	-0.985	-2.383	0.561	1.42	1.063	0.567	-0.235	-0.652	-0.7	-1.184	-0.268	0.896	-2.278	1.303	-0.513	-0.386	0.167	-0.874	-1.604	2.603	4.155	-1.791	0.829	-2.683	-2.066	0.044
30	-1.255	-1.176	-0.056	-0.445	2.391	-0.305	0.263	-0.318	1.76	0.015	0.514	0.757	-1.528	-0.295	-0.103	0.962	1.27	1.33	1.108	-1.01	-1.128	-0.403	0.637	-0.116	-2.339	0.321	0.643	0.288	0.984	-0.837	-0.954	-1.259	-1.753	0.534	1.507	-1.984	3.401	0.263	-0.024	0.885	-1.421	-2.048	3.823	2.766	-1.921	0.993	-1.906	-1.97	-0.83
31	0.209	-0.43	-0.626	0.231	0.684	-0.644	-0.232	0.219	1.079	1.984	0.697	2.429	-0.85	-0.284	1.069	-0.091	1.352	0.858	0.592	-0.681	-0.401	-0.399	0.527	0.784	-1.974	0.306	-0.693	-0.428	0.689	0.464	-0.336	0.255	0.272	1.075	1.309	-0.628	3.474	0.668	-1.457	1.368	-0.693	-1.174	3.663	-0.18	-1.583	2.017	-0.732	-0.768	0.002
32	0.435	1.44	-0.411	0.122	0.936	1.171	-3.678	-2.012	-0.443	-0.36	1.89	-1.024	0.957	1.331	0.421	-0.323	-0.221	1.617	0.37	-1.267	0.107	-1.315	1.221	2.763	0.622	1.074	-0.712	-1.685	2.249	1.392	0.597	2.321	1.673	2.275	0.143	1.603	1.357	-1.196	-1.928	-1.276	0.867	-3.647	1.266	-1.104	-1.348	-0.025	2.189	-0.948	-1.042
33	2.583	-1.333	5.056	-0.844	-2.385	-0.934	5.474	4.271	-2.202	-1.463	3.363	-0.196	2.466	5.533	-2.773	1.184	-2.146	0.281	-1.842	-0.468	3.661	-1.245	-0.742	-4.172	2.758	0.016	1.101	2.772	-0.243	1.289	-0.928	-3.25	-3.202	-2.66	-0.429	1.132	-4.016	-1.11	-0.15	-1.16	2.187	4.991	-0.792	1.46	2.13	-1.926	-2.242	-1.088	-4.155
34	3.024	0.459	0.481	-0.726	1.015	2.839	-0.109	-1.522	0.576	-0.027	6.839	-1.647	-0.645	4.713	0.448	-1.102	2.071	0.742	3.295	-2.259	0.769	-0.427	3.154	2.172	3.259	-0.151	-2.533	-0.169	5.257	1.214	1.302	-0.004	1.683	1.486	-0.329	0.42	0.773	0.159	-3.718	-1.594	1.23	-2.949	0.15	-1.005	-1.11	0.06	-0.84	-2.041	-0.368
35	5.214	-2.066	0.011	0.598	-0.906	0.09	-0.695	-1.557	0.661	-0.037	6.51	0.177	-1.722	2.533	-2.138	1.575	-1.413	0.655	-0.215	-2.213	0.434	-1.166	3.011	0.151	2.932	-1.609	-1.419	-0.775	3.994	1.489	2.212	-2.174	0.199	1.681	-1.684	-2.036	-1.595	0.326	-3.678	-1.063	1.857	-1.349	-0.993	-0.837	1.764	-1.262	-2.517	-2.031	-1.087
36	1.546	0.179	-2.365	2.198	2.037	-2.729	-0.094	-0.944	1.817	0.284	1.614	3.164	1.201	-1.459	1.615	0.603	1.501	0.052	0.3	-1.429	-1.575	-2.884	0.032	2.194	0.776	2.013	0.217	1.723	2.288	0.1	0.759	-1.039	-0.137	2.182	2.507	0.246	3.582	-0.605	-3.373	-0.243	1.12	-2.449	5.197	1.151	-1.973	-0.864	-0.368	-1.007	0.462
37	-0.621	1.543	-1.976	7.473	-1.217	-1.986	1.55	1.111	12.961	0.081	-1.457	6.257	1.79	1.904	-0.696	1.923	-0.764	0.253	-3.69	0.881	1.243	0.271	-1.771	-3.002	-1.465	0.329	2.186	-0.057	-1.156	0.012	0.381	-3.222	-0.11	11.079	-0.879	-0.529	3.036	0.079	6.757	-1.036	-1.061	2.445	2.035	-0.82	1.523	-0.062	-0.733	2.808	0.066
38	0.318	1.337	-2.435	-0.56	1.251	0.092	-1.602	-0.311	-0.343	-2.057	-1.551	-3.346	5.506	0.74	1.79	-2.288	1.465	1.803	2.203	-1.272	0.469	-1.921	3.867	1.635	-0.691	1.189	2.721	-0.842	-0.579	1.148	-0.124	6.705	-1.659	-1.329	1.12	-0.541	-0.36	-0.464	1.632	0.259	5.308	-2.112	-1.141	-0.029	0.247	1.528	-0.179	-0.309	2.928
39	-3.024	-0.115	2.197	-1.656	0.373	2.115	0.493	4.867	-2.089	-2.508	-3.698	5.799	-0.316	2.587	3.833	-2.807	-0.735	-1.242	-0.716	-0.157	1.033	-0.495	-2.002	-0.67	0.55	0.232	2.039	1.945	-3.661	-1.118	-0.835	-2.813	2.244	-2.965	0.056	0.962	-0.997	0.403	-2.683	-1.985	-0.692	2.639	-0.6	-3.307	2.071	-1.796	-0.6	1.159	0.283
40	-0.927	-0.807	-1.281	4.422	-0.408	-1.466	2.697	5.486	6.353	3.022	-2.83	1.884	8.352	-0.615	4.486	5.337	5.298	6.479	-1.422	-0.764	10.049	-1.322	1.047	-4.362	5.452	8.607	7.624	-0.49	8.691	7.268	-0.305	-6.116	1.79	1.253	-3.429	-0.94	1.598	2.361	1.633	4.018	1.832	7.596	-1.673	7.625	4.052	7.086	5.474	11.787	-3.597
41	-4.155	-2.52	0.134	-2.169	1.249	-0.86	-3.104	-1.445	-3.718	-1.616	-5.335	-1.74	3.004	-0.208	-0.188	1.801	0.923	1.798	-0.389	1.324	-2.726	4.166	-2.688	-3.758	0.536	-0.833	2.077	2.332	-3.165	-2.126	-1.976	-3.398	1.465	-3.732	1.266	-0.53	-6.352	-2.381	1.619	-2.884	0.188	1.737	-8.08	2.867	8.208	-1.137	1.246	0.878	1.638
42	-0.294	-0.664	-1.901	1.646	-1.667	-0.099	-1.296	-0.108	1.964	1.319	-0.078	-7.474	0.821	-0.106	-2.756	-1.005	-0.329	-0.208	-2.667	-2.357	-2.469	-0.516	-1.246	-1.194	-3.181	0.362	-0.382	-1.066	-1.848	2.744	0.088	-1.382	-1.157	1.57	-1.705	-0.042	-5.56	-0.212	15.915	1.357	-1.305	-1.847	-5.448	-1.33	-0.036	0.522	-1.185	-0.472	-1.336
43	-0.595	-0.314	0.894	-1.936	0.968	-0.047	-2.68	-1.011	-2.179	-0.666	3.71	-0.664	0.557	1.114	-0.691	0.982	0.073	3.528	1.83	-1.769	-2.805	-0.724	0.726	1.284	1.513	0.853	1.628	-0.553	0.659	1.128	0.34	-0.157	1.823	0.344	0.64	1.689	0.103	-1.569	-0.726	-1.885	0.086	-1.207	-0.745	2.184	0.131	-0.894	2.764	-2.444	-0.284
44	1.622	0.436	-3.073	5.514	-3.918	-0.761	5.692	1.283	2.257	-0.731	0.676	0.01	-1.479	1.115	0.013	-1.609	1.891	1.414	-0.448	0.601	-0.483	-1.477	3.009	-1.857	-1.637	-2.11	2.523	-0.817	-2.367	1.332	1.878	-0.457	-2.353	-2.069	0.546	-1.793	-2.743	2.407	0.606	3.933	-2.727	1.727	-3.344	-2.13	2.409	-2.597	-1.726	0.05	1.088
45	1.23	-0.809	-1.256	-0.891	2.315	-0.537	0.747	0.397	0.294	2.183	0.195	1.064	1.338	-1.13	2.108	1.853	3.869	3.048	2.75	0.066	-4.328	-1.219	0.335	1.314	-1.259	2.033	2.041	2.765	-0.304	2.258	-1.4	-1.294	0.241	-0.102	0.534	0.4	2.285	1.859	1.017	1.714	-2.47	-0.753	0.581	3.845	0.539	-0.271	1.057	-1.228	-0.003
46	2.4	1.72	-1.369	0.26	2.404	-0.137	0.089	-0.58	2.915	2.864	1.297	1.056	1.186	-1.112	1.963	1.94	2.92	1.821	1.892	-1.41	-3.348	-1.892	0.24	3.888	-0.69	1.556	0.196	2.311	0.798	0.992	-0.529	0.349	1.619	3.245	1.612	0.619	5.682	0.942	-2.943	-0.066	0.569	-3.444	4.778	2.515	-2.366	0.124	1.631	-1.128	1.578
47	-3.737	0.594	2.981	-2.35	3.917	-0.998	-1.235	1.059	-2.991	3.155	-2.637	0.555	-0.217	3.542	-0.899	0.567	-0.963	-1.767	-1.715	-0.83	-1.843	-0.77	-0.978	-2.596	2.144	1.53	0.255	3.405	-3.126	-2.47	-1.314	1.421	1.352	-4.763	-0.207	1.705	-5.74	-1.028	3.21	-1.485	2.165	-0.891	-6.211	0.61	1.904	-2.464	2.398	-0.662	-0.022
48	0.876	0.96	-1.964	-1.051	0.607	2.822	-2.334	-1.629	-1.006	-0.181	3.582	0.428	-0.22	3.237	0.978	-1.58	2.609	0.773	1.97	-0.278	1.197	-1.818	3.638	2.39	1.242	1.875	-0.525	-1.916	3.401	0.754	-1.824	-0.131	1.752	1.588	1.628	1.195	2.561	0.868	-3.018	-0.875	1.212	-2.758	1.556	1.313	-0.49	1.115	1.352	-1.922	0.1
49	1.444	4.112	-0.686	-1.468	-2.251	6.406	0.298	0.431	-5.029	-3.639	-0.658	-0.923	5.774	-0.313	1.683	-2.27	-0.651	1.737	-4.139	-0.051	1.386	-0.987	1.562	-1.241	-0.455	-2.698	-1.356	-0.63	0.424	-0.301	-3.031	-0.155	1.799	-0.623	-0.196	0.186	-2.21	1.825	0.294	-2.446	-0.154	-0.101	-0.804	-3.229	-0.71	0.406	-0.569	-0.758	1.153
50	-2.396	-2.234	4.651	-3.465	-0.954	-2.712	-0.17	1.056	-4.502	2.569	-1.428	-0.209	-1.041	0.469	-2.079	1.056	-1.905	1.529	-0.558	-0.199	-1.035	-0.605	-1.888	-3.303	-0.512	-1.107	-0.166	1.217	-3.304	-0.89	-1.494	-1.572	-0.707	-5	0.557	-0.868	-4.702	-0.553	2.2	-3.485	-0.744	3.592	-4.399	0.932	1.09	-2.942	-0.171	-0.16	0.269
51	-4.542	-1.334	-0.278	-0.265	-1.996	-0.4	0.828	2.15	-3.789	-0.229	-2.357	1.296	-1.854	4.885	0.382	-0.957	-1.426	-2.575	-4.065	2.762	-1.976	1.92	-1.384	-3.379	-0.29	-2.756	-2.25	0.464	-3.894	-2.594	-2.924	-1.834	-1.592	-3.405	0.983	-0.451	-5.093	2.784	0.536	0.485	-4.105	2.14	-4.346	-3.193	2.537	-1.086	-0.904	-0.71	-0.853
52	-1.499	-1.564	4.134	0.006	-3.216	-0.066	4.385	7.318	-3.483	-2.412	0.082	-0.392	-1.423	5.759	0.49	-1.991	-0.309	-3.241	-2.562	3.342	2.946	0.87	0.262	-4.217	1.953	-2.695	-2.002	1.022	-1.983	0.878	-1.802	-2.853	-2.055	-4.592	1.868	0.984	-4.089	2.558	-2.11	2.087	-1.422	8.93	-1.155	-2.843	3.804	-1.451	-0.884	0.247	-0.558
53	0.875	1.631	-1.539	-0.523	2.368	2.354	-1.579	-1.431	0.41	-1.773	3.253	-1.108	0.354	2.586	0.322	-1.651	2.015	2.092	1.582	-0.212	0.756	-1.498	2.13	0.259	-0.474	0.551	-1.86	-0.509	2.837	1.981	-0.585	-0.711	1.859	2.73	0.394	1.093	2.106	1.383	-2.884	-1.576	-0.876	-3.876	1.433	-0.32	-1.63	2.419	0.239	-2.4	-1.149
54	0.758	0.253	0.209	-1.803	-2.701	-0.649	3.204	1.191	-1.42	0.068	-1.249	-6.305	2.238	-1.333	0.268	-0.86	0.159	2.281	-2.832	-3.492	-0.858	-1.966	-0.301	-0.445	3.633	2.34	-0.763	1.951	2.974	-0.425	-0.324	0.831	0.705	-2.304	-2.001	-0.58	-8.882	0.245	10.966	1.758	1.634	2.277	-6.35	0.628	-0.086	1.356	-0.184	4.255	-0.001
55	-0.418	-0.158	3.999	-1.188	-0.764	-1.681	-0.557	-2.12	-5.953	-0.273	-0.296	-2.545	-0.571	1.566	-4.679	-1.277	-3.226	-0.678	-5.422	-0.597	1.757	-2.225	-3.414	-1.358	4.116	-0.347	-4.325	-1.989	-0.488	-3.958	-1.639	-0.108	-1.063	-2.752	-1.698	0.927	-5.56	-1.037	0.548	-3.464	3.126	0.324	-5.188	-2.113	0.917	-0.563	1.388	-0.037	-3.305
56	-3.275	-1.317	3.89	-2.817	-1.467	-0.096	-1.032	1.871	-6.168	-2.205	-3.944	-0.692	2.014	2.442	-0.45	-0.554	-0.711	-2.685	-4.28	1.157	-2.736	1.402	-1.71	-3.548	0.719	-0.565	-1.793	4.351	-2.955	-2.676	-1.948	-1.445	0.025	-4.851	1.792	2.124	-6.824	-1.365	1.035	-1.082	0.307	3.488	-6.131	-1.283	5.414	-2.829	0.275	-0.659	0.382
57	0.411	0.553	0.376	-1.944	-0.166	1.655	-1.298	-0.666	-2.425	-1.565	6.312	-1.749	-0.452	4.521	-0.418	-0.886	1.306	0.154	1.413	-1.213	0.721	-1.445	3.111	-0.226	0.975	0.594	-0.024	-0.015	4.516	-0.505	-0.869	-0.617	0.391	-0.21	0.771	0.713	-0.463	-0.257	-3.861	-2.147	1.609	-1.507	0.285	-1.004	1.909	-1.021	-0.468	-2.492	-0.552
58	-0.039	1.001	5.304	-0.39	-3.903	-2.279	3.555	6.452	-3.261	-0.134	0.317	1.823	0.89	0.116	-0.476	-2.782	-0.405	-0.651	-4.187	-0.729	2.119	-2.164	-1.883	-3.58	3.334	0.921	-0.188	1.206	-0.914	1.13	-2.164	-1.074	-0.635	-2.041	0.22	3.33	0.536	1.924	0.597	-2.19	2.132	9.195	2.177	-2.172	-0.095	-1.228	1.167	0.461	2.582
59	-2.485	-1.732	-0.993	-0.855	-2.604	-1.356	3.07	-0.185	0.042	-1.039	-4.192	-0.327	-0.94	0.588	-1.158	-1.109	-0.983	0.709	-3.413	0.107	-1.247	-0.36	-1.41	-3.057	-2.867	-0.365	1.204	-0.859	-2.117	-1.349	2.967	-2.869	0.642	-2.386	1.237	-0.856	-4.012	-0.477	3.853	-0.727	-2.268	1.892	-4.611	-3.673	-0.873	-1.961	-0.989	-0.627	-0.557
60	3.96	-0.399	-0.298	1.935	-0.826	-0.692	1.843	0.51	4.784	3.29	3.776	1.571	1.095	0.511	0.015	2.257	0.37	0.639	-1.54	-1.973	-1.198	-0.75	-1.025	1.046	-0.123	1.344	-0.231	3.096	2.863	-0.018	1.603	-0.434	0.152	0.991	-0.305	-1.244	1.758	-0.328	-3.645	0.28	1.966	-3.115	4.087	-1.026	-1.413	-0.624	0.752	-0.747	-1.301
61	1.63	0.943	-0.01	0.891	-0.872	-1.519	-1.288	-0.636	1.039	0.137	1.272	1.935	0.976	-0.667	1.727	0.072	1.557	-0.256	1.779	-2.206	-1.862	-1.164	0.375	3.158	-0.669	2.963	-0.884	0.276	0.744	1.231	0.715	1.155	-0.718	3.262	1.315	0.034	6.432	-1.903	-2.232	-0.565	0.117	-2.577	5.504	-0.439	-1.636	0.297	-0.279	-1.479	-0.027
62	-2.144	1.47	-1.856	0.936	-2.307	-2.584	1.185	0.406	0.867	0.668	1.188	2.687	-0.565	1.016	-1.424	0.349	0.101	-0.202	-0.811	2.222	-1.613	-1.703	1.431	-3.738	2.311	1.845	0.936	1.814	-2.493	-2.573	1.133	5.31	-1.276	-4.867	0.873	0.747	-5.281	-0.399	2.175	2.749	0.673	-2.546	-4.772	-3.136	0.596	-2.853	0.584	-2.693	1.731
63	2.063	3.303	5.605	5.183	-3.021	-1.086	0.933	5.558	1.709	-0.844	-1.174	-2.388	2.468	-0.644	4.147	-0.729	2.865	7.183	-4.573	2.482	0.166	-2.756	1.12	0.028	4.525	3.808	1.933	1.936	-0.794	2.173	-0.171	0.902	2.331	1.482	3.663	4.199	0.272	0.543	5.392	4.129	1.905	7.754	-3.264	-0.668	3.095	0.01	4.591	2.271	2.553
64	-2.135	-3.023	3.915	-3.095	0.216	-3.186	-0.824	1.038	-4.695	1.139	-1.824	-1.807	-2.219	-0.562	-2.171	0.76	-1.101	-0.093	-1.667	-1.294	-1.872	-1.742	-1.661	-3.735	-1.013	0.159	0.603	3.301	-2.818	1.326	-2.004	-1.405	0.219	-6.298	0.504	-0.642	-5.47	-0.692	4.359	-4.985	-0.622	2.243	-5.163	-0.342	-0.828	-2.3	1.947	0.698	0.826
65	-1.31	-1.803	1.341	4.579	-1.077	-0.626	1.899	0.086	-2.197	-1.084	0.547	-5.743	-1.702	-0.726	-2.128	0.51	-2.08	-2.322	-2.113	-0.873	1.074	-0.185	0.806	-2.378	-0.214	-1.098	6.025	-2.059	-0.967	0.835	1.326	-2.409	-2.754	-1.854	-0.9	-0.495	-4.066	-0.606	-0.018	-2.358	-1.066	0.724	-3.893	-2.446	-1.577	-1.952	-2.058	-1.1	-2.483
66	0.592	-3.52	1.401	-1.91	-0.302	-1.032	0.259	-0.487	-2.791	1.175	5.047	-2.518	-3.69	1.615	-0.883	-2.412	-0.54	-0.529	-1.368	-2.348	0.79	-2.256	2.632	-1.025	-1.024	-1.442	-0.617	-0.586	1.33	1.547	-1.026	-3.011	-2.546	-3.063	0.238	-2.912	-3.695	0.545	-0.554	-1.952	-1.249	-0.746	-2.204	-1.711	-4.247	-1.929	-3.439	-1.93	-2.668
67	-3.271	-2.47	3.077	-3.855	-0.58	-0.8	-0.921	1.031	-5.966	-1.622	-3.505	-1.158	1.751	2.33	-2.12	-0.488	-0.792	-1.234	-2.705	-0.18	-2.048	1.595	-1.681	-3.631	0.464	-1.549	-0.602	2.425	-2.76	-2.208	-1.961	-2.272	-0.65	-4.943	0.445	0.627	-7.334	-1.073	0.762	-0.275	-0.608	3.078	-6.138	0.006	4.556	-2.526	-0.85	-0.332	0.276
68	1.031	-1.421	-1.454	0.735	-0.562	-2.527	1.815	-0.817	2.634	0.405	3.003	1.519	-1.848	-2.885	-0.827	2.834	-2.44	2.273	-1.365	-1.839	-0.003	-0.603	2.898	0.399	-1.035	1.092	1.073	-2.975	0.766	2.516	0.485	-2.223	-3.011	0.323	0.547	-1.825	1.993	-0.734	-0.226	1.651	-1.481	-2.117	2.71	0.487	-2.017	-1.752	-3.542	-0.608	-0.355
69	3.363	0.568	0.373	1.792	0.376	-1.232	2.789	2.298	4.601	3.24	1.472	2.082	0.289	-1.688	0.925	2.649	1.192	1.17	-0.887	-1.217	-1.669	-0.742	-1.812	1.292	-0.931	1.158	0.635	5.37	1.835	-0.226	0.19	0.495	0.812	1.588	0.654	-1.291	2.335	0.423	-1.865	0.074	2.151	-2.502	3.636	0.498	-1.566	0.329	1.537	0.012	-0.485
70	-0.879	0.057	3.752	0.094	-1.706	-3.552	1.891	2.912	-2.933	1.58	-0.346	0.076	-1.729	0.43	-1.97	2.281	3.148	2.377	1.908	1.35	-0.474	-0.846	-1.157	-3.729	3	-1.79	0.608	0.47	-1.857	-0.48	-1.171	-2.222	-3.098	-2.456	2.477	0.699	-4.585	-0.435	2.241	-3.024	-1.391	3.536	-3.772	5.072	3.164	-1.629	-0.137	0.168	1.131
71	-0.278	0.946	0.105	1.057	0.567	-0.524	0.819	-0.106	-0.516	0.249	1.143	0.082	0.15	-0.615	0.138	-0.187	0.493	1.672	0.466	-0.644	-2.362	-0.078	-1.497	-0.676	-1.494	1.442	1.545	0.357	0.173	2.958	-1.165	-0.059	-0.418	0.252	0.427	1.846	0.477	-0.482	-1.442	1.954	-1.779	0.185	0.566	0.562	-0.679	0.194	0.354	-2.177	1.403
72	-1.387	0.497	-3.184	-0.336	0.384	-2.572	-0.916	-1.274	1.675	0.185	-1.068	2.217	-1.333	-3.724	1.416	4.598	0.081	0.816	0.026	-1.732	-0.611	-0.687	-0.755	1.479	-1.684	2.271	1.649	-2.698	-0.479	1.24	0.065	1.255	1.834	1.231	2.014	-0.508	6.543	-1.322	-0.9	3.416	0.024	-3.857	6.592	0.765	-3.662	1.936	-0.726	0.029	-0.713
73	0.417	0.69	-0.585	0.889	-1.299	0.514	1.085	0.946	-2.157	-0.469	0.672	0.361	0.583	-1.206	0.054	0.096	1.063	1.007	1.162	-0.919	0.817	1.505	-1.157	1.11	0.092	-0.746	2.612	0.773	-0.976	2.984	-0.913	0.395	0.93	0.767	-0.017	1.179	1.926	-0.696	-1.601	1.469	0.266	1.28	2.226	2.23	0.342	-0.767	-0.452	-1.154	-0.784
74	0.798	0.458	-0.936	0.031	2.359	1.267	-2.577	-1.929	1.457	0.325	3.497	2.181	-0.119	1.176	0.945	1.092	-0.155	2.191	-0.234	-1.024	-1.674	-0.661	1.816	1.22	1.204	2.264	-1.803	-0.997	2.332	1.462	1.212	-0.456	1.649	2.36	1.077	0.923	1.665	0.579	-3.119	0.216	0.745	-4.362	3.108	-0.597	-1.894	-0.161	1.97	-1.257	-0.522
75	-2.07	1.017	-0.815	4.278	-2.009	-1.052	0.614	1.066	0.005	0.777	1.362	2.784	-1.099	1.169	-1.321	1.146	0.947	1.742	-1.246	3.171	-2.915	-0.478	0.979	-2.894	4.865	2.234	1.254	1.624	-2.37	-1.33	0.55	2.522	-2.542	-3.876	1.321	0.341	-4.043	-0.409	0.027	1.795	0.993	-1.128	-4.039	-0.268	3.219	-2.903	1.078	-1.565	2.392
76	1.154	1.643	-3.378	7.553	-4.596	1.952	6.57	0.93	4.293	-2.143	0.566	-1.528	-3.453	0.088	-0.175	-3.075	1.281	1.091	-1.067	0.013	0.051	-0.67	3.285	0.57	-1.405	-4.093	2.974	-1.727	-3.084	1.986	2.112	2.945	-1.844	0.214	0.794	-2.604	-3.671	2.438	3.211	2.416	-2.225	1.09	-3.158	-2.018	0.729	-2.875	-2.02	0.188	1.253
77	-1.19	-1.242	-0.192	0.095	-0.259	0.593	5.349	2.037	1.97	1.053	0.638	-2.842	0.775	0.162	-2.822	-0.023	-0.269	0.214	-1.671	-0.698	0.512	1.262	-2.266	-2.287	-0.894	2.051	2.763	0.629	-0.742	0.061	0.075	-2.311	-3.693	0.758	0.506	1.366	-4.382	-1.186	4.83	4.717	-0.467	2.991	-2.758	0.75	0.359	-1.066	-0.195	-1.35	-0.337
78	-1.646	-0.096	-3.108	1.185	-3.363	-0.276	6.318	1.361	1.78	-2.867	-1.418	-1.221	-3.776	-1.877	-1.846	-4.039	0.776	2.654	-1.762	-0.328	-0.841	0.02	2.297	-2.526	-4.653	-1.211	1.225	-2.978	-0.891	0.888	-2.072	1.234	-1.197	-0.819	-0.001	-3.735	-2.996	5.822	4.008	-0.548	-3.298	-0.517	-2.771	-1.711	-0.218	-0.717	-2.654	0.612	0.369
79	-2.001	-2.576	-0.04	4.968	0.541	1.118	0.792	1.482	6.418	1.694	-2.11	1.446	-0.008	1.458	-0.347	0.893	-1.431	-1.562	-4.585	0.203	-0.743	4.708	-2.195	-3.889	2.963	-0.421	-2.226	0.109	-0.745	-0.687	0.727	-2.398	-0.2	3.048	-0.129	-2.329	-4.717	1.431	0.888	2.519	1.962	4.666	-1.717	-2.934	5.657	-0.484	-0.905	7.285	-1.707
80	-2.579	0.499	0.635	5.437	2.761	2.186	-1.385	0.216	5.783	0.819	-1.489	0.012	0.237	0.86	-0.578	-1.292	0.713	-1.516	-3.267	-1.037	-2.919	6.299	-2.417	-0.635	1.534	2.047	-0.539	0.932	-1.765	-0.353	-0.079	0.243	0.592	5.46	-0.075	-0.124	0.214	-2.055	0.217	1.372	1.028	2.775	2.294	-1.403	2.479	-0.431	-0.192	4.321	-0.544
81	0.283	1.811	1.723	0.906	-0.299	1.993	-3.514	-0.916	-1.311	0.198	-0.853	1.809	2.122	0.191	-0.684	-1.305	0.671	-0.447	0.806	-2.238	-3.915	-1.342	-0.39	3.197	2.474	0.968	-0.661	0.03	-2.2	0.5	0.173	2.152	1.112	1.613	-0.445	2.061	4.046	-1.125	-1.243	-1.267	-0.064	-0.986	5.386	0.639	-0.796	0.573	0.569	-2.24	0.779
82	-3.692	0.024	3.451	-4.164	4.709	-0.288	-1.942	0.712	-3.62	3.252	-3.381	0.177	-0.053	3.014	-0.384	0.936	-2.041	-2.22	-2.305	-1.668	-0.837	0.117	-2.086	-1.881	0.994	1.009	-0.606	2.996	-3.016	-2.528	-1.349	-0.094	2.591	-3.95	-0.873	1.356	-5.162	-1.633	3.596	-2.659	2.209	-0.743	-5.871	0.67	1.514	-1.539	2.181	0.36	-1.376
83	-1.274	-0.016	2.322	0.418	0.025	0.39	3.05	4.746	1.156	1.324	-1.556	5.885	0.312	1.421	1.16	-1.381	-0.191	-0.031	-1.878	-1.196	-0.228	-0.915	-1.673	-1.615	0.599	1.213	2.352	3.028	-4.27	-0.2	-0.511	-3.229	1.454	-2.468	-1.351	-0.373	-0.557	0.871	1.285	-3.198	-1.176	3.517	1.137	-0.939	2.008	-1.487	0.095	2.435	0.676
84	-3.482	-1.009	2.586	2.645	-1.401	-0.796	2.314	5.849	2.19	0.564	-3.526	2.405	2.941	2.718	3.634	0.764	2.156	3.238	-4.616	0.273	2.489	-0.365	-0.373	-4.416	1.587	2.162	1.097	0.178	0.408	3.151	-1.712	-5.456	0.949	-0.027	-2.068	-1.958	-1.149	3.634	2.009	1.529	-3.174	6.391	-2.885	0.438	3.152	7.14	2.415	4.697	-2.865
85	4.693	-1.877	-0.211	-0.627	-1.385	-2.182	-0.117	-0.247	0.745	4.329	1.457	2.113	-1.365	3.997	-1.376	-2.874	0.639	-1.849	-1.481	-2.818	3.649	-2	-0.148	-2.69	0.579	0.877	0.2	-3.549	2.273	-0.425	1.608	-1.566	-1.645	-1.397	-1.301	-0.869	1.524	1.14	0.596	-3.439	3.011	2.142	5.963	-1.393	0.288	-1.234	-2.945	0.165	0.47
86	1.549	0.483	-1.418	1.317	-1.288	-2.206	0.006	-0.493	0.889	1.633	0.537	1.281	2.92	-1.108	3.636	2.546	1.396	0.839	2.944	-1.88	-1.565	-1.194	-1.222	3.927	1.652	0.988	2.597	2.054	1.191	0.161	1.843	1.024	2.216	1.598	2.751	1.351	4.936	-1.524	-1.907	0.332	1.444	-0.717	4.211	2.925	-0.207	1.789	-0.414	-0.35	1.232
87	0.051	1.488	0.429	-1.085	0.662	-1.263	0.491	1.502	-0.821	1.235	2.276	-0.427	1.146	-0.759	-1.178	4.408	1.661	3.704	3.701	-2.192	-2.101	-0.779	-1.028	2.906	-0.558	2.107	5.485	0.504	-0.934	-1.202	-0.739	2.775	-0.988	-0.992	0.625	2.249	2.516	0.551	2.084	-0.697	0.726	0.049	4.081	10.272	-0.4	-0.09	0.281	-1.41	1.449
88	-1.164	0.182	2.531	-3.829	-2.637	-0.294	0.764	2.081	-5.268	-1.534	-3.544	-4.863	2.542	0.872	0.092	-1.778	-0.724	-1.061	-5.032	-2.732	-1.058	0.181	-1.202	-1.557	2.507	1.664	-1.623	3.015	-0.201	-1.988	-1.431	0.605	1.222	-4.294	-1.09	1.739	-8.653	-0.566	8.511	0.663	1.8	2.936	-7.171	-1.197	1.715	-0.593	0.245	2.114	-0.653
89	-2.384	-2.556	4.48	-2.931	0.02	-3.353	-1.163	1.17	-4.838	1.14	-2.258	-0.793	-2.175	0.026	-1.597	0.575	-0.744	-0.132	-1.59	-1.081	-2.168	-1.766	-1.913	-3.377	-0.196	0.054	0.274	3.735	-3.354	0.761	-2.027	-1.274	0.86	-5.863	0.6	-0.352	-4.685	-0.901	4.174	-5.191	-0.199	2.246	-4.69	0.134	-0.568	-1.983	2.454	0.814	0.399
90	1.127	1.512	0.178	1.403	-0.189	2.064	-0.235	-0.853	0.416	-0.771	3.357	-3.228	2.526	4.747	-2.212	-1.495	1.433	3.068	0.836	-2.588	-0.936	-1.25	4.804	0.176	2.652	1.135	0.457	-1.57	2.641	1.579	0.688	-1.733	-0.94	3.316	-1.61	2.652	-2.426	-1.069	-0.602	-1.982	-0.873	-1.889	-1.615	-0.833	-0.88	-2.941	0.093	-2.772	-1.137
91	-3.183	-1.372	4.105	-3.008	-1.556	0.061	-1.164	1.904	-6.488	-2.281	-4.135	-0.715	2.069	2.553	-0.456	-0.478	-0.852	-2.951	-4.172	1.094	-2.378	1.484	-1.902	-3.397	0.667	-0.664	-1.803	4.471	-2.92	-2.594	-1.883	-1.488	0.139	-5.142	1.77	2.173	-6.666	-1.396	1.204	-1.227	0.585	3.581	-6.296	-1.569	5.393	-2.753	0.097	-0.476	0.35
92	-1.581	-0.74	2.126	-0.111	-1.4	-2.121	1.402	1.961	-3.829	-0.235	0.759	-1.253	-1.432	-1.087	-1.673	3.859	-0.769	0.899	-1.012	-0.843	-1.575	-0.414	-1.33	-2.777	1.402	-1.624	2.822	-0.462	-2.815	0.199	-1.184	-1.925	-1.319	-2.937	0.088	-0.369	-4.636	-0.521	5.299	-3.728	-0.169	3.931	-3.518	4.498	3.343	-2.225	-1.534	-0.26	0.081
93	-2.322	-3.175	0.464	-5.705	-1.06	-1.501	-2.07	-0.953	-4.446	-2.208	-3.852	1.545	-1.468	2.48	0.579	-1.034	-1.6	-1.29	-2.424	-0.559	-2.169	1.435	-3.069	-1.149	-2.745	-0.765	-2.714	-2.431	-2.343	-2.117	-0.561	-1.251	1.257	-4.005	2.791	-0.688	-5.708	-1.145	1.514	-1.407	-4.587	-1.012	-5.421	-2.335	9.949	0.926	-1.809	-2.092	-0.106
94	-2.35	-1.786	-1.116	-0.144	-2.663	-1.398	2.945	-0.377	0.424	-0.687	-3.77	-0.126	-1.068	0.617	-1.335	-0.852	-1.078	0.691	-3.186	0.299	-1.312	-0.549	-1.349	-3.057	-2.906	-0.736	1.45	-0.966	-2.371	-1.312	3.448	-2.848	0.381	-2.035	1.174	-0.907	-3.237	-0.506	2.988	-0.86	-2.14	2.036	-3.968	-3.708	-1.761	-2.343	-1.159	-0.94	-0.726
95	-1.733	-0.185	4.98	-0.578	-2.538	-0.204	0.526	0.092	-3.265	-1.68	-2.515	-0.064	1.066	2.672	-0.965	-3.789	-0.627	-2.495	-3.255	0.288	0.004	1.077	-1.927	-2.435	6.675	0.184	-1.665	0.808	-0.998	-1.277	-1.355	-0.174	-0.648	-2.515	0.186	6.919	-4.573	-0.166	-0.863	-2.026	-0.156	8.996	-1.632	-3.672	3.834	-1.283	-0.103	0.614	-0.418
96	2.516	-0.793	-1.883	5.879	-3.588	-2.034	0.522	-1.116	9.414	-3.033	-0.497	-3.299	-0.877	-0.976	-1.164	-3.061	-2.113	-0.16	-4.256	-0.728	1.671	-0.098	0.884	2.373	1.05	-2.775	-2.2	-4.751	-2.301	-2.378	0.477	-3.627	-1.197	10.141	0.26	-2.249	-3.739	-0.069	12.857	-0.964	-1.311	0.946	-1.151	-1.977	-1.799	-2.393	-2.633	0.564	-2.325
97	-0.161	1.375	-0.003	2.701	-0.692	-0.36	-0.891	0.456	0.251	-0.491	4.72	-0.187	3.5	5.212	-0.908	-2.135	0.001	-1.811	2.439	-2.268	2.251	-1.378	2.234	-0.381	2.437	-1.123	-1.025	0.75	4.262	-1.236	-0.788	-0.224	1.715	1.573	-1.237	1.041	-1.629	0.191	-2.119	-1.938	0.846	-1.61	-1.029	-2.339	1.316	0.601	1.07	-2.133	-2.824
98	0.756	1.742	-0.379	3.292	-2.346	-0.65	-0.094	0.569	1.435	0.622	0.648	4.133	1.474	1.554	0.372	0.327	1.104	2.8	-0.622	0.205	-0.508	-1.787	0.768	-1.439	2.062	3.889	2.444	1.958	0.018	0.503	0.574	1.485	-0.67	0.375	1.162	1.397	-1.188	-0.994	2.642	-0.74	0.441	0.785	-1.255	1.875	1.18	-0.28	0.894	-0.617	1.818
99	0.454	0.348	0.722	0.835	0.942	1.358	-0.902	-0.403	0.132	-0.057	-1.108	-1.962	-0.68	-0.005	0.528	-0.385	0.509	0.261	1.028	-0.067	-0.421	-0.559	-1.088	0.49	0.14	-0.057	1.3	-1.916	-0.84	0.964	-0.608	-0.277	1.881	0.435	0.809	0.767	2.259	-0.815	0.169	0.397	-0.707	-0.497	0.032	-0.169	-0.698	0.286	-0.077	-1.104	-0.332
100	0.748	0.753	-0.07	0.776	2.091	3.996	-3.028	-1.9	0.06	-1.131	2.174	-0.796	0.716	2.834	-0.171	-1.697	1.077	1.147	0.542	-1.71	-0.415	-0.129	1.738	1.414	1.463	0.945	-1.252	-1.779	1.839	1.544	-0.354	-0.609	2.728	2.273	-0.044	1.123	1.676	0.668	-2.806	-1.894	0.803	-2.853	0.825	-0.957	-1.285	1.177	0.671	-1.757	-0.761
101	-0.071	1.415	0.243	1.203	-0.399	1.093	-1.66	-0.343	0.301	0.716	-0.387	2.033	3.033	-1.201	1.574	1.081	1.752	1.364	1.539	-2.837	-2.645	1.261	-1.495	3.872	-0.939	2.59	1.621	0.9	0.234	3.369	-0.306	-0.045	2.527	3.787	0.524	1.086	5.878	-0.054	0.984	1.049	-0.123	-0.099	4.585	3.189	-1.444	3.492	2.263	0.51	0.342
102	-0.82	-0.054	1.451	4.073	-1.138	0.83	-0.229	2.235	-1.056	0.982	-0.484	1.039	0.232	0.221	0.152	1.617	-0.208	3.477	-2.645	2.643	-2.33	1.758	-1.938	-2.898	0.983	0.951	1.103	0.159	0.173	3.51	1.303	-2.147	0.413	0.864	0.832	1.323	-2.607	-0.21	0.767	-0.692	-2	4.177	-2.289	1.193	2.615	0.086	1.834	1.005	2.165
103	1.472	-3.07	-0.908	0.046	-1.893	0.724	2.636	-0.334	5.698	0.076	0.139	1.345	0.342	0.821	0.731	2.655	-1.893	0.308	-2.302	-0.838	1.43	-1.346	1.2	-2.605	2.602	-0.215	-1.404	-1.613	-1.144	1.187	0.896	-4.214	0.419	0.916	3.064	-2.835	-0.394	-0.316	0.247	1.195	0.593	1.943	0.188	-2.117	-0.675	3.617	-3.153	1.6	-4.231
104	2.87	0.648	2.66	3.099	-2.121	-1.191	1.992	0.448	-1.465	1.823	5.203	-0.589	-2.062	0.084	-2.82	3.034	-1.147	1.956	-1.983	-1.564	-1.217	-2.784	-2.219	0.163	4.495	1.57	0.562	-0.059	-0.249	-0.798	1.128	2.096	-1.353	-1.249	-0.627	0.469	-2.002	-2.88	-1.089	-1.155	2.799	2.878	0.487	0.756	0.624	-2.878	-0.334	-1.141	0.211
105	-3.432	1.783	-3.88	4.191	-0.584	2.54	-3.674	-1.961	3.417	0.642	-3.875	-2.812	-1.019	-1.212	1.791	-0.679	-1.523	4.453	-4.872	2.582	-1.642	6.235	0.114	4.624	1.644	2.577	2.554	-2.014	1.081	6.479	-1.842	1.4	2.098	6.631	-1.596	0.427	-0.432	-2.188	7.879	3.064	-2.671	-0.481	-4.257	1.039	0.6	2.535	8.244	2.505	-3.15
106	3.932	3.4	3.652	2.225	-2.691	-1.712	3.634	6.637	2.023	2.736	2.905	1.06	2.656	-1.838	-0.767	1.848	3.478	2.642	0.62	-0.532	-0.77	-2.6	0.724	1.781	2.198	4.794	6.563	2.521	0.199	1.034	0.579	3.414	0.823	0.178	-0.58	2.741	1.005	1.322	1.662	0.333	0.844	6.307	0.494	1.98	1.526	-1.568	4.92	1.005	2.925
107	-0.548	-1.043	0.293	3.36	2.057	2.68	-0.441	0.938	4.52	-0.236	1.605	1.822	-1.582	2.673	0.01	3.493	-0.337	3.367	-0.322	-1.11	-0.383	4.649	-1.119	-0.672	2.009	0.482	1.988	-0.773	2.005	1.801	-0.165	-2.688	-0.145	3.696	-0.827	-1.07	-0.439	-1.673	-1.441	0.314	1.794	2.407	1.954	4.442	5.082	1	-0.347	3.303	-1.006
108	0	-0.017	0.121	0.087	0.784	1.136	-2.266	-3.01	-0.23	-0.62	5.583	-0.259	-0.945	3.929	0.511	-0.424	0.71	0.322	2.217	-1.531	-1.729	-2.063	2.469	2.616	2.349	1.906	-0.253	-1.426	1.522	1.746	-0.199	0.765	0.052	1.141	2.038	1.526	1.507	-1.012	-3.908	-1.784	0.944	-2.06	2.333	-0.627	-0.42	-0.318	-0.218	-2.878	-1.203
109	0.221	-3.092	-0.664	-1.892	-1.148	6.417	1.156	-3.215	-1.566	-1.884	-2.354	-0.441	0.078	0.19	-3.027	-2.118	-2.496	-0.024	-1.149	-0.802	-2.814	16.789	-0.486	-2.941	2.076	-3.979	0.603	-0.636	-1.818	-1.455	0.045	-3.739	-1.694	-0.961	-1.728	-3.355	-3.077	-0.647	-1.604	2.782	-2.1	-0.271	-2.065	-0.872	-1.052	-2.968	-3.42	-2.368	-0.285
110	-0.225	5.301	2.744	-0.893	-0.021	2.036	-0.705	3.819	0.03	-0.624	2.457	2.812	4.044	-1.034	-0.233	-0.886	-0.902	0.495	-3.793	-4.74	-1.538	-1.447	-1.24	5.183	-1.717	6.77	-0.834	0.269	-2.035	1.517	-1.365	7.201	-0.361	0.448	-1.276	4.605	14.028	-0.579	-1.54	-3.164	2.759	-0.591	23.886	1.443	-3.58	-0.749	2.005	1.629	-1.066
111	-0.188	5.704	0.456	3.641	-1.377	0.924	2.168	3.39	-3.356	-3.276	-1.096	0.044	-0.041	-0.791	0.703	0.275	2.733	-0.436	-1.81	4.629	-1.668	-0.245	-0.462	-0.006	-2.402	3.195	0.362	0.928	-1.885	-0.572	-0.126	2.345	-2.108	-2.383	7.835	6.468	4.289	-0.012	-3.001	-4.503	-0.691	3.09	7.476	-2.634	2.545	-3.14	2.409	-1.656	3.63
112	-0.737	3.374	-2.081	6.855	-1.913	-3.76	1.929	0.617	12.277	-0.674	-0.782	6.318	1.954	1.365	-0.91	-0.64	-0.661	-0.02	-3.164	1.07	0.09	-1.854	-1.318	-2.971	-2.549	-0.714	1.057	-0.552	-2.142	-1.014	-0.019	-2.413	-0.094	14.083	-0.236	0.365	5.684	0.597	8.401	-1.726	-1.574	0.83	2.758	-2.143	-0.589	-1.384	-1.732	0.466	-0.76
113	-0.501	4.294	-1.512	3.229	0.151	-2.581	0.883	-0.78	6.905	0.206	-1.004	5.551	4.256	-0.679	0.902	2.955	-0.879	-0.006	-0.309	-0.83	-1.393	-1.608	-0.033	0.953	-2.414	2.124	0.724	1.579	-2.255	1.523	0.335	-0.492	3.082	7.873	0.418	1.464	7.395	-0.968	3.259	-0.204	0.793	-2.174	6.174	-0.138	-2.642	-1.561	0.638	1.039	0.238
114	3.715	1.356	-0.201	1.911	0.007	1.161	3.293	1.601	4.59	2.63	3.002	1.312	0.33	0.436	0.591	2.191	1.158	2.852	-0.596	-1.581	-1.122	-0.713	-0.872	1.337	-0.191	2.78	1.318	4.027	3.693	2.569	1.034	-0.057	1.742	1.7	0.576	0.793	3.195	0.304	-2.818	1.35	2.113	-3.485	4.701	-0.477	-1.346	1.237	2.199	-1.051	-0.681
115	-3.81	-0.115	3.116	-4.299	4.848	-0.365	-2.057	0.558	-3.436	3.635	-3.406	0.054	-0.032	2.704	-0.228	0.98	-1.905	-2.349	-1.968	-1.831	-1.093	0.084	-2.033	-1.754	0.74	0.892	-0.565	2.949	-3.137	-2.359	-1.367	-0.225	2.721	-3.699	-1.13	1.207	-4.913	-1.717	3.698	-2.341	2.017	-0.819	-5.653	0.89	1.3	-1.457	2.04	0.426	-1.443
116	0.658	1.158	-0.529	-2.055	0.715	-1.332	-1.186	0.35	0.879	-0.002	0.498	1.335	0.625	-0.818	2.229	1.751	0.23	1.165	0.733	-1.65	-0.793	0.809	-2.855	2.664	-0.748	2.165	0.742	0.44	1.454	0.203	1.2	1.48	1.942	3.159	0.209	0.402	4.368	-1.42	-1.954	-0.032	-0.503	-1.82	4.728	0.827	-1.254	0.471	0.128	0.836	-0.394
117	-3.095	0.145	2.481	-1.329	0.744	2.235	0.852	5.606	-1.28	-1.841	-3.586	6.522	-0.334	2.52	4.078	-2.175	-0.218	-0.731	-0.266	0.084	0.581	-0.702	-2.102	-0.484	0.822	0.819	2.264	2.58	-3.54	-0.83	-0.765	-2.69	2.67	-2.641	0.064	1.016	-0.378	0.732	-2.347	-1.763	-0.517	2.963	-0.473	-2.712	2.131	-1.34	-0.004	1.809	0.5
118	-1.416	-0.633	-2.444	6.181	-0.188	-1.55	0.89	5.02	7.391	3.281	-4.932	2.988	11.058	0.501	5.382	3.821	6.149	6.617	-1.089	-1.13	10.3	-1.107	0.169	-4.305	7.165	10.637	9.34	-0.921	8.75	8.225	0.446	-5.354	2.779	1.738	-4.586	-1.343	1.803	2.75	0.329	4.767	2.22	8.475	-2.335	7.207	4.825	8.454	7.754	14.973	-4.005
119	-1.133	1.355	1.245	-1.056	1.219	1.5	0.572	3.022	-0.776	2.84	-2.329	3.013	2.031	2.793	2.527	0.349	1.562	-1.202	-2.064	0.159	-1.986	-1.4	-0.244	-1.026	0.97	0.474	-0.277	4.946	-0.394	0.115	0.189	-3.03	2.449	-1.889	2.569	2.54	1.351	0.382	-3.928	0.983	1.036	-0.006	2.697	-1.042	0.62	-0.128	2.88	0.471	0.003
120	-2.911	-3.038	3.257	-2.565	0.15	-3.691	-2.224	-0.224	-4.519	1.896	-3.881	0.038	-0.784	-0.271	-1.607	0.976	-0.506	-0.032	-1.286	-0.918	-2.381	-2.465	-2.334	-3.321	0.514	0.169	1.129	3.364	-2.905	-1.028	-1.613	-1.438	0.819	-5.205	0.4	-0.791	-4.241	-0.814	2.454	-4.776	0.645	1.049	-4.156	1.363	-0.465	-2.116	2.421	0.806	0.848
121	-1.912	-0.714	3.089	-2.538	-1.073	0.88	0.453	2.595	-3.404	1.25	-4.488	0.641	1.765	1.347	-0.159	-3.731	-0.653	-1.906	-2.656	0.102	0.189	0.375	-1.407	-1.565	0.448	-0.832	-1.128	1.179	-3.105	-1.56	-2.205	-1.557	-0.097	-1.973	0.401	1.886	-2.844	0.66	-1.262	-1.662	-1.057	5.181	-2.696	-3.857	1.621	-2.404	0.742	0.087	0.552
122	-1.405	-0.436	-1.916	0.556	0.877	-0.746	-2.087	0.133	-1.686	-0.03	3.704	1.125	0.506	1.808	0.829	1.283	1.39	-0.351	0.316	0.968	0.207	-0.827	-0.371	-0.756	-0.068	-1.289	-2.697	0.251	5.634	-1.024	0.341	0.467	-0.351	2.005	2.276	-0.669	-1.971	-0.862	-5.253	-0.793	1.818	-3.808	2.058	0.324	-2.279	-0.478	-0.582	-2.244	-1.943
123	0.296	-0.451	-2.054	1.183	1.846	-0.171	-0.688	-1.984	2.94	1.729	4.063	0.453	0.145	-0.537	0.709	0.73	0.934	-1.314	1.389	-1.801	-1.231	-0.388	1.009	1.378	-0.1	0.973	-1.078	-0.167	2.61	-0.165	1.512	-0.111	-0.353	2.93	2.156	-0.28	2.184	-2.101	-2.792	-0.985	0.904	-1.461	4.183	0.938	-1.555	-0.417	-1.174	-2.329	0.076
124	10.458	0.567	-0.629	-0.905	-1.394	-1.562	0.799	0.133	-1.689	-1.194	0.069	-0.911	-0.05	-0.498	-1.148	0.939	0.09	7.762	-0.086	0.576	-0.766	0.058	-1.046	-1.952	-0.002	-0.856	2.039	-0.043	-1.726	-1.516	-0.623	-2.155	-0.582	-0.354	1.42	1.3	-4.006	-1.199	2.719	-1.93	-2.011	1.465	-1.251	0.513	1.113	-2.359	0.697	-1.048	3.046
125	4.413	3.598	-1.208	1.11	2.917	-0.34	0.996	0.902	4.552	2.976	1.183	3.787	1.111	0.731	2.012	1.121	4.39	2.391	3.446	-0.349	-2.606	-1.374	0.101	1.81	0.027	1.758	1.173	3.995	1.457	1.036	0.929	1.327	0.965	3.649	1.753	2.02	6.617	0.811	-4.038	0.668	-0.172	-3.601	4.851	1.08	-2.106	0.321	4.031	-2.31	1.373
126	-1.045	-0.062	-1.622	-1.816	2.123	1.23	-1.825	-1.033	-0.21	0.516	1.083	-2.958	-0.567	0.731	0.686	2.305	2.417	-1.521	1.333	-1.302	2.324	-0.884	1.106	0.019	-0.175	0.792	-1.239	-1.308	2.179	-0.086	-1.017	-0.275	2.721	0.073	1.733	0.738	2.335	0.987	0.879	3.421	2.301	-2.55	3.141	1.534	-1.619	4.55	-0.542	-1.834	-1.735
127	-0.073	0.212	1.02	2.19	-0.108	-1.69	-1.069	-0.311	-1.605	0.752	1.668	-1.379	0.871	-0.616	-0.235	-1.883	-1.033	-1.054	-1.426	-0.783	-0.974	0.243	-0.837	1.364	5.329	1.413	0.662	-0.416	2.714	0.352	-0.272	1.104	-1.04	0.412	-0.827	1.779	-1.692	-0.503	-0.013	-3.196	3.334	0.837	0.532	1.027	-1.751	-2.06	0.66	0	-0.798
128	1.111	0.961	1.454	2.07	-2.178	-0.517	0.922	2.989	-2.069	-1.647	0.229	1.024	2.243	-1.367	1.858	1.319	0.207	2.052	-0.93	2.094	-3.024	-1.461	-3.497	-1.361	2.12	0.887	1.399	2.488	-1.763	2.049	-0.123	-1.98	2.042	-0.474	1.109	1.949	0.277	1.878	0.514	-1.647	-1.86	4.349	1.53	2.852	2.729	-0.842	1.734	0.584	3.326
129	0.728	0.862	-1.011	1.559	0.652	-0.2	-2.097	-0.982	0.841	0.548	0.252	0.571	0.982	-0.856	0.479	-0.896	-1.061	-0.274	-0.113	-0.016	-1.34	0.232	-0.818	3.596	1.425	1.393	0.764	-2.551	0.961	0.874	0.965	1.512	0.414	2.671	-0.497	0.367	2.108	0.1	-0.893	0.238	-0.555	-1.284	2.214	-0.212	-1.389	-0.097	0.811	-0.336	0.335
130	0.522	-0.66	-1.233	0.042	1.27	0.287	0.306	-1.741	0.466	0.695	0.823	-0.791	-1.396	-0.559	-0.875	0.904	1.331	1.596	1.595	-2.612	-1.588	-0.606	0.102	-0.559	-1.933	0.486	1.552	-0.804	2.074	0.664	-1.449	-0.973	-0.391	0.891	0.186	-1.85	2.745	-2.309	-1.997	1.34	-0.564	-0.788	2.822	-0.103	-1.106	1.2	-1.938	-2.482	0.349
131	0.81	0.766	3.059	0.251	-2.226	-0.719	3.618	4.196	-0.184	3.547	1.296	-2.039	1.179	2.434	-0.232	3.505	0.08	4.573	-0.278	2.081	0.681	0.293	-1.39	-2.895	0.331	-1.042	3.691	3.332	-0.125	2.228	-0.892	-2.628	-1.12	-0.687	1.372	0.808	-5.824	0.898	5.687	-1.064	0.186	7.065	-5.347	3.845	2.997	-0.546	0.67	0.78	3.23
132	1.021	-0.074	0.302	-1.025	-0.469	2.586	0.835	-0.434	-1.391	1.931	2.093	-1.79	4.072	1.905	-0.095	1.303	1.079	4.809	1.112	-2.446	-1.154	-0.629	0.942	0.38	-0.609	2.733	3.249	0.855	3.807	4.175	-1.342	-1.323	1.052	0.71	0.145	2.537	-0.44	-0.423	0.23	1.485	2.338	-0.339	-0.148	2.15	-0.071	1.045	3.143	-2.202	1.139
133	0.373	-1.328	0.099	-0.418	-0.674	2.155	2.546	0.8	-1.222	2.411	1.178	-2.356	0.159	1.515	-1.33	2.998	1.609	3.887	0.521	-0.716	-0.692	0.347	0.075	-1.687	-0.003	1.384	3.895	1.166	2.063	2.235	-1.973	-1.388	-0.415	-2.304	0.559	0.744	-2.913	-2.018	0.989	1.669	1.089	1.115	-1.869	2.857	1.732	0.996	-0.127	-3.04	1.734
134	4.98	-0.704	0.601	1.005	-2.068	-0.767	3.028	-0.335	0.491	0.074	3.171	-2.309	-0.749	0.142	-2.099	0.937	-0.897	-4.101	-1.125	1.355	2.505	-1.506	-0.968	8.695	0.058	-1.809	-1.174	-1.138	0.293	-1.901	-0.51	-1.131	-3.583	-2.16	0.607	-1.522	-4.14	-1.886	-2.655	-0.52	-1.205	0.789	-1.583	-1.953	-0.855	-0.71	-1.926	-1.501	1.459
135	0.208	1.177	3.269	1.009	2.95	2.242	-3.21	-3.646	0.73	-1.712	0.888	-0.1	1.809	2.617	1.55	-0.984	-1.201	0.433	1.083	-0.229	0.047	0.059	-0.256	5.647	0.932	0.995	0.237	-1.192	2.07	2.155	1.056	-0.386	1.392	4.101	1.576	0.65	5.077	-2.76	-2.633	-0.714	0.294	-1.201	1.396	-0.408	-0.879	2.996	2.379	-1.028	0.31
136	0.438	0.977	0.923	-0.854	0.351	1.906	-0.961	-0.758	-1.53	-1.458	-1.113	-1.524	0.947	0.97	0.76	-0.079	0.032	-0.291	0.178	-0.45	-0.108	-1.137	-1.088	1.76	-0.404	1.823	2.128	1.559	-0.912	0.694	-1.506	0.278	1.21	0.042	0.712	0.869	0.837	-2.676	-1.754	-0.335	-0.643	2.547	-0.433	-0.892	4.41	2.031	0.733	-0.778	1.303
137	-0.696	0.745	-0.395	-0.01	0.423	0.365	-3.472	-0.799	-0.757	-0.673	-2.339	2.002	0.442	0.975	1.29	-0.469	-1.705	-1.625	-1.783	2.735	-1.095	-0.144	0.089	2.813	1.85	1.32	1.515	-0.032	1.158	0.841	-0.624	1.376	2.827	0.868	0.413	2.175	-0.567	-1.351	-0.872	2.907	1.496	0.312	0.299	-0.162	0.183	-0.742	3.935	1.528	-0.905
138	0.96	2.584	0.423	1.274	-0.082	0.005	0.833	1.247	-1.154	0.927	0.469	1.731	1.941	-0.622	2.375	0.892	1.133	2.856	0.901	-2.295	-1.297	-0.379	-0.201	4.106	1.016	2.453	-0.034	0.932	2.812	4.046	-0.826	0.971	2.168	3.401	1.705	1.727	4.452	0.435	-1.453	-0.213	1.583	-0.051	3.97	3.091	-3.008	1.895	3.921	2.177	0.975
139	2.221	1.803	1.689	0.152	-0.506	-0.977	-2.682	-1.65	-2.108	-0.915	-0.696	0.126	1.304	1.658	-0.506	-1.175	-1.131	0.943	0.013	-1.888	2.683	-1.71	-0.262	3.325	3.528	0.455	-1.778	-1.419	2.512	0.048	0.432	2.501	1.583	1.275	-0.678	1.212	0.782	-0.389	-1.417	-1.965	3.617	-1.371	1.277	0.561	-0.972	-0.001	3.869	2.902	-0.993
140	0.508	2.706	0.364	1.035	1.77	3.465	-2.398	-0.425	-0.297	0.117	0.682	0.836	2.578	-0.266	1.412	0.457	0.57	1.937	1.015	-2.082	-1.354	1.525	0.01	4.102	0.123	0.759	-1.15	-0.107	0.993	3.091	1.219	1.816	3.546	3.101	-0.273	-0.81	5.166	0.126	-0.633	-0.531	0.297	-1.364	2.284	0.549	-1.914	2.706	2.783	1.776	1.935
141	0.142	-0.788	-2.693	-1.52	-1.643	-2.351	-0.124	-2.586	-0.456	1.342	0.787	1.087	1.311	-4.451	0.203	3.441	1.819	6.122	4.483	-3.102	-2.93	-2.365	-1.508	1.149	-1.236	-1.389	2.708	-0.046	-0.734	-0.303	-1.467	-1.428	0.373	2.674	-0.395	-1.57	2.127	0.81	0.971	0.043	-1.72	-2.636	2.726	8.761	-1.051	-0.913	-1.319	-0.852	-0.436
142	0.731	1.166	-0.562	2.331	1.833	1.247	-2.653	-2.198	0.861	-0.826	4.792	0.077	0.292	3.766	-0.256	-1.442	1.196	0.354	2.158	-1.491	0.144	-2.15	3.785	2.584	3.559	0.141	-0.159	-0.776	3.317	0.181	0.704	0.973	-0.009	0.84	0.196	0.944	-0.44	0.302	-3.398	-1.045	2.476	-4.084	-0.493	-0.881	0.262	-0.898	0.744	-2.738	-1.302
143	-0.694	-0.293	-1.632	1.877	-3.474	5.658	0.674	1.048	-1.844	-1.462	2.238	5.467	0.373	0.829	-1.053	-2.18	0.384	-0.01	-0.846	3.658	-2.272	4.574	1.129	-0.038	0.047	1.176	0.994	-0.125	-3.541	1.907	-0.836	5.001	-3.82	-5.854	-0.079	-2.334	-4.281	1.404	-2.593	-1.898	-0.976	0.19	-2.359	-1.842	-1.898	-1.927	2.666	-1.356	0.524
144	0.373	2.355	0.212	1.524	2.908	0.219	-0.219	0.813	1.619	0.699	1.911	1.027	2.282	-1.679	2.421	0.119	2.517	0.718	0.303	-0.639	-1.917	-0.841	-0.892	1.699	1.965	2.285	-0.314	2.227	2.208	1.581	-0.479	-0.025	2.205	2.569	1.643	1.878	4.604	-0.616	-4.602	2.571	2.148	0.448	5.56	0.556	-1.654	1.355	2.325	-0.594	0.766
145	-2.276	-2.51	4.797	-3.053	-1.141	-2.844	0.054	1.114	-4.423	2.647	-1.494	-0.889	-1.197	0.289	-1.743	1.162	-1.74	1.722	-1.865	-0.461	-1.601	-1.087	-1.972	-3.69	-0.555	-1.201	0.134	0.88	-3.336	-0.541	-1.563	-1.812	-0.664	-4.873	0.559	-1.034	-4.742	-0.678	2.92	-3.003	-0.927	3.788	-4.302	0.987	0.715	-2.22	-0.271	0.316	0.03
146	-1.39	-1.389	0.708	5.215	-0.997	-0.476	1.888	-0.785	-2.45	-1.089	-0.496	-5.485	-1.542	-0.526	-1.79	0.159	-1.718	-2.707	-1.727	-0.359	1.022	-0.591	0.671	-2.138	-0.749	-1.168	7.551	-1.416	-1.077	-0.152	0.871	-2.055	-2.058	-2.124	-0.532	-0.177	-3.626	-0.797	-0.066	-2.6	-1.26	0.409	-3.309	-2.468	-1.156	-1.719	-1.933	-1.212	-1.462
147	-4.631	-1.082	-1.462	0.353	-2.203	-1.709	3.913	0.701	-0.626	-1.306	-2.266	2.04	-1.754	0.326	-1.115	0.044	0.032	1.6	-2.578	-0.023	-3.16	0.364	-1.646	-3.235	-2.756	-0.971	0.909	0.122	-2.771	-0.305	1.363	-3.077	0.046	-1.488	0.865	-0.797	-2.318	0.282	0.791	-0.407	-3.689	0.833	-2.28	-2.406	-1.475	-2.033	-1.717	-1.113	-1.009
148	-1.291	-1.93	1.228	-1.942	0.024	-1.925	2.489	1.676	-2.297	-1.701	-0.093	0.598	-1.383	2.797	-0.594	3.707	0.632	0.11	1.415	-0.012	-2.188	1.111	-0.523	-0.708	-1.761	-0.086	-0.48	0.91	-1.507	-0.21	0.771	-2.076	1.734	-1.635	2.227	-0.855	-2.711	-1.421	0.331	-0.359	-1.583	2.955	-1.879	1.471	5.503	-1.153	-2.547	-1.865	0.788
149	1.181	-0.095	1.493	1.314	-1.534	-2.347	0.656	-0.289	-2.023	-1.921	0.141	-2.406	0.597	-1.293	-2.787	-1.529	-1.095	-0.427	-3.766	-0.831	2.04	-1.722	-0.145	-1.92	1.864	-0.04	-2.012	-2.214	1.246	-1.94	-2.024	-1.108	-3.054	-0.737	-0.663	-0.434	-4.323	-1.082	1.034	-3.001	1.565	0.696	-2.478	-1.181	-0.511	-2.487	-1.044	0.882	-1.104
150	1.368	2.672	0.438	0.11	1.342	0.967	-2.306	0.01	-0.378	1.119	3.087	-0.968	2.123	1.208	1.354	-1.184	2.617	0.746	3.165	-1.902	0.871	-1.242	3.248	4.295	1.725	1.587	0.931	0.844	4.498	0.166	0.181	1.079	0.877	2.553	0.438	2.686	3.299	0.993	-2.775	0.418	1.412	-3.023	2.92	1.378	-2.17	1.851	1.725	-2.047	-0.376
151	1.109	4.651	-0.134	-0.084	-0.058	-0.105	-1	0.183	0.171	-0.542	-0.884	-0.18	0.479	-1.873	1.833	1.052	2.018	2.501	0.914	-1.894	-0.677	-0.361	0.149	2.227	0.647	0.565	-0.533	-0.422	2.914	-0.353	0.452	0.661	0.818	6.678	0.7	0.974	5.174	-0.979	-0.23	0.639	0.97	-2.562	4.357	1.948	-1.521	0.965	-0.052	0.03	-0.129
152	0.933	0.429	-0.379	-1.937	-1.924	-0.003	3.1	1.08	-0.846	-0.818	-1.713	-6.586	2.669	-1.538	0.68	-0.509	0.165	2.528	-2.256	-3.582	-0.293	-1.421	-0.711	0.912	3.527	2.385	0.089	1.998	3.519	-0.317	-0.767	0.319	0.965	-1.377	-2.121	-0.464	-8.001	0.373	11.034	2.119	2.279	2.086	-5.284	1.37	-0.228	1.905	0.131	5.038	-0.283
153	-0.872	-0.511	3.555	-1.589	-0.797	-0.662	0.341	1.954	-3.097	-1.044	-1.734	0.153	4.62	-0.108	-1.894	-0.685	-0.188	1.329	-2.112	0.489	-0.879	-1.382	-1.822	-1.963	0.994	-0.388	1.621	2.458	-1.204	-0.066	-2.819	-2.239	-0.191	-1.842	-0.432	-0.525	-4.674	-1.69	0.918	-0.844	-0.141	2.925	-4.624	-0.045	1.345	-1.32	0.582	-0.396	-0.118
154	0.05	-1.486	0.263	-1.752	-1.312	0.2	3.558	1.695	-0.592	-1.124	0.158	-1.21	-0.356	1.877	-1.367	4.066	1.022	4.267	-0.487	0.596	-0.036	-1.007	-1.767	-4.124	0.788	-0.18	2.234	1.821	-0.19	-0.355	-1.231	-3.121	-0.522	-2.24	1.465	-1.104	-5.105	0.118	3.498	-0.121	-0.818	4.138	-2.227	6.08	3.346	0.73	-1.48	0.624	1.474
155	1.453	-1.06	-0.022	0.192	0.632	2.076	-1.341	-1.656	-0.402	-2.335	6.556	-1.995	-1.16	5.504	-0.337	-1.526	1.109	-0.18	1.995	-2.427	0.321	-1.439	2.163	0.331	2.868	-0.164	-1.729	-1.764	2.12	-0.382	-0.072	-2.073	-0.435	0.545	0.359	-0.784	-0.321	-1.298	-3.985	-1.61	0.688	-2.178	1.69	-0.03	-0.636	-1.536	-2.6	-4.202	-2.044
156	-1.415	2.151	-1.274	0.049	3.243	2.552	-2.404	-3.114	0.51	-2.019	2.051	-0.344	-0.562	2.798	-0.306	-0.107	0.695	2.925	1.697	-1.91	-1.779	-1.708	0.082	1.034	-0.789	1.289	1.477	-1.597	0.898	2.27	-0.546	-0.795	2.292	3.656	0.729	1.583	4.826	-1.745	-2.202	0.011	-1.25	-3.63	4.401	0.347	-2.643	2.663	0.271	-3.425	-1.639
157	0.2	0.01	-1.602	1.456	-0.656	-1.372	-0.59	2.887	-0.494	3.799	-2.406	-2.706	1.731	-2.571	2.306	0.675	5.194	0.892	2.168	-2.668	-0.929	0.677	-2.377	3.332	-2.094	0.451	1.964	2.556	2.438	-1.572	-1.336	-0.476	3.01	-0.005	1.865	-1.029	7.919	0.376	-2.494	1.219	0.665	-0.037	7.425	4.553	-0.717	5.117	-1.011	0.48	0.387
158	0.035	-1.991	0.908	-1.415	4.357	0.501	-0.907	-0.077	0.162	0.441	-0.186	-1.086	-0.781	-0.033	-0.831	1.706	0.603	3.266	0.715	-0.552	-1	-1.334	1.879	-0.744	-1.983	-1.794	1.446	0.611	-2.381	0.9	-2.608	-1.623	-1.076	-2	0.258	-0.872	-3.016	4.036	4.345	-3.237	-1.463	-0.226	-2.237	3.989	-0.114	-0.875	0.764	-0.716	0.247
159	-0.072	2.033	-2.062	1.234	2.044	0.277	-2.432	-0.84	1.401	-0.512	0.272	-2.242	1.147	-1.273	0.766	0.558	2.602	2.117	1.489	-1.671	-0.501	-1.976	-1.684	2.392	-0.68	3.253	5.469	0.389	-0.552	1.638	-1.972	-1.413	1.762	2.821	0.673	2.987	3.029	-0.034	2.024	1.817	-1.132	0.629	1.079	2.874	0.81	1.048	2.789	-1.209	0.891
160	-1.838	-2.214	2.503	8.584	2.026	1.437	-2.049	-0.349	8.544	1.041	-0.88	1.736	-0.208	1.753	0.953	0.732	-1.633	-0.881	-4.15	-0.747	-0.964	6.534	-1.305	-2.356	5.329	0.428	-3.38	-1.372	2.781	0.682	0.599	-4.203	0.679	7.766	-0.875	-2.532	-1.329	-4.028	-2.257	1.482	2.767	3.302	2.562	-1.802	3.349	5.25	0.239	3.826	-2.736
161	0.798	1.841	0.698	0.686	-0.382	3.418	-1.438	-1.879	-0.882	-2.191	4.463	-1.294	-0.408	6.005	0.092	-0.718	1.828	2.502	2.258	-1.682	0.297	-1.221	3.049	1.007	2.916	1.42	-0.515	-2.127	4.046	2.443	-0.416	-0.561	0.695	3.075	0.253	1.491	1.888	-0.94	-3.174	-1.204	0.779	-3.626	1.881	0.528	-2.427	-0.21	0.262	-3.262	-2.194
162	0.866	1.003	-2.471	-0.191	0.316	-0.616	0.986	-0.63	2.031	0.565	2.723	0.83	-0.735	-2.284	0.592	1.861	0.552	6.767	-0.182	-2.495	-2.576	-1.323	2.245	1.434	-1.734	1.34	0.656	-1.571	1.353	3.175	0.417	-0.175	-0.523	2.327	1.843	0.093	1.13	0.083	-2.752	1.574	-0.09	-2.744	1.894	0.265	-3.748	0.086	-0.437	-1.414	-0.364
163	-0.064	-1.941	0.636	-1.047	-0.866	-0.262	3.347	0.069	-2.199	1.926	0.277	0.648	-1.059	-1.094	-1.807	-0.539	-1.508	-0.051	-3.146	0.754	-0.589	1.655	1.425	-2.701	-0.562	-1.181	0.78	-0.459	-0.467	1.743	-0.258	-1.186	-2.76	-2.931	1.465	0.313	-6.268	0.618	-0.31	-0.573	-1.684	2.529	-5.018	-0.753	0.816	-3.359	-0.138	-1.84	1.25
164	-2.63	0.504	2.56	-2.359	0.412	-0.879	-0.901	1.016	-4.834	0.16	-2.952	0.685	0.774	-0.12	-0.586	0.432	0.084	0.557	-0.231	-0.85	-2.382	1.93	-1.407	-0.813	-0.244	-0.137	1.126	2.09	-1.007	-0.544	-2.411	0.339	0.245	-0.601	-0.113	2.727	-2.684	-0.837	-0.052	-1.55	0.458	0.67	-3.127	0.875	2.526	-2.244	1.351	-0.016	0.639
165	0.03	0.826	3.952	3.041	-1.292	-2.586	2.365	3.939	0.401	0.116	-2.106	-0.094	1.012	0.241	2.557	-1.955	1.091	3.518	-4.314	1.958	1.252	-2.34	-0.374	-3.146	3.042	-0.101	0.321	-0.754	-1.161	0.991	-1.475	-2.241	-0.384	0.826	2.182	1.564	-2.843	0.484	3.39	-0.028	-0.206	6.405	-3.427	-0.722	0.659	-1.568	1.569	1.793	-0.322
166	3.66	1.646	0.504	1.471	-1.412	-2.325	1.33	0.073	1.379	0.363	1.997	2.22	-0.223	-3.494	1.339	1.576	0.416	2.397	2.275	-0.804	-2.672	-0.943	0.843	2.03	1.336	2.048	1.488	2.131	-2.21	1.39	0.957	0.043	1.731	1.183	-0.273	0.434	3.618	-0.127	-1.101	-1.618	0.158	0.341	1.859	-0.818	1.58	-2.562	0.954	1.072	4.293
167	2.848	-0.38	-0.545	1.092	-1.458	-2.874	-1.53	-2.363	-0.108	1.14	0.224	1.061	-0.081	-3.099	1.279	2.774	-1.167	0.667	2.286	0.207	-2.436	-2.175	-2.323	2.712	3.513	1.262	0.242	-0.796	-0.466	0.075	2.957	-0.566	0.422	2.831	0.403	0.88	3.729	-1.398	-3.022	2.596	0.847	-0.317	3.313	0.275	-0.765	-2.146	0.287	0.161	1.049
168	1.642	1.583	-0.264	0.668	-0.791	-0.857	-2.95	-0.683	0.429	0.855	0.341	-0.867	0.202	-2.073	1.628	-0.452	-1.144	-0.29	0.725	-0.058	-0.768	0.31	-0.558	2.47	1.658	0.466	0.299	-0.629	-1.116	0.776	1.556	1.507	0.631	3.445	-0.398	1.952	2.483	-0.759	-0.941	2.835	0.952	1.349	1.676	-1.945	-0.897	-0.259	0.761	0.165	-0.049
169	-1.677	-3.457	0.013	9.202	3.289	1.998	-2.4	0.198	10.826	0.977	-2.511	0.812	-0.618	1.15	1.471	0.266	-2.494	-2.02	-5.482	-0.538	0.968	8.297	-2.97	-2.518	5.035	0.503	-2.366	-1.612	2.853	1.053	0.695	-4.572	0.821	8.004	-1.256	-2.806	-2.418	-2.974	0.372	2.225	3.537	4.676	1.581	-2.194	3.678	1.679	0.578	8.546	-3.839
170	-0.456	-1.729	-1.041	-3.583	-0.856	7.66	-1.503	-3.886	-2.952	-3.669	-5.261	-1.254	0.63	-0.486	-2.647	-3.869	0.524	-1.761	0.503	-1.196	-3.519	21.926	-0.842	-1.741	0.391	-3.616	-0.977	-1.165	-3.025	-2.456	-0.826	-3.852	-1.363	-0.849	-0.496	-1.807	-2.669	-0.709	2.975	0.246	-4.535	-1.883	-2.873	-1.141	-0.739	-2.543	-1.322	-3.082	-0.494
171	-1.683	-3.702	-0.243	5.759	2.906	1.372	-3.625	-2.092	7.651	0.96	-1.999	0.836	-1.159	0.296	0.828	0.002	-1.446	-0.847	-3.465	-0.538	-1.723	5.985	-2.534	-2.294	3.513	-0.233	-2.593	-1.399	1.203	1.227	0.132	-4.999	1.01	7.455	-0.704	-2.487	-2.632	-1.846	0.587	2.129	1.223	2.843	1.553	-1.508	0.883	0.894	0.234	3.957	-2.128
172	-0.876	-3.402	-0.972	-1.932	-0.081	-0.434	-0.636	-5.013	-0.947	-1.939	3.464	-1.203	-0.199	-0.027	-3.645	-3.619	-0.404	-1.1	1.062	-3.671	-2.271	-0.263	-0.606	-3.015	-1.821	-4.541	-1.392	-0.21	-2.273	-1.733	-0.458	-3.607	-1.229	1.659	-3.045	-4.243	-3.334	-0.164	0.707	-1.439	-2.734	-2.953	-3.22	-1.677	-0.227	-2.224	-4.683	-3.088	-2.122
173	-1.873	-1.986	2.515	-1.529	1.059	-4.561	-2.194	0.892	-3.342	3.027	-2.076	-1.254	-0.858	-0.243	0.471	0.326	1.267	1.505	-1.196	-1.229	-2.991	-2.956	-1.058	-2.827	0.489	1.888	0.744	2.592	-2.082	1.849	-1.597	-0.931	0.754	-4.292	3.682	0.663	-2.722	-0.766	2.58	-3.087	0.478	2.626	-3.017	0.859	-1.454	-1.247	2.486	0.099	1.689
174	1.23	-0.033	-0.71	-0.094	-0.604	0.839	1.646	-0.386	0.336	-0.203	1.812	0.885	-1.73	0.773	-1.711	6.279	-0.203	-2.025	-0.262	0.862	-1.516	-0.643	-0.547	1.35	-0.848	-0.064	0.366	3.735	0.084	0.984	0.041	2.752	-2.821	-2.128	-1.428	-0.744	-2.204	-1.179	-3.243	-0.867	-0.755	-0.745	-1.454	-0.35	-1.076	-1.218	-1.475	-0.926	12.077
175	0.365	0.433	-2.4	0.032	6.408	2.255	-1.224	-1.809	4.674	0.948	0.58	-1.517	0.698	-0.521	0.249	1.26	0.457	-2.085	1.757	-0.138	-2.124	-0.741	-0.748	1.996	-1.226	-0.483	-1.063	-0.254	-1.373	0.693	-0.363	0.232	-0.965	1.717	3.541	0.02	3.782	-0.825	-1.338	1.207	-2.751	-2.127	1.73	-2.367	-2.036	-0.023	-0.967	-0.84	5.031
176	-2.387	-1.266	8.425	-2.241	-2.113	-3.78	-1.082	1.015	-5.424	-0.184	-1.806	-0.622	0.877	0.411	-0.089	0.255	-0.163	2.468	-1.153	-3.111	-2.316	-1.169	-2.282	-1.265	0.567	-0.252	1.589	3.324	-3.414	1.93	-2.12	-1.431	-0.814	-3.285	1.639	0.774	-1.918	-1.753	1.58	-2.951	0.339	2.015	-0.975	3.796	-1.646	-1.658	0.539	-0.948	0.129
177	-0.934	-1.353	4.441	-2.68	-1.788	2.148	-0.558	1.117	-2.987	-1.199	0.799	-6.537	-0.407	-1.299	-1.24	-2.915	-0.829	-1.49	-2.77	-1.903	-1.253	1.229	3.323	-1.426	-0.712	0.688	0.721	0.762	-3.168	-0.845	-1.106	0.048	-0.628	-3.289	0.353	2.679	-4.792	-1.732	9.519	1.475	-0.791	6.158	-6.223	-0.604	1.524	-1.742	-0.688	-0.537	1.002
178	-2.213	-3.016	4.576	-3.064	-0.026	-3.797	-1.505	0.677	-4.679	1.49	-2.557	-0.641	-2.344	0.076	-1.697	0.461	-1.16	0.046	-2.074	-0.941	-2.03	-1.959	-2.162	-3.662	-0.277	-0.167	0.174	3.099	-2.917	0.161	-1.645	-1.227	0.552	-5.736	0.616	-0.969	-4.338	-0.804	3.184	-4.858	-8.04e-05	2.332	-4.578	-0.469	-0.787	-2.048	1.667	0.892	0.609
179	0.812	1.158	-1.627	0.709	0.078	-1.098	0.014	-0.326	0.664	0.562	1.235	2.902	-0.394	-1.717	-0.029	1.777	0.806	0.906	1.456	-1.323	-1.746	-0.47	0.307	0.459	-2.029	2.063	2.108	-0.19	0.026	1.519	0.34	0.08	-0.769	1.119	0.548	0.927	2.704	-0.665	-2.874	0.474	-1.301	-1.111	2.908	0.172	-1.429	-0.293	0.127	-1.137	0.494
180	11.424	-0.114	-1.743	0.084	-1.64	-1.013	-1.201	-1.888	0.421	-3.562	-1.528	-0.066	0.226	-0.464	-0.951	-1.408	-1.046	5.712	0.115	0.857	0.111	0.608	-0.369	0.553	-0.23	-2.274	-1.156	-3.318	-2.563	-2.529	0.111	-2.234	-0.851	1.972	1.036	-0.833	-2.619	-0.614	1.543	-2.408	-2.422	-0.412	-0.718	-1.537	-0.737	-1.587	-1.3	-0.675	1.441
181	-1.938	0.394	2.427	-0.583	1.585	2.021	-3.132	-2.032	-2.491	-1.435	1.017	1.147	-0.818	1.548	0.719	0.096	-0.273	1.294	-0.931	-2.332	-1.999	0.641	0.163	-0.663	-0.02	0.834	-2.789	-0.231	1.248	2.254	-0.963	-1.034	2.881	1.953	1.472	0.345	1.93	-0.652	-0.912	-3.47	0.177	-1.499	0.485	-0.988	-1.924	1.467	1.432	0.324	0.769
182	2.615	1.901	1.503	6.122	-3.417	1.066	7.362	6.36	5.614	-1.846	8.055	-6.254	-1.372	-0.149	0.408	-1.769	2.238	1.356	0.044	0.296	2.305	-1.438	4.558	-2.141	-2.614	-3.419	0.683	0.736	-2.49	4.405	3.906	-0.898	-2.883	2.832	2.238	-2.079	-4.583	1.801	12.275	0.08	-2.977	6.658	-6.614	-0.057	0.367	-2.252	-1.82	-0.341	1.253
183	1.004	-1.856	0.234	-0.149	-0.033	-0.986	1.071	-0.375	-0.107	0.128	3.16	-0.869	0.774	-0.299	-1.26	-1.797	0.071	-1.29	-1.601	2.165	-4.236	1.44	-2.514	-3.321	0.671	-2.221	-4.479	2.288	-1.74	1.612	-0.694	-2.638	-2.678	-1.317	0.729	-2.717	-5.237	-0.081	-3.527	-0.183	-4.342	2.028	-3.8	-2.339	1.682	-1.565	-1.751	-1.393	1.51
184	-1.384	-0.883	1.982	0.328	1.917	3.083	-2.49	-1.271	-1.481	0.06	0.465	1.879	-1.535	0.045	1.493	0.285	-0.881	0.755	-0.158	-0.24	-1.394	1.193	-1.707	0.566	0.199	0.822	-0.33	1.579	0.484	2.311	0.283	-1.547	3.014	1.027	1.129	0.591	1.734	-1.11	0.938	-1.44	0.722	1.601	-1.201	-0.114	0.281	2.292	1.092	-0.915	2.296
185	0.413	0.563	-0.034	0.421	-0.388	-0.236	0.115	0.733	0.377	-0.353	0.213	0.127	0.305	-0.672	0.342	3.689	2.606	1.834	3.844	0.496	-0.269	-0.622	0.137	2.754	0.289	0.132	1.808	1.448	1.115	-0.423	-0.96	-0.885	-1.04	0.668	0.283	-0.624	1.728	0.717	-0.09	-1.122	1.126	0.397	0.942	5.248	3.681	0.99	0.03	0.172	1.422
186	-1.284	-1.548	-2.442	0.36	-1.443	-0.493	-0.156	-0.241	1.87	0.398	-1.776	3.455	-1.462	2.314	-0.005	0.498	0.969	-1.302	-1.001	1.215	-1.501	-0.875	0.223	-0.324	-1.439	-0.305	-0.704	0.19	-0.361	-0.775	-0.409	-2.235	-0.841	-0.212	-0.02	-2.034	1.064	-0.169	-2.86	-0.181	0.133	-1.258	1.794	0.282	1.614	-0.048	-1.769	0.074	-0.295
187	-1.898	-1.364	-1.291	1.155	-0.85	-1.538	-0.687	-0.593	-1.855	3.789	-1.333	-0.442	-1.885	-0.742	-0.825	-1.673	-0.58	-1.521	-2.602	1.086	-1.234	-0.699	-0.864	-1.196	-1.429	-0.832	-1.399	-2.264	-2.252	-1.412	-0.613	-1.056	-2.014	-2.165	-0.048	-1.069	2.751	-0.339	-1.702	-0.464	-2.597	-0.415	-1.489	-1.264	1.695	-1.298	-1.327	-0.285	-0.174
188	-0.54	-1.057	-1.794	0.665	0.762	-1.168	-0.817	-0.941	-0.826	4.182	-0.247	0.422	2.318	-1.041	-0.483	-0.367	1.358	-0.014	-1.095	-0.968	-2.089	-1.096	-0.086	-0.817	-2.535	2.369	-1.259	-0.61	-0.413	0.515	-1.872	-2.432	-2.592	0.441	1.253	0.268	5.425	-1.857	-1.671	1.941	-1.083	-2.446	2.956	0.469	-1.698	-0.612	-0.852	-1.92	0.465
189	0.507	-0.249	1.212	0.084	3.378	2.285	-4.479	-2.004	-0.797	-0.492	1.75	-0.415	0.334	4.846	1.013	-0.953	0.695	-3.001	1.819	-2.384	0.789	-1.535	2.233	4.187	3.294	1.726	-0.169	0.052	1.146	-0.428	-0.736	-0.159	0.975	-1.238	-0.464	1.261	-0.096	0.052	-0.787	-2.534	3.348	-2.625	-2.479	-1.136	1.697	-0.421	0.53	-2.489	-1.619
190	-1.773	0.509	-0.041	0.808	0.233	-0.202	-0.418	0.687	-0.982	1.465	0.828	1.635	-1.304	2.57	-0.306	1.858	2.304	1.462	1.119	1.888	-1.738	-1.27	2.235	-1.583	2.778	2.897	3.231	2.898	-1.431	-0.637	-2.018	1.321	-0.283	-4.998	1.343	1.38	-4.294	0.445	2.787	-0.057	1.491	0.122	-5.26	2.584	3.558	-1.553	1.093	-2.702	1.692
191	0.24	3.231	0.517	-0.106	1.442	1.608	-0.771	1.219	1.324	0.072	0.52	1.543	0.48	0.836	2.659	-0.285	2.934	-0.863	-0.115	0.487	-1.599	-0.661	-0.96	2.721	-0.29	2.407	-0.26	1.992	1.284	-0.116	-0.012	1.147	1.428	2.668	2.89	3.208	4.535	0.066	-2.897	0.123	-0.72	-1.011	4.239	-1.93	-0.156	1.377	2.96	-0.714	1.667
192	0.999	2.233	-0.897	0.861	4.983	-0.983	0.476	2.347	3.35	4.793	2.489	4.321	-1.28	0.73	1.938	-0.148	3.597	-0.28	2.837	-0.955	1.339	-0.957	0.922	0.676	-1.149	0.684	-0.713	0.723	1.887	0.151	-0.564	-0.021	-1.971	1.602	1.821	1.061	0.517	1.016	-2.513	-0.732	-2.814	-1.577	2.105	1.727	-0.285	1.744	0.225	-1.615	1.694
193	1.52	0.098	-4.042	7.594	-1.093	1.577	2.015	1.17	7.7	1.991	-2.636	2.824	1.048	1.973	0.458	2.114	0.577	-1.515	-2.529	2.282	1.173	-0.869	-1.044	-2.705	2.22	0.687	-0.076	3.047	0.842	-1.267	0.189	-2.982	-3.747	0.28	0.344	-3.24	-2.557	1.456	-0.856	1.733	-0.28	-0.402	-2.482	-3.773	-3.751	0.114	2.855	0.281	-0.496
194	-2.256	0.541	-0.043	2.263	0.522	-1.267	3.817	4.496	1.862	2.56	-3.741	2.484	3.496	-0.613	4.186	4.083	2.855	3.868	-5.06	-0.385	0.367	0.708	-0.774	-4.185	3.309	3.979	1.561	2.163	2.083	2.86	-1.402	-5.058	1.148	-0.361	1.156	-0.075	1.426	1.619	0.812	2.166	0.143	4.456	-2.181	1.834	2.126	2.114	3.579	4.872	0.807
195	1.532	2.342	-0.275	0.375	3.174	0.088	-1.076	2.765	0.785	2.836	0.904	-1.069	1.223	-0.921	3.228	0.658	4.141	1.217	1.583	-0.937	0.442	-0.957	-0.228	3.373	0.305	2.498	1.819	1.314	3.628	0.123	0.33	0.355	1.815	1.415	2.558	2.319	5.416	0.123	-2.626	2.504	1.153	-0.429	3.442	2.64	-1.56	2.895	2.061	-2.073	1.826
196	0.468	0.972	1.905	-0.942	-3.008	1.906	0.101	3.522	-0.551	1.438	0.193	1.768	7.175	4.934	-2.689	-1.581	-1.717	-1.605	-3.912	-1.702	-0.002	1.215	-1.582	-1.795	-0.588	1.022	-2.409	0.576	-2.265	-1.194	0.458	0.057	-2.313	0.953	-0.729	2.617	2.929	-1.137	-0.08	4.174	1.355	3.574	6.137	-2.421	-1.054	-2.323	-1.079	-0.447	-4.013
197	1.667	2.094	-0.408	0.011	2.075	-1.218	0.022	-0.476	1.299	1.131	0.678	0.641	-0.854	-1.509	1.192	1.491	1.504	0.643	2.624	-0.549	-1.336	-0.727	-0.053	1.206	-0.295	0.451	2.075	0.008	-0.064	-0.538	0.357	0.816	1.297	1.158	0.799	0.681	2.782	-0.305	-1.915	-0.275	-1.179	-0.914	2.447	0.659	-2.207	0.11	1.133	-0.65	0.637
198	-1.228	-2.861	-1.353	-3.248	-1.942	-2.896	3.263	1.073	0.292	-2.748	-2.125	-1.186	-0.735	-3.182	-2.287	-4.191	-1.105	0.252	-3.969	-0.693	-0.858	-1.934	-1.865	-2.475	-3.091	2.856	-2.075	0.016	1.688	-1.465	-2.403	-2.73	-1.02	-0.701	-0.99	-2.747	-4.363	7.847	1.759	-2.208	-3.694	-1.656	-2.311	-2.355	-0.394	0.87	-3.841	2.766	-2.639
199	-1.551	0.703	-1.383	0.633	-1.888	-4.058	2.528	-0.178	-0.207	1.309	-3.168	2.061	1.026	-2.39	-1.356	-1.009	-1.085	2.501	-1.504	1.403	-4.292	-1.612	-1.093	-1.712	0.762	1.158	-0.503	0.742	1.027	-0.337	-0.302	-0.667	1.121	2.634	0.775	1.203	-2.846	3.706	0.868	-2.396	-3.1	0.034	-1.205	-0.128	-0.512	-2.29	1.005	0.456	0.602
200	3.81	-0.217	0.268	2.549	-0.968	-1.89	1.668	-0.714	4.63	0.848	4.587	1.872	-0.209	0.131	0.086	-0.935	0.059	-1.703	1.478	-1.695	-1.096	-2.286	0.786	1.35	2.694	3.243	0.304	1.628	0.898	1.621	1.955	-0.91	-1.501	2.783	-0.562	1.844	2.264	-1.278	-1.795	-0.162	1.082	-1.096	2.353	-2.632	-1.292	-3.156	-0.368	-4.086	-1.181
201	-1.157	0.817	-0.583	6.692	-2.449	-2.824	1.608	1.098	2.624	0.889	1.847	1.821	-0.01	0.88	-1.299	0.635	0.663	-0.649	-1.02	0.991	-2.794	-1.805	1.435	-2.355	2.602	2.423	0.998	1.142	-2.307	-2.105	1.342	3.74	-2.476	-3.922	0.568	0.147	-4.56	0.784	0.016	1.74	-0.738	-1.221	-3.716	-2.58	0.448	-2.763	1.064	-1.314	2.698
202	0.057	2.873	-1.373	1.068	1.216	1.221	-2.312	0.375	-0.151	-1.128	-0.899	0.263	2.128	-1.374	2.324	2.199	1.99	2.334	2.516	-2.043	-0.772	0.123	-0.381	1.351	-1.76	1.612	0.504	-0.639	0.31	2.656	0.597	0.355	3.235	3.766	1.441	0.379	6.131	-1.266	1.173	0.998	0.597	-1.903	4.713	2.939	-2.006	3.47	0.764	-0.138	0.137
203	1.317	4.559	-0.413	-0.84	-2.235	5.334	-0.344	-0.141	-5.188	-3.486	-1.658	-1.109	6.004	0.431	1.393	-1.442	-0.995	1.704	-4.333	-0.075	0.731	-1.25	0.926	-1.219	-0.848	-2.829	-1.132	-0.259	-0.115	-0.803	-3.265	-0.042	2.398	0.047	-0.044	0.609	-2.642	1.473	1.326	-2.806	-0.151	-1.094	-1.72	-3.685	-0.726	-0.369	0.176	-1.485	0.986
204	-0.77	1.388	1.144	0.962	2.285	2.296	-2.617	-0.581	-0.475	-0.517	0.371	0.825	0.44	-0.779	-0.033	0.705	-1.717	3.022	-1.812	-1.087	-0.94	1.612	-0.282	1.457	0.447	1.527	-1.745	-1.253	1.248	2.868	2.466	0.348	2.453	3.669	-1.035	-0.441	1.884	-0.221	0.649	-0.014	-1.083	0.084	-1.663	-1.19	-0.862	1.945	1.622	1.273	1.01
205	-4.264	-1.057	0.722	-0.008	-2.492	-1.29	2.753	4.002	-2.106	-1.27	-1.145	1.089	-2.508	3.432	1.034	-0.225	-1.192	-0.265	-4.98	1.422	-2.601	0.314	-1.541	-4.012	-1.978	-3.263	-2.555	0.868	-3.999	-1.476	-3.029	-3.188	-1.218	-1.801	0.437	-1.56	-3.465	4.622	3.01	0.189	-5.123	2.465	-3.356	-3.368	1.233	-0.227	-1.704	-0.574	-1.735
206	0.285	-0.377	0.382	0.302	0.405	-0.367	-0.467	-1.691	-0.672	-1.323	5.275	-0.042	-0.334	4.12	-0.423	-1.168	-0.012	-0.384	0.829	-1.673	-1.873	-1.491	1.635	0.907	2.44	1.869	-1.104	-0.749	2.591	0.551	-0.805	-2.03	-0.651	0.493	1.298	1.263	0.829	-3.008	-5.05	-1.718	0.874	-2.554	1.981	-1.127	-0.532	-2.529	-0.481	-3.749	-0.657
207	0.572	3.191	-1.124	0.704	-0.471	2.333	-1.073	-1.632	0.19	-0.176	0.952	-0.538	0.391	-0.01	-0.314	-0.552	2.176	3.552	1.83	-1.736	-2.035	-1.525	0.309	2.153	0.009	3.414	4.073	0.666	1.825	4.038	-0.476	0.026	2.522	3.212	1.243	3.831	3.986	-1.376	-1.432	1.67	0.11	-1.843	1.901	0.21	-0.931	2.611	1.46	-3.657	0.289
208	-1.586	-0.916	0.53	0.033	-1.232	-1.936	0.628	0.883	-3.435	-0.211	0.167	-1.213	-1.49	-1.092	-1.76	3.964	-0.874	1.05	-1.124	-1.236	-1.667	-0.191	-1.253	-2.731	0.854	-1.401	2.849	-0.769	-2.635	-0.2	-1.124	-1.883	-1.236	-2.685	-0.184	-1.409	-4.683	-0.556	5.88	-3.537	-0.171	1.945	-3.541	4.692	3.001	-1.929	-1.845	-0.187	-0.307
209	-2.666	-2.398	0.703	-4.936	-2.241	-1.853	1.571	0.466	-4.154	-2.338	-3.454	-2.709	-0.668	0.519	1.273	-0.301	-1.51	-0.029	-2.905	-1.631	-2.414	-0.233	-3.21	-1.703	-0.06	0.662	-1.828	-0.635	-0.161	-1.482	-1.393	-0.59	1.98	-3.596	1.329	-0.352	-6.809	-0.793	7.227	0.06	-2.702	1.393	-5.26	-0.535	2.981	1.35	-0.756	0.248	-0.586
210	0.88	0.177	-0.737	-1.636	-1.555	-0.088	3.606	1.132	-0.662	-0.367	-2.034	-6.817	1.892	-1.426	0.905	-0.347	0.11	2.433	-2.482	-3.618	0.17	-1.472	-0.633	0.247	3.556	2.277	-0.066	1.799	3.596	-0.102	-0.741	0.292	0.934	-1.878	-2.22	-1.007	-8.013	0.286	11.432	1.925	2.121	1.907	-5.726	1.359	-0.269	2.097	0.024	5.384	-0.405
211	-0.464	-0.63	-2.576	3.858	-1.049	-2.778	-0.742	1.505	0.347	-0.866	-0.338	4.261	-0.215	-0.536	0.487	1.352	-1.601	0.743	-4.281	0.749	-3.703	-0.203	-0.617	-2.183	1.866	-0.873	-2.197	0.957	0.443	-1.802	1.04	0.219	-2.417	1.645	2.703	-1.226	-4.503	-0.037	-2.86	-1.149	-0.179	-3.034	0.346	-2.234	-0.848	-3.85	0.612	-1.372	-1.147
212	1.627	-0.259	-0.611	-0.442	-1.547	-0.888	2.763	0.707	0.077	-0.892	0.409	-6.814	1.67	0.298	0.143	-2.342	0.574	1.42	-1.581	-4.451	-0.729	-2.086	0.968	0.577	4.637	2.841	0.58	0.768	3.189	0.107	-0.225	0.216	-0.427	-1.414	-1.688	-0.632	-6.418	-0.838	7.034	3.04	1.928	0.672	-3.334	-0.048	-1.299	-0.394	-0.459	1.681	-1.357
213	0.822	-1.611	0.658	1.375	1.539	-0.916	0.552	-0.534	0.816	-0.078	-0.451	-2.457	-0.923	-0.894	1.498	0.364	1.083	2.054	2.067	-1.009	-0.093	-1.502	0.924	0.06	0.25	1.089	0.514	0.431	2.5	0.733	0.282	-1.247	-0.743	0.1	0.568	-1.573	-1.243	3.89	4.12	-1.374	0.238	0.001	-1.954	2.12	-0.927	-0.034	-0.185	3.422	1.397
214	-2.952	0.523	0.606	6.51	-2.118	-1.975	1.948	2.419	0.999	-0.409	1.458	1.7	-1.349	-1.362	-2.291	-0.272	-0.601	1.414	-0.808	2.009	-2.418	-1.964	1.748	-2.345	5.565	1.217	1.922	0.298	-2.365	-1.502	-0.098	3.577	-6.708	-2.987	0.648	-0.225	-6.683	-0.423	0.829	-0.214	1.454	-1.624	-3.452	1.454	1.155	-2.888	0.409	-1.937	-0.552
215	3.453	0.091	-0.234	3.399	0.904	-0.997	3.077	1.39	6.08	2.639	2.679	2.443	-0.964	-2.506	0.385	2.942	-0.639	1.641	-2.638	-1.164	-1.489	-0.381	-1.679	0.876	-0.519	1.258	-0.73	3.43	2.229	0.898	0.762	-0.829	-0.672	2.114	0.775	-2.196	2.559	0.739	-1.499	0.926	1.159	-3.332	3.539	-1.456	-2.263	0.93	-0.114	-0.172	0.037
216	2.021	0.661	0.116	1.475	1.407	0.86	-2.195	-1.119	0.567	1.32	2.668	1.484	0.339	2.077	1.621	-1.918	2.036	0.65	2.37	-1.775	-0.47	-0.573	1.025	2.334	0.651	2.785	1.607	0.641	3.448	2.049	0.126	0.036	-0.096	1.827	1.26	3.357	3.912	0.569	-3.499	1.023	0.014	-1.978	2.495	-2.353	0.26	1.32	1.699	-3.892	-0.995
217	-2.852	1.535	1.478	4.253	-3.035	-1.821	1.916	3.677	-1.31	-0.258	1.368	1.132	-0.326	-1.346	-2.238	-2.143	-0.311	0.54	-0.454	1.667	-2.513	-2.525	0.122	-0.711	3.763	1.188	1.067	1.166	-2.585	-1.519	-0.73	2.595	-4.411	-3.004	-0.033	0.817	-2.618	0.876	-0.729	0.29	1.506	0.179	-1.078	0.515	-1.081	-3.717	2.037	-1.774	1.088
218	1.529	1.111	-0.507	3.202	-1.654	-0.316	-1.803	1.808	0.246	-1.597	-0.413	-3.623	3.722	-0.608	4.425	0.751	1.777	-1.086	-0.113	1.807	-1.898	0.508	-2.905	-1.686	1.206	1.903	0.827	4.277	-2.298	1.137	2.199	-2.201	3.673	0.754	0.707	-0.334	-1.036	-0.861	9.821	-1.471	0.714	1.169	-1.765	1.888	-0.166	-0.399	4.887	3.849	3.197
219	-0.55	1.035	1.053	1.458	0.785	2.349	-2.518	-0.669	-0.644	-0.986	0.339	1.879	0.043	-0.894	-0.266	0.915	-1.195	1.261	-0.626	-1.464	-1.405	1.834	-0.755	0.52	0.117	1.296	-1.226	-0.652	1.318	3.262	2.6	-0.183	2.584	3.66	-1.159	-0.764	1.792	-0.184	1.042	-0.703	-1.063	-0.209	-1.346	-0.581	-0.442	2.254	1.559	1.279	2.075
220	0.626	0.092	-1.23	2.541	1.419	-2.002	-0.012	-1.054	3.143	2.529	2.033	2.306	-1.806	-2.801	1.192	2.135	0.834	3.348	2.256	-1.401	-4.199	-0.539	1.292	1.102	0.074	4.134	3.288	0.197	2.462	1.789	0.567	2.949	-1.565	3.283	2.46	1.055	2.736	-1.666	-2.456	1.92	0.758	-2.013	3.853	0.689	-0.925	-1.029	0.436	-1.194	1.445
221	-1.095	1.084	-0.662	5.089	-1.599	-2.18	1.029	0.751	3.33	2.303	2.377	3.618	-0.021	2.559	-1.392	-1.081	-0.407	-0.832	-1.265	2.83	-2.643	-1.807	2.182	-2.84	4.166	2.836	0.714	2.42	-1.094	-1.472	1.725	5.601	-2.997	-3.54	0.945	0.938	-6.055	0.012	-0.588	1.689	0.861	-1.045	-4.182	-4.475	1.621	-2.902	1.784	-1.45	2.713
222	-2.605	-3.059	-0.261	9.71	2.564	2.017	-2.776	0.394	10.615	1.087	-2.717	0.66	-0.349	1.279	1.493	0.283	-2.137	-1.991	-5.13	-0.268	0.565	8.605	-3.004	-2.471	4.706	0.628	-2.581	-1.803	2.741	0.624	0.7	-4.124	0.593	8.704	-1.448	-2.796	-2.415	-2.697	1.237	2.439	3.3	4.762	1.379	-2.097	3.997	1.99	0.758	8.936	-3.733
223	-2.758	-3.755	4.699	-2.338	0.31	-3.787	-1.755	0.883	-3.944	1.398	-2.571	-0.456	-2.037	0.207	-1.522	0.321	-1.249	-0.072	-2.571	-1.119	-2.047	-1.228	-2.144	-4.045	0.342	-0.173	-0.475	2.842	-3.001	0.422	-1.478	-1.44	0.344	-5.55	0.511	-1.588	-4.854	-1.176	3.008	-4.245	0.285	2.81	-4.401	-0.385	-0.593	-1.861	1.465	1.3	-0.096
224	-2.259	-2.109	3.594	-0.104	0.908	0.703	-3.069	-0.181	-2.329	0.188	-0.625	1.091	-1.955	-0.929	-0.151	0.89	-1.44	1.546	-2.06	-1.833	-1.758	1.727	-1.413	-1.107	0.808	1.518	-1.297	0.807	-1.01	2.459	0.707	-0.843	2.762	-1.034	-0.301	-1.52	-0.785	-0.873	2.344	-2.547	-0.071	2.583	-3.086	-0.138	0.268	1.462	2.028	2.44	0.928
225	0.608	1.685	-0.999	1.315	-0.838	-2.502	2.862	-0.342	1.571	-1.003	-1.839	1.214	-1.644	-2.915	2.57	0.2	-0.085	0.485	-1.486	-2.283	-1.804	-2.282	-0.049	-1.149	-0.192	2.246	-0.751	-0.748	-0.094	2.65	-1.043	2.429	0.127	-0.557	3.108	-1.22	0.107	5.455	1.59	-1.882	-0.933	-1.745	0.232	-0.694	-1.789	-0.656	-1.094	3.064	0.008
226	0.77	0.575	-1.242	2.087	-1.122	-2.611	-1.272	1.873	-1.922	2.721	2.4	-5.807	1.963	-0.7	1.061	1.823	1.507	3.506	-3.286	1.711	1.276	-2.083	-0.494	-2.314	-1.578	3.814	1.823	-1.08	2.341	1.82	-1.614	-2.243	0.26	-2.368	2.65	1.899	-4.194	1.458	7.818	-1.268	0.19	2.6	-8.591	-1.2	0.289	-1.494	4.151	4.648	3.442
227	0.827	-0.071	-1.089	-0.6	-0.709	0.454	1.142	-0.459	0.116	-0.006	0.969	0.966	-1.495	-0.329	-1.499	6.556	-0.482	-1.993	-0.518	1.391	-1.306	-0.666	-0.666	1.098	-1.324	-0.285	-0.261	4.027	-0.295	0.855	0.196	3.223	-2.68	-2.433	-1.406	-0.888	-2.57	-0.897	-2.669	-1.087	-1.139	-0.894	-1.882	-0.133	-1.431	-0.672	-1.235	-0.031	13.358
228	0.011	1.069	0.256	1.343	0.57	0.04	3.414	0.251	1.791	-1.09	-1.744	1.096	-2.011	-1.666	3.27	0.327	1.277	1.764	-1.445	-1.289	-1.004	-1.877	0.805	-2.959	0.6	3.144	-0.404	1.267	-0.907	2.95	-1.882	0.921	0.765	-1.17	5.064	-0.709	-0.315	3.043	0.118	-0.695	-0.341	-0.078	0.01	0.427	-0.112	0.976	-1.454	2.007	-0.149
229	0.616	1.995	0.68	1.618	0.397	-0.873	1.147	1.465	0.402	2.185	0.382	1.254	1.597	-1.323	2.755	5.345	3.849	5.52	3.983	-0.377	-3.735	-0.683	-1.705	1.811	-1.263	0.961	5.291	0.755	-1.29	2.187	-0.777	-1.343	0.781	3.11	2.635	0.775	5.17	-1.239	0.851	-0.433	-2.036	1.563	4.655	9.688	1.228	-0.17	0.667	-0.075	3.212
230	1.383	-0.2	-1.2	-0.417	-1.421	0.885	1.64	-0.236	0.395	1.092	1.46	1.211	0.332	0.115	-2.478	6.561	-1.105	-2.341	-0.81	1.408	-1.109	-0.472	-1.071	0.663	-2.026	-0.607	-0.667	3.621	-0.48	0.321	0.126	2.804	-4.05	-1.924	-1.269	-1.091	-2.675	-1.247	-2.572	0.63	-0.927	-0.522	-1.894	-0.87	-2.087	-1.351	-2.15	-0.68	11.266
231	-0.781	4.423	-2.073	6.082	-2.155	-3.188	1.95	0.603	11.306	-0.887	-1.139	5.834	1.286	1.195	-1.17	-1.31	-0.489	0.629	-3.195	0.676	0.136	-1.579	-1.539	-3.109	-2.46	-1.078	1.393	-1.375	-2.203	-1.076	0.001	-2.432	0.457	14.251	-0.605	0.451	5.831	0.727	9.245	-1.617	-1.972	1.331	2.384	-2.114	-0.201	-0.531	-1.624	1.01	-0.516
232	2.08	-0.598	-1.541	0.862	-2.94	0.028	-2.71	-0.573	0.493	0.994	1.985	-1.064	6.545	2.281	-2.926	-0.886	-0.96	-2.633	-0.359	-1.719	0.904	0.037	0.815	-0.636	-0.208	-0.752	-2.739	-1.53	-0.114	-2.939	0.879	-1.271	-3.391	2.976	-0.029	0.69	-0.221	-1.982	0.098	3.926	1.581	-0.651	1.924	-2.193	-2.184	-3.571	-2.577	-3.339	-4.322
233	-2.806	0.641	2.035	-1.815	0.848	3.116	0.82	3.363	-0.822	-1.869	-5.19	7.14	0.215	2.255	3.855	-2.604	-0.8	-0.254	-0.882	-0.272	1.272	-0.189	-1.765	-1.805	0.375	0.943	1.973	2.096	-2.889	-1.087	-1.338	-3.049	3.452	-2.202	0.06	1.546	0.448	0.334	-1.861	-1.796	-0.351	2.17	-0.889	-3.569	2.321	-0.611	0.332	2.287	0.637
234	2.103	-3.317	-2.947	0.619	-2.153	3.917	0.981	0.18	2.323	-0.738	-2.777	2.514	-1.072	-0.062	1.118	0.136	-0.46	1.146	-4.572	-1.466	0.527	3.426	-0.214	-2.593	0.559	1.137	-0.103	1.736	0.533	1.748	0.558	-3.709	-0.623	-2.456	-2.995	-2.499	-3.545	-0.504	3.666	2.386	0.257	-0.232	-5.525	-1.277	8.208	1.289	-1.388	3.136	-2.282
235	-0.494	3.193	-0.041	1.751	1.891	1.859	-3.406	-1.822	0.235	0.131	0.968	0.333	1.179	0.882	1.832	0.092	1.518	2.489	3.106	-0.851	-2.626	-1.099	1.003	2.583	0.111	2.19	0.877	0.02	1.845	2.687	0.975	0.639	2.235	4.457	1.722	3.058	5.453	-1.883	-3.341	0.208	-0.722	-2.557	4.482	0.657	-1.855	1.629	2.563	-2.261	-0.202
236	0.847	1.331	-0.706	1.531	1.151	2.537	-1.451	0.254	1.028	1.058	0.115	2.762	2.12	-0.718	2.841	0.811	3.491	1.834	4.697	-2.963	-0.367	-0.983	3.166	2.416	-0.316	1.518	-0.021	1.276	1.298	1.771	1.205	0.324	1.616	2.386	1.073	0.015	5.074	-0.67	-1.587	0.166	1.92	-2.241	4.592	2.984	-1.626	3.134	0.193	-0.09	0.491
237	-1.826	-0.689	0.225	0.904	1.91	-0.84	-0.919	0.415	0.522	1.176	-0.609	0.193	-0.644	-0.928	0.258	1.645	3.637	1.084	0.025	0.859	-2.66	-0.969	-0.913	-1.545	1.836	3.032	4.064	2.704	-1.433	0.927	-3.426	-2.12	-0.372	-0.514	2.666	1.461	1.056	-1.783	-0.659	-1.173	-0.023	2.694	-0.238	2.236	3.046	-1.71	1.347	-1.67	3.297
238	-1.025	0.213	-0.697	-1.534	-0.479	8.907	-0.757	-1.207	-1.423	-1.243	-1.4	-3.95	9.497	-0.088	-0.682	-1.311	0.033	-1.051	-1.005	-0.817	-1.054	-0.86	13.675	-0.642	-1.028	0.268	0.554	-1.538	-1.045	-0.447	-0.71	-0.383	-0.794	-0.503	0.598	0.495	-0.315	-0.908	-0.975	-0.872	-0.39	-0.557	0.392	-0.993	-0.096	-0.727	-0.249	-1.129	-0.719
239	0.28	-0.745	-2.036	1.879	1.399	-1.468	3.081	-1.26	1.145	2.979	-1.238	0.961	-1.207	-0.901	-3.416	-0.786	-1.591	-3.013	-0.984	-0.422	-1.173	-1.471	2.091	1.465	-0.034	-1.984	-1.743	1.023	1.465	-2.517	-0.729	-0.501	-3.343	-0.957	-1.447	-0.918	-1.362	4.91	-2.424	-3.986	7.156	2.663	-0.876	-1.644	-2.922	-2.6	-2.504	-1.275	-0.184
240	0.514	5.114	-1.64	3.178	-0.441	-0.81	0.053	4.148	-0.869	-1.456	-3.222	-0.541	0.175	-0.674	5.599	5.42	5.572	1.329	1.344	12.501	-2.387	-0.565	-0.14	-1.44	-0.974	-2.952	0.765	2.457	-0.932	-1.034	0.107	-1.999	-0.692	0.73	13.837	5.777	1.829	0.034	0.208	-0.649	-2.225	5.119	-0.141	0.752	5.334	-2.473	3.612	-2.294	6.971
241	3.031	4.812	2.495	3.031	0.179	-1.267	0.848	4.818	3.917	3.745	0.744	1.495	2.786	-0.248	2.772	1.813	2.798	2.194	-3.385	-0.543	-2.338	-1.857	-0.031	3.485	2.103	4.86	-0.069	5.271	-0.464	0.513	-0.153	4.612	1.602	1.7	2.732	3.179	2.815	1.48	1.142	1.521	3.542	-1.519	3.59	-0.176	-2.213	-0.975	5.388	0.97	1.125
242	0.316	1.493	-1.499	-0.793	-0.141	0.481	-1.348	-1.295	-0.552	2.273	-0.059	-1.219	-0.564	0.644	-1.18	-1.027	2.037	2.641	1.726	-0.545	-0.577	-1.069	0.246	2.118	-0.289	6.049	8.52	-0.809	3.05	2.993	-0.402	0.643	-0.124	0.615	0.309	6.268	0.802	-1.388	-1.373	4.93	-0.879	-0.652	0.017	-0.346	0.964	-0.776	4.093	-3.792	-0.04
243	-0.172	0.255	0.48	-0.816	-0.602	-1.11	0.832	0.591	-1.049	0.228	0.513	-1.634	-0.051	0.003	-0.93	6.76	0.845	7.036	5.045	-0.035	-1.255	-0.832	-0.213	-0.674	-0.114	1.034	8.994	-0.037	-0.391	1.092	-0.396	-0.852	-0.63	-0.865	0.339	1.183	-1.137	-0.097	4.867	-0.522	-1.012	1.788	-0.659	11.122	2.071	-1.106	1.115	-0.778	0.509
244	0.989	2.964	0.367	1.879	-0.023	0.767	-2.013	0.153	-0.205	0.759	1.176	0.422	3.031	-1.042	1.502	1.778	1.605	3.986	1.456	-2.616	-1.871	-0.993	-0.512	2.369	-1.02	1.908	3.622	-0.9	1.359	2.98	1.202	0.025	1.501	4.616	1.15	2.053	4.552	-0.606	-1.397	1.384	-0.595	-1.69	3.653	3.109	-1.889	1.572	1.401	-1.866	-0.783
245	0.049	5.369	2.539	-0.427	-0.958	2.242	-0.199	4.519	0.43	-0.172	1.847	4.817	2.967	-0.687	-0.053	-0.444	-1.077	0.676	-5.237	-4.354	-0.673	-1.24	0.071	3.453	-1.014	5.833	-1.722	-0.508	-1.116	1.517	-0.769	6.704	-0.695	0.533	-2.623	3.52	15.431	-0.397	-3.445	-3.01	3.207	-0.607	28.151	1.516	-3.422	-0.742	2.114	2.557	-2.087
246	-1.2	0.012	2.467	-1.02	-0.617	-1.146	1.017	4.148	-3.396	-1.193	-0.024	-0.793	1.12	-0.196	0.106	4.398	0.439	3.687	0.458	1.188	-2.245	0.763	-1.832	-1.445	1.016	-0.42	3.187	2.787	-1.702	1.761	-0.323	-0.993	-0.5	-1.934	0.585	1.129	-3.875	-0.778	3.214	-1.998	-0.364	4.232	-3.159	7.166	6.041	-1.556	0.501	0.339	0.281
247	-0.707	-0.265	3.606	1.641	-2.747	-1.948	-2.071	1.033	-2.974	-2.527	-4.06	3.391	2.96	1.938	3.004	1.848	-1.468	-1.142	-3.43	0.101	-2.12	-0.995	-2.429	-3.901	1.304	0.399	-1.666	4.344	-2.42	-1.429	0.164	-0.954	2.582	-2.619	1.822	0.963	-2.689	-0.349	2.088	-2.793	2.772	3.535	-0.178	-1.524	-1.073	-3.553	2.446	-0.746	-0.27
248	2.257	-0.52	1.506	2.785	-1.279	-2.603	-0.639	0.193	2.505	-0.213	2.042	3.542	0.783	-0.506	-0.369	-3.488	-1.079	-1.62	-1.821	-0.769	-1.977	-2.35	1.284	1.013	1.109	2.857	-2.096	0.623	-0.083	0.7	1.581	1.019	-3.242	1.827	-0.108	0.433	1.387	-1.869	-3.859	1.605	-0.022	-1.743	4.505	-4.822	-2.795	-4.118	-0.357	-2.699	-2.438
249	1.31	0.491	1.923	0.25	-0.608	-2.236	0.016	1.273	0.125	0.555	0.954	1.92	1.677	-0.361	-1.297	2.89	-0.492	4.903	1.181	-0.405	-2.85	-1.695	0.132	-0.197	0.716	1.983	5.537	0.698	-0.968	1.386	0.646	-0.105	-2.016	0.542	0.71	1.171	-0.256	-0.85	2.103	0.688	-0.467	0.814	0.944	5.835	-0.693	-3.479	1.393	-1.443	-1.352
250	0.385	1.937	0.401	0.967	-0.282	-1.899	-1.617	-0.329	-0.558	0.308	-0.564	1.509	1.69	-1.227	-0.803	0.323	-0.193	2.175	-0.479	-0.015	-2.086	-1.279	0.186	1.026	0.746	2.319	2.794	-0.858	0.161	2.695	1.041	0.654	-0.195	1.652	0.017	2.371	0.02	-1.302	0.955	1.083	-1.283	-0.314	-0.064	-0.242	0.273	-2.227	3.303	-0.925	-1.695
251	7.159	4.702	5.588	5.03	-2.004	0.664	4.082	10.143	3.735	2.611	4.409	2.762	3.356	-3.343	0.787	2.091	4.334	1.926	-0.892	-1.243	1.464	-3.032	2.965	4.581	5.684	11.22	6.573	6.577	2.085	0.925	0.649	6.654	1.738	-2.443	-0.254	4.942	2.496	3.239	0.813	-0.048	5.005	7.576	0.69	1.309	2.083	1.758	7.114	4.551	5.994
252	-4.487	-1.451	-0.524	-0.318	-2.089	-0.642	0.729	1.781	-3.841	-0.214	-2.531	0.965	-2.004	5.044	0.194	-1.005	-1.375	-2.933	-3.629	2.887	-2.038	1.776	-1.358	-3.393	-0.232	-2.773	-2.04	0.4	-4.072	-2.843	-2.761	-1.807	-1.915	-3.488	1.042	-0.528	-5.164	2.701	0.377	0.9	-4.298	1.986	-4.508	-2.853	2.425	-1.395	-1.037	-1.037	-0.829
253	-0.987	-0.703	4.16	0.936	-0.517	-2.274	-3.005	-0.135	-2.194	2.781	-1.612	1.561	-0.825	0.165	-0.694	-0.934	0.552	-1.472	0.276	-0.859	-2.971	-2.281	-1.013	-2.429	3.045	3.625	0.847	2.081	-0.035	0.584	-0.982	1.369	0.457	-2.3	1.448	3.289	-5.476	-0.25	1.661	-0.033	1.083	0.615	-4.883	-2.078	-0.787	-2.35	4.623	-0.326	1.006
254	2.797	1.463	0.655	0.66	0.309	2.044	-3.007	-1.701	-0.963	0.013	0.159	2.4	0.777	0.032	1.117	0.058	-0.459	2.849	1.028	-1.999	-0.364	0.584	0.171	1.942	1.285	2.775	-0.11	-1.464	3.388	2.56	1.53	-0.248	2.522	3.968	0.039	1.409	1.466	0.011	-1.7	0.126	0.314	-1.042	-0.313	-0.837	-0.634	0.999	2.948	1.168	0.951
255	2.144	-1.732	-1.848	-0.299	-1.223	-2.529	-1.021	-0.956	-0.916	-1.439	-2.775	-1.138	-2.073	3.061	-1.915	-1.971	-1.371	0.653	-5.073	-0.724	-3.45	0.649	-3.296	-4.748	0.695	-2.027	-2.339	-1.395	-3.833	-3.211	-1.422	-3.562	-3.576	-1.761	0.812	-1.203	-8.961	-0.288	9.204	-2.865	-5.065	-1.084	-7.796	-2.924	0.341	-2.74	-0.17	-0.436	-2.226
256	2.601	-0.948	-0.873	3.699	-1.06	-1.087	-1.052	-1.621	0.455	-0.372	1.598	1.907	-0.637	-0.132	2.235	-1.184	-0.25	-2.248	0.769	-1.132	0.088	-1.117	-1.414	2.675	3.17	1.635	2.865	1.05	-1.99	1.934	-0.116	-0.924	0.141	-0.716	1.945	1.007	0.594	-1.259	2.835	0.108	1.71	0.789	-2.45	-0.824	4.087	0.195	-0.114	-2.965	1.163
257	0.448	1.085	-0.766	3.838	-2.04	-1.656	0.159	-0.146	0.232	-0.68	2.702	2.18	-1.383	-0.185	-0.424	0.07	0.632	-1.936	-0.289	1.419	-3.953	-1.722	0.724	-1.866	2.988	0.906	0.661	1.43	-3.297	-1.509	0.359	1.778	-2.254	-2.883	2.822	1.731	-3.193	-1.749	1.22	1.673	-0.643	0.415	-3.061	-1.77	1.818	-3.423	0.456	-4.256	1.933
258	0.223	0.602	-0.104	2.606	-1.733	-1.658	1.257	0.423	-4.056	0.657	0.307	0.905	2.201	-2.697	-0.094	1.335	1.326	2.337	-2.1	-1.305	-3.134	-1.42	-0.575	-2.654	1.109	-0.682	0.993	0.578	-1.819	-0.083	-2.481	-3.087	0.571	-1.475	2.402	-0.473	-2.204	0.536	2.298	-3.433	-0.016	1.643	-0.884	1.654	0.316	-2.212	0.331	0.464	2.59
259	-1.758	1.348	-1.741	2.89	-4.626	0.245	-0.919	-0.535	-3.382	-2.097	-3.033	-0.469	2.267	-0.313	2.183	-4.633	-0.177	0.292	-3.053	-1.055	-0.099	0.042	-1.151	-0.875	-0.614	-0.802	0.817	0.468	-2.493	-2.309	-1.999	-0.045	1.787	1.746	2.05	1.073	0.188	1.804	2.848	0.293	-0.079	0.213	1.219	-2.06	0.324	-0.332	-1.29	0.28	-0.806
260	1.325	3.899	3.168	1.575	2.573	2.173	-2.754	-0.781	-1.447	-0.183	2.122	-0.027	2.676	3.889	1.098	-1.337	1.218	1.23	2.515	-2.533	-1.129	-1.995	0.891	4.735	1.081	1.033	0.5	-0.213	2.399	3.246	-0.75	-0.131	1.476	4.344	-0.082	3.89	4.726	0.777	-0.316	-1.621	0.353	-1.094	2.415	0.654	-1.808	0.225	2.903	-0.912	0.451
261	-0.231	1.282	2.149	0.717	-1.25	-0.991	-0.809	0.649	-1.114	-0.281	-0.048	1.772	-0.73	-1.848	-0.466	1.715	0.919	3.441	-0.92	2.236	-0.39	-0.812	-1.062	-0.244	-0.077	-0.727	-0.226	0.091	-1.211	0.488	-0.855	1.358	-1.066	-0.051	1.739	0.183	-1.962	-1.241	-1.156	4.3	1.249	1.686	2.944	-0.751	1.873	3.508	1.23	-0.698	2.389
262	-0.283	0.048	10.34	-0.926	-0.479	-0.158	-0.709	-0.66	-0.1	0.46	-0.821	1.913	-0.548	1	-1.716	-1.37	-0.657	1.138	-2.044	0.471	-0.625	-0.405	2.04	0.016	-0.131	-0.419	-3.349	-1.894	-0.981	0.363	-0.473	0.159	-1.064	0.047	-0.274	-0.593	0.092	-2.761	-1.131	-2.239	-1.039	-0.568	-0.301	-0.863	0.493	15.57	-0.275	-6.673	-0.346
263	-1.067	1.447	-0.633	-2.134	0.292	-1.091	-0.531	1.823	-2.132	-2.867	-1.87	-1.908	-0.678	-0.041	2.559	3.659	2.476	0.157	0.676	3.428	-1.819	0.06	-1.038	-0.629	-1.287	-2.059	0.02	-0.917	-1.715	-2.041	-0.471	-1.483	7.581	-1.068	5.712	2.302	2.028	-0.04	0.763	-1.675	-2.801	2.054	-3.002	2.3	9.8	-0.368	1.039	-0.816	3.112
264	0.068	0.175	1.652	-2.848	-0.54	0.11	-0.028	0.094	-0.828	0.535	0.928	3.907	-0.228	0.989	-3.943	0.722	-0.233	0.754	5.592	0.371	-0.359	-0.512	0.687	0.512	0.052	-0.498	-4.552	2.711	-0.851	-2.554	-0.624	-0.252	-0.72	-0.386	0.102	-0.097	-0.268	0.394	-1.977	-4.406	0.161	0.413	-0.69	0.427	0.495	1.44	-0.103	-6.878	-0.001
265	-0.026	0.705	1.246	-0.746	0.23	1.346	-2.562	-2.453	-0.538	0.017	2.978	-0.092	-0.589	3.02	-1.548	-1.177	0.716	0.62	2.029	-1.324	0.303	-1.467	2.188	5.486	1.104	2.438	-1.395	-1.464	2.536	0.633	-0.472	0.358	0.477	0.695	0.066	2.478	0.408	-1.049	-3.855	-1.897	0.836	-2.836	0.041	-0.563	-0.795	3.063	0.841	-4.838	-1.728
266	2.462	1.399	0.457	0.794	1.268	0.906	-3.874	-1.803	-1.306	-1.713	1.884	-0.352	1.2	1.229	2.245	-1.591	-0.143	-0.782	3.448	-1.363	2.722	-2.298	0.143	4.085	0.594	0.712	0.546	-1.659	1.44	1.785	-0.464	0.975	0.777	0.979	2.557	2.083	2.039	-1.225	0.911	-1.683	2.102	-0.389	-1.095	-1.368	0.14	2.436	-0.137	-2.73	-0.245
267	-2.152	0.548	5.03	-0.54	0.962	-0.923	0.256	0.689	-0.456	-0.378	-1.263	4.335	-1.419	-0.815	-0.029	0.733	0.824	1.818	4.044	-0.86	-0.246	-0.365	-0.631	-1.979	-1.21	-0.348	1.147	-1.386	3.209	-1.129	-0.356	0.029	0.509	4.711	0.791	-0.624	-1.505	-0.532	-1.347	2.223	-0.149	-0.257	-1.547	1.718	-0.564	-0.607	-0.816	0.03	-0.749
268	-0.723	-0.364	2.271	-1.737	0.531	0.654	1.174	0.779	-1.682	-0.748	0.458	-0.944	-0.323	-0.586	-0.815	6.783	0.201	4.671	4.42	-0.804	-1.151	-0.711	1.425	0.954	0.592	0.06	4.784	0.57	-1.482	0.901	-1.006	-1.19	0.486	-2.082	0.521	0.659	-1.164	-0.38	3.745	-2.182	-0.202	1.164	-1.786	9.376	1.362	0.193	0.964	-0.947	1.272
269	-0.431	-0.554	1.736	-2.039	1.084	-1.567	0.031	1.869	-3.073	-0.067	1.239	0.356	-1.592	-0.409	-1.752	5.434	0.18	2.082	3.149	-0.198	-0.777	-1.289	-1.172	-2.312	-1.075	0.048	4.508	2.489	-2.567	0.765	0.563	0.714	-0.241	-4.559	0.938	1.246	-1.717	0.058	1.222	-1.769	-0.645	0.848	-0.646	4.144	1.554	-1.35	2.202	-0.327	1.293
270	1.074	4.055	-0.33	2.467	-1.844	-2.985	0.808	1.965	0.378	0.363	-0.436	0.826	1.645	-1.884	2.423	1.047	2.88	1.209	1.291	3.778	-3.286	-1.778	0.633	1.194	0.006	-0.241	-1.759	0.595	1.779	0.364	-0.675	0.417	0.558	4.307	4.038	3.828	0.721	3.509	-0.799	-0.264	0.054	0.268	1.307	-0.357	-0.223	-2.266	3.349	-0.843	2.335
271	-0.111	5.475	-1.246	3.4	-0.701	-0.052	0.079	3.413	-1.188	-1.925	-3.894	-2.544	0.275	-0.497	4.073	3.688	4.952	-0.739	0.491	11.429	-1.765	0.209	0.068	2.317	-1.421	-3.229	-0.779	2.255	-0.936	-1.27	-0.475	-1.959	0.081	1.164	11.821	6.278	1.114	1.173	-0.337	-0.332	-1.099	5.112	-1.653	-1.661	4.006	-1.945	3.433	-1.021	5.839
272	0.584	3.036	-1.382	0.021	0.659	1.379	-3.183	-2.49	0.148	0.886	1.999	0.222	1.285	2.048	0.761	-0.968	1.828	2.995	2.214	-1.032	-0.866	-1.392	2.413	2.339	0.634	3.156	0.509	-1.586	3.788	2.014	-0.149	1.144	2.121	4.643	0.61	3.274	3.18	1.045	-2.679	0.504	-0.052	-3.725	2.337	-0.027	-1.978	0.207	3.186	-1.121	-0.829
273	1.139	3.411	1.868	0.706	0.982	2.001	-1.096	0.682	-0.173	0.332	0.672	0.699	1.978	0.181	1.233	-0.485	1.597	2.371	2.632	-2.526	-0.209	-1.445	0.153	2.112	-1.009	1.108	0.008	0.421	1.225	4.5	0.852	0.688	2.106	2.947	0.536	2.117	4.448	-0.684	-1.12	-1.174	1.081	-1.503	2.482	0.689	-2.387	4.873	0.961	-1.044	-0.621
274	-1.094	0.164	-4.394	-0.079	-0.941	1.089	-1.609	-1.13	2.734	0.832	-2.253	-0.227	-1.61	-0.987	-0.471	3.813	0.776	5.57	2.791	-1.226	-0.41	4.616	-1.142	1.505	-0.108	0.987	3.822	-0.877	-0.604	2.237	-1.563	-0.133	2.319	3.264	-2.845	-2.277	-0.849	-0.092	6.481	-0.289	-1.037	-1.062	-2.078	8	1.952	2.603	1.735	1.97	0.031
275	0.832	0.432	-0.597	0.222	0.097	-0.499	-1.785	-0.207	-0.979	-1.349	0.163	-2.861	0.434	0.249	0.606	0.677	0.966	1.623	0.736	0.359	-2.016	-1.515	-1.869	-0.615	0.426	0.34	3.541	1.506	-1.181	0.096	-0.522	-0.513	-0.408	-0.175	1.229	0.699	-1.447	-0.98	0.641	0.021	-0.219	-0.115	-2.042	2.882	2.369	-2.293	0.951	-2.22	0.919
276	2.192	2.6	-2.498	-1.65	1.437	0.139	-1.237	-1.814	-0.785	2.223	-0.915	-1.408	-0.415	-0.523	-0.127	0.016	1.556	1.291	-0.162	3.04	-1.199	-1.265	-0.154	0.403	4.111	2.262	4.303	0.161	1.05	2.027	-0.505	0.324	0.916	1.338	0.282	4.885	1.938	-1.469	-1.21	7.514	-0.213	-1.128	-0.755	-1.058	-0.934	-1.113	4.791	-2.964	-0.751
277	-0.497	2.046	-1.169	-1.532	-0.047	0.036	-0.637	-1.917	-0.836	3.043	-0.381	-0.106	-0.028	-0.1	-0.276	-0.938	5.768	3.489	2.895	-1.106	-1.096	-1.167	-0.035	-0.085	-0.491	7.783	4.186	1.925	5.525	4.648	-0.208	-0.28	0.072	1.855	0.814	7.468	1.613	-1.281	-2.443	3.346	-1.205	-1.823	1.767	-0.568	-1.133	-0.333	5.245	-1.725	0.218
278	0.366	-1.853	-1.517	0.217	-0.484	-2.462	0.946	-0.809	1.682	0.332	1.486	1.205	-1.799	-3.808	0.061	1.392	-3.096	1.263	-1.531	-1.654	0.405	-0.64	3.201	-0.069	-0.43	0.408	0.419	-2.795	-0.154	2.744	0.201	-1.091	-2.517	-1.074	1.733	-1.341	0.646	-0.954	-0.058	1.843	-1.492	-1.163	1.608	-1.171	-1.596	-1.005	-3.279	-0.545	-0.278
279	0.542	-2.496	-1.346	-1.089	1.376	-2.306	0.875	-1.138	1.762	-0.584	1.794	0.898	-1.734	-2.108	-1.572	0.742	-1.376	2.464	-1.579	-0.757	-1.247	-1.773	0.23	-1.614	0.55	1.177	0.732	-0.027	-1.549	-0.105	-0.154	-2.144	-1.915	-2.476	0.155	-1.565	-3.142	-0.231	0.107	0.027	-1.542	-0.561	-1.15	-0.286	-1.24	-2.683	-1.655	-1.157	-1.526
280	-1.448	-1.277	3.869	0.854	-1.386	-3.54	0.625	1.272	-1.666	4.872	-1.756	1.651	-1.089	-0.743	-1.112	-0.631	0.671	1.24	-2.62	0.017	-1.012	-1.851	-1.598	-3.245	2.49	1.437	-0.08	0.83	-1.836	0.365	-1.37	-1.875	1.496	-3.755	0.523	0.047	-2.854	-0.478	2.17	-4.442	1.287	3.966	-4.265	-1.867	-1.898	-1.065	2.92	1.884	-0.005
281	-0.574	0.665	5.154	1.042	-1.279	-2.456	0.295	2.323	-2.064	-0.037	-2.302	3.487	3.554	0.969	-0.519	1.606	0.467	2.251	-3.713	2.514	-1.315	-0.391	-0.409	-3.605	3.952	0.006	-1.95	3.47	-2.027	-0.886	-0.938	-1.487	-0.33	-3.383	3.011	1.468	-2.94	0.161	-0.408	-3.038	2.586	5.785	-3.844	-1.473	-0.864	-3.031	2.011	-0.057	2.229
282	-2.482	-3.701	3.774	-2.82	-0.708	-3.528	-1.813	0.327	-4.712	1.655	-2.646	-0.452	-1.82	-0.055	-1.618	0.236	-0.978	-0.563	-2.84	-0.691	-2.306	-1.699	-1.685	-3.863	-0.676	0.057	-0.337	3.609	-2.875	0.648	-1.631	-1.057	0.247	-6.011	0.926	-1.745	-4.202	-0.922	2.624	-4.642	0.106	1.858	-4.101	-0.844	-1.452	-1.907	1.737	0.954	-0.649
283	-0.13	1.794	0.37	-0.88	-1.404	-2.253	1.769	0.591	0.368	3.439	-0.823	1.16	-1.308	1.019	-1.894	1.79	-0.747	3.146	-0.734	0.273	-0.71	-0.027	-1.96	-1.11	-1.022	-0.569	3.624	-1.457	-2.017	-1.784	-1.643	-0.007	-1.394	1.315	-0.461	-0.448	-2.674	-0.592	3.63	-1.508	-3.059	0.38	-2.288	2.203	0.943	-2.933	-1.328	-0.394	0.306
284	1.133	0.322	2.307	2.039	-1.814	-3.34	1.259	2.205	-0.192	1.807	-0.25	1.077	1.819	-0.461	0.361	4.737	1.231	5.835	-0.675	0.104	-1.783	-1.725	-0.37	-3.278	1.04	1.195	1.738	1.623	0.361	1.515	-0.834	-1.835	0.459	0.082	2.717	0.517	-2.832	0.581	2.812	-1.887	1.512	2.891	-2.36	4.09	-1.295	-2.576	1.749	1.846	1.491
285	-0.36	-0.455	4.17	0.794	0.855	-1.841	-3.186	3.132	-3.621	1.576	-2.424	1.508	0.437	2.925	0.281	1.132	4.102	1.13	1.684	-1.241	-2.089	-0.336	-1.963	-2.604	0.398	0.905	-0.854	2.398	2.184	2.78	-0.038	-1.346	0.863	-1.468	1.57	0.063	-0.054	3.998	0.288	-0.842	-0.842	0.332	-1.68	0.308	1.021	3.214	4.613	2.637	-0.634
286	0.277	1.42	-0.591	-0.35	-0.279	-0.223	-0.466	-1.522	-1.372	0.153	0.353	-1.066	-0.156	-0.037	-2.191	-2.081	1.638	-0.216	0.554	-0.763	-0.163	-0.913	-1.683	0.249	-1.547	-1.003	3.337	-0.611	0.298	-0.49	-1.028	0.023	-0.302	1.127	-1.055	1.141	1.864	-0.543	-1.965	1.141	-1.431	-1.091	-0.731	-1.78	-1.305	-0.715	-0.637	-2.781	-0.29
287	1.36	-1.097	-1.355	0.508	-1.583	2.407	-0.949	0.439	-0.267	-1.479	-2.224	2.228	0.359	0.069	-0.215	0.617	-0.668	-0.35	-2.461	3.662	-1.399	-0.84	-1.75	-1.406	-2.334	-0.507	2.436	3.181	-1.331	-2.197	1.61	-0.326	-1.666	-0.89	-0.546	0.135	-5.748	-0.251	0.514	4.978	0.054	-1.828	-6.317	0.07	14.232	-2.53	1.687	-0.658	-1.266
288	-0.099	1.831	1.31	-0.063	1.015	2.665	-4.367	-2.611	-0.731	-0.959	0.217	-1.996	2.432	2.726	1.796	-2.027	-1.048	0.782	2.466	-3.313	3.309	0.351	1.351	2.747	0.307	0.592	-0.769	-3.143	1.916	1.717	0.836	1.777	1.338	2.943	-0.362	2.539	2.997	-2.204	0.09	-0.461	0.153	-2.465	-0.52	-1.809	-0.17	2.061	0.685	-0.323	-2.192
289	-0.296	1.603	-1.034	0.679	8.68	-1.07	-2.056	-0.503	2.889	0.846	1.593	-2.129	3.917	-1.081	0.254	1.379	1.086	0.412	1.296	-0.878	-2.646	-0.783	-2.237	2.443	-0.814	-0.291	-0.086	0.8	-1.212	1.033	0.274	-1.3	0.876	2.476	1.784	-0.772	2.464	-0.159	2.897	-0.365	-2.021	-1.198	-1.196	1.044	-1.496	-1.528	1.332	-0.057	4.886
290	2.217	1.419	-1.009	2.059	2.672	-0.867	0.094	1.389	3.37	2.642	0.379	0.75	2.007	-0.83	2.781	3.681	1.997	1.696	-0.092	-0.804	-1.41	-0.934	-2.289	3.246	-0.133	1.074	1.161	3.085	1.376	1.81	0.319	0.125	2.52	1.511	1.856	-0.408	2.586	1.948	0.388	1.125	1.427	-1.362	1.737	1.492	-0.659	-0.145	3.134	1.866	2.123
291	1.062	0.729	5.251	1.385	2.54	-0.967	1.762	-1.067	1.533	1.15	0.793	2.252	-1.794	-1.585	1.284	1.035	1.018	1	1.691	-2.26	-0.946	-1.774	0.086	-1.762	-0.704	1.511	0.778	0.651	4.231	2.372	-1.852	-0.287	-1.105	4.08	3.497	0.953	-0.415	0.072	-0.694	1.268	0.78	-0.926	-0.788	0.246	-2.044	-0.951	-0.369	-0.232	-0.161
292	2.275	2.369	0.182	1.009	1.255	-1.317	-1.033	-0.372	1.121	2.209	1.297	2.193	1.246	-1.564	1.505	1.68	1.638	2.717	2.234	-2.242	-2.954	-0.896	0.204	3.722	1.736	3.356	2.694	0.751	0.877	2	0.905	1.07	-0.076	3.127	2.741	3.429	4.983	-0.558	-2.111	1.132	0.675	-2.25	4.273	2.014	-1.526	-1.164	3.73	-0.636	2.549
293	-0.417	2.793	1.173	1.235	1.46	0	-2.982	-2.398	0.643	0.429	0.209	0.065	2.851	-0.337	1.996	-1.054	-0.346	-1.649	3.182	-1.969	-2.922	-0.776	-0.746	5.949	1.243	2.195	2.666	-0.363	-3.11	0.746	-0.923	2.567	1.223	2.653	2.735	1.867	6.09	-2.87	0.212	-0.691	-1.477	-1.041	2.195	1.38	-1.319	2.247	2.425	-1.02	3.4
294	-2.222	0.129	0.807	-0.871	-2.065	-2.352	1.972	2.345	-3.251	1.681	-1.619	-0.133	1.643	-2.418	-0.703	-0.301	2.012	0.48	-3.111	-0.185	-0.599	1.025	-0.743	-1.534	0.062	-1.461	-0.338	-0.36	-1.246	-0.11	-0.774	-2.3	-2.083	-0.906	1.38	0.226	-1.758	0.128	0.033	-0.695	-1.982	3.614	-1.788	0.691	1.355	-2.664	-1.232	-0.352	0.975
295	-1.495	0.157	0.432	-1.699	1.625	-1.212	-0.763	0.338	-1.402	0.179	-0.977	-1.816	-0.966	0.572	-0.702	5.59	0.406	3.823	3.12	-0.85	-1.2	-0.331	-0.829	-1.167	0.374	-0.215	6.266	0.007	-1.626	-1.125	-0.709	-0.626	0.164	-1.132	-0.092	-0.046	-2.68	-0.994	5.464	-1.291	-0.281	-0.424	-2.586	9.662	3.643	-1.482	0.887	-0.851	0.335
296	-0.969	0.92	1.542	0.249	3.213	1.427	-2.437	-0.096	-0.905	0.637	2.141	1.07	-0.904	-0.573	-0.096	2.996	-0.148	4.671	0.227	-1.717	-0.612	2.4	0.205	1.526	1.142	1.959	1.083	-0.806	1.582	2.448	1.514	-0.13	2.093	2.228	-0.615	0.17	1.197	-0.506	1.42	0.143	-0.097	-1.025	-1.566	3.443	-0.425	1.865	1.934	0.155	1.337
297	0.218	0.745	-0.806	-0.7	0.142	0.339	0.604	0.29	0.223	0.223	0.166	-1.632	-0.379	0.255	-1.559	0.969	1.856	0.254	0.356	-0.094	-0.506	-0.244	0.472	-0.027	-0.776	0.205	5.46	0.352	-0.479	-0.312	-0.356	0.675	-0.211	-0.144	-0.039	-0.123	0.028	-1.095	-0.891	3.973	-1.317	-0.135	-0.131	0.849	-0.306	-1.126	0.292	-4.029	3.036
298	1.822	0.033	-1.653	1.003	1.355	-0.105	-2.651	-3.78	-0.227	-0.057	2.698	0.428	-0.851	-1.437	1.818	1.034	0.223	0.891	2.318	-2.224	0.177	-1.269	0.124	3.868	2.098	1.637	2.863	-1.114	1.019	1.593	-0.07	-0.106	1.608	1.411	1.456	1.536	3.759	-0.859	-0.581	1.673	1.348	-2.885	1.431	1.152	0.074	1.311	-0.251	-3.975	0.469
299	-3.94	-0.294	5.263	-2.833	1.25	-1.034	-3.274	-1.771	-5.772	1.246	0.071	-4.287	-0.951	-0.076	-5.758	-0.868	-4.342	-1.108	-5.981	-0.354	-2.997	-1.875	-3.005	0.862	-0.215	0.582	-4.008	-3.936	-4.023	-4.598	-2.21	1.619	-2.282	-2.427	-1.615	-0.146	-3.159	-1.53	2.192	-1.67	-0.002	-1.216	-4.262	-3.053	-1.836	-0.486	2.269	-2.78	-3.46
300	-3.802	1.322	5.98	-2.723	0.963	-0.697	-2.335	0.094	-5.669	2.101	0.818	-2.064	0.782	0.283	-5.329	0.221	-3.481	1.361	-6.221	-2.013	-4.395	-2.071	-2.337	1.822	-0.095	2.986	-2.915	-3.098	-4.166	-3.029	-3.183	2.295	-2.242	-1.911	-1.434	1.297	1.026	-1.646	1.093	-2.433	0.899	-1.195	2.845	0.683	-2.82	-0.806	3.43	-1.908	-3.214
301	-0.865	-1.025	0.551	1.616	-0.959	-1.597	0.061	-0.431	-3.155	0.598	-0.363	-0.026	-1.001	-0.146	-1.328	-0.739	-1.019	-1.251	-3.91	-2.029	-1.534	-0.709	-0.939	-2.19	1.64	-0.938	-0.747	-1.342	-1.829	-0.662	-1.541	-2.461	-0.732	-2.391	0.149	-1.013	-3.944	-0.233	3.056	-3.098	0.08	0.932	-2.93	-1.689	1.072	-2.141	-2.003	-0.09	-0.65
302	-1.432	3.424	0.868	3.125	0.609	0.596	-4.009	-1.073	0.996	1.461	-1.581	0.93	3.672	1.909	2.136	-0.784	2.576	-0.577	2.248	-0.289	-2.378	-1.599	0.697	4.028	0.175	2.169	2.417	0.542	-1.667	2.069	-0.625	3.278	2.614	3.838	1.133	2.509	5.534	0.517	0.393	0.528	0.655	-1.084	3.189	0.03	-2.066	1.765	4.075	0.369	1.895
303	0.451	0.086	-0.891	-1.91	-1.482	0.095	5.512	0.235	-0.629	-0.736	-2.398	-6.19	1.51	-1.232	1.056	-1.392	0.019	1.154	-2.387	-3.162	0.151	-1.371	-0.311	0.102	2.817	1.4	-0.95	1.956	5.435	-0.351	-0.627	-0.291	1.01	-1.127	-1.878	-1.046	-7.332	-0.077	9.917	0.644	1.115	1.543	-6.194	-0.249	-0.068	1.888	-0.224	4.748	0.482
304	0.663	2.937	1.035	-0.005	-0.582	-1.705	-1.832	0.008	-1.096	0.294	0.25	0.985	2.556	-0.763	0.475	4.219	0.56	3.938	3.086	-0.813	-2.554	-1.314	-0.148	1.041	2.483	0.571	3.468	-0.553	-1.343	1.552	1.509	0.786	1.708	1.732	1.635	2.673	2.188	-0.151	0.535	-1.77	-0.719	-0.486	1.95	6.218	-0.043	-1.242	3.223	0.685	0.648
305	-1.047	1.383	0.919	1.495	-2.309	-2.263	-2.074	0.947	-1.825	0.97	1.111	-0.95	1.519	-0.248	-0.302	2.023	1.307	3.243	2.51	-2.152	-2.882	-0.384	0.005	-0.589	2.12	0.818	3.035	-1.543	-0.167	1.36	0.757	0.434	1.021	1.427	0.441	1.278	-0.104	1.346	3.587	-2.722	0.711	0.8	-1.368	4.126	0.386	-1.375	2.77	0.666	0.596
306	1.519	2.588	-0.09	0.641	0.691	1.002	-2.55	-1.8	0.776	-0.212	2.087	1.107	1.32	1.113	3.006	0.27	-0.153	0.876	3.151	-2.139	-0.542	-1.565	0.267	3.794	0.918	1.786	0.102	0.363	2.081	1.171	0.712	0.73	2.008	3.416	1.756	1.995	3.88	-1.285	-2.309	-0.545	1.681	-2.148	2.731	0.057	-1.033	0.714	1.108	-1.819	-0.198
307	-0.33	2.031	0.529	-0.651	0.244	4.495	-1.209	-0.202	-0.907	-0.372	0.036	0.673	1.359	0.96	1.602	-1.492	1.845	2.907	3.066	-1.919	0.86	-0.885	0.586	0.907	-0.859	0.78	-0.46	-0.372	0.309	4.706	0.125	0.754	3.635	1.816	0.447	1.123	5.171	-0.048	-2.347	-0.829	-0.409	-1.232	2.429	0.892	-0.847	7.176	0.563	-1.083	-1.223
308	-1.731	-2.136	-2.283	-3.034	-2.048	-2.823	5.177	-1.189	-1.007	-2.913	-2.253	-3.656	-1.513	-0.019	-0.099	-2.596	-0.892	-0.927	-2.366	0.978	-1.96	-0.881	-0.785	-2.413	-1.847	-1.535	-2.026	0.564	-2.258	-2.277	-0.472	-2.13	-0.413	-1.471	1.082	-1.157	-6.598	5.989	5.691	1.303	-2.891	-0.506	-6.542	-2.693	1.417	-1.083	-2.119	1.639	-0.674
309	2.606	1.273	-2.154	0.084	0.585	-0.759	-0.67	1.919	-0.497	4.198	-1.628	-4.222	-0.546	-2.241	0.538	0.779	4.402	0.8	0.683	-2.357	-0.426	-0.874	-2.202	2.37	-1.165	0.303	3.331	2.49	3.387	-0.997	-0.35	-0.077	2.262	1.347	1.028	1.338	6.103	-0.015	-1.964	4.469	1.942	-0.513	5.543	3.093	-1.554	2.042	-0.574	-1.907	0.53
310	-0.121	4.247	-0.612	0.395	0.867	0.784	-2.609	-1.947	0.292	0.365	0.178	-0.636	1.254	-0.011	0.67	-0.488	2.323	2.494	1.956	-1.913	-1.976	-1.463	0.996	2.365	0.17	3.572	2.891	-0.638	2.73	1.701	-0.11	0.951	1.194	4.783	1.36	3.637	4.087	-0.967	-2.041	2.131	-0.529	-2.637	2.544	0.471	-2.031	0.581	3.146	-2.331	0.389
311	-0.538	3.032	0.38	1.651	1.05	2.861	-2.109	0.125	-0.843	-0.062	0.455	2.62	0.985	-1.034	0.757	0.939	0.945	2.421	-0.17	-1.676	-1.282	1.683	-0.166	0.638	-0.845	2.116	-1.436	0.067	2.739	3.908	0.91	0.281	3.503	4.825	-0.257	0.711	3.889	0.682	-0.562	0.057	0.375	-0.768	1.191	0.671	-2.134	3.368	2.501	1.095	2.401
312	-1.916	-0.107	-0.585	-0.011	-2.177	7.9	0.193	0.002	-1.352	-0.081	0.73	-1.75	5.102	1.335	-1.798	0.694	0.112	0.091	-0.04	1.225	-1.994	-1.152	14.373	-2.66	1.318	0.496	1.692	-0.734	-2.003	-1.599	-0.216	0.947	-2.29	-3.237	0.473	-0.243	-4.173	0.788	0.013	-0.207	-1.098	0.143	-2.377	0.927	0.772	-2.933	0.308	-0.115	1.375
313	0.631	1.804	-1.668	2.005	0.12	1.166	-1.768	-0.497	0.586	1.685	-0.704	0.342	1.679	0.351	0.33	-0.157	2.528	0.674	1.53	1.277	-1.189	-1.561	2.994	0.712	6.26	2.55	3.889	-0.835	1.222	1.971	0.554	0.81	-0.537	1.466	1.44	3.539	-0.958	-0.238	-2.555	7.805	-0.869	-0.091	-1.426	0.145	-1.61	-1.644	2.924	-1.535	1.391
314	-0.799	1.618	2.788	0.428	-1.183	0.329	2.731	3.601	-1.06	1.385	2.094	0.568	0.582	-0.162	-1.321	1.147	0.813	3.539	1.25	-1.405	1.278	-0.196	-0.4	-1.334	2.578	4.927	4.75	-0.292	2.585	4.595	-1.267	0.167	-0.503	0.748	0.532	5.131	-2.184	0.985	-0.475	1.458	1.04	4.151	1.364	2.074	0.42	-0.519	3.846	1.049	0.123
315	-0.166	0.823	2.593	-1.112	-0.036	-1.885	0.726	2.182	-2.142	7.809	-1.151	2.255	-0.085	0.51	-0.636	0.655	-0.097	0.441	-2.81	0.163	2.236	-1.112	-1.503	-1.041	1.311	1.325	0.446	0.787	-0.511	-1.017	-1.476	-0.838	1.479	-2.864	-0.184	0.772	-1.012	-0.352	1.191	-4.081	2.238	2.47	-1.472	0.257	-0.594	-0.997	1.362	1.18	0.22
316	-2.167	-0.219	-0.473	0.501	-2.134	-0.078	-0.612	1.122	-3.33	-0.84	-0.505	-3.596	-0.096	0.679	-0.903	-0.486	-0.815	-1.448	-3.075	5.38	-0.728	-2.082	-0.742	-3.463	3.384	-2.039	-2.303	0.588	-2.029	-1.171	-0.61	-2.744	0.816	-3.103	1.225	0.346	-0.933	0.093	-2.237	7.019	0.89	0.12	-1.754	-1.487	0.947	1.126	0.275	3.214	2.623
317	-1.681	3.223	0.668	2.377	9.19	-0.598	-1.753	-2.438	6.289	0.057	-1.333	1.455	1.592	0.551	1.069	0.437	0.872	0.246	1.368	-1.472	-3.311	-1.133	-1.151	2.147	2.138	0.932	1.699	-0.1	-4.01	0.936	0.805	0.504	3.021	5.753	1.58	2.399	4.479	-1.724	-1.029	1.664	-2.726	-1.356	2.798	3.478	-2.776	1.275	2.836	-0.218	1.974
318	5.274	1.925	4.67	-3.279	-1.121	1.61	3.204	4.843	-3.091	-0.611	4.541	-3.493	2.167	0.044	0.249	-3.831	-1.209	-2.842	-3.771	-1.615	6.354	0.98	1.266	-1.862	1.93	-1.282	-2.256	1.013	3.147	1.82	-0.972	-1.426	0.907	-0.736	-0.724	4.061	-7.723	-0.325	6.238	-1.062	3.28	7.753	-5.993	-2.746	2.053	-1.006	0.137	0.026	-0.473
319	3.734	2.467	1.614	-0.463	0.931	0.166	0.701	0.9	0.188	2.282	2.883	2.217	0.611	-1.547	0.502	-0.983	0.497	1.316	-1.425	-2.284	0.981	-0.107	0.416	0.662	0.337	4.751	2.576	0.04	4.02	5.189	0.013	-0.863	1.485	2.672	0.914	7.012	-0.164	0.325	0.521	2.176	-0.001	2.91	0.342	-0.884	0.475	0.272	3.625	-0.949	0.74
320	3.898	0.546	-1.03	-1.129	1.848	1.983	-4.233	-2.452	-1.472	-1.141	-0.152	0.056	0.216	-0.144	-0.191	-1.703	-0.598	0.268	3.048	-0.52	7.001	-1.155	-0.298	1.436	-2.201	1.866	0.583	-2.737	4.106	1.705	-0.641	0.865	0.275	0.663	1.302	2.703	0.976	-2.459	0.231	-1.421	2.895	-0.426	-0.242	0.065	-1.224	2.769	0.348	-1.852	-0.217
321	-0.18	1.641	-2.789	0.511	0.794	-0.914	0.36	-0.5	0.888	1.288	1.069	3.198	-0.312	-3.17	-0.251	5.555	1.991	2.972	1.045	-1.088	-3.019	-1.372	0.33	-0.625	1.556	3.019	1.962	2.751	1.206	0.589	-0.354	0.769	-0.029	0.692	0.791	1.576	1.046	-1.566	-2.421	1.14	0.611	-3.155	2.856	4.104	-0.749	0.58	0.772	-1.704	3.758
322	-0.956	-0.937	-0.9	-2.709	-0.079	-0.158	-0.819	-0.669	-2.162	2.48	-0.692	1.969	-0.362	2.283	-1.508	-0.791	-1.669	0.356	7.764	0.005	8.892	1.637	1.062	-1.421	-2.018	-1.184	-0.453	-2.589	-2.092	-1.429	-1.793	-0.681	-2.018	-2.536	0.133	-1.026	-4.692	2.923	-2.34	-1.758	-1.759	0.598	-4.219	0.518	2.174	-1.608	-1.265	-0.421	1.503
323	2.857	-0.42	-0.56	-1.733	-0.805	3.051	-1.742	-1.447	-2.138	-1.805	-0.361	-2.187	-0.889	0.074	-0.803	-2.123	-0.981	0.828	1.32	-0.848	4.93	-0.757	-0.205	-1.013	-1.633	-0.342	-1.12	-2.752	1.937	3.035	-0.232	-0.414	1.907	-1.243	-0.14	0.172	-1.208	-0.463	3.808	-2.488	0.939	-0.686	-3.182	-1.244	-1.368	4.093	-0.74	-0.644	-0.678
324	2.458	2.356	0.593	-0.435	-2.348	-0.011	3.228	1.249	-1.156	-0.958	0.722	0.402	10.749	-3.001	3.005	2.135	1.553	5.923	-1.236	-1.343	-3.666	-2.774	0.704	-0.638	1.415	1.415	0.468	0.786	1.809	-0.029	-1.643	-1.458	1.375	2.496	3.388	0.423	0.986	-0.408	-0.268	0.157	1.187	0.282	3.699	4.256	-1.761	-0.346	1.094	1.646	1.931
325	0.337	-0.444	4.964	-1.027	-1.134	-3.013	2.387	3.099	-2.218	5.864	1.247	2.848	-0.756	0.507	-1.256	-0.319	0.228	0.825	-2.218	1.028	1.334	-2.041	-1.707	-2.646	2.452	0.801	0.522	0.634	-0.05	0.082	-1.391	-0.543	0.454	-3.801	0.936	0.896	-2.846	0.321	0.189	-4.406	1.149	5.464	-2.703	-0.241	0.102	-2.083	1.434	0.197	1.091
326	0.103	2.722	-1.13	6.73	-1.375	-2.216	-0.927	-1.12	0.388	0.121	-0.745	0.316	0.944	-0.688	1.02	1.115	1.117	0.862	-0.209	-0.91	-4.907	-2.5	0.863	0.442	5.502	1.292	1.652	0.279	-0.354	0.598	-0.55	-0.029	0.627	3.115	0.383	1.117	1.169	-1.067	0.7	0.437	2.916	-1.994	1.224	0.335	-1.057	-3.888	1.052	-0.58	1.481
327	-0.542	-0.709	-1.368	0.575	1.365	0.261	-2.436	-0.91	-0.074	-0.545	-0.113	0.655	-1.458	-0.734	-0.199	0.51	1.084	1.642	0.301	-2.15	-3.461	3.515	1.195	0.633	0.217	1.317	-1.32	-0.847	1.061	1.807	-0.692	-1.291	1.505	1.232	-0.222	-1.398	-1.149	1.661	-0.283	-1.478	0.885	-3.653	0.318	1.264	1.016	-1.088	-0.128	-0.06	-1.203
328	-1.348	0.285	2.416	-1.075	2.531	-0.85	-0.458	0.891	-1.298	0.636	-1.313	-0.591	-0.043	0.329	0.712	6.269	0.247	4.064	4.281	-1.07	-1.799	-0.007	-1.342	0.67	1.527	1.124	5.984	1.592	-1.482	0.063	-0.616	0.008	1.904	-1.088	-0.333	0.991	-0.856	-0.626	4.074	-1.899	2.037	0.568	-1.505	10.205	3.26	-0.909	2.299	0.021	-0.054
329	-0.054	0.122	1.853	-0.538	-0.52	-0.818	1.709	2.251	-0.749	1.086	1.386	-0.95	-0.94	-0.321	-0.163	5.908	0.189	6.123	3.506	0.155	-1.116	-1.119	-1.057	-0.878	0.647	0.348	6.255	0.033	-1.539	1.97	-0.578	-0.975	0.637	-0.631	0.654	0.134	-0.713	0.051	4.729	-1.833	-0.967	3.003	-0.849	9.68	2.811	-0.573	-0.154	0.211	0.954
330	-0.623	2.585	-1.078	-0.883	0.902	2.981	-3.648	-3.629	-1.306	-0.238	2.123	-1.347	-0.173	2.618	0.199	0.463	-0.034	1.32	2.405	-1.621	0.791	-1.138	2.088	2.418	1.599	3.934	1.472	-1.599	3.647	2.496	-0.321	0.902	3.222	1.908	0.445	4.286	2.545	-2.928	-0.647	0.397	2.055	-3.592	0.893	0.755	-1.72	0.311	3.25	-2.555	-1.258
331	-1.836	1.282	0.553	2.873	-1.365	-1.063	-1.351	0.174	1.074	2.703	-0.934	-2.175	2.465	-0.214	-1.062	3.79	0.01	2.494	0.702	-2.612	-2.306	-1.689	0.361	-0.753	2.963	1.545	6.532	-2.799	-2.192	0.298	-0.751	-0.298	-0.118	1.693	-0.687	2.507	-2.978	0.67	10.18	-2.881	1.527	1.385	-3.881	4.519	-0.185	-2.255	1.483	-0.663	0.27
332	1.781	3.301	-1.652	-1.542	3.047	-0.407	-0.853	3.617	-0.157	3.841	-1.151	-4.302	-0.4	-1.71	0.729	0.686	4.121	1.343	-0.352	-1.307	0.683	-1.195	-0.505	1.706	-0.41	0.656	2.801	0.34	3.021	-1.104	0.33	0.868	1.524	2.112	-0.156	3.302	4.655	0.632	-1.098	5.087	1.881	-1.062	4.092	2.037	-2.336	0.917	0.966	-3.335	0.587
333	0.489	-1.829	-2.52	0.283	-1.423	-0.827	-0.086	-3.143	2.805	-1.906	-0.218	-1.039	0.03	-0.326	1.183	1.593	-1.306	-2.766	0.758	1.184	-1.422	-1.736	0.619	-0.162	1.647	-1.956	-2.412	-2.39	-3.253	-2.643	0.835	-2.677	1.531	1.425	5.876	-2.602	-0.491	-0.93	2.343	-2.632	-0.692	1.084	0.948	-2.936	-3.325	-0.707	-2.77	-0.669	-3.273
334	0.297	-0.069	3.068	0.059	-1.504	-2.073	1.719	2.524	-1.612	-0.635	0.915	-0.507	0.975	-0.049	-0.024	3.995	-0.843	4.211	0.299	-0.342	-0.82	-1.22	-1.209	-2.147	0.072	-0.208	4.506	1.566	-0.895	0.842	-0.908	-1.347	-0.824	-0.604	0.706	0.532	-3.185	0.297	5.295	-2.609	-0.007	3.547	-1.894	6.717	2.2	-3.136	0.537	-1.13	-0.062
335	-0.048	3.422	-1.267	0.084	0.028	1.44	-2.475	-3.212	-0.362	-0.845	0.329	-0.456	0.631	1.07	1.391	-0.22	0.941	2.731	1.357	-2.265	-1.273	-1.076	0.813	2.017	-0.122	3.053	0.991	-0.63	3.455	1.601	0.248	0.264	2.525	5.616	1.184	2.795	4.806	-2.723	-2.302	0.758	0.315	-2.963	3.492	0.566	-3.074	-0.024	1.511	-2.112	-0.46
336	0.115	-1.117	0.18	-1.007	-1.332	-1.303	0.534	2.127	-0.65	0.039	-1.224	0.915	0.099	-1.417	0.34	0.364	-0.283	-0.124	-1.041	-0.644	-0.191	-0.778	0.835	-1.203	0.88	0.315	5.177	-0.846	-1.788	-0.044	-0.38	-3.032	0.766	-0.81	0.982	0.498	-0.925	-0.922	-0.545	0.322	-0.911	2.159	-1.277	0.57	0.956	-3.8	-0.68	-1.85	0.032
337	-1.183	-0.322	-0.622	-1.677	-0.561	9.364	-0.586	-0.664	-1.358	-1.392	-0.974	-3.54	10.788	-0.233	-0.574	-1.216	-0.44	-1.583	-1.452	-0.005	-0.421	-0.555	14.912	-0.596	-0.86	-0.526	-1.204	-1.721	-1.226	-1.316	-0.346	-0.572	-1	-0.993	0.002	-0.643	-1.27	-0.279	-0.845	-1.956	-1.249	-0.414	-0.025	-0.798	-0.221	-0.718	-0.554	-0.015	-0.229
338	-0.733	-0.676	2.704	0.087	0.308	-0.83	1.279	1.171	-0.837	0.583	-1.309	0.782	2.825	0.569	-0.675	4.619	-0.7	7.265	0.724	0.971	-1.647	-0.413	1.078	-3.179	0.317	0.624	3.337	1.011	-0.756	0.448	-0.697	-2.387	-1.167	-2.531	1.85	1.322	-3.527	0.506	1.032	-2.183	-0.338	3.211	-2.715	4.85	2.563	-2.991	0.931	-0.411	0.847
339	-1.122	-0.274	0.003	-1.489	-0.513	8.851	-0.141	-0.222	-1.453	-1.094	-0.746	-3.062	10.338	-0.066	-0.724	0.163	-0.414	0.383	-0.69	-0.046	-0.885	-0.756	14.479	-0.961	-0.573	-0.208	0.295	-1.492	-1.376	-0.963	-0.375	-1.035	-1.157	-1.414	0.489	-0.272	-1.767	-0.237	-0.469	-2.493	-1.091	0.501	-0.26	1.093	0.54	-1.386	-0.401	-0.272	0.105
340	0.141	0.158	1.566	-0.564	0.143	0.133	2.658	1.599	-0.702	-1.282	2.373	-1.978	1.444	-0.391	-0.882	7.564	0.527	6.188	4.817	-0.421	-1.612	-0.861	1.948	-0.94	0.366	-0.968	6.193	0.441	-0.528	0.751	-0.314	-1.589	-1.148	0.028	0.246	-0.787	-1.126	0.763	4.435	-2.271	-0.436	2.313	-0.236	11.527	0.752	-1.227	-0.501	-0.229	0.892
341	-3.221	-2.388	0.407	-1.063	-2.373	0.776	-2.955	0.645	-5.064	-0.588	-2.494	-3.435	1.931	-0.537	-1.674	-0.338	0.155	-2.775	-3.248	2.825	-2.378	-2.638	3.375	-4.293	2.134	-0.832	-1.38	1.068	-2.768	0.132	-0.829	-3.278	-0.192	-5.073	1.734	-0.5	-3.188	-0.284	-0.711	2.72	-0.218	-0.045	-2.688	-0.991	-0.146	-0.647	0.608	1.994	1.625
342	0.016	0.173	0.062	-0.152	-0.43	-1.754	0.858	0.863	-0.393	-0.65	-0.586	2.669	2.004	0.761	-1.143	8.211	0.184	0.422	-1.471	1.79	-0.975	-0.598	-0.321	-1.357	2.087	-0.195	-1.482	0.423	-1.085	-1.99	-1.034	-1.375	-0.688	-0.937	1.839	0.516	-2.022	13.663	-1.188	-0.228	5.905	1.618	-1.411	1.174	0.95	-3.864	1.58	13.596	0.934
343	2.078	-0.836	1.586	-1.29	3.317	-0.773	-0.373	-0.341	0.083	-0.301	0.897	0.277	-0.28	1.098	-0.236	-1.186	0.196	1.303	-1.131	-0.202	1.495	-1.105	-0.432	-0.881	0.263	-1.721	-3.612	-0.68	0.26	-1.223	-1.323	-1.172	-1.28	0.24	0.835	-0.065	-1.622	7.314	-0.61	-2.573	0.318	-1.091	-1.056	-0.436	-1.907	-0.25	-0.46	-0.532	-1.521
344	-0.999	0.811	0.699	1.599	1.076	4.205	-3.085	-0.972	-0.642	-1.48	0.84	2.059	0.696	-0.377	0.983	0.139	-1.793	1.575	-1.594	-1.6	-1.51	3.464	-0.763	1.494	-1.077	1.395	-1.59	-1.341	0.584	3.52	2.125	-0.468	3.165	3.165	0.345	-1.254	3.453	-0.305	-0.231	-1.118	-1.403	-0.097	0.052	-1.792	-0.695	3.384	0.717	1.147	1.448
345	-1.286	3.021	1.637	0.632	3.621	0.976	-2.512	-2.306	0.621	-0.047	-1.09	-0.042	2.689	0.309	3.028	0.775	1.03	-0.698	5.188	-1.134	-3.504	-0.582	-1.414	3.706	1.17	1.833	1.345	1.768	-3.795	1.322	-2.046	1.178	2.189	2.218	1.339	2.019	4.956	-2.421	-1.535	-2.095	0.582	-1.144	2.693	3.9	-1.475	0.379	3.59	0.426	7.177
346	-0.291	1.555	0.935	1.03	1.437	0.194	-2.49	-0.276	-0.088	1.102	-0.164	0.019	-0.488	-1.651	2.945	0.84	0.756	-1.743	-0.308	-0.768	0.132	-1.454	-0.867	1.667	1.686	1.306	-1.012	-1.629	0.996	1.63	0.827	1.422	2.285	0.886	1.787	1.841	4.093	-1.879	-0.791	4.351	2.535	-2.26	3.511	-2.474	-2.321	4.993	1.79	-1.57	-0.667
347	-1.537	0.701	-0.723	0.625	0.324	-0.73	-0.83	-0.119	-0.063	0.967	-1.763	-0.625	0.038	-0.399	-1.539	-1.667	2.019	-0.5	0.047	-0.342	-1.461	-0.595	-0.839	-0.581	0.01	-0.138	4.625	-0.199	-0.931	-1.279	-0.972	0.148	-1.773	0.207	0.418	0.355	-0.775	-0.785	-1.348	3.553	-1.406	-1.954	0.061	0.724	0.265	-1.663	1.07	-3.086	0.221
348	0.455	-0.082	-0.353	-0.466	1.392	-0.763	-0.287	-0.2	-0.341	-0.388	0.304	-0.636	-1.067	-0.587	-0.466	6.755	1.427	5.374	2.961	-0.984	-1.072	-0.883	1.275	0.508	0.4	0.429	5.141	-1.119	-0.281	1.196	-1.072	-1.298	-1.166	-0.16	0.317	0.508	-1.21	2.199	3.81	-1.851	-0.303	-0.491	-0.602	8.535	2.617	-0.956	0.747	-0.393	0.378
349	-0.206	1.392	0.509	0.285	2.254	1.246	-2.672	-2.279	-1.151	-1.879	0.979	-0.854	-0.908	-0.42	0.742	1.409	-0.268	-2.454	1.073	-0.953	1.282	-1.193	-0.162	2.898	2.034	0.349	2.318	-2.045	-0.62	1.029	-0.809	0.104	1.988	-0.686	1.663	2.655	2.065	-0.205	0.475	1.811	2.193	-2.117	0.328	-1.098	0.815	4.236	0.405	-3.016	-1.044
350	0.628	2.44	1.413	1.541	1.967	-0.455	0.999	-1.123	1.573	1.279	0.409	-0.258	0.715	0.166	3.221	0.545	1.487	0.891	1.059	-1.625	-3.819	-2.03	-0.676	1.748	1.867	2.618	3.591	2.08	-3.18	2.884	-1.206	2.632	0.819	-0.299	3.698	1.354	4.118	-0.967	0.37	0.503	-1.081	-0.697	1.821	1.912	-0.731	0.379	1.996	-1.283	1.47
351	-0.327	-1.583	1.282	1.037	0.138	-0.694	0.135	1.638	1.233	0.095	0.353	0.318	-2.217	-0.844	-1.196	5.133	0.971	4.271	1.847	-0.36	-1.681	1.379	-1.109	-0.923	1.07	0.109	3.314	-0.483	-0.073	2.213	-1.097	-2.178	-1.341	0.816	-0.857	-2.339	-2.942	1.05	2.082	-2.541	-0.756	1.195	-0.829	8.66	5.046	3.059	-0.743	1.1	1.051
352	-0.194	-0.615	-1.003	0.594	-0.227	-0.462	-0.851	0.138	-0.598	-0.475	-0.375	0.58	-0.238	0.058	-0.475	-1.295	0.241	-1.372	6.231	-0.894	14.773	-0.069	-0.107	-1.085	-1.524	-0.68	-0.608	-0.314	-0.707	-0.477	-0.868	-0.265	-1.068	-0.938	-0.154	-0.199	-0.237	1.72	-3.847	-0.741	-1.128	-0.238	1.263	-0.398	1.07	0.304	-0.846	-0.124	-0.377
353	-2.238	1.104	0.056	2.346	1.768	2.294	-1.934	0.892	-0.473	0.462	2.568	-0.459	0.647	1.119	-0.063	0.753	1.337	0.784	-1.453	3.932	-1.181	0.184	-0.42	-2.217	5.123	-0.296	-0.77	0.052	0.38	0.396	-2.633	-1.2	1.148	0.325	1.065	2.114	-0.507	1.419	-2.107	1.32	1.646	0.196	-1.748	0.928	1.531	0.816	3.624	2.429	1.672
354	-1.626	1.943	-0.909	1.259	2.372	0.386	-2.044	-0.387	0.643	0.877	0.067	-1.765	1.208	-1.412	0.583	-0.081	1.953	-0.968	1.628	1.557	-1.604	0.198	0.819	0.575	0.233	0.187	-0.264	-1.002	-2.068	-0.75	-2.01	1.024	0.329	0.526	2.361	1.429	2.202	0.402	-2.314	5.075	-0.775	-0.465	1.422	0.447	-0.105	0.536	2.63	0.609	2.603
355	-0.042	0.144	-0.818	-0.912	1.451	-0.526	-1.721	-1.158	-1.148	0.493	0.607	-2.125	0.282	-0.419	-0.508	-0.141	-0.006	-0.913	6.655	-0.538	9.68	0.17	0.3	0.141	-0.773	-0.416	-0.382	-1.42	0.042	-0.282	0.155	0.07	-0.087	-0.546	0.842	1.187	-1.335	1.134	-3.346	1.214	-0.66	-0.857	-1.777	-0.182	-0.6	-0.345	1.225	-0.817	0.023
356	-3.046	-3.51	-1.304	2.1	-2.019	4.242	-1.412	-1.731	2.82	-0.354	-3.368	-1.539	-1.439	3.556	-1.532	0.155	-2.166	-2.772	-5.89	1.942	1.959	1.962	6.442	-3.417	1.278	-2.385	-3.303	-4.05	-1.818	-2.92	-1.331	-3.332	-2.707	2.215	0.341	-1.163	-3.068	0.101	1.635	1.628	-2.375	2.115	-1.08	-4.05	-2.408	-2.229	-1.41	0.005	-1.229
357	0.488	-1.928	0.355	-1.526	-0.002	0.574	-0.438	-1.521	-1.14	-1.441	1.546	-0.525	-1.836	1.384	-1.701	-3.537	0.355	1.432	-0.558	-1.108	0.16	-2.127	2.458	-0.313	0.174	0.07	-1.341	-3.185	3.301	-0.517	-2.207	-1.725	-0.986	0.792	0.87	1.404	-3.967	2.946	-1.011	-1.606	-0.703	-1.824	-1.063	-2.914	-0.711	-1.34	-1.056	-2.988	-2.083
358	-1.489	3.465	0.714	-0.816	0.511	5.045	-2.67	-1.62	-1.955	-1.929	0.051	-1.02	0.706	1.646	0.344	-2.128	0.521	4.58	1.575	-1.039	-0.221	-0.803	0.73	0.539	-1.314	1.037	0.087	-1.641	2.153	3.874	-0.927	0.881	3.296	4.444	0.36	1.233	4.054	-1.282	-1.645	-1.575	-0.483	-1.811	1.078	0.22	-1.065	6.505	0.992	-1.485	-1.499
359	-0.815	1.451	0.663	-0.875	-0.07	5.082	-0.922	-0.289	-1.997	-1.202	-0.27	0.181	-0.104	1.168	0.379	-1.467	0.815	3.234	2.165	-1.15	0.817	-0.385	0.024	1.035	-0.631	-0.076	0.075	-1.165	0.376	4.182	-0.833	-0.248	3.008	0.87	-0.266	0.79	3.749	0.515	-2.419	-1.244	-0.555	-0.629	0.836	0.092	-0.232	7.557	-0.06	-0.526	-0.657
360	1.419	0.336	-1.532	0.737	-0.61	-0.913	-0.67	4.117	-0.886	4.682	-2.979	-3.753	-0.23	-2.211	0.63	-0.001	5.896	0.406	0.848	-1.906	-1.46	0.035	-2.912	1.233	-1.86	-1.439	1.403	3.308	4.187	-2.158	-0.699	-0.791	2.9	0.678	1.238	-0.388	4.9	2.64	-2.354	3.819	0.502	-0.237	5.446	2.436	-1.41	6.019	-1.565	-1.337	-0.087
361	-0.51	4.104	0.02	-0.177	0.201	1.619	-2.524	-1.278	-1.244	0.588	0.486	-0.282	1.008	0.421	0.587	-1.304	2.338	3.894	2.225	-1.781	-1.939	-0.839	0.668	1.74	-0.856	3.57	1.38	-0.311	4.655	2.639	-0.033	0.511	1.796	5.397	1.667	3.8	4.547	-0.746	-2.001	1.467	-0.812	-1.866	3.001	0.088	-1.539	2.657	2.872	-1.817	0.218
362	0.685	3.901	-0.554	-1.076	1.365	-2.176	-0.228	2.01	-1.807	4.342	0.058	-2.46	0.771	-0.312	0.008	0.31	5.206	3.134	0.753	-0.896	-0.194	-3.137	1.199	0.748	0.308	3.099	5.022	0.745	1.764	1.642	-0.884	0.962	-1.477	-0.411	2.528	5.785	1.725	-0.378	-0.554	3.357	0.206	-0.139	1.444	1.806	-0.768	-0.942	3.566	-3.949	2.535
363	0.051	0.274	3.23	1.095	-1.391	-1.968	5.172	4.016	0.995	-0.432	3.797	2.158	1.918	-1.325	0.499	-0.505	-0.082	1.836	-1.088	0.897	-3.112	-2.311	-0.213	-0.632	0.857	2.61	-1.312	3.709	-0.309	3.39	-1.511	-1.314	-1.633	0.951	2.922	1.611	-1.141	1.117	-2.571	2.553	-0.754	4.616	2.362	-0.127	-0.834	-2.895	1.524	-0.818	3.555
364	-0.404	-2.816	1.773	-0.685	-2.736	-2.436	3.955	2.151	1.334	-2.208	1.902	1.484	-0.811	-0.961	-0.765	-0.955	-1.412	1.959	-1.451	1.558	-2.207	-2.086	-0.962	-2.161	0.504	0.772	-0.779	1.509	-0.123	1.788	-0.574	-1.752	-0.603	0.172	0.54	-1.002	-5.519	5.198	1.203	0.104	-0.492	2.482	-2	0.46	-0.121	-1.444	-0.148	0.757	-0.302
365	-0.152	-0.33	1.656	-0.491	-0.542	-1.897	1.72	1.833	-0.862	-0.035	0.204	-0.539	0.009	-0.236	-0.172	6.473	0.185	6.167	2.935	0.834	-1.429	-0.521	-0.777	-1.963	0.06	-0.677	5.155	1.026	-1.131	0.605	-0.2	-1.787	0.737	-1.608	1.216	-0.232	-1.158	0.901	2.943	-1.762	-0.716	3.322	-0.733	8.97	3.286	-1.696	0.114	0.294	1.319
366	0.589	1.881	-0.252	0.858	1.164	-0.659	-0.164	-0.766	0.807	1.406	3.101	0.586	1.157	1.247	0.847	1.941	2.829	3.214	3.164	-1.496	-2.62	-1.875	0.841	0.523	1.654	1.355	0.653	1.376	3.361	1.01	-0.691	-0.841	2.042	3.206	2.938	2.016	2.162	0.077	-2.98	0.055	0.08	-2.448	3.502	3.414	-2.918	-1.437	1.967	-1.654	1.49
367	-1.192	-0.32	-0.601	-1.398	-0.464	-0.372	-0.164	-0.519	-1.468	-1.152	-0.797	1.718	1.308	0.039	-0.868	-1.309	-0.48	-1.408	-1.472	0.24	-0.614	-0.721	0.388	-0.756	-0.38	-0.522	-0.649	-1.118	-1.224	-1.164	-0.378	-0.753	-0.786	-1.085	-0.042	-0.404	-1.302	-0.493	-1.144	-1.05	-0.923	-0.479	-0.155	-0.736	-0.336	-0.842	-0.386	-0.256	-0.261
368	-1.039	0.458	0.126	1.687	-0.977	-2.488	2.187	1.603	-0.467	0.777	0.948	2.601	-0.623	-1.465	0.215	6.037	1.616	3.936	1.994	1.3	-3.307	-1.733	1.045	-1.887	0.422	1.102	4.336	1.932	-0.451	0.598	-1.527	-1.458	-1.185	-0.193	2.332	0.176	-2.567	0.498	-0.708	-0.821	-0.829	1.894	-0.242	6.389	5.499	-2.59	1.085	-1.366	2.93
369	0.225	1.105	1.028	0.888	1.069	1.422	0.223	-1.134	0.162	-0.308	2.061	-1.053	0.902	2.795	-0.188	-0.03	0.681	2.472	1.586	-0.99	-2.386	-1.49	0.587	5.545	1.146	1.517	4.162	0.694	0.779	2.498	-0.352	-0.596	2.408	0.593	1.385	2.105	1.602	-1.619	-3.169	0.292	1.156	-0.727	0.74	0.649	-0.397	-0.943	1.903	-3.484	0.752
370	0.409	1.187	-0.684	-0.259	2.153	2.204	-1.997	-2.188	-0.151	2.022	2.449	0.401	-0.717	0.892	0.327	-0.118	1.025	1.401	1.859	-1.791	-0.575	-0.517	1.297	2.397	-0.315	4.463	3.03	-0.754	3.351	4.531	-0.401	-0.148	1.805	1.348	1.485	4.457	3.562	-0.778	-1.64	2.171	1.073	-1.454	1.065	-0.714	-0.232	0.371	3.167	-3.006	0.386
371	-0.712	-0.094	0.332	4.093	-0.697	-3.623	-0.181	-1.052	6.489	1.913	-0.785	2.788	-1.412	-0.83	-4.055	-1.286	-1.474	-1.928	0.449	-1.139	-3.435	-1.9	1.284	-1.765	1.867	-2.651	-2.945	-3.468	-4.14	-2.479	4.748	-0.52	-2.884	5.696	-0.088	-1.441	-6.009	-1.932	6.743	-2.299	-3.071	-2.148	-5.687	-0.965	-0.661	-3.177	0.027	-1.993	-0.849
372	-1.134	0.249	-0.55	7.688	-0.9	-1.599	-0.013	0.106	1.381	-2.199	0.639	-0.746	-1.261	-0.852	-1.382	2.704	0.231	-0.741	-1.572	-0.272	-0.907	-1.111	-0.051	-1.212	0.492	-0.19	-1.122	-2.559	-1.777	-1.771	-0.192	0.147	-1.494	-1.633	-0.124	-0.673	-2.144	0.34	-0.997	0.633	-1.556	-0.77	-1.1	-0.657	-0.49	-1.027	-0.091	-0.654	0.587
373	-2.341	1.175	0.246	1.694	-0.719	-0.095	-0.079	1.332	1.268	0.036	-0.621	3.777	-0.004	0.236	-0.801	-1.1	0.502	-0.849	-1.118	-0.173	-2.127	-1.011	-0.057	-0.305	1.599	0.696	-0.104	-0.362	-3.553	0.735	-1.724	-1.471	-1.215	2.481	1.862	0.37	1.236	1.152	-2.397	-2.318	-1.611	1.831	2.711	-2.03	-0.622	-0.975	-0.746	1.372	0.255
374	-0.846	2.544	-1.125	-1.214	14.904	-1.544	-3.116	-1.321	2.8	0.53	-0.128	-1.124	3.592	0.007	2.136	0.007	0.522	-0.794	-0.479	-1.077	-0.524	-1.362	-0.983	0.622	0.12	-0.267	0.446	0.425	-1.154	-0.102	-0.056	-0.389	1.138	0.95	-0.389	0.824	3.879	0.325	-0.086	0.195	0.359	0.9	0.331	-0.162	1.291	1.46	2.193	-0.469	-0.425
375	-0.994	0.809	2.133	-1.757	4.071	0.01	-2.907	-2.427	-0.184	-0.474	1.419	0.444	-0.819	-0.673	0.699	0.848	0.751	-1.549	2.83	-2.683	1.681	-1.198	-0.647	1.591	-1.563	0.982	0.106	-1.957	2.835	0.196	-1.761	-0.093	1.991	3.522	0.057	0.655	3.137	0.017	0.356	2.612	1.547	-2.387	1.145	0.586	-0.162	5.68	-1.067	-2.748	-1.922
376	4.875	-1.477	1.333	-2.045	-0.166	3.922	0.076	0.594	-3.425	-0.136	0.651	0.345	0.082	1.479	0.344	-1.371	1.472	-2.074	0.795	0.698	6.782	-0.637	0.572	0.263	0.63	-1.287	-2.154	-1.949	7.261	1.298	-1.609	-1.346	0.978	-1.598	-0.745	-0.205	-0.609	3.415	-1.241	-1.643	3.183	2.072	-1.299	-2.005	-2.044	5.191	-0.923	-0.169	0.927
377	1.252	0.576	-0.745	1.058	0.397	-2.255	-0.916	-1.937	1.074	1.697	-0.077	1.879	1.241	-1.609	2.132	0.603	2.424	0.571	1.667	-2.588	-3.151	-1.861	-0.042	1.229	-0.905	0.783	1.017	1.422	-0.8	1.812	-1.404	-0.642	0.58	1.748	1.838	-0.397	3.946	0.629	1.813	0.127	-0.83	-2.762	3.261	3.252	-0.584	-0.568	0.952	0.419	0.549
378	-1.473	-0.592	1.952	0.387	-0.821	2.631	-0.241	0.852	-2.14	2.108	-1.864	-1.808	3.906	-2.17	-0.771	-0.455	3.809	-0.334	-0.97	1.788	-2.211	-2.041	8.355	-2.738	1.737	0.752	-1.519	0.628	-2.237	0.576	-1.246	-2.44	-0.072	-2.851	2.873	0.512	-0.964	-0.441	2.201	-4.236	-0.644	1.827	-2.909	0.555	-1.009	-1.823	4.392	0.38	1.984
379	1.016	-0.5	0.069	6.145	-0.866	-2.368	2.558	2.003	2.591	-1.649	2.291	-0.184	-1.714	-1.632	-0.631	-1.056	0.633	6.554	0.59	0.402	0.19	-1.367	-0.131	-1.251	1.622	-1.672	8.327	-1.762	-1.875	-0.666	-0.951	9.185	-0.076	-0.648	0.523	-1.567	-2.263	0.472	0.652	-3.03	3.141	3.694	-2.588	0.202	0.466	-1.918	-0.641	1.522	3.631
380	2.351	-1.344	1.618	-0.976	-0.841	3.71	-0.348	-1.231	-2.834	-2.142	0.613	-1.497	-1.011	1.517	-0.415	-2.555	-1.079	-0.624	0.584	-0.551	6.695	-0.93	0.139	-0.589	1.154	-1.518	-2.515	-1.984	1.803	1.808	-0.74	-0.978	0.343	-2.049	-1.046	0.655	-2.194	0.377	-0.401	-2.732	1.13	0.618	-2.981	-1.892	-0.905	3.097	-1.718	-0.561	-1.153
381	-0.283	2.163	0.46	3.875	-1.66	-2.628	1.887	0.488	0.605	1.914	0.359	3.717	1.951	-0.05	0.829	0.839	1.497	2.275	0.342	0.763	-4.116	-2.736	-0.625	-2.399	4.581	1.427	0.95	2.857	-2.251	-0.816	0.225	3.574	0.467	-0.7	2.181	1.205	-2.657	0.253	-1.307	0.451	0.929	0.428	-2.487	-0.114	0.953	-1.864	1.89	-1.27	4.297
382	-0.983	2.102	-0.186	2.336	2.39	-0.386	0.953	-1.394	1.685	0.91	0.975	3.416	0.371	-3.408	0.39	3.115	0.902	1.804	0.786	-1.223	-4.59	-0.886	0.389	0.265	0.837	1.836	3.429	1.431	-0.722	1.346	-0.925	-0.607	1.431	2.169	2.628	2.144	3.218	-2.225	-0.936	0.779	0.352	0.008	2.562	1.948	-0.842	-1.389	1.868	-1.665	3.781
383	1.568	2.15	3.978	-0.256	0.441	3.081	-1.533	0.715	-1.771	1.063	1.038	-0.746	2.483	6.252	2.969	-2.611	2.463	-1.288	6.531	-2.137	4.111	-0.776	1.688	4.801	2.412	0.134	-0.771	0.221	3.71	2.193	-1.174	1.124	1.52	0.567	-0.683	3.147	5.519	1.666	-3.62	-1.515	1.17	1.172	1.357	0.117	0.508	5.739	1.414	-1.001	-0.565
384	-1.901	-3.513	-2.652	-3.805	-1.433	-2.864	0.778	-1.143	0.048	-2.044	-3.304	-0.534	-3.523	-3.588	-2.358	-2.466	-1.659	1.757	-2.641	-0.842	-2.345	-1.806	-1.271	-2.483	-3.572	2.698	-1.262	-3.96	1.403	-1.818	-2.025	-1.613	-0.479	-0.234	-1.074	-3.245	-3.409	8.022	2.981	-2.12	-4.087	-3.45	-2.265	-0.543	-1.327	1.19	-3.434	1.563	-2.091
385	0.766	2.485	-1.502	-0.912	2.316	-0.217	-0.508	0.723	0.455	1.886	0.21	-2.319	-0.824	-0.738	-0.322	0.252	2.576	0.946	0.291	-1.486	-0.657	-1.855	-1.251	0.563	-0.368	1.474	1.957	-0.252	1.954	0.295	-0.598	-0.59	0.945	1.974	0.961	3.951	2.569	0.275	-2.034	1.97	1.714	-1.273	2.167	1.017	-1.705	0.52	0.323	-3.732	-0.249
386	0.312	-0.121	8.023	-0.245	-1.01	-1.601	-0.372	-1.221	2.109	0.091	-0.64	2.616	-2.221	-1.989	-1.08	-0.097	-2.206	1.882	-3.089	-1.012	-1.405	-0.404	3.692	-0.794	-0.309	-0.204	-3.711	-2.774	-1.53	2.332	0.446	-0.567	-1.195	0.975	0.173	-1.811	2.216	-3.452	0.242	-0.698	-1.455	-0.989	0.827	-1.869	0.39	12.258	-1.868	-5.546	-0.76
387	-0.916	-0.756	0.567	-1.339	-1.141	-1.585	1.097	1.5	-1.311	4.502	0.323	0.518	-0.438	-0.723	-0.758	4.522	0.752	3.915	2.595	-0.318	-1.212	-0.555	-0.954	-0.967	0.172	-0.327	4.295	-0.262	-1.26	0.17	-0.622	-1.431	-0.871	-0.815	0.073	-0.957	-2.671	0.096	3.429	-2.92	-1.109	2.616	-1.234	7.999	3.03	-0.94	-0.723	0.321	0.226
388	-1.097	1.459	5.986	-0.212	-1.885	-2.474	10.959	8.606	-0.716	1.438	5.161	1.352	-1.734	1.484	-1.818	-3.451	-1.457	-0.168	-1.841	-0.876	1.891	-0.773	-2.031	-2.695	-0.158	0.135	-4.051	3.897	-2.028	3.646	-0.012	-2.81	-2.033	2.027	-0.739	-1.016	-1.784	0.431	0.783	-3.223	-1.301	9.056	-1.524	-2.001	1.316	-2.791	-0.911	0.539	-1.788
389	-0.527	-0.115	1.684	-0.555	0.456	-1.876	1.64	1.544	-1.615	-0.103	1.517	-1.75	-0.978	1.074	-1.186	5.771	0.823	4.096	3.546	0.784	-2.1	-1.682	0.492	-2.579	1.407	-1.92	3.651	1.252	-1.72	0.879	-0.361	-1.555	-1.246	-1.88	2.024	0.098	-3.379	0.373	4.104	-2.175	-1.06	2.876	-1.564	8.761	1.568	-1.668	0.13	-0.844	0.848
390	2.435	3.069	-0.603	0.079	2.292	-1.089	0.394	3.234	0.052	4.418	0.596	-2.538	-0.644	-1.207	0.863	1.003	4.958	3.582	0.363	-2.605	-0.862	-1.213	-0.915	1.704	0.189	1.665	4.435	0.883	2.956	-0.143	-0.706	-0.197	1.038	1.807	0.596	3.214	5.946	1.912	-2.325	4.055	1.084	-0.504	5.289	4.235	-2.046	1.211	0.752	-2.641	0.348
391	-1.12	-3.927	0.837	3.571	-2.257	0.808	0.299	0.273	4.223	0.83	-2.762	-1.777	-2.025	1.287	0.286	-0.249	-1.608	-3.033	-6.534	-0.266	0.181	0.825	0.233	-2.535	2.782	0.138	-4.229	-0.606	-1.564	3.091	-1.317	-3.544	0.276	0.04	-1.857	-2.906	-6.869	-2.006	5.768	4.871	-0.024	1.777	-7.46	-3.491	1.582	3.909	-0.724	1.066	-1.471
392	-0.975	-0.189	0.77	-1.411	-1.034	-2.228	1.027	1.475	-1.797	-0.707	0.385	-1.315	-0.96	-0.542	0.085	5.598	-0.152	4.593	1.358	0.132	-1.42	-1.16	-1.171	-0.742	0.453	0.233	5.35	1.201	-1.009	-0.003	-0.6	-1.395	5.377	-1.88	0.455	0.013	0.689	1.189	2.206	-2.309	-1.124	2.492	-0.247	7.49	1.772	-1.523	0.103	0.138	0.638
393	-2.56	0.013	-1.653	1.756	-2.191	2.693	2.031	0.799	-1.929	-0.222	0.085	-2.196	0.258	1.236	-1.79	-0.565	0.092	0.182	-1.728	2.418	-3.202	-1.471	6.751	-3.756	2.913	0.128	0.553	1.078	-2.732	-1.528	-0.095	0.012	-1.03	-3.202	1.2	0.158	-6.086	1.035	0.108	0.049	-0.027	0.2	-4.056	-0.303	1.52	-3.311	0.479	0.192	1.626
394	0.385	-0.362	0.192	0.409	0.55	-0.801	1.457	1.109	-0.987	2.373	-2.055	3.384	-0.165	2.038	-1.024	-0.7	-0.172	2.566	-3.435	1.266	-0.705	-1.071	0.077	-3.322	0.176	1.223	0.836	1.568	1.589	0.803	-2.363	-2.462	0.712	-0.05	1.675	3.111	-5.352	3.719	-1.317	-1.241	-0.673	0.506	-1.376	-1.021	2.787	-3.465	2.562	-0.966	0.349
395	1.331	2.493	-0.142	0.3	-0.926	1.823	2.594	0.965	0.129	-0.319	1.921	0.437	-1.554	-1.029	-1.889	3.956	-0.999	-1.039	-2.326	0.05	-0.628	-0.697	-0.751	3.512	-1.987	-0.385	-0.535	4.869	1.274	3.864	-0.982	6.645	-3.805	-2.083	-1.017	-1.725	-3.153	-0.899	-3.531	-0.833	0.186	0.356	-1.717	-0.057	-1.765	-0.863	-2.158	0.009	10.211
396	0.064	3.019	1.912	2.727	-2.419	-0.98	-0.426	2.88	-0.913	-0.388	-0.134	5.418	4.882	2.009	0.674	0.21	0.39	-0.257	-5.397	2.861	-1.166	-0.677	-1.443	1.353	7.937	2.464	-0.138	3.94	-1.052	-2.176	-0.79	0.821	0.151	-0.14	3.549	3.722	-2.498	1.236	-2.342	-0.206	2.715	3.639	-0.296	-3.312	0.236	-2.68	3.191	-0.883	2.241
397	-3.548	-2.264	-1.433	0.301	-1.135	-0.904	-1.187	-0.657	2.884	0.967	-2.917	3.647	-1.805	7.489	-1.984	-1.202	-1.301	-4.417	-3.992	3.745	-2.06	-0.583	-1.289	-1.966	-0.058	0.574	-0.374	2.628	-0.792	-1.496	0.486	-1.282	1.836	-1.148	-0.739	0.151	-0.864	-0.29	-3.419	-1.385	0.05	-3.484	0.325	-1.843	3.469	-2.464	0.063	0.656	-0.239
398	-1.774	-1.156	7.262	-0.397	0.317	-0.845	0.299	0.615	-0.897	-1.223	0.282	-1.419	-2.27	0.252	-0.914	-0.594	-0.678	-0.537	-0.959	-1.11	-0.573	-1.26	-0.473	0.222	7.998	-0.139	0.137	0.561	0.391	-0.225	-0.944	-1.15	-0.446	-1.112	-0.95	9.884	-4.168	0.923	-0.632	-0.478	0.099	10.2	-1.726	0.201	1.5	-0.372	-0.562	0.968	3.204
399	2.782	1.355	2.382	1.221	1.62	3.201	-1.829	-3.133	0.234	-1.826	2.995	-1.134	-0.407	2.281	1.414	0.872	-0.185	0.666	2.053	-2.082	-0.034	-0.607	0.756	2.814	2.544	-0.622	-1.347	-0.516	2.243	0.98	-0.109	-0.47	3.635	3.429	-0.497	2.482	3.415	-1.046	-0.851	-0.494	2.752	-2.481	1.814	-0.173	-2.43	0.509	0.438	-2.416	-1.188
400	-0.375	1.206	0.589	0.202	-2.42	-1.492	0.96	1.158	-1.082	-0.121	0.223	0.088	1.991	-1.255	-0.878	5.618	-0.944	1.534	-0.79	0.907	-2.405	-0.267	-1.428	0.371	-0.031	0.576	0.946	2.676	0.465	1.155	0.308	0.912	-1.089	1.026	-0.822	0.924	-5.348	0.353	2.258	0.372	-0.6	0.425	-2.807	1.46	-1.464	-3.173	1.678	1.924	5.464
401	-1.031	-1.449	-0.892	1.518	-0.308	-2.272	0.931	0.156	-0.638	-1.478	11.286	-3.877	-1.654	-0.311	-0.753	-2.395	-0.679	-1.441	-2.248	0.26	0.518	-0.952	-0.904	-1.907	2.783	-2.729	-3.453	-1.958	7.969	-1.769	-1.664	-1.715	-3.233	-0.462	-0.075	-1.906	-5.101	3.408	-1.323	-1.86	1.678	-0.459	-2.294	-2.111	-1.383	-1.866	-1.871	-0.292	-1.373
402	3.89	2.147	0.565	2.301	-0.148	-1.895	1.474	1.042	2.913	3.412	3.257	2.414	1.898	-2.278	1.065	2.899	1.653	2.623	1.94	-1.479	-0.201	-1.585	-0.886	2.353	0.269	0.434	0.858	2.965	2.998	0.025	0.385	0.317	0.655	3.96	-0.009	0.978	2.72	2.904	-1.28	0.537	2.128	-2.905	2.536	1.807	-0.944	0.178	2.738	-0.719	-0.516
403	2.504	0.487	-2.483	2.846	-0.75	-2.05	-1.125	0.25	2.152	2.583	1.24	3.909	-0.07	-2.408	-0.017	-1.485	0.829	-1.056	3.991	-1.107	7.536	-0.952	1.895	0.737	-1	1.206	-0.533	0.013	1.084	0.586	0.936	1.22	-2.568	0.479	0.747	-0.784	5.59	1.9	-6.251	2.845	-1.611	-2.257	8.001	-2.224	-1.835	0.898	-0.276	-1.072	1.309
404	-2.885	3.542	1.175	-1.366	1.553	4.192	-3.79	-2.223	-0.875	-1.027	-1.048	-1.879	3.049	2.171	1.137	-2.59	0.608	1.219	3.101	-0.297	-0.08	-0.848	1.149	2.505	-1.966	0.899	-0.072	-1.657	-0.385	1.866	-1.869	2.632	2.989	3.317	1.095	0.903	5.941	-1.138	-1.623	-1.817	-2.602	-1.025	1.812	0.462	-1.052	6.056	2.176	0.607	0.218
405	-0.813	2.39	2.716	-0.479	0.399	3.432	-1.014	0.711	-1.896	-0.33	-0.252	0.522	0.784	2.919	1.301	-1.289	2.581	1.376	5.066	-2.076	0.096	-0.788	-0.222	3.195	-0.839	0.099	0.104	0.121	2.015	2.88	-1.197	-0.222	2.511	2.192	-1.082	1.336	5.412	1.819	-2.935	-0.564	0.056	-0.567	2.412	0.864	0.604	8.044	1.1	-1.461	-0.746
406	1.832	1.161	-1.623	2.111	-0.146	-1.927	-0.038	0.104	3	1.899	1.616	2.719	0.696	-3.491	0.817	0.243	0.964	0.573	1.223	-0.522	-1.723	-1.088	1.287	2.929	-1.356	1.475	0.008	1.215	-0.016	1.348	1.012	0.7	-1.576	1.977	1.42	-1.157	7.313	-0.577	-3.83	1.021	-2.1	-1.999	6.43	-0.885	-2.271	0.859	-0.095	-0.87	2.588
407	-1.968	-0.598	-1.842	0.991	0.241	-1.243	3.971	-0.147	1.855	0.612	-0.607	1.983	-1.643	-1.694	-1.165	9.153	-0.141	2.555	0.645	-0.068	-2.295	-0.272	0.058	-0.833	-1.274	2.108	3.852	0.984	3.074	-0.082	-1.268	-1.518	-2.325	1.95	1.997	1.224	-1.312	7.872	0.226	1.15	3.887	-0.339	0.581	4.442	0.308	-3.931	1.214	8.594	1.578
408	-1.78	2.967	-1.858	-0.954	0.653	0.896	-2.587	-1.663	-0.992	0.354	0.317	0.394	0.546	-0.441	-0.376	1.687	0.356	1.267	1.75	-1.762	-0.974	-0.141	-0.126	-0.469	-0.048	3.078	1.229	0.071	0.902	0.437	-0.907	1.04	5.245	1.515	-0.929	4.164	1.271	-0.753	1.6	3.62	0.24	-2.301	0.775	0.024	0.369	1.52	3.544	-2.922	-0.272
409	0.621	1.745	-1.646	-1.511	0.072	0.034	-2.639	0.101	-1.867	0.134	-1.288	-3.102	-0.684	-0.38	1.137	3.128	2.495	-0.738	0.825	0.936	1.702	-1.476	-0.192	-0.032	-1.228	-0.157	-0.431	-1.254	2.054	-0.801	-0.491	0.173	6.432	-0.206	2.91	1.535	3.535	-0.021	0.393	2.894	1.8	-1.879	2.644	0.084	-1.287	2.921	1.254	-2.101	0.232
410	-2.101	3.081	0.406	-0.081	1.708	3.033	-2.306	-1.219	0.62	0.508	-0.546	-0.548	3.2	1.749	2.148	-1.811	2.254	0.004	3.85	-0.054	0.74	-0.767	1.818	2.88	-1.124	1.205	-0.435	-0.76	0.164	0.7	-1.99	2.506	2.33	2.483	2.269	1.474	5.774	-0.349	-3.062	-1.269	-1.949	-1.103	2.947	1.147	-2.172	4.417	3.747	1.548	1.246
411	1.309	2.347	2.072	0.68	1.34	-0.546	-0.626	2.795	-0.747	3.242	0.789	0.522	0.714	-1.114	1.216	-0.674	1.717	4.614	0.361	-2.28	-0.802	-1.309	0.131	0.627	-1.617	2.19	2.447	1.453	4.528	-0.293	-0.945	1.944	0.846	3.1	0.953	2.814	1.1	1.506	-4.772	3.944	0.427	-1.457	1.967	1.444	-1.757	0.346	0.78	-2.916	-0.471
412	-0.751	1.097	-2.152	4.889	-4.048	-1.392	1.529	-0.027	4.445	-4.982	-2.85	2.772	-4.846	-0.689	-0.57	-1.503	-0.616	1.163	-4.129	-1.85	-2.558	-1.096	0.669	-0.992	2.894	-1.981	0.968	-7.193	-1.811	-2.433	4.523	2.678	-1.811	4.678	0.326	-2.067	-0.691	0.979	4.083	-1.964	-0.895	0.005	1.385	0.573	1.37	-1.271	-1.923	1.405	-2.339
413	-0.176	1.676	-1.637	0.226	-0.008	0.949	-1.394	-1.817	-0.45	0.345	0.522	-0.669	1.426	-0.002	0.261	-0.008	1.763	1.58	0.772	-0.853	-0.567	-0.955	2.152	0.876	1.058	2.161	1.445	-0.185	2.867	0.416	-0.359	-0.39	2.068	2.723	1.616	1.57	2.508	-1.833	-3.138	2.021	1.016	-2.659	2.405	1.924	-2.652	0.455	2.767	-2.334	1.431
414	-1.362	0.917	-0.553	3.96	-1.919	-2.556	1.028	1.404	0.596	2.25	2.355	3.522	-0.434	2.007	-1.63	-1.408	-0.158	-1.257	-1.019	3.021	-3.386	-1.12	1.026	-2.641	3.754	2.329	0.903	3.071	-2.213	-1.378	0.856	5.372	-3.337	-4.5	0.762	0.866	-5.43	0.369	-2.105	2.231	-0.026	-0.642	-3.512	-3.876	2.274	-4.042	1.585	-2.126	2.983
415	-4.624	0.199	1.514	0.772	1.466	-2.191	-0.897	2.413	-0.429	-0.459	-2.244	0.863	-0.608	-2.081	-1.443	-1.338	-0.892	0.317	-3.913	1.042	-2.176	-1.209	-1.443	-4.565	2.548	0.796	-0.25	0.017	-1.595	-1.914	-1.31	-0.238	-3.092	-1.628	0.901	0.354	-3.834	0.893	-1	-1.508	0.708	-3.191	-2.842	0.435	0.706	-3.105	0.474	-0.409	-3.811
416	-1.349	0.947	-0.307	1.858	1.413	0.924	0.116	1.116	-0.536	-0.261	-0.118	-1.556	-0.258	-0.586	-0.432	4.066	1.032	4.48	1.512	1.027	-3.426	-0.622	1.777	-1.719	1.162	0.474	4.776	0.018	-2.092	0.849	-0.549	-0.764	-1.624	0.064	2.669	0.83	-0.745	-0.051	1.848	-0.827	0.253	1.604	-0.755	6.816	2.497	-2.664	0.099	-1.492	1.203
417	1.064	-0.292	1.302	-0.517	1.086	-1.249	0.577	1.385	-1.06	4.638	0.331	2.115	-0.628	-0.013	-1.335	-0.339	1.298	5.202	-1.24	-0.693	-0.83	-1.962	-0.559	-3.046	-0.627	3.947	2.116	-0.42	2.206	3.046	-1.87	-1.24	-1.194	-0.706	0.996	4.157	-1.59	1.507	-0.318	-2.784	-0.762	1.462	-0.954	1.153	1.071	-2.177	2.452	-0.663	0.628
418	0.131	0.886	9.48	-2.097	-0.633	-0.454	-0.631	-0.919	-0.049	0.685	-1.058	2.561	-1.868	-0.629	-0.884	-0.555	-0.561	1.787	-1.886	-0.418	-0.888	-0.537	3.448	-0.375	-1.074	-0.518	-3.992	-1.146	-1.525	2.475	-0.175	0.644	-0.186	0.352	-0.415	-0.905	3.45	-3.006	-0.252	-1.433	-0.861	-0.478	0.646	-0.895	1.135	14.881	-1.34	-6.946	-0.309
419	-3.325	2.392	4.657	3.095	-1.214	-0.902	1.124	4.426	1.536	-1.426	-0.286	6.941	-0.233	-2.157	0.868	1.957	1.489	3.989	-3.726	1.637	-1.732	-1.278	0.1	-3.499	5.391	3.179	1.937	1.803	-0.136	-0.72	-3.083	-0.692	-5.801	1.147	2.659	2.789	-2.863	0.527	-2.2	-1.952	0.085	-1.187	-1.268	2.025	0.935	0.259	3.341	-2.179	-0.803
420	0.324	-0.422	3.296	-0.606	-0.608	-1.493	3.068	3.771	-0.594	0.31	2.926	-0.053	-1.014	-0.518	-0.763	5.62	0.481	5.649	2.782	0.409	-1.297	-1.064	-1.08	-1.344	0.823	-0.118	5.23	1.518	-1.669	2.283	-0.463	-1.2	-0.995	-1.375	0.332	-0.605	-1.63	0.377	3.637	-2.734	-1.026	4.16	-0.785	9.496	3.573	-0.32	-0.495	0.012	0.894
421	-0.983	-0.209	0.447	-1.157	-0.161	-0.996	-0.111	-0.118	-0.937	-0.907	-0.467	-2.439	-0.749	-0.143	-0.409	-0.67	-0.343	-1.008	-1.165	-0.051	-0.226	-0.503	-0.476	-0.603	0.059	0.384	-0.161	-0.638	-0.353	-0.685	-0.355	-0.629	-0.703	-0.7	0.252	0.541	-1.11	-0.27	-0.406	-1.701	-0.963	0.947	-0.141	-0.29	-0.032	-0.606	-0.321	-0.149	-0.108
422	3.683	2.29	0.634	4.119	-0.373	0.12	-0.913	-1.976	1.672	-0.285	1.289	2.291	-2.313	-0.937	1.015	-0.439	-0.345	2.954	-1.522	-0.711	-1.388	-0.945	-1.158	2.654	0.421	0.467	0.296	-0.716	-0.169	2.758	1.9	-1.54	0.032	3.387	0.913	-0.178	2.989	0.473	-2.134	-1.711	-1.678	-0.85	1.063	-0.586	0.109	0.882	0.226	-1.53	1.469
423	2.6	2.123	1.975	4.252	2.799	0.942	-0.009	-0.326	1.965	1.598	3.976	3.208	0.314	-1.16	-0.076	0.564	-0.479	2.445	-0.783	-2.245	-2.235	-0.457	0.128	3.047	1.311	1.971	0.296	0.557	0.735	4.086	0.96	-0.847	0.01	3.008	0.443	0.871	2.333	1.985	-2.624	-1.053	-0.218	-0.373	0.655	-0.574	-0.947	0.594	1.948	-0.841	2.472
424	-0.683	-2.442	-3.467	-2.435	-0.232	-2.004	0.166	-1.057	0.578	-2.203	-3.018	0.319	-2.032	-2.518	0.385	-1.893	0.178	1.969	-0.449	-1.297	-3.101	-2.904	-0.975	0.322	-2.474	1.779	-0.373	-3.426	0.146	-0.195	-1.689	-1.432	2.433	0.57	0.535	-2.223	-0.292	8.185	2.542	-3.129	-3.486	-2.679	-0.459	-0.401	-1.601	0.894	-1.172	0.874	-0.624
425	0.057	0.246	3.736	0.342	0.113	-0.85	3.236	2.975	-0.076	0.031	1.617	0.993	-0.432	0.22	-0.614	5.905	0.277	4.661	1.309	0.338	-1.495	-1.129	-0.547	-0.577	1.774	0.588	3.998	1.489	-2.207	2.73	-1.476	-1.303	0.386	-1.271	1.067	-0.02	-0.693	-0.513	0.845	-1.799	-0.121	4.958	0.698	7.215	3.248	0.121	0.919	-0.89	1.772
426	1.851	-1.857	3.745	-2.828	-3.532	-0.096	4.443	3.082	-2.702	-1.374	0.312	0.234	5.255	6.818	-2.595	-3.37	-1.726	-1.953	-3.444	0.006	2.624	-0.122	-1.117	-3.845	-0.908	-1.194	-3.311	2.05	0.11	0.109	-0.924	-1.712	-2.319	-1.446	0.247	0.448	-3.576	0.96	0.53	0.977	0.661	4.96	-1.393	-3.553	-0.344	0.241	-2.475	-1.829	-3.853
427	1.478	1.797	0.113	0.824	0.757	-1.232	2.1	0.823	0.767	1.865	1.571	3.651	1.084	-0.941	0.295	2.036	1.331	2.946	0.907	-1.498	-2.298	-0.847	0.723	-0.264	-0.638	1.593	1.87	1.231	-0.305	1.35	-1.231	-0.73	1.133	1.662	1.965	1.094	3.931	-0.155	-3.479	-0.276	0.173	-0.146	5.363	2.853	-1.586	-0.194	1.286	-0.601	1.544
428	-1.317	-0.19	7.057	0.49	-0.428	0.649	-1.31	-0.537	-0.278	-0.009	-1.963	2.472	-0.786	3.635	-0.557	-1.877	-1.254	0.016	-2.784	2.959	-1.661	-0.895	1.551	0.498	0.702	-0.538	-3.056	0.051	-1.981	2.141	-0.596	0.776	-1.282	-0.616	-0.56	-0.886	-2.965	-3.001	-0.846	-2.093	-1.55	-0.651	-2.453	-1.795	1.575	9.672	1.018	-5.999	-0.511
429	-1.555	-2.077	-0.224	0.766	0.675	-2.562	0.33	0.57	2.789	1.177	-1.058	3.349	-1.834	-1.933	-1.061	4.833	-1.888	1.415	-0.907	-1.014	-1.423	0.895	0.233	-2.244	-0.152	0.451	1.968	1.334	0.181	0.233	0.799	-3.101	-0.814	0.206	-0.572	-3.615	-2.752	-0.362	0.717	0.148	-0.797	0.309	-1.202	1.555	1.64	-0.78	-1.57	1.635	0.604
430	0.301	-0.798	1.43	0.422	-2.292	-2.924	1.83	1.535	-0.586	3.369	1.246	0.25	0.279	2.314	0.026	1.839	-1.841	-0.045	-1.552	3.436	-0.782	-1.095	-1.21	-2.649	0.284	-1.751	-1.78	1.533	-0.045	0.556	-1.69	-2.579	0.949	0.16	4.162	-0.098	-4.563	-0.985	-0.083	-2.718	-0.059	3.665	-2.264	-1.473	0.118	-3.663	0.249	-0.562	1.005
431	1.372	1.51	-1.931	-0.723	0.156	2.039	-3.335	-2.039	-0.487	1.278	1.069	0.538	-1.147	-0.698	0.691	2.056	0.151	2.034	3.524	-2.226	1.266	0.336	2.777	3.043	-0.564	2.18	1.292	-2.056	4.079	3.418	-0.091	0.479	2.587	2.358	0.465	2.437	4.668	-0.498	0.006	2.631	0.92	-3.567	2.415	-0.321	-2.03	1.249	1.721	-1.169	-0.163
432	0.483	2.712	2.753	0.399	1.101	0.915	-3.097	0.257	-0.051	1.609	-0.205	0.52	2.926	3.054	2.516	-1.979	2.887	-0.743	5.61	-2.805	-0.454	-0.969	0.066	4.558	0.825	1.132	0.325	1.401	1.776	1.553	-0.825	1.62	1.439	2.792	-1.124	2.471	7.349	-0.154	-2.168	0.247	-0.046	-0.146	3.838	1.812	0.22	5.901	1.709	-1.544	-1.315
433	0	-0.904	3.29	-1.156	-0.073	-1.26	3.625	4.111	-0.739	0.372	3.798	-1.06	-1.212	0.45	-0.74	4.683	0.678	4.512	3.145	-0.946	-1.152	-0.994	-0.76	-1.471	-0.433	-0.108	4.227	2.085	-0.597	2.597	-0.804	-1.456	-0.299	-1.188	0.375	-0.709	-2.065	1.193	3.251	-2.164	-0.134	4.407	-0.744	8.077	3.8	-0.575	-0.832	-0.343	0.792
434	-1.601	2.013	4.246	1.047	0.095	2.227	-1.545	2.004	-1.416	-0.269	0.78	2.27	-0.101	-0.958	0.279	-2.22	0.64	1.323	-2.215	0.663	-0.899	1.163	-2.857	-2.015	3.578	1.578	-1.509	-0.121	-0.018	1.193	-3.859	-0.783	0.27	2.094	0.892	3.729	2.852	6.194	-3.065	-2.269	-0.5	5.027	3.47	-0.305	-2.024	4.31	1.247	-0.043	-1.3
435	-0.982	0.658	-0.01	-2.473	0.329	0.601	1.085	0.844	-0.561	-0.818	-0.958	-2.847	0.434	-0.384	-2.86	0.182	-0.363	-0.321	-4.722	0.19	-0.134	-0.038	0.166	-1.329	0.23	-0.537	9.513	-1.963	-1.001	-3.218	-1.553	-0.809	1.458	-0.622	0.762	0.198	-0.869	0.985	-1.205	8.756	-0.461	0.331	-0.191	-0.798	-0.177	-1.714	-0.122	-4.982	0.283
436	-0.415	0.72	-1.044	2.805	-0.635	3.322	-1.208	-2.291	-3.418	-4.114	1.972	-2.843	7.676	1.73	-2.309	-1.52	-0.407	-0.744	-2.342	-1.248	-0.737	-2.502	1.422	-1.097	2.232	-1.766	-2.61	-0.423	1.715	0.068	-1.594	-1.892	-0.896	-1.001	0.067	-0.899	-4.967	-0.656	-1.9	-2.036	1.214	-2.634	1.522	-1.617	-0.771	-0.783	-0.885	-1.74	-0.936
437	-2.81	3.39	-0.165	-0.209	1.613	4.301	-2.688	-1.469	0.147	0.222	-0.467	-0.946	3.372	0.999	1.668	-1.732	2.232	1.188	3.36	-0.241	-0.675	-0.23	2.299	1.53	-1.94	1.569	-0.611	-0.274	0.205	2.333	-2.183	1.927	3.029	2.943	2.705	1.29	6.159	-0.492	-2.632	-0.714	-2.644	-1.115	3.392	1.172	-1.99	5.693	3.908	0.911	1.738
438	-0.77	-1.081	-0.939	-2.042	0.464	2.657	-3.005	6.014	-3.584	3.871	0.996	1.24	1.032	-0.85	-1.498	-3.463	7.862	-2.811	3.917	0.819	2.241	-0.481	1.383	-0.425	-1.54	-0.595	-2.688	1.449	10.105	-0.702	-1.763	-0.749	-0.649	-1.163	1.043	-0.127	-1.595	11.847	-4.709	2.285	-1.661	0.386	0.214	-2.837	-0.648	12.259	0.345	-0.758	0.52
439	1.696	0.829	-2.295	3.727	-4.065	4.979	1.166	0.519	2.092	-2.15	-1.125	3.146	-3.143	0.557	-0.673	-1.693	0.51	2.765	-1.047	-0.229	-1.444	1.088	1.862	2.639	-0.256	-3.411	2.996	-2.934	-3.498	2.207	5.905	5.523	-2.309	-1.039	-0.217	-2.444	-3.852	0.182	-1.902	2.443	-1.548	-1.372	0.066	-2.713	0.352	-3.209	-1.271	-1.597	-0.435
440	-0.885	-0.431	1.955	-1.655	0.505	-1.234	1.78	2.212	-1.49	2.721	1.102	-0.297	0.982	1.497	-1.086	3.374	0.696	5.349	1.514	-0.918	-2.284	-0.733	0.157	-1.762	0.111	-0.259	2.705	0.733	-1.363	1.096	-1.038	-1.551	0.179	-1.389	0.414	-0.163	-3.683	1.136	2.722	-1.608	-0.484	1.935	-2.257	6.679	2.402	-1.03	0.449	0.139	0.338
441	-0.491	0.47	1.937	-0.264	-2.085	-0.571	2.824	5.663	-2.057	-4.228	-0.241	-0.705	-0.273	-0.116	2.36	-1.968	1.023	-2.517	-0.764	2.283	-0.411	-0.249	-0.317	-2.468	-0.267	-2.1	-0.144	-0.392	-3.284	1.863	-0.719	-2.298	0.367	-2.397	3.657	0.497	3.128	-0.586	-3.946	5.576	-2.297	7.108	4.792	-1.232	5.837	-1.055	0.026	0.581	1.992
442	-0.654	1.285	-0.334	-0.497	-0.919	2.722	-0.073	-0.796	-4.006	-3.597	1.766	-2.021	7.775	2.52	-0.646	-2.515	0.518	-0.268	-1.261	-1.381	-0.621	-1.989	2.803	-1.053	4.279	-0.778	-2.546	-0.794	2.011	-1.482	-2.536	-2.291	0.442	-0.694	1.265	0.507	-1.852	-0.925	-4.238	-0.753	1.974	-1.17	0.707	-1.521	0.206	-2.305	0.741	-0.783	0.446
443	-1.293	0.048	-0.274	-1.821	-0.008	-0.127	-0.196	-0.058	-1.805	-1.267	-0.781	-2.221	-0.501	0.185	0.512	-1.503	-0.797	-1.611	-1.942	0.672	-0.641	-0.345	-0.341	2.033	0.048	0.117	-1.081	0.419	-0.472	-1.205	-1.245	-0.956	9.699	-1.355	0.048	0.681	3.545	1.001	-1.928	-1.436	-0.665	0.067	-0.778	-2.213	-0.226	-1.466	0.246	-0.57	0.564
444	1.025	-0.764	1.306	1.233	-0.367	-2.674	3.486	-1.165	7.225	2.029	4.391	1.818	1.932	0.454	-1.491	3.904	-1.943	-3.76	1.286	-0.292	-1.177	-2.03	-0.668	-2.337	0.392	3.738	-2.935	2.247	-0.963	-3.2	-1.227	-3.107	0.455	2.633	3.261	-0.98	1.715	-1.417	2.252	-4.986	0.237	-0.831	3.162	-2.794	-2.488	-1.164	0.568	4.161	-2.132
445	-2.183	-0.333	0.613	2.279	-1.09	-2.165	2.138	1.277	2.333	1.381	5.102	2.7	0.761	-0.044	-0.966	2.474	0.063	-1.966	-0.439	2.258	-2.611	1.056	0.082	-3.471	1.857	2.442	-1.155	2.361	0.213	-2.018	-1.57	-1.103	-0.768	-0.902	3.599	0.439	-4.612	-1.101	-1.556	-2.21	1.781	0.019	-1.474	-2.645	1.578	-3.523	2.04	1.063	0.968
446	-2.442	-0.823	2.131	-0.833	-2.004	-1.243	3.368	2.398	-3.035	-0.549	0.851	-5.247	-0.655	0.057	-0.41	-1.47	-0.437	-0.815	-3.502	-2.157	-0.977	-0.281	-0.783	-3.287	-2.922	-0.564	0.839	1.591	-2.484	1.667	-0.591	-1.94	0.602	-3.527	1.623	-0.181	-6.69	-0.508	14.226	-4.193	-1.354	4.338	-7.29	-1.989	-1.626	-1.485	-1.195	0.43	-0.943
447	-2.26	-0.211	0.93	-2.033	4.846	0.483	-3.407	-3.031	-0.463	0.407	0.142	-3.559	3.681	-1.046	-0.328	0.305	-2.886	-0.759	-0.674	-5.197	0.357	0.043	-2.172	1.78	-1.538	0.203	-2.994	-2.645	-2.106	0.775	-0.371	-1.029	2.326	1.118	-1.155	-0.818	3.619	-3.279	1.271	2.32	0.912	-2.555	0.296	-0.765	-1.523	2.775	-2.696	-0.681	-2.606
448	2.405	0.183	-1.372	0.63	4.091	0.107	-1.44	-1.278	2.303	0.279	2.127	1.555	0.31	0.02	0.63	-0.392	0.591	2.391	-1.001	-0.848	-1.19	-0.373	1.362	0.893	0.049	0.187	-1.726	-0.493	1.004	0.844	-0.932	-1.545	1.398	3.101	0.382	0.433	-0.005	6.165	1.592	-1.181	-1.751	-0.622	-0.171	0.293	-0.95	-0.786	1.248	0.604	0.704
449	0.226	1.296	-1.598	0.561	0.977	0.121	-0.741	-0.86	0.584	0.353	0.456	2.142	-0.168	-1.223	-0.046	0.262	-0.246	2.024	-0.58	-1.33	-1.58	-0.968	0.284	-0.486	-0.328	0.34	0.212	-0.972	-0.515	0.635	0.099	-0.174	0.393	1.957	-0.18	0.194	0.364	2.278	-0.015	-0.328	-0.533	-0.593	0.2	0.763	-0.691	-0.943	-0.032	-0.542	-0.172
450	0.974	0.27	1.292	0.051	0.476	-1.632	2.065	2.143	-0.118	-0.789	1.759	-0.772	-0.656	-0.63	-0.579	7.275	0.544	6.478	4.178	-0.21	-1.226	-1.146	-0.361	-0.794	1.144	-0.618	5.831	0.613	-1.601	1.4	-0.191	-0.777	-0.825	-0.779	0.201	-0.446	-1.638	1.545	4.19	-2.631	-0.666	2.513	-0.397	11.04	1.978	-1.23	-0.013	0.746	1.098
451	-0.5	0.433	-0.253	-1.159	0.825	3.392	-2.511	-1.82	-1.578	1.633	-0.341	-0.648	-0.88	-0.539	-0.094	1.683	0.088	3.351	0.616	-0.712	0.252	0.204	-1.037	0.955	-0.812	7.438	3.358	-1.894	4.435	6.936	-0.281	-0.751	4.81	0.411	-0.073	6.79	2.685	0.047	1.22	5.165	0.759	-1.834	0.784	-0.604	-0.916	5.229	5.566	-0.617	-0.497
452	6.814	1.605	-1.452	0.239	-2.339	-0.738	4.726	0.098	6.988	0.457	2.162	1.901	6.189	-2.746	-0.997	0.08	-0.748	-0.584	-0.624	2.265	0.53	-0.71	-0.31	-4.307	2.438	-2.083	-3.496	2.21	-2.195	-1.56	5.569	-2.027	-4.368	0.229	-0.298	-1.569	-4.882	1.225	0.43	-0.924	-2.513	-4.354	-1.539	-2.322	-2.385	-0.758	-0.723	0.516	-5.448
453	0.599	1.77	-0.059	2.372	0.05	-2.319	1.215	0.419	0.764	2.185	1.027	2.986	1.167	-0.613	0.927	2.979	0.214	4.93	0.851	-1.355	-2.128	-1.802	-0.385	0.038	1.554	1.913	3.981	0.254	0.195	2.088	-1.602	-0.243	0.98	2.301	1.616	2.102	-0.407	2.274	-0.016	-0.045	-1.567	0.143	2.266	5.2	0.029	-0.955	3.191	0.06	1.587
454	-1.089	0.233	0.493	-0.245	0.245	7.108	-1.389	-1.039	-1.789	-0.398	-0.248	-0.659	-0.52	0.032	-0.007	0.59	-0.853	3.274	-0.315	-0.873	0.156	1.218	-0.487	0.536	-0.731	2.75	0.211	-1.234	2.35	6.761	1.075	-0.231	6.203	0.974	-0.503	1.825	3.049	0.387	0.656	1.592	0.152	-1.027	-0.28	-1.041	-0.895	8.346	2.297	0.52	0.755
455	-3.656	-0.674	-0.588	0.636	-0.319	-3.858	3.092	2.079	-0.081	-1.056	-1.371	-0.227	-1.537	-3.669	-1.309	1.213	0.643	4.396	-2.195	-0.364	-2.666	-1.796	-0.012	-4.145	0.126	-1.24	-0.288	-1.88	-0.429	-1.807	-1.317	-3.287	-6.443	1.736	2.114	-1.95	-5.648	2.553	1.949	-0.662	-0.287	-1.804	-2.301	5.171	2.174	-2.916	-0.779	0.659	-3.023
456	2.216	0.466	0.578	0.515	-0.425	3.599	-2.215	0.377	-2.557	-0.205	1.097	0.154	0.635	-0.184	1.555	-3.427	2.844	-0.882	1.969	-1.432	4.725	2.17	-2.927	2.52	-0.878	0.311	0.501	-0.214	5.26	1.366	-1.497	-0.332	1.203	-0.318	-1.083	2.562	3.532	1.014	-3.396	-0.956	2.361	2.784	2.995	-0.786	-0.37	5.015	-0.719	-0.837	0.1
457	-0.266	1.373	1.831	0.62	0.68	2.267	0.447	0.698	1.105	0.574	-1.258	-0.679	0.147	-0.912	0.676	1.1	2.059	-2.469	2.651	0.938	-3.015	-0.685	-1.04	-0.369	-1.032	-0.952	-3.273	1.392	-1.592	0.082	-1.503	-1.347	1.585	1.416	2.65	0.531	1.627	-0.584	-1.482	-0.382	-1.894	0.095	2.534	-1.195	-1.279	3.09	0.759	-1.416	2.063
458	1.339	-0.204	-1.128	0.738	1.061	0.734	-1.73	-2.133	0.3	-0.649	3.834	-0.377	-0.762	1.95	-1.067	0.393	0.035	0.856	0.761	-2.168	0.17	-2.305	3.696	0.79	3.29	-0.523	-0.738	-2.175	2.392	-0.253	-0.63	-1.329	0.459	1.217	-1.11	0.441	-2.058	3.403	0.037	-2.053	0.941	-2.882	-0.27	0.446	-0.641	-2.362	-0.163	-2.433	-1.721
459	-1.93	-1.841	-2.185	-2.538	-0.17	-2.336	0.42	-2.301	0.711	-2.116	-3.32	1.007	-1.146	-3.406	0.984	-3.267	-0.14	1.407	0.052	-1.934	-4.05	-3.033	0.208	0.195	-1.814	3.644	-0.483	-2.398	0.327	-0.145	-2.697	-0.269	2.358	1.231	1.099	-0.832	0.518	6.492	0.116	-2.703	-4.452	-3.598	0.974	-1.343	-3.157	2.107	-0.589	0.258	0.283
460	-1.899	4.03	3.073	-0.424	2.431	3.762	-4.141	-1.431	-0.816	-0.406	-0.208	-0.368	3.869	2.597	1.679	-2.686	0.251	-0.202	3.222	-1.057	-0.389	-0.728	0.253	4.492	-1.215	1.614	0.436	-0.076	0.596	1.901	-1.25	2.12	2.238	4.045	0.336	2.159	6.577	-0.731	-2.152	-0.698	-1.326	-0.907	3.02	-0.132	-1.229	5.065	2.452	-0.053	0.127
461	-1.491	3.585	1.424	2.877	0.412	0.469	0.1	-0.307	0.384	0.01	-1.901	4.39	2.671	0.881	3.908	0.489	1.571	2.88	0.756	-1.795	-2.8	-0.275	-0.179	2.575	-0.943	1.921	0.242	0.52	-2.512	2.96	-1.278	-0.067	1.723	2.517	2.562	0.947	5.944	-0.472	-2.804	-0.017	-0.78	-1.14	5.812	3.755	-3.69	2.529	2.093	1.341	0.766
462	0.346	2.244	4.725	-0.992	0.444	-0.932	-0.923	-0.937	0.728	0.417	0.76	3.81	-1.427	-0.62	-0.747	0.455	1.571	3.149	5.275	-1.871	1.054	-1.649	3.249	0.163	-1.612	1.754	2.102	-2.066	6.448	1.355	-1.175	0.953	-0.532	8.601	-0.077	3.395	-0.897	1.619	0.341	2.866	0.38	-1.766	-1.61	0.086	-0.918	-1.307	0.697	-1.165	-1.352
463	-1.508	3.725	1.351	0.255	2.935	2.96	-3.282	-0.943	0.421	0.599	-0.256	0.044	4.332	3.359	1.968	-2.941	1.193	-2.291	2.867	-0.844	-0.291	-0.653	0.565	5.399	-0.651	1.615	0.455	0.505	-1.03	1.057	-1.443	2.601	2.218	1.521	1.182	1.91	6.92	-0.186	-3.005	0.074	-1.967	-1.148	3.73	-0.567	-1.61	4.347	3.328	0.392	1.084
464	-3.384	-1.566	1.157	3.648	-2.448	-1.024	-1.098	4.592	2.207	1.4	-4.752	2.99	-1.765	-0.374	-0.255	-0.457	-0.351	0.713	-5.948	3.571	-2.277	1.864	-1.058	-2.658	-0.759	-0.877	-2.665	-0.177	-1.16	0.463	-1.574	-1.882	-4.26	2.729	2.978	1.371	-1.02	0.691	0.422	-0.374	-1.902	0.764	-0.061	-2.006	9.796	-1.867	-1.243	-0.138	-0.529
465	-2.227	-0.375	-0.5	0.061	-1.79	-1.74	0.701	0.454	0.002	-0.163	-0.261	1.062	-1.498	-2.421	-1.357	8.69	-0.947	-0.815	-3.241	-0.668	-1.388	-0.666	-0.629	-2.572	-1.068	0.563	-2.765	-0.047	-0.045	0.521	-0.406	-0.338	2.097	0.6	0.409	-0.876	-4.259	0.243	2.176	0.433	0.529	-1.235	-1.557	-0.395	-1.316	0.503	-0.911	1.331	2.822
466	1.915	1.773	-1.516	0.191	1.31	0.165	0.427	-0.486	2.051	1.4	3.218	0.546	-0.51	-0.054	1.154	2.471	1.071	2.988	0.59	-1.251	-1.03	-2.24	1.164	0.385	1.436	4.277	3.501	-0.746	2.571	4.253	-0.54	-0.782	2.274	1.885	3.301	5.032	2.99	-0.904	-0.619	3	1.53	-1.293	3.625	1.163	-0.513	-2.07	2.963	-2.671	0.381
467	1.732	1.355	-0.849	-2.104	-1.439	3.678	0.709	-0.88	-3.454	-2.836	-1.049	-3.711	13.699	-0.793	-1.068	-2.593	-0.12	1.232	-2.718	-0.466	-0.853	-1.395	0.943	-0.729	1.009	-1.731	-2.542	-0.168	1.05	-1.565	-1.836	-1.269	-0.514	-0.198	-0.52	-0.866	-3.399	0.282	0.933	0.605	1.806	-0.463	-2.065	-2.037	-0.73	0.781	-1.082	0.861	0.507
468	-0.652	1.04	1.171	0.071	0.938	2.036	-2.64	-0.777	-1.367	-0.924	1.389	1.283	-0.251	-1.366	-0.37	0.794	-0.712	0.972	-1.194	-2.061	-0.984	0.688	-0.464	-0.338	0.493	1.189	-2.346	-1.691	3.329	2.815	2.406	-0.95	3.137	3.786	-0.63	0.046	2.201	1.241	0.701	0.869	0.216	-1.832	0.023	-0.98	-1.99	4.348	0.94	0.141	0.605
469	-0.094	-0.644	-1.493	-1.557	1.638	0.85	-2.397	-1.843	-0.097	1.522	0.884	0.228	-0.737	0.183	0.804	3.729	1.87	2.467	1.255	-2.335	-0.174	-1.392	1.266	-0.252	-0.371	4.038	0.159	-2.351	4.841	2.691	0.262	-1.206	4.119	1.281	0.848	3.736	1.673	2.011	0.022	5.486	2.078	-4.878	3.091	1.548	-3.786	2.875	2.654	-0.809	-1.963
470	-0.351	1.399	1.265	0.879	1.076	4.224	-3.582	-1.57	-1.42	-1.851	0.732	0.112	0.43	-0.06	2.418	-1.636	-0.22	0.9	0.181	-0.684	0.226	0.711	0.13	2.915	-1.146	0.565	-0.843	-1.834	0.566	1.77	-0.631	0.184	1.177	2.598	2.226	1.52	3.537	-0.508	-1.645	-1.324	-0.841	-0.389	1.582	0.215	-0.588	4.146	0.612	-0.146	1.107
471	-1.769	-0.747	2.152	0.005	0.256	-0.959	0.436	2.212	-0.501	-0.531	-0.171	-0.863	-0.584	0.768	-0.663	5.517	-0.005	3.901	2.278	-0.187	-1.302	1.045	-1.356	-1.894	1.289	-0.613	4.722	-0.712	-0.026	-0.285	-0.725	-2.444	-0.853	1.057	0.941	-0.476	-3.715	-0.569	4.886	-1.046	0.15	3.385	-2.099	8.462	4.671	-0.197	-0.332	1.234	-0.445
472	-1.499	-0.336	0.32	-0.144	-2.303	-2.879	2.484	2.763	0.705	2.017	1.713	-2.045	-0.342	0.544	-1.375	-0.766	0.301	-1.144	-1.578	0.486	-1.909	0.02	-3.015	-2.363	-0.38	3.425	0.734	3.005	-1.334	-1.203	-1.694	3.336	-2.031	-2.77	1.27	1.343	-5.415	-0.385	9.709	-2.254	0.692	3.66	-2.916	-1.178	0.527	-1.839	-0.118	0.163	-1.119
473	-0.68	2.631	0.548	1.376	2.534	0.262	-1.175	-1.972	1.124	1.619	1.595	2.512	3.429	0.183	2.194	0.201	0.016	2.419	1.007	-1.568	-3.411	-1.49	1.28	2.038	0.716	3.619	1.807	0.633	-0.917	4.215	0.216	0.677	2.253	2.323	3.757	3.193	6.767	-1.938	-3.974	1.268	-1.422	-1.064	5.583	1.192	-2.041	1.577	3.944	-0.554	2.685
474	-1.273	0.961	-0.633	3.595	-2.742	-2.22	1.405	1.275	0.44	1.542	1.472	2.981	-0.229	2.057	-1.375	-1.128	-0.149	-2.033	-1.59	3.913	-2.235	-1.375	1.593	-3.081	3.617	1.985	0.015	2.813	-2.087	-2.061	1.336	4.267	-2.931	-5.158	1.383	1.341	-6.569	0.829	-0.486	2.277	-0.292	-0.668	-5.298	-4.521	2.142	-3.633	1.721	-1.878	2.927
475	-2.375	0.341	0.999	5.101	1.053	0.001	-0.538	0.272	-1.674	-0.087	-2.142	-2.728	-0.755	1.233	-0.296	4.125	-1.478	2.004	0.367	-0.527	-1.166	-0.263	0.816	-1.595	8.997	0.29	3.723	-0.399	-2.149	-1.418	-0.675	-0.517	-0.122	-1.912	-0.343	0.389	-3.958	-1.115	4.683	-2.511	6.138	-0.413	-2.945	5.456	1.418	-1.596	0.628	0.193	0.299
476	-2.671	-0.394	-0.038	1.795	-1.871	-2.386	0.143	1.444	-2.919	2.082	-1.375	-2.966	-0.953	1.383	-2.404	4.212	0.083	1.456	1.266	2.08	-1.321	-0.951	1.096	-2.39	0.531	-0.966	5.267	-2.219	-1.544	-2.019	-0.747	0.088	-2.877	-2.905	1.576	0.208	-5.612	0.94	2.841	1.275	-0.832	0.925	-3.898	4.272	1.204	-1.842	0.458	-2.772	0.106
477	-1.539	-2.188	-1.918	0.25	0.579	-0.653	-0.004	-0.179	0.519	3.5	0.433	6.378	-1.886	13.984	-3.476	-0.315	-0.886	2.102	-1.744	1.605	-1.944	-1.013	0.185	-1.882	2.586	4.88	2.634	3.799	1.837	1.895	0.426	1.018	-0.395	-3.413	-1.236	3.467	-6.527	0.561	-4.047	4.72	-2.072	-1.603	-6.14	-2.273	2.457	-1.812	2.124	-0.522	2.957
478	-1.114	-1.557	-0.547	0.419	-1.818	-1.751	-0.241	-0.619	-0.166	-0.961	-0.475	0.158	1.364	0.568	-1.475	5.962	-2.229	0.884	1.2	2.81	-0.705	-1.046	0.203	-3.168	2.153	-1.677	4.227	-1.462	-3.186	-2.677	0.131	-2.321	-1.847	-1.119	1.409	-0.785	-1.835	-0.294	3.55	-2.561	0.121	3.616	-0.563	5.038	0.544	-2.884	-0.771	0.523	-1.702
479	-1.646	0.731	-0.809	3.669	-2.393	-2.455	1.007	0.907	0.774	1.665	1.642	3.3	-0.611	1.85	-1.386	-1.445	-0.18	-1.874	-1.249	3.578	-2.327	-1.393	1.119	-2.848	3.731	2.303	0.55	2.386	-1.976	-2.33	1.102	5.214	-2.923	-4.992	1.331	1.091	-6.034	0.51	-1.127	2.312	-0.116	-0.987	-4.912	-4.366	2.09	-3.577	1.443	-1.71	2.846
480	-0.889	2.155	-0.182	-0.985	1.335	4.574	-2.973	-3.248	-1.176	1.506	0.631	-0.172	-0.349	-0.074	-0.626	-0.2	-0.05	4.04	1.749	-1.572	0.31	-0.705	-0.101	1.645	0.471	6.093	4.04	-1.715	3.55	6.771	-0.524	0.449	4.023	2.123	-0.524	7.495	4.641	-2.24	-1.55	1.893	-0.022	-1.604	0.853	-0.789	-0.412	5.303	4.585	-1.778	-0.634
481	-1.584	0.365	-1.209	3.727	-2.328	-2.709	1.06	0.709	1.055	1.762	1.372	3.348	-0.591	1.979	-1.421	-1.136	0.011	-1.268	-1.018	3.449	-2.148	-1.517	1.333	-3.126	3.562	2.419	0.934	2.129	-1.895	-2.403	0.907	4.973	-2.936	-4.871	1.214	0.652	-6.02	0.755	-1.081	2.134	0.088	-1.132	-4.873	-3.843	1.829	-3.524	1.34	-1.454	2.82
482	-1.06	0.585	-0.143	0.539	1.248	1.324	-2.053	-0.562	-0.621	-0.585	-0.119	1.552	-1.174	-1.427	0.072	-0.742	-0.71	-0.563	-1.387	-1.097	0.175	-0.388	-0.104	0.219	0.687	1.064	-0.88	-1.415	0.206	3.058	0.421	-0.086	1.209	1.543	-1.222	1.262	0.819	-0.134	3.103	0.846	0.126	0.215	-2.229	-0.798	0.941	1.72	1.18	0.178	0.349
483	-2.234	-0.444	-1.264	2.047	-4.702	1.422	3.134	1.134	0.124	-0.612	-4.121	1.482	-1.644	1.306	1.786	-1.684	0.504	-0.139	-2.32	0.106	-0.2	0.488	0.286	-1.083	0.507	-3.451	0.719	-1.18	-2.608	-0.895	0.269	-1.306	0.076	-1.994	1.434	-1.312	-5.754	1.998	3.621	-1.198	-1.979	3.128	-5.32	-1.75	1.639	-1.794	-1.1	1.25	-0.527
484	-0.676	0.33	2.498	-1.79	1.012	1.692	-1.802	-0.164	-1.283	-1.225	1.657	0.853	0.096	1.236	-0.534	0.617	1.171	2.956	0.777	-2.237	0.506	0.198	3.514	-0.924	1.322	-0.195	-0.705	-1.168	3.795	1.08	-0.928	-1.598	1.143	2.945	-1.086	1.623	-2.016	1.421	0.056	0.733	1.466	-2.388	-0.174	2.623	-0.28	1.368	0.866	-2.206	-2.612
485	0.73	3.805	5.42	0.715	-0.27	2.108	-2.613	0.343	-0.962	1.002	-0.921	1.095	1.495	3.21	2.503	-1.81	1.461	-0.086	4.384	-2.198	0.773	-1.303	1.119	4.131	1.188	-0.184	0.439	-0.433	2.874	1.417	-0.92	1.243	1.073	5.409	-0.362	3.75	6.795	-0.524	-1.935	0.647	0.219	1.16	4.761	0.421	0.707	4.694	2.339	-1.228	-1.052
486	0.59	1.552	0.745	0.389	1.207	-1.276	2.623	1.771	1.081	5.67	-0.297	2.601	1.768	-1.014	-0.921	-0.65	0.163	-0.914	-3.392	0.241	-1.215	-1.448	0.086	-2.852	2.456	0.034	-2.446	2.129	-1.942	-1.932	-0.981	-1.41	0.133	-1.825	1.25	1.124	-2.351	1.645	0.266	-2.885	0.417	-0.586	-2.952	-1.356	0.482	-1.6	2.021	0.313	-0.755
487	-1.594	0.362	3.104	0.293	2.279	1.883	-1.5	0.156	-1.14	0.075	-0.419	1.373	0.449	-0.035	1.428	0.981	1.202	3.707	-0.667	-0.071	-2.655	-0.974	2.369	-0.53	1.945	0.337	0.411	0.06	0.36	2.804	-1.569	-2.862	1.252	2.65	2.241	1.622	0.854	-0.774	-1.466	0.218	1.525	0.753	-0.24	1.626	-0.176	2.029	0.89	-2.043	0.609
488	-0.172	-0.08	-1.533	-1.057	-0.165	-0.486	1.216	-0.119	0.362	-0.505	-0.132	1.525	-0.245	0.166	-1.581	9.041	-0.1	-0.728	-1.35	0.35	-0.192	-0.283	-0.117	-0.432	0.349	-0.263	-3.132	-1.545	0.354	-2.05	-0.197	-0.289	-0.2	0.1	0.462	-0.127	-0.257	19.215	-0.9	-0.28	7.639	-0.029	-0.211	-0.438	-0.068	-2.563	0.036	20.173	-0.016
489	0.526	0.985	4.953	-1.321	0.49	-1.035	-1.371	-1.708	0.706	-0.28	0.899	3.565	-1.12	-1.033	-0.743	0.906	0.606	2.151	5.39	-1.661	-0.338	-1.484	2.493	-0.248	-1.842	1.152	0.956	-2.047	5.819	0.927	-0.994	0.781	-0.212	8.403	-0.431	2.53	-1.261	1.357	0.489	2.875	-0.563	-2.034	-1.782	0.194	-1.239	-0.703	0.088	-1.422	-1.481
490	-2.371	2.554	0.47	-1.055	-0.322	-1.11	-2.619	-0.12	-1.203	4.248	3.58	2.391	-1.03	-1.546	-0.572	0.104	-1.812	1.325	-0.004	-3.263	0.513	-1.217	-0.15	0.765	-0.984	2.808	2.638	-0.82	2.045	3.745	-1.212	5.298	1.778	2.026	-4.026	2.668	1.012	-0.696	1.11	2.032	2.898	-2.757	1.784	-0.321	-0.263	1.319	1.581	-1.581	-3.139
491	-2.391	4.254	0.769	0.888	2.736	4.288	-2.788	-1.068	1.019	0.389	0.004	0.374	3.997	1.417	1.761	-1.983	0.926	0.143	2.907	-0.808	-1.261	-0.528	1.233	3.172	-1.423	2.178	0.493	0.269	-0.653	3.058	-1.256	2.319	2.261	3.505	1.796	2.312	6.632	-0.138	-2.5	0.323	-2.472	-1.255	3.959	-0.482	-1.876	4.895	3.94	0.13	1.731
492	-1.623	-0.038	-0.524	0.033	-0.877	-1.293	2.195	0.512	0.618	0.069	-0.566	1.739	-0.67	0.437	-1.394	9.833	-0.264	0.129	-2.238	0.559	0.034	-0.475	0.082	-1.634	0.913	-0.841	-2.72	-1.627	-0.417	-1.237	-1.033	-1.551	0.139	0.687	1.198	-0.231	-2.086	16.025	1.512	-1.053	7.624	1.576	-2.019	1.169	1.208	-1.776	-0.091	17.606	0.19
493	-1.711	3.728	0.349	1.256	1.975	3.736	-3.152	-1.182	0.736	0.243	0.259	0.304	3.699	1.386	1.534	-2.193	0.921	-0.517	2.588	-0.393	-0.894	-0.619	2.236	3.906	-0.498	1.909	0.055	0.153	-0.881	2.364	-0.469	2.51	2.393	2.876	1.525	1.954	5.953	-0.668	-2.624	0.478	-2.156	-1.264	2.898	-0.285	-2.04	3.955	4.166	-0.037	1.588
494	-1.757	3.036	3.422	0.191	-0.62	-2.521	1.229	1.887	-0.095	1.825	0.601	2.427	4.667	1.361	-0.297	-1.989	0.327	2.844	1.264	-0.795	2.074	-2.051	-0.472	-3.901	-0.288	2.396	1.17	2.141	-1.286	0.152	-2.434	0.649	-1.957	-0.265	-1.318	1.805	1.127	-0.889	1.894	-0.19	-1.391	1.25	-2.521	1.413	4.568	0.169	2.479	-0.21	-1.95
495	-2.777	0.527	0.95	-0.445	-0.937	-1.438	0.263	2.082	-0.851	2.673	-0.702	7.959	-0.338	0.48	1.846	0.775	-0.158	0.801	1.162	0.13	-2.121	-1.851	-1.335	-1.793	2.752	5.087	3.717	2.27	-1.536	-0.393	-1.14	2.566	1.184	-3.538	1.504	3.117	-1.606	-0.451	-3.197	-1.461	-0.632	-0.199	-1.296	-2.54	0.262	-1.352	4.192	0.14	2.64
496	1.685	0.658	-1.426	-1.287	0.464	-0.48	-2.422	-1.623	-0.138	2.578	1.856	1.003	-0.988	0.007	0.075	1.812	1.014	4.336	1.473	-1.561	-0.255	-2.3	0.928	0.721	0.684	6.201	4.27	-1.426	5.703	4.724	0.196	0.457	2.109	1.967	0.394	7.128	1.17	2.066	-0.482	4.145	1.214	-3.249	1.116	0.59	-1.316	0.721	4.844	-1.818	-0.903
497	-0.073	0.318	-1.646	0.423	-0.373	-0.28	-1.714	-1.351	-0.694	-0.016	-1.248	0.653	0.123	0.309	0.475	3.768	-0.226	-1.755	-0.092	-0.147	-0.801	-0.419	0.836	1.144	-0.049	-0.791	-0.988	-1.373	0.11	-0.614	-0.325	0.215	-0.314	0.811	-0.124	-0.212	-1.006	-0.262	0.691	-1.423	-0.038	-0.485	-1.02	-1.239	-0.088	-1.041	0.564	-0.172	0.192
498	-0.081	0.283	-1.493	0.182	1.422	0.328	0.208	0.326	-0.265	0.258	-0.119	1.346	-0.458	0.024	-1.062	-1.302	0.606	2.857	-1.638	-1.395	-1.78	-1.706	1.594	-0.029	0.775	1.315	0.651	-0.516	0.166	2.583	-1.527	-1.341	1.088	0.641	0.893	1.901	-0.324	4.943	1.342	0.062	-0.783	0.781	0.751	0.093	1.002	0.345	1.548	-0.551	0.153
499	1.812	0.052	-0.741	2.292	0.309	-0.85	1.162	-0.082	1.906	2.458	4.291	4.297	1.03	0.007	0.736	2.288	2.446	2.658	-0.339	-0.445	-3.022	-0.888	1.991	0.276	2.233	1.363	-1.89	2.71	3.334	0.287	1.057	-1.737	0.343	2.75	1.256	-0.264	2.712	0.687	-6.469	-0.83	1.634	-3.186	2.754	0.924	-2.648	-2.11	0.532	0.181	2.926
500	1.778	0.443	-0.805	-2.006	0.875	0.227	-1.005	-1.361	-0.056	4.462	0.052	1.41	-1.103	-0.243	-0.634	0.881	0.151	4.574	1.405	-0.878	-0.369	-0.958	-0.195	0.952	-0.484	11.588	6.248	-0.27	7.16	6.908	0.252	-0.592	0.046	0.448	-0.58	11.578	0.066	-0.001	-0.466	6.459	0.36	-1.395	0.022	-0.598	-0.981	-0.254	7.644	-0.842	-0.937
501	3.781	-0.769	2.063	-2.73	0.363	2.217	-1.278	3.293	-2.97	5.1	1.546	0.553	-1.21	1.378	0.154	-1.203	5.978	0.054	3.537	-0.322	4.113	-0.805	1.286	0.758	1.514	4.572	0.981	-0.5	12.913	3.37	-1.282	-1.187	-2.481	-1.423	-0.613	7.643	-0.706	7.403	-2.542	4.102	1.689	1.44	-0.177	-1.685	-2.024	6.558	3.278	-1.568	-0.471
502	1.522	-0.648	-1.725	0.466	-2.138	-0.499	1.593	-2.115	0.29	0.334	1.704	2.154	2.14	1.675	-0.739	1.414	-1.573	-1.652	-1.892	-0.542	-1.728	-2.219	0.523	-1.078	1.959	-1.58	-3.095	-0.771	-2.865	-2.224	-1.128	-2.344	0.075	-1.46	1.818	-1.269	-1.941	0.37	-2.469	-1.736	-1.412	-0.108	0.484	-3.927	-2.133	-1.909	-1.7	-0.934	-0.992
503	1.427	3.984	-1.401	-1.125	-2.173	6.3	-0.172	-0.176	-4.633	-3.482	-1.115	-1.048	5.654	-0.564	1.563	-2.218	-0.692	1.72	-4.354	-0.047	0.8	-0.912	1.306	-0.954	-0.711	-2.817	-1.45	-0.948	-0.164	-0.639	-3.121	-0.364	1.688	-0.594	-0.323	-0.204	-2.017	1.742	0.518	-2.256	-0.628	-0.632	-0.833	-3.33	-0.807	0.481	-0.549	-0.555	1.151
504	-1.594	-0.359	2.387	0.028	-0.493	-0.602	6.676	0.48	0.59	4.463	-1.804	0.686	-0.35	-2.629	-0.2	4.78	-0.2	0.304	-0.815	-0.416	-0.563	0.412	0.162	-2.262	0.434	-0.229	-1.784	-1.662	-0.63	0.199	-0.099	-0.357	2.13	0.06	0.285	-0.186	1.355	-0.922	-0.82	-0.697	0.277	5.826	-0.231	0.481	-0.994	2.823	0.191	-1.164	5.08
505	2.327	3.678	-0.188	-1.226	-1.482	4.77	-0.168	-0.497	-5.417	-3.639	-0.335	-0.506	4.623	-0.344	0.346	-1.11	-1.323	1.813	-4.967	-0.692	1.888	-1.169	0.121	-0.783	1.505	-2.067	-1.122	-0.566	0.459	-1.201	-2.716	-0.073	1.402	-1.206	-0.475	0.264	-2.279	1.147	-1.171	-2.869	2.053	-1.383	-1.049	-2.903	-0.936	-1.182	0.678	-1.007	0.62
506	-0.153	2.527	0.571	3.816	0.932	-0.496	0.114	0.411	1.074	0.156	1.349	3.745	2.485	-0.94	2.257	2.525	2.845	2.02	2.289	0.844	-4.42	-0.721	-0.283	-0.1	2.844	2.48	2.207	3.871	-1.471	1.637	-0.326	-0.57	3.226	0.834	4.483	2.488	4.206	-0.109	-3.664	-2.645	-0.135	1.216	4.787	2.04	-0.604	-0.429	4.739	-0.338	3.596
507	1.577	2.454	0.665	-1.55	2.45	2.874	-1.117	0.535	-0.572	3.555	-0.34	0.77	0.164	0.321	-0.607	-0.309	1.164	0.792	0.53	1.397	2.893	-0.303	-0.699	0.352	-1.541	4.185	4.108	-1.039	4.42	3.719	-1.266	-0.903	2.54	1.277	0.811	7.243	3.09	-0.485	-1.72	3.808	1.572	-1.096	0.959	-2.399	-1.778	3.132	4.251	-2.582	-0.142
508	5.242	0.013	6.477	-0.299	-1.48	0.658	3.962	3.529	-3.26	-0.881	5.196	2.137	0.274	11.124	2.696	-3.997	-0.562	0.776	2.744	0.148	4.713	-1.35	-0.735	1.089	5.21	1.316	2.058	4.627	3.15	4.329	-0.502	0.396	1.328	-0.712	-2.169	2.716	-0.975	0.891	-2.846	-0.227	2.187	5.204	-1.028	-2.813	3.738	2.697	-0.639	-1.179	-0.856
509	1.396	-0.349	0.56	0.515	1.615	1.055	-2.491	-2.235	0.136	1.536	2.227	1.07	-0.132	-0.061	0.409	0.749	0.784	1.707	2.757	-2.485	-0.955	0.99	2.679	3.366	0.431	1.529	-0.133	-0.226	2.711	3.374	0.332	-1.307	1.439	2.768	-0.276	1.182	2.511	1.226	-2.298	1.422	0.738	-1.619	1.726	0.501	-1.868	0.48	1.23	-0.981	0.996
510	-0.912	-1.796	-1.378	-0.575	1.832	-0.374	1.863	0.862	0.737	4.367	-0.264	2.661	-1.073	1.484	-2.887	1.897	-0.923	2.864	-2.441	-0.555	-1.621	-1.307	-1.003	-0.996	1.133	5.765	3.669	4.37	2.737	3.707	0	-1.796	5.828	-2.441	-2.071	5.398	-0.647	0.098	-4.174	3.8	-1.498	-1.365	-0.167	-0.706	3.731	-1.029	2.596	0.154	0.864
511	-0.512	0.752	0.632	1.481	1.264	2.725	-2.207	-0.45	-0.453	-0.77	0.339	2.276	-0.141	-0.968	0.03	0.6	-1.367	1.236	-2.042	-1.189	-1.045	2.515	-0.092	-0.161	0.335	1.506	-1.978	-0.732	1.599	3.806	3.269	-0.349	2.875	2.655	-1.042	-0.694	1.767	0.071	0.979	-0.005	-0.687	0.126	-1.147	-1.473	-0.016	2.51	1.735	1.485	2.008
512	0.453	3.332	0.61	-0.382	1.419	1.669	-1.738	4.779	-2.207	1.679	-1.155	0.542	-0.137	-0.87	2.093	-1.636	5.477	1.371	-1.537	-1.96	1.492	0.986	-1.886	2.137	-0.696	2.08	1.16	-0.241	3.808	-0.828	-1.726	0.539	1.537	-0.84	0.02	1.678	7.895	3.272	-6.101	0.654	1.255	0.644	9.325	2.18	-2.465	4.973	0.358	0.725	-2.009
513	-1.167	0.656	2.058	1.709	4.383	-2.174	-2.503	-2.106	2.481	1.529	-1.97	2.383	3.15	-1.311	3.099	0.524	1.201	1.533	1.288	0.161	-2.848	-1.542	-1.041	6.885	0.485	2.968	4.199	0.884	-0.057	1.908	0.349	-1.054	1.689	4.13	2.671	1.078	6.541	-3.784	-1.528	2.461	0.497	-0.277	2.28	4.046	-0.882	0.735	3.643	-0.927	0.655
514	0.545	0.511	8.322	-0.677	0.243	3.237	-1.197	1.297	-1.69	0.328	1.531	1.077	-0.367	4.302	0.743	-1.319	2.942	-1.021	5.124	-2.052	2.616	-0.766	2.754	0.77	0.21	-0.784	-1.014	-1.389	10.462	0.676	-0.661	-0.194	0.236	7.294	-0.506	1.164	-0.009	3.269	-3.216	1.311	0.011	-0.269	-0.783	-1.205	-0.049	3.65	-0.551	-1.384	-1.498
515	-0.19	0.378	1.685	0.41	-0.68	-1.157	2.405	2.671	0.506	-0.773	-1.375	4.425	1.396	-2.59	0.983	-0.012	-1.874	1.754	-3.384	-0.671	1.683	-0.496	0.789	-0.964	0.061	1.307	2.355	-0.325	-0.121	1.605	-1.371	-4.105	2.375	0.38	0.512	0.953	2.82	-0.881	-1.276	-2.065	-0.093	0.351	-0.114	-1.73	-0.726	-2.132	-0.802	0.553	0.468
516	-2.807	0.729	-1.252	0.009	-0.534	3.582	-2.744	-0.469	-2.902	-2.272	-0.467	4.376	-0.279	-0.472	1.309	-1.244	3.183	-1.696	0.556	-1.911	-1.991	1.774	-3.082	1.478	-3.334	1.05	1.742	-0.827	-0.486	1.169	-2.865	-1.197	4.165	-1.125	0.249	-0.103	11.963	0.779	-8.245	-1.812	-0.563	2.637	14.576	0.908	-2.399	4.711	-1.69	0.004	-1.862
517	-0.969	-1.729	1.375	0.129	-0.783	-1.947	3.704	2.359	-0.372	-0.266	2.267	-0.096	1.316	-1.08	-0.432	5.738	0.046	6.396	4.189	-0.563	-1.611	-1.03	0.067	-1.456	1.588	-0.668	6.219	0.927	0.159	2.208	-0.814	0.544	-1.205	-0.475	0.331	-1.355	-3.389	0.322	2.944	-1.18	1.316	3.433	-0.692	8.953	0.392	-2.112	-0.436	0.022	0.741
518	2.558	-0.049	1.298	-1.225	0.784	4.245	-2.214	-4.439	-2.473	-0.698	4.097	-1.496	1.6	4.261	-1.161	-3.61	-0.841	-0.32	4.394	-2.748	0.871	-0.623	1.884	1.582	-1.313	-2.741	0.277	-0.448	1.968	1.18	-0.458	-0.82	-1.241	1.563	-2.341	-1.016	1.431	2.267	-2.292	-0.467	-0.706	-3.219	-0.035	-2.169	-2.843	2.378	-2.63	-3.449	-1.132
519	-1.646	2.55	-0.931	-0.282	1.61	3.476	-0.879	-1.911	-0.218	1.208	0.399	-1.492	1.151	0.615	0.749	-0.702	0.618	1.612	0.994	-0.791	-1.014	-0.027	1.205	3.943	0.174	1.665	1.737	-0.64	-0.243	2.896	-0.129	0.955	2.644	2.121	1.039	2.402	4.42	-1.566	-2.725	1.946	-1.379	-1.132	0.824	-0.099	-1.913	2.054	3.306	-1.305	3.444
520	-0.494	0.511	-1.043	1.318	-0.488	0.297	-1.218	-1.221	-0.915	-1.503	3.289	1.6	-0.147	2.785	-0.378	2.843	0.767	1.242	0.371	-1.293	0.487	-1.499	2.205	-0.46	2.12	0.674	-1.333	-1.245	2.578	-0.199	-0.731	-0.79	0.738	1.461	0.808	0.241	0.559	-0.293	-3.2	-2.497	1.31	-3.194	2.322	0.722	-1.701	-0.494	0.105	-1.761	-0.933
521	0.594	-1.263	-1.361	-1.38	1.579	0.252	-1.357	-0.68	0.835	0.702	1.392	0.982	-0.97	-0.835	-0.389	2.847	1.65	2.155	2.574	-0.694	0.475	-1.07	0.608	-0.387	-0.83	2.369	1.136	-2.501	1.958	1.37	-0.724	-0.697	0.956	-0.001	-0.499	2.625	-1.037	3.733	1.233	3.305	0.112	-2.122	0.392	0.766	-2.015	1.379	1.24	-0.789	-1.416
522	0.154	1.804	-1.139	-1.266	2.012	2.846	-2.72	-1.903	0.106	0.255	3.246	0.511	0.317	2.242	0.434	-0.457	0.891	2.948	2.337	-1.212	1.32	-0.008	2.794	0.436	0.705	2.905	-0.699	-2.685	3.475	2.481	-1.02	0.399	1.707	2.733	-0.244	3.406	2.431	0.832	-1.901	0.372	-0.371	-2.67	1.775	-0.411	-2.631	0.244	2.687	-0.647	-0.414
523	1.28	-1.238	2.092	-0.184	-0.238	2.613	-0.066	10.476	-2.619	6.356	-1.204	1.569	-1.199	3.303	1.294	-1.067	11.539	-1.009	7.004	-0.513	1.181	-0.658	-0.044	2.152	1.083	-0.684	-0.751	2.602	10.202	0.707	-0.801	-0.631	-1.565	-2.102	-0.024	0.707	0.31	15.809	-3.18	4.881	1.336	0.38	0.549	-0.94	-1.927	14.464	-1.042	-0.842	-0.192
524	0.47	-0.067	10.827	2.023	-1.806	-1.416	10.015	10.835	3.084	-2.52	8.907	0.49	-1.522	3.057	-1.327	-3.139	-0.957	-1.176	-2.62	0.786	1.77	-0.965	-0.993	-1.18	1.498	-1.152	-3.431	3.175	-1.515	6.209	0.582	-2.005	-1.567	3.654	0.552	-0.166	-2.248	-0.353	3.373	-0.45	0.149	13.518	-2.062	-0.559	0.568	-1.992	-0.027	-0.578	0.174
525	-0.266	0.36	-0.262	-2.685	0.891	4.629	-2.441	0.876	-0.789	1.589	-0.605	0.261	-0.177	-0.189	-1.14	1.225	2.743	1.078	0.996	-1.051	0.262	-1.359	-0.914	1.434	-1.341	4.365	1.183	2.718	5.665	2.415	0.333	-0.879	2.315	1.313	-0.287	4.89	0.395	2.697	-0.077	7.907	3.136	-2.682	2.995	0.41	-1.381	4.76	2.986	-1.791	-1.334
526	-3.453	-1.644	1.906	-1.452	0.611	-2.512	-0.916	-0.433	-1.261	-2.559	-3.631	-2.655	2.367	2.556	-1.507	-3.344	4.563	-0.295	0.272	2.649	-0.003	2.155	-1.326	-2.823	-1.332	-2.378	-1.471	-3.051	-1.516	-2.74	-3.675	0.919	-3.663	-1.99	2.63	-0.47	-2.334	1.594	1.581	-2.303	-2.649	1.271	-7.441	2.553	1.14	-0.957	-0.046	0.163	3.009
527	-1.203	-0.531	-0.201	-1.33	0.375	-0.422	0.49	0.035	-0.679	-0.921	-0.086	-1.199	-0.878	-0.317	-0.669	7.469	-0.227	5.654	4.676	-0.196	-0.254	-0.37	-0.33	-1.078	-0.843	0.026	7.147	-0.577	-0.945	-0.719	-0.538	-0.775	-0.877	-1.347	0.317	-0.663	-1.273	-0.361	4.824	-1.175	-0.549	0.185	-0.334	11.105	2.059	-0.207	-1.065	-0.172	-0.043
528	-3.369	-0.96	-0.784	-1.469	-1.863	-2.574	0.486	0.326	-0.932	1.637	-0.747	2.079	-1.235	-0.703	-1.795	6.61	0.217	3.454	-0.756	-0.71	-2.309	-1.347	-1.966	-3.35	0.609	0.783	0.335	-0.438	-1.241	-0.685	-2.218	-0.146	1.858	-0.672	-0.168	-1.272	-2.615	7.628	4.001	0.265	3.123	0.374	-1.972	2.082	-0.333	-1.308	-0.596	6.373	-0.271
529	-1.782	-0.968	2.495	1.497	1.88	0.491	0.129	-1.218	0.214	-0.786	3.728	2.173	0.454	-0.613	-1.781	0.909	-0.853	1.562	2.098	-1.225	-2.96	-0.419	-0.986	0.378	-0.736	2.358	0.88	0.946	1.094	4.577	-1.176	-1.284	-0.349	2.161	0.918	0.446	0.087	-1.198	-0.729	-1.413	-1.711	1.109	-0.326	0.995	-0.144	-0.374	0.65	-1.065	0.99
530	-1.947	0.638	3.785	-0.877	0.663	0.315	-0.797	1.515	-2.749	-2.327	-1.75	3.643	-0.71	1.404	1.179	-2.465	-1.486	-1.979	-3.329	-0.86	1.25	-1.557	-2.25	-0.369	7.253	0.214	0.374	2.965	-2.236	-0.619	-0.74	-0.932	0.265	-1.84	-0.565	1.594	-1.239	-1.52	-3.175	2.699	-0.07	-0.093	-1.249	-2.512	-0.504	-0.736	0.289	-2.765	-1.67
531	1.621	-1.6	-2.9	4.651	-1.345	1.392	5.015	-0.393	9.202	2.589	-0.377	-0.122	1.079	0.154	1.208	3.558	-3.304	-1.804	-4.207	1.54	2.017	0.404	-2.566	-2.966	3.2	-1.158	-2.268	1.367	-0.734	-0.585	-0.343	-4.425	-2.999	2.162	-1.402	-3.541	-2.28	-2.246	2.431	4.004	1.614	0.088	-5.093	-3.515	-2.052	0.446	1.229	1.563	-0.343
532	-0.486	0.837	2.867	-0.224	-0.78	3.705	0.383	-0.32	-1.643	1.549	-1.52	0.022	0.013	2.645	0.398	-1.358	0.504	-0.837	1.657	-2.304	1.197	-0.467	1.326	2.243	-0.767	-1.38	-1.578	-2.201	6.2	0.554	-2.609	-0.542	0.736	4.266	-0.833	1.322	3.825	1.085	-2.508	0.636	-1.126	1.284	5.21	-2.396	-0.168	4.42	0.727	-1.474	-1.313
533	-0.52	0.313	2.699	-0.9	-0.274	0.56	-0.983	-2.332	-1.156	3.952	1.139	2.543	-0.817	0.002	-1.603	-1.835	-1.026	3.215	2.48	-1.692	-1.023	0.4	-0.251	-0.965	-1.685	6.235	4.949	-1.646	7.455	5.243	-0.657	-0.217	-0.332	4.716	-0.989	6.765	0.253	0.005	-0.599	3.023	-1.486	-1.225	-1.398	-0.966	-1.236	0.1	3.715	-1.233	0.413
534	1.2	4.83	2.22	-1.565	3.928	0.045	-0.825	6.38	-0.835	3.687	-1.402	-2.23	0.965	0.334	2.296	-1.266	4.097	2.679	-1.846	-0.546	1.363	0.168	-1.317	1.734	0.238	2.446	2.677	-0.261	5.124	-0.282	-0.559	0.782	0.6	3.199	0.83	5.297	4.036	2.473	-1.753	4.319	0.488	0.268	3.505	1.796	-1.678	2.36	2.605	-1.816	-1.301
535	-0.095	-1.297	-0.745	-1.874	0.457	-2.42	0.603	0.105	-0.408	6.462	-0.011	0.744	-0.998	-0.769	-2.503	2.609	-0.111	2.823	0.469	-0.008	-1.655	-0.814	-2.014	-1.5	-0.42	-0.345	3.572	-0.556	-1.197	-0.251	-1.633	-0.833	0.951	-0.937	-0.627	-1.654	-1.754	0.579	-0.171	-2.182	-1.728	0.617	-1.921	4.283	2.304	-1.705	-1.157	-0.594	0.907
536	0.856	-0.453	-0.7	-0.097	-0.248	1.122	-1.636	-0.164	-0.427	0.89	0.529	0.687	0.29	1.191	0.019	-2.054	0.619	-1.691	5.8	-1.392	11.989	-0.388	1.339	0.127	-0.733	-0.351	-0.447	0.908	1.424	0.09	-0.16	0.112	-0.97	0.095	-1.027	0.436	1.497	0.798	-4.217	-0.369	-0.7	-0.374	0.552	-1.044	4.847	0.649	0.081	-0.617	2.399
537	-1.444	-0.404	2.357	-0.405	0.056	0.439	0.722	2.626	1.221	3.228	-1.516	1.305	-0.572	0.152	0.519	1.193	-0.24	0.515	-2.121	-0.997	-0.317	1.872	-1.762	-2.171	0.093	0.412	0.053	0.355	-1.125	0.291	-0.748	-1.683	1.341	-0.606	-0.419	0.376	-3.989	-0.574	3.623	0.165	0.022	3.642	-3.103	0.659	4.048	-0.379	0.206	1.917	1.015
538	-0.051	-0.626	-1.299	-0.923	0.086	-0.385	-0.907	-0.001	-0.297	1.242	-0.021	1.549	0.069	0.302	-0.293	-1.215	0.251	-1.307	3.607	-1.068	8.996	0.044	0.234	-1.228	-1.519	-0.944	-0.323	0.187	-0.933	-0.123	-1.052	-0.109	-1.191	-0.987	-0.488	-0.114	3.235	-0.232	-4.255	-0.21	-1.41	-0.362	4.236	-0.18	2.699	0.167	-0.683	-0.185	2.617
539	0.446	-0.352	-0.634	0.313	1.976	-1.549	0.095	-0.946	1.472	1.571	2.298	2.647	-0.237	0.376	-1.132	1.423	0.306	3.424	1.43	-0.774	-1.994	-1.955	1.596	-1.161	-0.594	1.389	2.739	-0.586	0.998	2.183	-1.314	-0.535	-1.001	0.663	1.234	2.009	-1.469	3.283	-0.472	0.67	-1.651	-1.261	1.035	1.721	0.063	-1.785	2.06	-2.269	0.75
540	2.394	3.871	0.31	-2.11	4.318	0.911	-1.161	6.174	-0.98	3.169	-0.449	-1.666	0.974	-0.948	1.444	-0.61	3.586	1.154	-1.805	-1.26	3.294	1.173	-0.86	3.026	-0.307	1.646	1.425	0.384	4.452	-0.476	0.128	2.034	1.167	0.619	-0.575	2.956	4.498	2.333	-2.099	3.71	1.894	-0.23	4.972	2.241	-2.105	3.177	1.091	-1.813	-1.562
541	4.639	-1.841	4.241	-1.389	-0.056	-0.543	5.799	6.182	-0.883	3.436	7.982	0.192	0.089	1.589	-2.103	-3.113	-0.328	-3.528	-1.736	0.007	8.368	-1.473	0.952	-3.081	3.136	-0.779	-1.276	0.837	3.474	2.616	-0.352	-0.444	-3.447	-3.409	-1.362	-0.491	-4.385	0.905	-3.05	-0.789	1.544	4.682	-3.455	-2.674	-1.025	-0.81	-1.387	-0.81	-2.183
542	0.21	-0.179	2.327	-0.04	-0.043	-0.83	0.163	1.651	-2.425	-0.73	0.601	2.779	0.182	5.398	0.195	1.218	0.298	1.265	2.115	2.766	0.942	-0.917	-1.024	-1.735	3.073	-0.308	1.362	1.214	0.33	-0.844	-0.853	7.268	-1.851	-3.467	1.054	2.381	-4.9	0.656	-2.65	-0.678	3.834	3.076	-2.568	-1.786	5.238	-1.507	1.126	-1.062	0.454
543	0.618	0.838	-2.343	-1.433	2.958	1.165	-2.714	-2.051	0.329	1.027	0.122	0.558	-0.904	-0.583	-0.069	0.009	0.496	3.081	-1.392	-0.183	0.388	-0.159	-0.263	0.64	2.688	3.431	-0.046	-3.093	3.589	1.62	-1.341	0.601	0.517	2.221	1.948	4.268	2.011	1.628	-1.693	3.585	0.82	-2.733	0.89	-0.867	-1.706	2.018	3.538	-1.293	-2.722
544	-0.79	1.94	-1.433	1.503	2.485	2.589	-2.969	-2.097	0.163	0.213	-0.208	1.154	0.528	-1.616	1.085	-0.025	-1.106	1.292	-1.416	-1.055	-1.681	1.271	-0.249	1.598	-0.124	1.587	-1.694	-1.567	1.009	2.901	1.448	-0.894	3.492	4.075	1.179	0.865	3.708	-0.095	0.242	0.207	-1.356	-1.202	0.343	-0.984	-1.211	2.803	2.13	0.106	1.942
545	2.205	3.813	-0.393	-1.662	4.214	0.022	-0.711	6.156	-0.739	4.446	-1.321	-2.864	0.897	-1.432	1.808	0.007	3.846	2.108	-1.943	-0.815	2.359	0.02	-0.369	1.867	0.721	1.035	1.422	0.22	3.523	-1.212	0.538	1.386	0.113	0.443	0.346	3.26	3.953	2.685	-1.794	4.457	0.878	-0.668	3.689	2.244	-1.992	2.986	1.843	-1.864	-0.76
546	0.42	2.238	-0.808	0.454	5.261	0.34	-1.468	-2.459	2.77	3.828	1.712	1.895	2.196	-0.322	-0.099	0.019	-0.177	4.251	1.339	-2.333	-2.617	-1.145	2.172	2.591	0.422	3.996	2.538	-0.498	0.567	5.386	-0.202	0.37	1.179	3.323	1.809	3.98	4.618	-0.043	-2.101	2.933	-0.55	-1.062	2.404	0.253	-1.098	0.359	3.558	-0.3	3.585
547	0.844	0.094	-2.161	-1.534	1.974	0.163	-1.007	-1.225	0.834	1.345	0.504	0.535	-0.536	-1.439	0.387	3.792	2.306	4.229	0.745	-0.981	-0.314	-1.517	1.628	-0.363	-0.938	3.124	0.501	-2.441	3.429	1.642	-0.609	-0.914	1.88	2.236	0.7	3.461	-0.118	3.341	0.427	3.852	0.915	-3.45	2.583	1.642	-3.755	0.852	2.831	-0.334	-1.104
548	-0.598	4.002	-0.118	0.8	1.396	2.907	-0.936	3.519	-0.521	0.533	-1.705	-0.441	3.791	0.55	3.493	-1.799	4.051	-1.522	2.48	1.18	-0.366	-0.712	-4.118	0.63	-1.048	0.3	-0.875	7.446	0.531	-0.077	-0.267	-0.582	4.274	2.392	2.055	2.228	3.534	0.26	-4.396	-0.731	-1.815	0.977	7.588	-0.213	-1.3	3.484	1.458	-0.851	1.204
549	-1.354	-0.016	-1.107	1.073	-1.288	-2.67	1.035	0.477	1.094	-0.164	0.098	0.34	-0.732	-0.63	-1.42	8.914	-0.303	5.172	2.072	0.947	-1.157	-1.284	1.101	-2.03	1.192	0.37	5.951	-0.647	-1.394	-0.865	0.237	-0.219	-2.038	-2.369	0.585	-0.445	-3.277	3.301	4.536	-0.301	0.249	-0.941	-1.482	9.249	0.404	-1.746	0.214	2.72	0.67
550	1.561	-0.899	-1.645	-2.233	0.659	-0.836	-1.828	-1.707	-1.104	0.794	0.031	-1.192	-1.785	-0.648	-0.409	1.716	0.21	0.852	-0.827	-0.309	2.725	-1.21	-0.688	-0.84	-0.476	4.141	1.721	-2.906	4.75	2.1	-0.485	-0.821	1.533	-0.918	0.077	4.317	-1.074	-0.026	-0.51	1.584	1.209	-2.076	-0.239	-0.707	-0.821	-0.461	2.509	-1.142	-1.461
551	1.353	1.058	-0.373	-1.632	0.653	2.224	-4.229	-3.922	-2.129	-0.527	1.687	-0.357	0.523	3.406	0.843	1.244	-0.957	1.388	1.569	-1.254	3.229	-0.7	0.092	1.814	1.794	3.253	2.345	-2.743	4.382	2.55	-0.496	-0.045	3.299	0.313	0.539	4.808	3.394	-1.425	-1.098	1.932	2.148	-2.363	0.911	0.039	0.336	1.671	3.17	-2.361	-1.474
552	0.046	-0.331	-0.118	0.903	1.595	0.944	0.654	1.546	0.397	1.586	1.972	1.942	-0.849	-0.844	0.891	1.866	2.507	5.008	-0.149	-1.055	-2.656	-1.587	1.054	-1.023	1.419	3.108	0.74	0.839	1.566	4.877	-1.573	-2.346	2.379	0.699	2.128	1.749	0.517	-0.88	-2.006	0.909	1.281	0.27	2.528	4.015	-0.66	1.958	2.328	-1.434	1.626
553	4.412	1.2	2.015	-1.693	0.918	0.989	-2.001	-3.583	-0.337	0.727	2.069	1.097	-1.411	0.752	-0.602	-0.309	-0.04	2.608	2.523	-2.12	5.991	-2.064	1.981	0.012	0.492	4.299	2.625	-3.122	10.205	2.773	-0.924	-0.358	2.259	4.817	-0.357	6.097	0.691	-1.469	-0.797	1.408	4.361	-2.124	-1.687	-0.365	-1.267	-0.726	2.907	-2.49	-1.364
554	0.635	0.706	1.605	0.401	-0.097	6.659	-2.765	-2.376	-1.593	-1.932	2.303	0.129	-0.266	2.755	0.472	-0.72	-0.949	0.405	0.96	-1.334	2.151	1.834	2.427	0.34	0.191	0.55	-1.162	-1.832	4.11	3.197	1.293	-0.431	3.526	2.629	-0.838	0.42	2.068	-0.507	0.346	-0.786	0.398	-0.475	-0.833	-1.525	0.081	3.135	0.685	-0.456	0.661
555	0.311	1.654	1.423	-0.379	0.354	4.112	-0.343	2.6	-1.786	2.602	-0.093	-1.587	0.93	2.592	0.487	-1.781	3.494	0.96	1.592	-1.816	1.87	-0.205	1.3	1.547	-0.047	-0.862	-0.78	-0.316	5.047	0.644	-0.599	0.003	1.089	0.638	-0.226	1.714	3.3	4.063	-3.094	2.086	-0.743	0.376	3.117	-1.87	0.229	7.035	0.265	-1.893	-0.93
556	-2.978	-2.926	-3.052	-2.801	-0.869	-3.215	0.366	-2.029	-1.98	-1.871	-4.506	1.319	-0.614	-1.609	-0.778	-2.992	-1.208	1.333	-0.886	1.65	-3.426	-2.347	-0.32	-3.331	-0.836	-0.441	1.942	-2.172	-0.964	-1.506	-2.251	0.476	-0.256	-1.851	0.492	-1.257	-5.453	6.107	2.486	-2.253	-3.358	-2.603	-3.896	-0.294	0.066	-0.766	-1.351	-1.217	-1.292
557	2.327	2.325	7.241	-0.952	1.024	-1.028	2.791	1.642	1.121	0.336	3.816	2.033	-1.981	-1.478	-0.706	0.737	0.78	4.498	3.63	-1.7	-0.596	-2.073	2.036	-0.41	-0.236	2.148	1.637	-0.365	4.393	4.763	-0.841	-0.353	0.993	7.096	0.203	3.711	0.832	0.508	0.41	1.747	0.505	2.814	-1.515	0.885	2.731	-0.918	1.25	-1.284	-0.198
558	1.835	4.381	0.798	-1.205	0.924	0.237	-1.818	2.286	-0.579	4.215	-1.003	-1.853	2.552	-0.745	0.823	-2.019	3.344	3.059	-0.387	-0.746	0.534	-0.929	-0.64	1.417	0.845	1.836	2.031	-1.234	2.878	1.5	-0.38	0.904	1.103	2.572	0.101	3.717	5.485	0.465	-2.367	3.701	1.099	0.279	3.208	0.74	-2.018	1.853	2.933	-1.486	-0.862
559	0.11	4.298	-0.349	-0.22	0.629	3.111	-2.652	-2.781	-1.271	1.143	3.014	0.946	0.347	3.271	-0.083	-0.925	-0.643	4.373	1.008	-1.065	1.095	-0.883	2.259	1.858	0.321	5.412	1.946	-1.117	4.821	4.586	-0.008	1.48	1.528	4.017	0.508	6.175	3.703	-1.586	-1.705	1.405	0.914	-3.101	2.972	-0.269	-2.156	-0.338	4.824	-2.871	-0.449
560	10.131	0.667	5.36	0.996	-1.653	8.952	1.296	2.031	-1.756	-0.649	5.225	-1.972	1.638	5.478	2.752	1.56	6.593	-0.301	4	-0.953	2.82	-0.812	7.938	2.241	3.982	-0.437	0.381	1.015	8.753	1.152	2.865	-1.646	-0.349	-1.941	0.191	3.407	-0.348	3.233	-4.688	-1.726	4.64	4.102	-0.546	-0.014	-0.763	1.734	-0.007	-0.663	1.434
561	0.44	2.772	1.089	1.162	-0.104	5.897	-2.504	-1.095	-1.313	-0.821	1.362	1.246	0.498	1.204	0.599	-0.739	-0.124	1.728	0.289	-1.506	-0.505	1.871	1.162	0.857	-0.927	0.937	-0.214	-0.499	2.222	3.485	2.191	0.164	2.818	3.851	-0.664	0.465	4.884	0.427	-0.761	-0.044	-0.152	0.245	1.143	-1.751	0.152	4.023	0.907	0.053	1.138
562	0.398	0.916	0.859	0.903	1.523	1.513	-0.256	-0.904	-0.201	-0.194	4.654	-0.63	0.713	3.099	-0.192	-1.253	0.783	1.945	1.303	-2.353	1.257	-2.174	1.559	-0.658	2.066	2.577	1.597	-1.503	4.612	4.853	-0.702	-2.031	1.711	2.291	0.473	2.952	1.289	0.185	-2.139	0.199	0.567	-0.205	-0.01	-0.078	0.596	0.003	1.812	-2.675	-1.244
563	2.011	-0.091	2.129	-0.089	-1.334	1.132	1.027	4.045	-1.156	1.35	0.377	0.554	0.612	1.293	0.583	0.672	2.222	-0.864	6.577	-0.604	12.323	-0.373	0.705	0.755	3.456	0.423	-1.607	1.284	2.097	0.437	-0.685	-0.623	0.175	-1.061	0.046	1.578	-2.544	3.868	-3.931	-0.736	2.812	2.498	-1.112	-0.028	-1.519	0.83	0.954	0.211	1.241
564	-1.054	1.507	-0.043	-0.466	1.087	-1.344	-1.119	-0.855	-0.71	4.695	0.795	2.214	0.501	0.177	-0.878	1.767	0.546	3.217	0.647	-1.999	-1.818	-2.583	0.204	-0.934	1.473	3.995	3.365	0.261	0.784	1.878	-2.199	1.089	1.53	0.531	0.743	3.427	-0.652	-0.522	1.125	-0.224	1.711	0.04	0.186	2.226	-0.191	-1.304	4.099	-0.576	1.073
565	6.457	5.017	1.615	1.29	-1.227	3.079	2.806	2.637	0.656	0.407	3.888	-0.596	0.727	2.254	2.629	0.82	9.361	3.405	5.488	-0.677	0.112	-0.978	2.517	1.091	-0.54	1.64	0.914	3.969	8.854	-1.356	1.879	-1.696	1.06	2.568	-0.77	0.017	0.252	2.691	-3.835	-1.775	1.987	-0.943	-1.122	1.13	-3.065	5.072	-0.423	0.671	0.171
566	-0.319	0.28	-1.913	-0.126	-0.331	-1.342	2.094	-0.144	0.812	-0.328	-0.204	1.567	0.755	-1.1	-0.923	7.549	0.748	0.157	-1.335	0.068	-0.97	-0.637	0.613	-0.271	-0.008	0.308	-3.445	-1.298	0.209	-1.347	-0.992	-1.312	-0.222	1.29	1.545	-0.195	0.169	15.502	-2.205	1.427	6.03	-0.435	1.394	0.714	-1.163	-2.955	0.776	16.827	1.152
567	-0.941	-0.023	0.712	-1.1	-0.26	-0.445	-1.138	2.087	-1.812	8.443	0.561	3.776	-0.314	1.958	-0.259	-1.453	2.57	7.016	2.611	-0.375	-0.682	-1.283	18.669	-0.146	0.102	0.161	-0.987	-0.207	1.902	10.855	-0.611	-0.783	-1.101	-0.699	0.397	0.166	-0.786	3.524	-1.36	7.231	7	-0.356	0.349	-0.575	-0.074	2.307	0.063	-0.821	-0.364
568	-1.665	0.178	-0.031	0.961	1.087	-0.343	1.725	2.555	0.478	3.735	0.22	0.981	2.291	-0.343	0.909	2.531	1.408	1.423	-0.908	-1.637	-2.684	-0.597	-0.338	-0.905	1.018	1.952	-0.226	2.065	-0.728	0.859	-2.557	-2.192	-0.522	-0.475	1.14	0.31	-0.982	1.125	-0.551	-0.919	0.027	0.617	-0.696	2.023	-1.308	-0.761	1.379	2.047	6.013
569	-2.953	-3.228	-2.102	5.443	2.634	0.486	-3.637	-0.618	8.38	1.546	-2.515	-0.111	-1.025	-0.842	0.6	3.9	-1.244	-0.174	-3.475	-1.111	-0.544	6.716	-2.117	-2.422	2.79	1.713	-1.967	-2.042	2.5	0.153	-1.473	-2.395	2.539	7.105	-1.065	-2.607	-3.492	-0.078	4.402	3.131	2.974	0.731	0.786	0.332	2.29	4.279	0.433	7.848	-3.316
570	1.39	0.678	-1.515	-0.437	2.124	2.038	-2.952	-2.891	0.415	2.491	1.153	0.547	0.036	1.003	0.005	-1.304	-0.661	4.547	0.764	-1.596	-0.367	-1.331	0.878	2.014	-0.35	7.939	3.525	-1.813	4.536	6.979	-0.067	-0.106	1.104	1.322	0.134	8.076	1.799	-0.202	-1.489	3.679	-0.154	-1.788	0.488	-1.445	-1.444	-0.008	5.823	-1.751	-0.704
571	7.325	1.894	-0.504	0.241	-0.455	0.203	3.05	0.531	2.486	1.246	6.336	0.242	-0.62	0.049	-0.364	1.178	4.803	0.956	7.735	-1.438	10.22	-0.795	0.342	0.111	-2.504	0.871	-1.312	2.142	9.411	-1.756	0.343	-0.69	-0.902	0.142	-1.292	-1.132	0.296	0.917	-5.481	-2.975	2.804	-1.827	0.56	0.724	-2.576	2.758	-0.596	1.727	-0.467
572	-1.117	-0.81	0.733	-0.52	0.168	-0.715	-0.083	0.298	-0.442	-0.575	0.666	-1.276	-0.262	0.336	-0.392	7.001	-0.195	6.277	4.783	-0.479	-0.736	-0.03	-0.146	-0.84	0.161	-0.007	6.778	-0.389	-0.732	0.47	-0.668	-0.997	-0.162	-0.778	0.024	-0.822	-0.838	-0.339	4.204	-1.338	-0.263	0.962	0.161	11.559	1.512	-0.326	0.184	0.351	-0.127
573	-1.634	0.866	-1.701	-0.377	0.744	1.236	-1.784	-4.013	-1.199	1.724	1.241	1.155	0.414	-0.209	-1.367	-3.551	-0.072	0.156	2.675	-1.486	-1.242	1.279	-1.731	-1.386	-2.646	0.08	2.85	-1.458	1.468	2.245	-2.348	0.274	-0.01	2.921	-0.884	1.843	2.935	3.488	-1.125	-0.217	-3.279	-2.636	-0.22	-0.713	-3.052	1.338	-0.562	-2.605	0.517
574	0.557	1.887	-0.3	0.975	2.032	1.407	-3.254	-2.574	1.014	1.784	0.974	1.779	0.838	0.839	1.366	0.574	1.441	4.755	1.527	-1.185	-1.608	-2.109	0.992	1.437	0.187	5.407	3.275	-0.787	2.251	5.4	-0.178	0.324	2.341	2.872	0.884	5.435	3.794	1.473	-1.014	1.552	-0.259	-2.664	1.962	1.185	-1.733	1.889	5.118	-0.737	0.127
575	1.641	3.051	-1.736	0.931	1.534	2.208	-1.983	-1.445	0.787	2.288	2.175	1.101	0.402	-0.324	1.423	2.495	1.907	3.664	1.421	-1.295	-0.382	-0.67	2.13	1.015	1.338	4.733	1.725	-0.093	4.006	4.722	0.037	-0.244	4.234	2.352	0.249	5.961	4.085	0.744	-1.645	2.933	2.208	-2.174	1.562	0.416	-0.709	0.742	5.48	-0.559	1.087
576	1.577	3.374	1.546	-0.29	-1.441	2.742	-0.526	-2.195	-0.471	-0.504	-1.26	1.152	2.606	2.596	1.727	-1.116	-0.337	3.325	1.659	-3.181	-0.687	0.535	-0.849	1.198	2.269	2.682	3.73	0.763	-0.118	2.525	-0.636	1.183	4.836	1.527	-1.168	3.512	4.275	-2.366	-0.096	-0.1	0.596	0.812	0.195	-0.249	1.46	1.232	2.627	-0.205	0.92
577	1.58	2.103	-0.562	0.239	3.596	-0.046	-1.336	-1.962	2.522	2.313	1.621	3.22	1.073	-0.358	0.528	1.868	0.565	4.388	1.691	-1.315	-1.222	-1.7	1.294	2.06	0.086	4.73	3.473	-0.09	1.346	4.27	-0.746	0.568	0.556	2.835	0.901	5.423	2.81	1.992	-0.766	1.563	-0.089	-2.219	3.434	2.289	-2.428	-0.595	4.986	-1.024	0.198
578	2.926	0.958	-1.881	1.415	1.746	0.635	0.009	-2.379	3.52	1.943	2.781	2.929	-1.82	-0.808	0.888	3.423	0.791	3.476	2.28	-1.901	0.401	-1.145	1.459	0.02	0.611	4.104	1.394	-1.266	4.538	4.018	0.881	-0.66	1.584	4.688	0.993	4.118	1.561	0.227	0.05	2.631	1.254	-2.756	1.256	0.924	-1.623	0.58	2.276	-1.62	-0.298
579	1.988	-1.432	-2.152	3.906	-2.082	-0.959	-2.54	-5.195	1.074	1.577	1.573	2.241	-1.374	1.16	-2.41	-3.587	-4.973	-3.265	-4.418	0.063	3.304	0.25	1.015	-0.848	3.361	-0.514	-3.622	-3.1	1.537	0.163	1.517	-1.586	-1.933	2.541	-0.454	2.305	-5.934	0.23	1.392	0.701	1.999	-0.321	-5.782	-7.258	0.497	-2.671	-0.541	-0.46	-0.781
580	-1.233	-0.784	4.732	-3.004	-0.398	-1.182	-0.427	0.707	-2.941	-0.113	-1.24	-1.142	-1.052	-1.022	-0.381	0.041	-0.263	2.305	-3.522	-0.613	-1.348	-1.918	-1.229	-0.634	1.17	0.716	-0.998	-0.497	0.777	-2.216	-2.22	0.425	0.202	-1.126	1.127	-0.662	-7.32	-0.042	3.492	-2.878	1.686	-0.021	-4.51	0.827	2.788	2.019	1.708	-0.624	-1.132
581	-2.954	-2.227	3.574	-1.64	1.931	-0.301	-1.282	1.634	-0.982	2.103	-3.921	2.56	-1.99	1.448	1.469	-0.988	0.143	1.154	-2.072	-1.164	-2.199	-0.8	-1.606	-2.847	1.404	0.589	-0.07	0.493	-1.963	-0.413	-1.595	-2.699	2.791	-2.777	1.086	-1.147	-3.083	-0.523	0.871	-3.625	-0.774	2.689	-2.15	-0.351	0.167	2.48	1.583	1.117	-0.085
582	0.934	0.485	-1.42	-1.257	3.51	1.093	-2.21	-1.405	1.99	1.419	0.635	0.244	-0.301	-0.602	-0.162	1.758	1.95	2.891	0.526	-1.081	0.877	-1.321	3.501	0.021	-1.158	2.142	0.08	-2.554	2.106	1.636	-1.028	-0.612	1.096	1.755	0.249	3.086	-0.161	4.349	1.818	3.33	1.058	-3.401	1.33	0.191	-2.671	1.662	2.719	-1.558	-1.41
583	0.884	0.596	0.172	-1.927	2.189	0.663	-1.977	-1.519	1.323	1.077	0.768	0.26	-1.516	-1.343	-0.437	2.271	1.587	2.307	2.138	-2.394	0.605	-1.625	2.115	1.099	-1.176	2.387	1.236	-2.013	3.306	1.917	-0.484	0.762	2.337	3.202	0.624	2.839	1.696	3.052	1.876	4.558	1.825	-2.776	1.911	0.459	-1.291	2.202	1.98	-2.089	-1.097
584	-1.22	1.061	-0.7	-1.371	2.84	-0.149	-3.285	-3.733	0.066	-0.736	0.542	-0.888	-1.121	1.2	-0.036	0.989	0.193	0.412	1.237	-0.784	1.35	-2.093	-0.325	-0.363	1.648	2.74	1.826	-2.156	3.781	2.103	-0.647	-0.073	3.07	2.181	1.998	4.404	2.376	-1.452	-0.097	3.887	2.321	-2.758	0.486	-1.296	-0.767	1.588	2.633	-2.841	-3.023
585	-1.552	-0.848	0.171	-0.433	-0.094	-0.186	1.136	-0.395	-2.148	3.233	-1.702	0.937	-1.211	1.929	-0.852	-2.746	-0.537	-1.419	-2.155	-0.515	-0.102	-2.265	1.071	-2.14	1.436	-2.736	-2.633	-1.83	2.894	-2.142	-2.317	-1.676	-1.758	-1.585	-0.538	0.02	-2.815	1.576	-2.37	-2.206	-1.24	1.039	0.592	-4.253	0.068	1.242	0.541	-0.659	-1.885
586	0.433	1.671	-0.308	3.908	-2.58	-2.423	3.515	1.222	2.392	1.779	2.531	3.264	-0.009	0.515	-1.538	0.015	-0.334	-0.238	-1.439	2.174	-2.269	-1.181	1.641	-3.253	4.346	2.198	0.861	2.271	-1.552	-1.384	2.132	3.872	-2.821	-4.307	0.831	1.142	-4.615	0.404	-0.639	0.831	0.684	0.175	-4.936	-3.785	1.647	-3.234	1.248	-1.35	3.934
587	-1.486	1.524	3.679	-0.753	0.822	-1.315	1.719	0.983	0.15	3.875	-0.038	1.561	1.889	0.748	-2.115	0.399	-0.916	-0.291	-2.88	0.024	-2.348	-1.907	0.363	-3.032	2.055	1.802	-0.842	0.852	-1.731	-2.977	-0.76	0.808	0.03	-3.075	0.528	1.873	-5.464	0.122	1.839	-1.457	1.511	0.101	-5.197	-2.513	0.361	-0.61	2.847	-1.481	1.305
588	-1.292	-0.593	-0.039	2.337	-0.663	-1.506	2.084	0.91	1.191	1.17	1.854	5.385	2.377	-0.889	1.753	4.194	-0.026	3.163	3.374	-0.822	-2.267	0.215	-0.057	-2.459	2.107	2.402	3.021	3.416	-2.206	3.661	-1.678	-2.243	-0.124	-1.018	2.181	-0.84	2.502	-0.472	-2.056	-1.272	-1.712	2.179	5.691	5.853	1.309	0.128	1.543	1.981	2.356
589	-0.102	0.075	-1.665	-2.34	0.238	-0.375	-1.709	2.246	-0.807	8.243	1.666	3.803	-1.337	1.468	-0.856	1.523	4.639	5.257	3.771	-0.605	0.735	-1.611	13.478	-1.123	0.127	2.84	0.233	-0.817	6.039	8.132	-0.337	-1.077	-0.5	-0.47	0.238	3.434	-1.39	5.277	-1.941	7.928	5.024	-2.001	-0.24	-1.502	-0.796	3.64	1.933	-1.567	-1.21
590	1.013	1.81	5.578	-1.571	-0.276	0.553	-1.344	-2.17	-0.216	0.096	3.393	2.84	-1.224	1.534	-0.136	0.202	0.112	3.719	4.707	-2.06	1.486	-1.705	3.196	0.204	-0.726	1.487	1.546	-1.63	8.993	1.727	-0.763	0.281	0.38	9.23	-0.078	3.238	0.172	-0.436	-0.886	1.672	0.802	-1.835	-1.181	1.051	0.383	-0.391	0.137	-2.309	-1.323
591	-1.056	0.976	1.143	1.001	-2.234	4.072	2.893	1.288	-1.289	1.7	-0.982	0.939	-0.202	5.061	0.362	-2.612	1.858	-1.672	-0.349	-1.158	1.293	-0.829	2.121	0.604	-0.345	-3.107	-2.484	0.132	4.295	-0.763	-1.515	-1.997	-0.576	1.496	0.07	1.344	3.153	3.589	-3.184	-1.349	-1.568	1.129	3.678	-3.615	0.493	4.38	-1.14	-1.257	-1.47
592	0.974	4.602	1.999	2.516	0.978	-1.124	-1.256	0.078	0.887	1.233	0.53	4.106	1.112	0.667	2.425	0.937	1.57	2.655	4.159	-2.919	-1.313	-2.722	-0.778	3.717	0.403	5.042	1.904	-0.228	2.021	3.181	0.273	1.268	1.096	4.923	0.423	4.608	7.503	-1.206	-0.818	0.715	-1.128	-1.537	4.201	1.231	-0.645	0.532	3.983	-1.17	-1.31
593	1.971	1.26	-0.612	-0.944	0.814	2.143	-2.964	-3.501	-0.271	-0.188	4.073	0.989	-0.804	3.427	0.122	-0.112	-0.163	2.15	1.835	-2.092	4.065	-1.543	3.505	-0.448	1.64	3.426	-0.05	-2.412	8.275	2.576	0.385	-0.553	2.918	3.253	0.21	4.325	0.534	-1.802	-2.16	1.514	3.295	-4.258	0.042	-0.625	-1.897	-1.193	2.612	-2.109	-1.838
594	0.277	3.805	2.13	-1.407	0.761	0.592	-3.928	-4.045	-0.621	2.243	0.589	2.378	0.719	0.476	1.157	-0.215	-1.1	4.265	1.274	-1.501	0.606	-1.918	0.842	0.827	-0.066	3.287	2.126	-1.172	1.448	2.497	-0.495	1.498	2.42	4.629	0.141	5.074	3.707	-0.78	0.969	3.197	1.845	-2.296	0.456	-0.503	-0.643	-1.247	4.6	-0.734	-1.663
595	-0.774	-0.247	2.085	-0.076	1.456	2.611	-0.536	0.91	-1.04	1.518	1.627	0.836	4.31	3.34	-2.267	1.87	0.102	1.035	1.571	-2.511	-2.578	-0.499	3.556	1.257	2.073	1.164	0.174	1.509	-1.179	0.073	-0.285	-0.871	-0.064	-0.755	-1.28	0.787	-1.226	-0.241	-1.539	-0.955	1.979	-0.361	-0.773	3.29	-1.444	-1.694	1.974	-0.676	-0.099
596	-0.113	-0.925	-0.972	-0.362	-0.787	0.034	-0.779	-1.926	-1.033	-1.465	2.697	0.875	-1.158	2.145	-1.722	6.597	-0.328	-1.644	-0.098	-1.122	-0.542	-1.217	1.202	-0.673	1.416	-0.465	-1.449	1.626	0.729	-0.578	-0.486	0.779	-0.889	-1.153	-1.037	-0.623	-2.615	-1.024	-2.785	-3.102	-0.095	-2.263	-0.533	0.075	-0.841	-1.389	-1.754	-1.603	6.872
597	-0.513	0.619	-0.24	-0.534	-0.067	0.664	-1.615	-1.932	-0.433	-0.852	0.847	1.74	0.193	1.854	0.595	3.84	1.272	1.128	0.922	-1.049	-1.399	-2.151	2.157	-0.207	-0.34	2.437	0.18	1.561	2.001	2.668	-1.073	0.286	-0.145	1.082	1.513	1.91	0.497	1.248	-3.129	0.406	-0.596	-2.363	1.73	0.96	-1.374	0.408	1.033	-0.696	5.647
598	3.368	0.876	-1.918	-0.183	1.876	1.385	-1.651	-1.687	0.214	0.645	2.71	0.198	0.878	-0.372	1.497	0.109	2.239	2.941	2.395	-1.687	0.823	-1.381	1.967	1.006	0.272	3.285	3.184	-0.429	4.516	3.849	0.339	-1.268	1.667	1.58	0.777	3.75	3.246	2.202	-2.173	1.794	1.986	-0.724	1.69	0.654	-1.83	0.736	1.787	-1.603	0.262
599	1.429	1.112	-0.879	0.655	4.836	1.014	-1.932	-2.882	1.672	3.024	0.97	2.056	-0.176	1.63	1.231	-0.524	1.552	3.825	0.882	-1.469	-1.231	-0.864	1.19	0.328	1.677	5.769	2.057	-0.853	3.654	4.724	-0.607	-0.385	0.857	0.991	1.478	5.643	3.212	-0.027	-2.624	2.081	0.377	-3.037	1.936	0.643	-1.305	0.546	4.812	-1.843	-0.3
600	2.511	-0.478	-1.636	-0.189	3.44	1.532	-1.805	-1.883	2.642	1.343	0.522	1.237	-0.634	0.314	0.973	0.722	0.46	3.42	-0.265	-0.971	1.518	-0.889	3.408	0.097	-1.146	2.568	0.565	-2.234	2.637	2.232	-0.812	-0.402	0.31	1.757	0.357	3.08	-0.599	4.153	1.673	2.154	-0.054	-2.445	0.626	0.009	-1.721	-0.17	2.343	-1.369	-0.961
601	1.908	1.339	0.016	-0.3	3.042	2.451	-0.101	-0.653	1.07	1.624	-0.004	-1.382	1.437	0.971	3.055	-2.093	2.775	2.7	3.867	-1.038	5.66	0.096	-0.695	1.041	-0.455	3.089	2.355	2.185	1.678	3.021	-0.555	0.59	3.409	-0.204	1.721	2.698	2.747	1.673	-4.868	-0.4	-0.222	-0.932	1.72	0.338	-1.473	3.466	2.038	-0.69	0.932
602	0.482	2.251	3.964	-0.07	2.24	-0.509	2.84	2.11	0.377	2.332	5.182	1.759	1.228	-0.102	0.76	-0.307	1.154	3.647	1.403	-1.287	-2.833	-2.101	3.178	0.03	0.376	2.435	1.003	2.768	0.848	8.213	-0.237	-0.472	1.292	2.125	1.725	2.701	2.895	0.238	-4.281	1.588	-0.228	2.817	2.917	0.698	1.479	0.654	2.585	-0.848	1.301
603	1.418	0.093	-0.926	-1.179	3.797	1.741	-2.406	-3.438	1.436	1.599	1.253	-0.974	-0.283	-0.315	-0.706	-1.241	-0.559	0.516	2.307	-0.472	2.103	-0.741	0.71	1.223	0.45	1.837	1.402	-2.544	0.953	1.695	-1.416	0.116	0.931	1.383	-0.518	3.545	2.653	1.998	-0.964	2.245	-0.621	-1.039	-0.124	-0.662	-2.422	1.809	2.13	-1.542	-0.725
604	2.11	-1.295	-0.42	-1.039	3.78	0.911	-1.34	-0.739	1.69	-0.259	-0.162	-0.277	-0.859	-0.541	0.212	-0.582	0.557	0.941	-0.772	-0.451	1.828	-0.615	1.063	-0.172	-0.398	-1.46	-1.467	-2.145	-0.037	-0.442	-1.155	-0.915	-0.214	0.32	-0.13	-0.215	-1.132	6.992	1.068	0.751	1.154	-1.253	0.364	0.152	-1.545	2.028	-0.573	-0.915	-1.304
605	0.955	-0.712	0.165	3.971	-2.209	-2.144	3.73	1.924	1.568	4.354	1.546	2.765	-0.813	-0.286	-1.952	-2.188	-1.165	-2.185	-3.131	2.354	2.663	-1.353	-0.983	-1.75	1.399	0.789	1.518	0.129	1.552	-1.577	-0.683	0.441	-2.863	-0.161	0.899	-0.99	-3.657	0.582	-0.393	-3.428	0.034	2.307	-1.469	-1.478	0.125	-2.567	-1.096	-0.214	1.294
606	-2.309	2.732	0.69	5.128	2.831	-1.75	1.536	-0.322	6.425	-3.708	-2.486	4.084	0.022	2.613	-0.884	1.24	-2.16	-1.01	-4.063	4.457	-1.594	-2.641	-0.097	-2.422	1.502	-1.476	-2.74	0.441	-3.101	-2.03	-0.452	-0.841	1.108	4.766	0.565	0.762	2.684	2.693	1.013	-2.477	-1.853	-0.039	-2.91	-1.943	1.285	-2.256	2.811	1.174	-2.142
607	0.888	0.65	-0.437	0.111	-0.019	2.272	-2.231	-1.322	0.731	-2.946	0.244	-1.801	-2.058	1.625	-1.29	0.065	0.07	0.189	0.139	-0.622	1.748	-2.808	-0.403	-0.202	0.691	0.622	-0.139	0.403	3.759	1.799	0.512	0.61	5.2	1.775	-0.174	2.908	0.338	2.162	4.352	0.88	1.912	-2.293	-2.477	-1.501	1.163	4.956	1.348	-2.135	-1.797
608	-2.151	2.592	-0.7	3.049	0.021	0.77	1.438	2.073	0.805	2.838	0.634	3.479	3.06	-1.852	-0.127	1.753	4.065	2.595	-1.595	-0.089	-3.166	-1.292	1.89	0.189	0.782	3.457	0.061	2.182	-0.989	4.591	-1.354	-0.447	0.431	0.667	3.07	0.563	2.661	1.947	-6.678	-0.127	-1.023	-1.5	4.839	2.334	-3.124	1.794	3.462	1.754	2.612
609	0.607	1.291	1.875	1.015	2.158	-0.788	1.644	2.122	1.151	1.333	4.987	0.852	-0.042	1.217	-0.329	1.442	1.297	3.775	1.477	-0.985	-2.196	-2.01	1.383	-0.012	1.083	0.745	0.719	1.997	-0.697	4.258	-0.057	-0.601	-0.097	0.833	1.085	0.749	-0.475	2.867	-1.865	-0.322	-0.699	0.251	1.672	3.426	0.417	-0.993	1.595	-0.009	0.251
610	-0.571	3.601	1.982	-0.021	1.428	2.762	-3.477	-2.712	-1.146	0.966	1.95	1.058	1.662	3.101	0.132	-2.657	0.621	2.714	2.943	-1.924	2.205	-0.387	2.628	-0.361	0.065	2.66	-0.219	-1.213	4.441	2.635	1.037	1.785	2.754	4.078	-1.39	4.184	3.603	-2.095	0.517	0.359	-0.223	-1.618	-0.841	-0.836	0.792	2.724	4.654	-2.426	-1.292
611	-1.186	0.17	-0.474	6.108	1.644	0.383	-2.304	-0.918	1.378	-4.472	-3.091	3.24	-1.864	2.077	3.962	-2.861	0.19	-3.57	-3.668	-1.108	-1.773	-0.571	-0.905	-1.193	-1.545	0.015	-2.503	1.321	1.666	1.429	-1.706	-0.59	-0.346	1.719	2.143	-0.126	-2.278	0.802	3.266	-4.732	1.817	-0.59	-1.823	-3.85	0.445	-0.687	-0.272	-1.246	0.215
612	0.483	0.911	1.543	-0.011	-0.194	5.65	-1.352	1.781	-1.362	0.882	1.39	-1.115	0.211	3.631	0.529	-2.502	4.218	-0.618	3.885	-1.413	2.691	0.916	2.635	1.353	0.525	-1.281	-0.918	-0.335	4.253	0.531	-1.035	-0.244	-0.108	0.711	0.035	1.46	2.222	3.953	-2.874	-0.255	-0.081	-0.083	1.815	-2.122	0.989	6.26	-0.438	-1.721	-1.328
613	-2.272	-2.406	-1.766	-2.033	-1.203	-2.486	2.894	-0.414	-1.547	1.545	-2.464	-3.71	-0.236	0.215	0.32	-1.951	-0.217	-0.735	-2.769	0.528	-3.329	-0.595	-0.054	-2.819	-2.232	-0.823	-1.814	1.135	-3.626	-0.926	-1.362	-2.792	0.379	-2.502	1.552	-1.52	-7.753	0.921	6.576	-3.154	-2.939	0.867	-7.838	-1.915	1.063	-1.529	-0.425	-0.019	1.02
614	-1.868	0.856	1.708	4.672	1.913	-0.747	1.572	0.956	6.211	1.846	1.229	6.789	4.594	0.148	1.081	-0.118	-0.814	1.392	-2.622	-0.606	-3.854	3.243	0.468	-0.397	1.099	1.768	-1.533	1.441	-1.579	3.228	-1.279	-0.164	-0.72	6.352	1.729	0.009	0.763	1.89	-2.331	2.006	-0.06	1.179	4.935	0.014	-0.767	-0.68	2.309	1.525	-0.036
615	-1.016	1.154	3.564	-1.697	-0.086	9.19	-1.169	-1.579	-1.197	-1.161	-0.726	-0.337	-0.618	-0.536	-0.444	-0.917	-0.906	0.398	1.419	-1.146	0.419	-1.18	15.525	-0.548	-1.207	-0.109	0.312	-2.282	3.025	-0.622	-0.93	0.017	-0.292	5.13	0.043	1.434	-0.42	-0.621	-0.005	0.724	-0.719	-1.209	-1.075	-0.552	-0.205	-0.634	-0.549	-1.274	-1.218
616	3.268	-0.991	6.654	-0.193	-1.663	1.866	3.92	4.304	-1.893	-3.476	2.774	0.908	-1.223	3.987	1.32	-2.638	1.215	0.218	-0.115	-0.292	5.956	-0.298	3.35	-2.608	8.891	-0.741	-2.002	1.108	3.256	1.782	-1.793	-0.153	-1.197	-2.754	1.008	4.473	-5.079	3.627	-2.269	-3.75	3.208	8.67	-0.815	0.311	-0.308	0.263	-0.651	0.943	-1.952
617	-1.159	-0.106	-0.282	-1.345	-0.096	12.452	-0.992	-0.587	-1.272	-0.542	-0.738	-2.641	-0.063	-0.201	-0.425	-1.341	-0.051	-0.769	-1.048	-0.111	0.103	-0.618	19.687	-0.917	0.122	0.274	-0.612	-1.692	-0.16	-0.861	-0.5	-0.831	-0.631	-0.505	0.339	0.227	-0.653	0.571	-0.845	-1.305	-0.659	-0.232	0.39	-0.132	-0.307	-0.358	-0.2	-0.44	-0.316
618	-0.534	0.587	-0.835	0.056	-0.725	-0.217	2.002	1.276	-0.104	2.036	1.185	2.045	-0.291	-1.322	-0.787	7.292	1.137	0.958	0.866	-0.819	-1.712	-0.976	0.823	0.656	-0.179	0.865	0.4	1.806	-0.773	0.657	-1.761	0.806	-0.931	-1.437	0.032	0.047	-3.33	0.517	-0.687	-1.371	0.67	-0.315	-1.571	2.414	0.857	-0.189	0.82	-0.064	3.603
619	1.09	0.564	4.914	-0.109	-1.297	-1.846	5.88	5.813	-1.851	-0.425	6.436	-0.439	1.073	2.864	-1.028	3.329	-1.935	1.718	-0.258	-0.743	1.916	-0.949	0.599	-1.238	2.43	-0.058	2.341	3.095	0.704	3.556	-0.422	-0.785	-0.747	-1.607	-0.615	0.181	-4.032	2.62	3.067	-2.262	2.133	5.898	-2.092	2.256	1.398	-2.324	-0.588	2.267	-1.764
620	-0.577	0.549	-0.132	1.212	-0.635	-2.385	0.405	-0.479	-0.803	1.406	0.29	2.634	3.074	-0.541	1.335	2.677	2.288	1.755	-0.303	-1.436	-3.708	-1.136	1.172	1.206	0.225	1.412	-1.311	1.552	0.245	0.53	-1.279	-1.93	0.557	1.054	3.067	-0.136	0.946	-0.861	-2.75	-0.607	-0.988	-1.763	3.77	2.686	-3.175	-1.348	2.486	1.253	1.957
621	-0.201	-2.823	0.554	-4.161	-1.188	-0.386	0.897	-4.039	-3.299	-3.668	0.397	0.293	-1.091	0.977	-5.04	-0.251	-2.657	2.023	-1.034	-2.022	-1.239	-2.02	-0.302	-2.153	4.64	0.923	-2.861	-1.173	3.923	-1.809	-0.31	-3.241	0.942	1.094	-1.69	-3.347	-5.8	3.884	-0.177	-4.906	-0.134	-5.389	-4.621	-0.067	-1.689	1.274	-2.038	1.541	-3.568
622	-0.237	1.761	-1.934	1.005	0.444	1.861	-2.647	-2.748	0.454	0.247	4.427	1.149	1.499	2.189	0.24	-0.763	-0.341	1.562	0.511	-1.629	1.112	-1.325	2.951	1.065	3.412	2.643	-1.062	-2.032	4.035	1.762	0.079	0.167	2.833	2.416	0.36	2.137	3.773	-1.883	-4.613	-0.302	2.366	-3.158	3.762	-0.521	-2.772	-0.321	3.184	-0.946	-0.841
623	-1.75	-0.482	1.088	3.37	-2.098	-2.529	1.001	1.186	0.44	0.831	1.145	3.896	-0.705	2.958	-1.762	0.618	-1.427	-1.625	-2.756	5.284	-0.684	-1.813	0.982	-3.461	4.973	1.815	-0.881	1.218	-1.129	-1.478	0.081	0.982	-4.211	-3.909	1.386	0.993	-6.07	0.379	-2.927	2.321	1.104	0.269	-4.117	-2.46	-0.034	-3.241	1.349	-1.744	2.271
624	-1.035	0.187	-0.725	2.288	-2.664	-0.172	1.378	1.305	0.962	-3.231	-1.389	2.749	1.736	0.151	1.152	2.955	-0.02	-3.598	-2.297	7.507	0.241	1.262	-1.592	-5.061	1.053	-1.946	1.123	1.251	-3.921	-3.66	-0.817	-2.553	1.591	-2.558	3.539	0.431	0.423	5.147	-0.267	0.949	-1.214	2.051	0.973	-3.106	-0.19	-2.089	1.763	4.387	0.53
625	0.2	-1.015	3.262	-2.051	-2.489	2.661	2.222	4.564	-2.011	-1.643	-0.403	1.186	5.575	3.795	-1.639	-1.535	-2.421	-0.864	-1.461	-0.684	3.498	0.692	-1.012	-2.012	-1.417	0.37	0.185	1.104	-1.797	-1.128	-0.604	-3.459	-1.955	-0.654	-0.028	0.916	-2.184	-1.979	-0.324	0.622	0.214	4.946	0.171	-2.424	0.152	-0.626	-2.071	-1.262	-3.26
626	-1.122	0.004	-1.504	0.445	0.53	-1.934	1.488	-0.787	1.069	1.497	0.6	2.804	1.721	-2.236	2.281	2.965	1.902	3.028	0.643	-1.605	-2.855	-1.93	2.154	-0.914	0.453	2.78	-1.97	1.827	0.667	1.595	-1.767	-2.312	2.737	1.771	3.526	-0.158	0.759	-1.375	-2.268	0.415	0.255	-2.022	3.619	4.307	-1.926	1.023	2.281	0.262	1.816
627	1.538	0.902	-0.849	-1.068	2.288	1.464	-2.333	-2.665	1.105	1.33	1.3	0.916	-0.167	1.112	0.821	0.736	0.574	3.126	0.738	-1.094	0.92	-1.954	1.972	1.308	-0.444	3.316	0.939	-1.29	3.254	3.769	-0.368	-0.109	1.388	2.333	1.216	4.722	1.168	3.284	0.511	3.501	0.856	-3.427	1.456	0.044	-2.065	0.602	3.237	-1.886	-1.657
628	1.21	2.19	-0.862	0.032	2.26	1.274	-1.479	-2.477	1.007	0.862	-0.134	2.191	0.348	-0.668	1.108	-1.4	-0.009	2.138	0.484	-0.816	0.478	-2.143	0.915	0.606	1.264	1.733	-0.508	-0.527	0.752	2.606	-1.001	0.585	0.316	2.999	0.295	3.267	2.283	3.802	-1.749	1.117	-0.298	-0.772	2.024	-0.396	-1.842	1.66	1.574	-0.934	-1.104
629	0.251	-2.626	-3.114	2.669	-2.825	-1.685	-2.603	-3.823	-0.638	4.193	-1.016	-3.277	-2.445	0.408	-2.198	-2.967	-3.535	-1.616	-4.621	-0.51	0.005	-0.604	-0.385	-0.113	-0.351	3.872	-0.596	-1.662	2.322	3.479	0.652	-1.458	-2.065	-0.857	-0.678	5.064	-8.974	0.405	7.273	0.929	0.612	-0.896	-6.684	-4.77	-0.342	-2.683	1.83	0.506	0.768
630	3.316	2.831	-1.441	0.261	2.576	1.892	-0.737	-0.821	2.211	0.586	0.119	0.807	-1.548	0.074	0.604	-0.662	0.767	4.428	-0.875	0.362	1.603	-0.591	1.436	-0.075	-0.324	-0.147	-0.498	-2.069	0.607	1.433	-1.241	-0.739	-0.367	4.19	-0.127	1.372	1.195	5.796	1.53	0.797	-0.246	-0.08	-0.654	-0.519	-1.248	1.059	0.467	-0.293	-0.642
631	0.687	0.62	-0.223	2.027	1.58	2.65	-2.985	-1.141	0.153	0.36	0.339	1.98	0.369	-0.507	0.609	0.07	-1.238	0.875	-1.647	-1.393	-0.864	1.742	-0.245	1.145	0.741	1.913	-1.161	-0.975	1.891	3.42	5.673	-0.178	4.042	2.654	-0.325	0.134	2.848	0.674	0.127	0.113	-0.448	0.187	0.058	-1.391	-0.926	2.258	2.648	1.125	1.496
632	0.407	1.246	-0.814	-0.122	4.059	0.729	-2.138	-0.814	2.48	-1.086	-1.544	-1.949	-1.038	1.417	0.199	-0.53	1.516	-0.632	3.563	-1.127	3.63	-2.122	2.074	-1.061	-0.995	0.184	-0.59	-1.023	-0.542	1.117	-0.796	-0.079	1.749	0.219	0.507	-0.399	2.039	2.07	3.083	1.228	0.873	0.158	-0.087	0.841	-0.667	3.129	-0.211	-0.724	0.262
633	2.28	0.794	-1.011	-0.979	1.863	2.042	-3.121	-3.229	-0.107	-0.665	2.36	-0.562	-1.091	1.017	-0.246	0.921	0.171	0.785	1.203	-1.772	0.056	-0.515	2.272	-0.239	2.013	0.586	-0.768	-1.368	2.7	2.766	1.571	-0.46	2.754	1.166	0.256	2.241	2.588	1.955	0.112	1.577	2.206	-2.067	0.151	-1.573	0.995	0.528	0.45	-2.302	-1.007
634	-1.889	9.266	1.356	2.817	-2.363	3.71	-0.543	5.4	-1.12	-0.378	0.15	1.335	-0.009	4.48	1.936	-1.122	6.469	1.277	1.208	2.626	-0.323	-0.53	2.864	-2.084	1.164	-2.992	-1.145	1.461	1.861	-1.273	-0.657	-2.236	-1.513	6.817	3.057	4.41	6.428	5.461	-0.211	-1.717	-0.96	2.4	4.552	-3.018	0.591	4.844	-0.042	-1.785	-0.336
635	-4.297	-3.692	-1.539	-3.393	-3.354	-1.707	2.059	0.68	-2.872	-1.582	-3.99	-0.51	-0.883	1.54	-1.814	-2.43	-1.308	0.163	-4.087	-0.712	-3.466	-0.208	-1.908	-4.185	-1.96	-0.032	-1.6	-1.561	-1.98	-2.166	-3.209	-2.525	-0.654	-2.463	1.082	-1.767	-5.283	6.01	2.828	0.152	-3.852	0.742	-3.073	-2.685	-1.101	0.728	-2.8	-0.266	-3.56
636	1.826	1.302	0.708	-2.094	3.74	-0.381	0.429	3.891	-0.775	4.473	-0.626	-2.758	-0.447	-0.947	0.911	-0.892	2.986	1.421	-1.478	-0.13	1.842	-0.226	-1.893	2.157	0.763	0.551	1.24	-2.253	1.347	-1.157	-0.529	0.5	0.142	-1.126	0.521	2.693	5.543	0.788	-3.425	2.07	0.817	1.928	5.338	2.458	-0.808	1.007	1.016	-2.278	-0.376
637	-2.051	-0.715	0.15	-1.94	-1.772	-0.518	0.807	0.307	-2.782	-1.208	-2.797	-2.087	1.557	1.495	0.451	4.661	-1.337	5.493	1.145	-0.943	-0.3	-0.013	-1.694	-2.427	-0.195	-1.103	5.386	-0.097	-2.254	-1.035	-1.139	-2.173	0.44	-1.938	-0.645	-0.451	-3.504	-0.064	6.191	-0.146	-0.941	1.715	-2.894	7.645	1.878	-0.85	-0.735	0.691	-1.04
638	1.801	0.335	2.26	0.769	3.538	1.277	1.675	2.387	1.066	-0.565	3.554	-0.062	-0.203	-0.072	-0.008	1.855	0.239	4.425	0.244	0.07	0.279	-0.548	1.358	-0.705	-0.512	0.445	0.447	0.732	-0.008	4.074	0.708	-1.576	1.025	0.7	0.095	0.9	-0.329	4.478	2.43	-0.591	-1.045	3.559	-0.977	2.128	1.681	-0.301	1.59	-0.404	0.983
639	-0.243	1.381	-1.447	4.944	2.345	3.603	-2.832	-2.042	-0.62	-1.231	-2.791	0.71	0.227	3.565	0.673	-4.246	0.026	-0.14	-2.158	-0.453	0.738	-0.134	2.197	-1.067	-0.63	0.378	-1.245	-2.107	3.446	4.329	0.006	0.501	-0.986	1.177	-0.229	0.47	-0.96	1.085	0.475	-2.892	1.215	-1.679	-1.326	-3.83	0.626	2.031	1.52	-1.398	-0.82
640	-0.661	0.49	-1.366	0.2	0.512	0.644	-1.653	-1.768	-0.597	-1.243	6.634	0.602	-0.162	4.918	-0.902	0.517	0.027	1.809	1.291	-1.871	0.443	-1.454	2.815	-0.842	1.819	0.443	-1.25	-1.963	2.038	-0.624	-0.453	-1.094	1.808	0.709	-0.26	0.262	-0.088	-0.016	-3.125	-2.008	0.483	-3.875	1.952	1.46	-1.332	-1.543	0.144	-2.253	-1.978
641	2.276	-2.066	4.182	-1.246	-4.001	0.697	0.53	0.299	-5.232	-1.462	1.163	1.4	2.349	11.19	0.414	-3.637	-2.412	-3.322	2.805	-1.301	0.576	-0.265	-2.034	-0.926	4.158	-0.606	0.044	2.821	-1.464	-0.03	-0.558	-0.717	1.417	-3.492	-1.269	1.495	-2.456	-0.713	-0.767	-1.145	2.289	4.219	0.5	-2.699	2.542	-0.009	-0.597	-1.417	-0.14
642	0.394	0.718	-0.115	-0.081	3.851	0.983	-1.586	-3.365	0.298	1.42	2.584	0.821	-0.407	0.527	-0.899	-1.938	-0.414	0.628	3.621	-2.863	-0.378	-1.256	1.238	0.043	-0.757	1.607	3.319	-1.191	3.723	2.452	-1.725	-1.198	0.587	2.223	-0.793	3.52	3.495	0.504	-2.877	0.654	-1.081	-3.54	0.559	-1.149	-1.832	0.283	0.564	-3.539	0.276
643	-2.397	-1.162	1.331	-0.943	-2.211	-1.132	-0.75	-0.641	-2.889	-0.657	-0.591	7.813	0.561	4.759	1.926	-2.224	-1.949	-2.104	-1.574	2.165	-4.565	-0.919	-3.47	-4.12	3.461	0.327	-0.331	4.024	-4.979	-1.622	-1.137	1.189	1.737	-2.736	-0.249	1.036	1.942	-0.416	-3.461	0.718	-0.693	2.527	4.02	-3.634	4.381	1.264	0.275	-1.082	-0.836
644	11.911	-0.651	-1.556	-1.915	-0.847	4.042	3.859	-0.386	2.248	2.8	3.082	5.217	0.624	-0.612	-0.454	3.361	0.943	8.601	1.282	-0.416	-2.787	0.768	5.038	-2.184	-1.19	0.487	-0.945	1.2	-2.225	1.107	-0.385	-1.443	0.823	-1.832	0.741	-1.047	2.605	0.589	-3.4	-2.388	-2.819	-0.337	5.306	1.617	1.355	2.22	0.362	0.64	0.571
645	-2.746	-3.874	-2.593	-5.984	-0.67	-0.265	-1.487	-2.53	-3.816	0.868	-3.774	-3.381	-1.449	0.523	-0.517	-4.413	-2.408	-1.404	-0.96	-1.767	-2.641	-0.64	-0.4	-2.33	-3.187	-0.862	-2.817	-1.51	-2.37	-1.391	-0.839	-2.107	2.49	-2.763	-1.816	-3.287	-7.742	0.792	5.956	-4.275	-4.282	-4.181	-7.081	-2.911	-2.11	0.462	-2.818	-1.201	-3.368
646	-2.962	-1.826	0.484	-1.065	-2.7	-2.27	2.164	-0.973	-2.708	-1.856	-0.972	3.698	-0.122	4.17	-0.927	-3.185	-3.021	-3.201	-3.151	0.425	-4.349	-0.752	-1.986	-5.046	2.155	-0.724	-0.557	3.092	-5.223	-2.908	-0.666	1.206	-0.094	-3.049	-0.292	0.55	-3.239	0.219	0.482	0.934	-2.737	0.963	0.225	-4.707	3.493	0.273	-1.083	-1.775	-1.829
647	0.841	-0.286	-1.099	-1.275	1.587	1.591	-1.858	-3.216	-0.499	0.749	1.616	0.807	-1.169	1.132	-0.647	1.316	-0.08	1.446	1.059	-1.923	0.238	-0.984	1.121	0.023	-0.757	2.303	1.205	-2.131	3.194	2.561	-0.737	-0.46	0.685	0.888	-0.283	3.265	0.953	1.501	-1.131	0.496	-0.436	-2.918	-0.79	-0.896	-1.595	-0.157	0.904	-2.559	-0.725
648	0.196	0.457	0.278	-0.364	5.037	0.822	1.381	-1.488	1.181	2.161	0.233	-0.632	0.035	0.175	1.419	-1.391	0.747	-0.192	0.131	-0.441	0.848	-1.137	-0.974	0.561	-0.444	2.028	2.126	0.062	2.654	1.895	-1.672	0.553	0.582	-0.599	2.178	2.597	3.518	1.668	-2.214	1.41	-1.099	-0.507	-0.034	-0.653	-0.007	1.463	1.899	-0.855	-0.292
649	0.616	1.155	-0.541	0.176	2.27	0.398	-1.564	-1.624	1.156	1.123	0.324	1.675	0.009	-0.356	1.367	4.047	0.473	2.75	0.115	-1.48	-0.081	-1.062	0.987	0.659	0.454	3.398	0.452	-1.128	0.737	3.204	0.763	-0.485	1.359	1.618	0.901	2.944	2.215	-0.008	-1.173	0.871	0.239	-1.436	1.741	0.344	-1.045	-0.105	2.811	-0.55	0.419
650	1.513	0.89	0.854	-2.09	3.814	5.14	-2.447	-1.594	-0.224	1.118	1.136	-1.954	0.063	0.427	0.763	-2.913	0.551	2.393	0.078	0.572	5.025	-1.398	3.424	1.241	-1.117	2.427	2.118	-2.566	4.194	2.743	-1.615	0.021	0.61	0.452	0.354	5.179	0.213	1.785	-0.385	1.143	-0.367	-0.221	-1.377	-0.79	0.426	2.574	2.895	-1.987	-0.716
651	-2.068	3.095	2.852	-0.254	2.013	1.851	-1.279	-4.862	-1.248	-1.014	-1.813	2.751	2.99	3.263	2.701	-1.701	-1.155	1.704	1.773	-1.004	-3.409	0.415	-2.908	-0.838	5.222	-0.952	2.531	0.508	-5.042	-0.297	-0.777	0.967	1.317	1.517	1.973	3.191	3.009	-1.73	-2.138	1.423	-0.221	-1.381	0.961	0.211	1.561	-0.254	-0.246	-2.592	-4.452
652	7.761	-0.376	8.773	-0.479	-2.292	0.726	6.244	6.514	-4.733	-1.937	9.139	-1.376	1.245	6.719	-0.508	-3.225	-2.068	-2.474	3.381	-0.961	7.23	-0.116	-0.075	1.236	2.252	-0.662	1.646	5.053	2.886	4.826	-0.799	0.027	-0.467	-3.456	-1.174	1.636	-3.926	-0.227	1.991	-2.375	3.077	10.103	-2.344	-1.901	3.442	-0.333	-0.576	-1.393	1.558
653	-0.952	-0.001	-0.353	-1.35	0.449	12.858	-1.441	-0.802	-1.089	-0.544	-0.941	-2.76	0.967	-0.379	-0.43	-0.921	-0.496	-0.642	-1.515	-0.318	0.001	-0.224	19.747	-0.308	-0.14	-0.248	-1.211	-2.279	-0.632	-0.786	0.113	-0.815	-0.083	-0.068	-0.043	-0.252	-0.22	0.327	-0.551	-1.417	-0.809	-0.259	-0.119	-0.759	-0.363	-0.267	0.083	0.188	-0.274
654	-2.168	-1.397	2.21	0.024	-1.732	0.286	1.517	2.244	-0.827	0.221	-0.702	-0.096	-0.802	1.215	-2.082	3.66	-3.047	2.591	-0.957	-0.705	-0.252	0.129	-0.947	-2.417	0.001	-0.2	2.211	-1.043	-1.402	0.009	-1.066	-1.801	-1.624	-1.219	-1.595	-0.791	-5.419	1.92	3.921	-0.66	-0.513	2.158	-3.794	2.637	0.647	-1.456	-0.613	2.545	-1.289
655	0.127	-0.643	0.405	-1.264	0.483	-0.227	-2.589	-0.093	0.348	-0.037	0.057	4.294	-1.888	0.354	-0.511	2.371	1.764	0.494	-0.004	-2.226	-1.348	-1.908	-0.306	-2.067	-0.77	2.16	-1.277	-1.32	0.622	0.131	0.191	-0.781	3.526	-0.138	-0.426	0.939	10.071	1.356	-2.697	4.185	2.144	-2.18	16.189	1.659	-2.945	2.936	0.851	-0.857	-2.386
656	1.208	0.051	-0.319	1.045	2.065	4.7	-2.123	-1.884	0.035	-0.932	4.913	0.033	-0.932	4.168	0.008	0.114	-1.537	1.639	0.53	-1.767	1.977	0.718	1.892	-0.912	2.006	0.679	-1.549	-2.277	3.905	3.346	2.258	-1.324	3.494	1.497	-0.864	0.47	1.109	0.921	-1.454	-1.489	0.779	-1.894	-0.896	-1.604	-0.117	2.061	0.567	-0.723	-1.002
657	1.207	0.335	-0.819	1	2.574	2.393	-3.73	-1.663	-0.192	-1.151	-0.05	1.884	0.031	-0.532	0.341	0.216	-0.027	1.605	-0.828	-1.648	-0.678	1.26	-0.718	-0.411	1.214	1.855	-2.116	-1.953	1.365	2.289	2.783	-1.496	3.467	1.801	0.183	0.258	2.747	2.138	0.24	0.138	-0.031	0.071	0.729	-0.243	-0.086	2.467	1.591	0.344	-0.079
658	-0.893	3.698	-1.734	-2.471	1.214	6.505	-2.013	-1.183	-1.811	-0.51	-0.31	-1.822	-0.684	0.562	-0.878	-1.429	0.807	1.489	0.971	-0.091	-0.168	-0.989	8.898	-0.59	0.669	-0.789	-0.335	-3.295	-0.293	-1.208	-0.871	-1.264	0.964	3.069	-0.118	0.76	3.088	1.679	0.148	-0.931	-0.892	-0.76	0.897	-0.176	-0.92	-0.249	0.502	-1.551	-0.123
659	4.124	4.636	-0.934	4.793	0.298	1.434	2.742	3.79	1.759	-0.726	4.209	-2.284	0.668	-0.863	0.796	4.192	7.809	2.757	4.296	0.499	-0.126	-0.832	4.085	-2.367	-2.137	-0.9	-0.223	1.638	10.096	-0.759	8.103	-0.682	-0.184	0.227	0.339	0.925	-0.691	3.092	-3.174	-0.94	3.598	-0.933	-0.027	-0.261	-2.463	0.459	2.485	-0.981	2.725
660	0.611	1.464	-1.11	5.917	-0.012	0.38	-0.179	0.123	-0.13	0.022	1.431	1.165	0.413	-0.466	-0.096	0.106	1.483	-0.303	1.328	-0.394	0.933	-0.438	0.868	-1.08	-1.143	-0.263	-0.775	0.703	9.693	-0.42	1.031	-0.138	-0.479	0.238	-0.317	-0.055	-0.908	0.166	-2.63	-0.815	5.867	-0.855	-0.697	-0.481	-1.253	0.466	0.036	-0.336	0.078
661	3.082	-0.787	-1.458	0.402	4.799	1.725	-0.752	-1.469	3.512	1.163	-0.182	0.217	0.048	-0.318	-0.011	-1.559	-0.043	3.255	-0.684	-0.443	2.331	-0.607	3.758	0.3	-1.316	0.334	-0.814	-1.889	0.579	1.519	-1.039	-0.767	-1.253	1.367	-0.634	1.091	-2.468	5.336	2.712	-0.091	-0.972	-1.099	-1.149	-0.291	-1.786	-0.975	1.74	-0.157	-0.653
662	-0.436	1.989	0.559	4.142	7.587	-0.06	-2.444	-2.559	2.806	0.594	-4.448	0.333	1.997	2.674	3.75	-1.606	0.823	-0.182	-0.026	1.617	-2.227	-1.04	-1.486	2.943	0.111	-0.241	-0.866	0.706	-0.494	2.172	-0.281	-0.336	1.037	2.217	1.301	0.17	4.812	-0.822	-0.789	-1.742	1.038	0.266	0.77	-0.108	-0.374	0.876	3.746	-0.658	1.305
663	-0.06	-1.994	-1.703	4.109	-0.175	-0.519	-2.353	-4.324	-0.709	2.623	-2.336	0.777	-1.845	2.29	-1.263	-5.274	-4.054	-4.07	-4.498	1.218	3.861	0.264	0.852	0.52	0.978	-1.444	-2.763	-2.278	0.047	0.917	-0.135	-1.738	-4.16	-1	0.499	2.353	-6.908	0.614	-0.139	-0.195	0.99	0.244	-5.848	-5.869	1.242	-3.08	-0.381	1.091	0.908
664	-2.99	1.072	1.419	0.796	-1.163	2.314	-0.354	-0.174	-0.978	-1.669	-4.833	0.254	-0.662	-1.026	-1.098	-4.017	-0.764	-2.879	-2.185	0.869	3.317	0.261	1.682	-1.005	0.723	0.054	-3.666	-1.176	2.608	-2.529	-2.317	-0.338	-2.397	0.537	2.062	2	-4.175	1.743	-0.809	-1.906	2.272	0.868	-5.143	-4.335	-0.438	-1.664	1.664	0.534	-0.689
665	-1.938	-1.082	1.32	-2.283	-0.025	-4.175	-2.327	0.296	-3.353	1.776	-2.429	-0.683	-1.089	1.378	-2.074	2.563	1.763	2.63	4.198	0.119	-1.622	-1.971	-1.937	-3.328	2.588	-1.762	1.397	-1.123	-2.176	-1.113	-0.45	-0.452	-3.132	-2.862	2.069	0.595	-4.275	-0.526	-0.557	-3.633	-1.403	-0.073	-3.439	6.694	4.458	-0.722	0.799	0.019	0.263
666	-3.186	-1.863	2.078	-1.563	-0.88	-1.355	3.511	0.492	-3.426	1.267	-0.243	3.092	0.124	4.393	-0.381	-4.683	-2.653	-3.371	-3.493	0.596	-3.779	-0.131	-1.452	-4.306	2.478	1.033	0.647	4.65	-3.029	-0.951	-1.148	0.086	0.03	-3.445	-0.076	4.052	-3.055	-1.322	-3.378	1.483	-2.178	3.292	0.466	-4.874	4.736	-1.657	0.619	-3.233	0.345
667	-1.584	0.082	1.562	-0.471	-0.356	1.847	1.231	-0.815	-0.94	4.306	1.558	1.578	2.671	0.74	1.095	-1.227	1.129	2.636	-3.169	-0.528	-1.84	-0.576	1.012	-1.991	0.083	5.544	0.209	3.313	8.374	4.156	0.901	-1.584	-1.114	1.034	-0.308	6.478	-0.353	-1.819	-3.211	2.853	2.843	0.274	-2.009	-0.623	2.26	-0.522	3.465	-0.741	4.416
668	1.093	1.131	-0.516	2.812	0.159	-0.31	0.804	-0.793	1.546	0.803	5.812	2.115	0.934	2.169	-0.424	1.548	0.811	2.805	2.066	-1.93	-1.272	-2.157	2.506	0.417	2.087	1.006	-0.43	0.198	2.288	1.784	-0.541	-1.695	1.048	1.844	0.871	-0.497	1.62	1.62	-4.917	-1.958	2.118	-3.506	3.087	1.038	0.214	-1.055	0.482	-1.768	0.133
669	-0.948	-1.05	-0.673	-1.487	0.079	0.152	2.549	1.52	-0.359	-0.039	2.309	2.917	0.481	-0.753	0.738	-1.57	1.009	1.648	-1.117	-3.688	-0.653	0.182	1.258	-2.293	1.559	3.093	-0.274	2.995	1.015	3.472	-3.455	-1.571	1.873	-1.454	0.794	0.808	-1.659	4.829	-4.233	-0.734	0.008	-0.365	0.589	0.104	-0.201	0.803	-0.813	1.418	-0.076
670	-0.388	2.17	-1.296	-2.601	1.269	0.132	-2.321	-1.614	-1.745	1.914	-0.978	0.557	0.029	0.325	-0.156	-1	0.756	5.814	-1.938	0.616	0.486	-2.021	0.223	-1.405	2.573	5.42	4.034	-1.472	6.371	3.541	-1.21	-0.736	2.242	0.979	0.434	9.579	1.642	0.708	-3.144	3.288	1.909	-0.845	-1.48	-1.036	1.098	-0.396	6.458	-0.331	1.608
671	-0.669	-1.453	-1.303	-2.165	0.059	2.974	-1.38	-0.08	-1.388	1.766	-0.538	0.574	-0.124	-0.662	-1.519	-2.103	0.401	-3.25	-1.801	4.985	-0.214	-0.5	5.838	-1.513	-1.907	-0.409	-0.054	-0.105	-0.511	-1.125	-0.508	0.271	-2.609	-2.173	-0.943	0.353	1.558	-0.012	-1.43	-2.068	-1.701	-0.923	0.466	-1.102	3.838	-0.307	0.613	-0.459	-0.965
672	-0.588	-2.149	-1.67	0.793	2.03	-1.201	-0.22	-2.001	-0.235	-0.258	4.38	0.86	0.303	2.163	-0.455	-1.217	0.289	1.351	0.275	-1.599	-1.262	-1.34	1.893	-2.114	2.497	0.629	-2.231	-0.602	2.76	0.615	-2.258	-3.023	0.58	-0.737	1.241	-0.955	-1.943	0.808	-3.339	-3.229	0.559	-3.575	0.92	0.742	-1.262	-2.244	-0.789	-2.028	-0.306
673	-0.209	-0.914	-0.594	-1.098	-1.095	1.013	-0.593	-2.925	-1.811	1.264	-0.456	1.858	1.517	-0.895	0.26	-1.974	-0.629	4.78	-3.419	-0.637	-0.09	-0.741	0.73	-1.468	0.924	6.494	2.139	1.232	8.855	5.399	0.144	-1.402	-1.535	0.307	-1.685	7.572	-1.39	-0.815	-4.161	1.699	5.587	-2.868	-0.543	0.372	1.522	-0.491	3.411	-0.743	2.704
674	-1.296	2.596	-1.539	-0.276	6.654	-0.222	-2.614	-3.244	0.306	-1.142	0.078	1.253	3.355	1.377	2.242	-1.273	-1.287	0.305	0.195	0.462	-3.596	1.394	-2.162	-0.756	-0.221	-0.378	2.794	-1.777	-2.329	1.631	-0.855	0.898	-0.463	0.935	0.323	2.074	4.198	-2.202	-1.074	1.893	-1.474	-1.246	4.187	-0.229	1.913	-0.845	3.396	-2.911	-2.244
675	0.913	0.279	1.493	1.548	-2.509	1.13	1.379	1.474	-3.499	-2.606	4.884	-0.181	-0.998	5.677	0.198	-2.273	-0.726	-4.816	1.104	1.561	4.142	0.119	-0.328	-3.175	1.901	-4.518	-5.396	2.509	0.783	1.388	-0.92	-3.63	-1.025	-2.476	1.339	1.224	-2.988	2.477	-3.349	-2.426	2.301	1.987	-0.019	-4.806	1.535	-3.883	-1.985	-2.179	-0.821
676	1.596	1.212	0.508	0.945	2.685	4.157	-2.795	-2.051	1.455	-0.152	0.741	1.915	0.795	2.053	1.142	0.095	-1.133	1.535	1.074	-1.755	2.132	1.685	0.331	0.631	0.481	1.436	1.529	-1.063	3.383	2.4	3.044	-0.622	3.633	2.987	-1.716	2.536	3.469	1.481	-0.126	1.019	2.393	0.207	0.205	-0.231	1.01	1.567	2.115	1.272	-0.385
677	1.395	1.826	1.73	0.368	1.013	3.355	-0.541	-0.236	-0.186	-1.138	-2.293	0.933	1.19	3.984	-0.875	-3.876	-0.512	-1.396	-2.114	0.136	6.271	0.095	1.555	0.457	0.332	0.045	-1.771	-0.058	5.314	1.116	-0.188	1.382	-1.796	0.434	-0.399	2.999	-3.39	1.9	-4.311	-1.642	4.093	0.819	-3.89	-5.622	0.087	-1.325	2.438	-0.94	-0.774
678	-1.217	3.914	-0.748	3.358	-1.035	0.6	-1.484	-0.193	-1.139	-1.833	0.353	-0.371	-1.486	1.509	-1.229	-3.356	-1.076	1.686	2.572	-0.032	9.722	0.984	-0.707	-1.932	0.703	-1.65	-2.743	-1.912	-1.059	-0.026	-0.478	-1.959	-2.871	4.67	-0.863	-0.87	-1.197	0.949	-0.543	-0.728	-0.366	-0.631	-2.347	-1.799	0.292	-1.143	-2.034	-0.492	-1.497
679	1.428	2.263	-1.614	1.391	-2.038	0.473	1.867	1.612	-1.86	-1.205	2.483	4.264	-0.087	2.412	1.296	3.449	2.076	-2.888	4.464	1.113	-1.027	0.283	-1.412	-2.063	-2.952	-3.201	-3.028	2.347	-0.022	1.806	0.162	-2.453	1.866	-1.157	2.501	0.526	5.573	4.125	-5.371	-0.434	1.289	2.128	9.015	0.058	5.09	-1.314	-0.58	1.543	1.274
680	0.589	0.742	-0.814	1.217	2.478	4.88	-3.436	-4.157	-0.991	-2.609	3.197	-1.669	-0.482	6.421	1.206	-1.637	-0.54	0.429	3.559	0.56	3.604	-0.164	1.618	-0.487	1.685	-0.629	-0.039	-1.422	0.175	2.973	-0.29	0.372	1.689	-0.972	1.369	1.217	2.249	-2.689	-1.907	-1.405	0.109	-1.262	-0.051	-1.626	2.403	2.351	1.169	-3.287	-1.086
681	1.479	-0.468	1.058	-0.896	3.798	2.158	-2.926	-1.171	-0.56	-1.098	2.09	-2.053	-1.134	3.372	-0.001	0.988	1.259	-0.096	1.576	-0.891	0.657	-0.637	1.494	0.364	0.945	-0.757	-1.864	-2.271	2.158	0.61	1.3	-1.966	3.122	0.404	0.309	0.862	0.771	3.617	0.702	3.069	1.984	-2.685	0.832	-1.023	-0.976	1.712	0.183	-2.115	-1.942
682	2.049	0.857	-0.564	2.166	0.852	1.422	-3.858	-1.585	-0.578	-1.718	0.654	-0.33	1.94	0.368	1.213	-2.113	4.038	-0.535	-0.218	-0.064	0.981	-1.997	1.505	1.252	-1.274	0.532	-1.378	0.485	7.176	1.127	-1.127	0.36	0.863	-0.198	0.492	0.411	1.927	1	-2.789	-1.937	2.467	-1.327	0.655	-0.854	-1.138	1.432	3.034	-0.476	-0.909
683	0.884	-0.503	-0.694	0.019	0.87	1.795	-1.485	-2.467	-1.055	0.05	2.927	-1.233	-0.915	1.734	-0.992	-0.547	1.3	-1.184	0.162	-1.28	0.079	0.231	0.157	-0.024	-0.962	-1.185	-1.554	-1.952	1.062	-0.407	-0.133	-2.023	-0.235	0.497	-0.864	-1.133	1.128	0.156	-0.843	0.551	-1.575	-1.479	-0.948	-3.064	-0.623	0.198	-1.604	-2.356	0.554
684	0.252	0.161	0.868	2.144	2.751	3.424	-2.622	-1.55	-0.71	-0.042	0.522	1.519	0.199	0.246	0.507	-0.238	-1.149	0.046	0.215	-0.608	-0.71	1.094	0.609	1.078	-0.54	0.303	-0.925	-1.314	1.917	2.413	4.885	-1.152	3.49	2.254	0.22	-0.622	3.202	0.366	-1.475	-0.059	-1.523	0.511	-0.457	-2.843	-0.233	2.343	1.249	0.363	2.544
685	1.976	1.553	-0.258	1.591	-0.155	0.542	-0.931	1.053	-1.412	1.327	4.416	0.264	2.384	1.836	-0.239	-2.245	4.224	-0.117	0.06	-0.754	4.215	-0.757	1.787	-1.487	-0.935	-0.766	0.184	0.548	7.839	-1.026	-0.393	-0.18	-0.952	-1.699	-0.654	0.905	0.543	1.995	-2.652	-1.084	0.631	-0.358	-1.988	-1.372	-0.294	2.568	1.138	-1.051	3.52
686	0.341	1.466	2.951	-0.317	-2.177	-1.073	4.627	1.759	-2.734	-1.367	1.329	1.111	1.145	3.521	1.018	-4.858	-1.738	-2.108	-2.81	1.282	-0.513	-2.069	-0.513	-4.835	2.278	0.545	-0.31	4.837	-1.696	-1.378	-0.768	0.123	-0.572	-1.441	-0.387	3.199	-1.73	-0.734	0.203	-0.718	-0.353	4.152	0.948	-4.422	3.512	-1.449	-0.194	-2.022	-1.304
687	-0.052	3.12	0.898	-0.522	2.204	1.004	-2.013	0.177	-0.809	0.844	-0.531	1.332	0.532	1.159	1.355	1.96	2.318	-0.121	3.27	-0.086	0.624	-0.394	0.015	1.445	1.421	0.165	0.702	0.37	1.693	0.94	-0.991	1.282	2.508	1.694	-0.144	4.112	2.336	1.942	-0.194	0.647	-0.28	-0.291	-1.07	-0.706	0.276	2.529	3.918	-2.024	-0.301
688	0.805	2.663	-1.688	-2.559	-0.094	1.752	-2.8	-2.708	-1.302	0.964	0.433	-2.389	-0.313	0.799	-1.121	-1.375	-0.079	3.829	0.15	-1.504	0.866	-1.119	0.983	1.444	-0.774	4.42	4.615	-2.374	4.197	3.343	0.053	0.859	5.017	2.772	-0.841	5.739	5.17	-1.143	0.123	2.999	0.608	-1.555	0.555	-1.139	1.291	0.706	3.943	-2.21	-1.602
689	0.541	-1.924	-2.395	0.454	-0.289	-0.443	-1.28	-2.837	-1.399	0.214	3.433	1.089	-1	3.683	0.03	-1.988	0.266	3.387	2.515	-1.785	-0.935	-2.02	2.504	-1.37	1.776	2.36	-0.392	-2.376	3.577	1.579	-1.548	-1.917	1.351	-0.443	0.068	0.138	-4.763	0.848	-1.1	-1.804	0.269	-4.108	-2.1	0.311	-1.049	-1.21	0.44	-2.141	-1.775
690	-0.384	2.581	-1.874	-1.398	-1.305	2.576	-3.22	-2.767	-1.664	-0.921	-1.098	-1.01	-0.982	2.875	-0.659	-1.562	0.316	2.595	1.154	-1.384	1.155	-0.848	1.673	0.569	-0.87	0.074	1.744	-2.986	1.952	2.567	0.115	0.28	2.148	3.302	0.501	1.541	4.736	-0.334	-0.927	-0.579	0.718	-1.429	2.044	-0.409	0.364	2.125	0.323	-1.666	-0.775
691	-2.677	-5.252	-2.246	4.71	0.574	2.719	-3.713	-1.333	8.104	-1.994	-5.119	-3.788	-3.741	2.182	3.336	0.522	-1.161	-0.703	-2.753	4.843	2.381	1.193	0.726	1.413	1.182	1.479	2.832	-3.283	0.468	4.737	1.013	-3.387	4.498	3.436	-3.034	-3.911	-3.971	-1.754	8.776	0.339	1.218	-0.092	-10.331	-0.404	-0.492	3.44	5.552	6.643	-0.604
692	-0.549	-1.556	-1.843	2.611	1.409	0.165	0.438	-0.01	2.782	1.751	0.899	2.562	1.405	0.063	2.341	2.452	2.04	3.658	0.307	-1.181	-2.708	1.192	1.246	-0.287	1.589	1.762	-0.183	1.059	0.376	3.728	-1.103	-2.536	2.282	1.128	1.683	-1.383	0.593	1.449	-2.234	0.115	0.453	-1.236	0.854	2.38	-1.012	0.872	1.69	1.759	2.259
693	5.642	-1.397	1.72	2.39	-0.113	-0.408	3.926	1.326	4.652	2.046	3.972	1.319	-0.735	0.5	1.33	3.732	0.075	1.141	0.084	-0.423	-2.097	-0.688	-2.667	1.442	2.277	0.371	-1.604	3.824	1.856	-0.38	0.34	-1.307	1.053	2.242	-1.259	-2.363	1.504	1.385	-3.201	-0.404	4.68	-1.267	3.154	0.452	0.735	-1.28	0.863	0.664	-1.224
694	4.678	0.233	-0.297	0.675	4.146	0.996	0.237	-1.68	4.341	2.094	3.76	1.197	-0.903	0.959	0.425	1.541	0.096	2.42	1.017	-0.823	0.618	-1.672	1.83	1.607	1.388	1.126	0.124	-0.268	2.476	1.131	-0.76	-0.782	1.384	1.907	-0.498	2.756	0.242	3.704	-0.412	1.381	2.406	-2.464	0.317	-0.819	-0.073	-1.217	3.19	-1.757	-1.094
695	-3.503	1.808	2.735	-0.284	-2.423	-0.237	0.862	0.364	-1.572	-1.46	-4.725	-0.515	0.75	-2.104	-0.381	-3.177	-1.124	-2.077	-1.346	2.839	2.883	0.665	0.958	-1.008	2.648	0.277	-2.403	-2.088	1.547	-2.375	-0.286	-0.394	-2.417	0.645	3.915	2.114	-1.819	0.786	-2.782	-0.223	1.215	2.799	-3.551	-3.457	-0.117	-1.7	2.242	0.655	-0.562
696	2.234	-0.412	2.74	1.307	0.854	-1.468	3.445	4.844	-0.599	0.008	3.372	-2.098	-1.911	-0.892	1.113	5.303	2.058	6.746	3.311	1.311	-0.311	-0.48	-0.932	-1.645	1.145	-0.94	5.383	1.555	-0.015	4.857	-0.35	-2.317	-1.097	-1.428	1.495	0.436	1.254	1.981	1.258	-2.101	0.317	6.102	0.106	9.331	3.61	0.102	-0.481	0.129	2.372
697	3.52	2.44	-1.127	2.682	1.647	0.577	0.223	-3.081	1.859	1.241	2.283	2.784	0.601	1.517	1.256	-0.952	1.233	3.322	2.285	0.184	-0.034	-1.729	2.282	-1.734	0.788	0.813	2.836	0.212	3.283	3.313	-0.799	-0.413	-0.469	3.186	1.985	3.671	1.546	0.535	-1.081	-0.406	-0.446	-1.004	-0.427	0.926	2.659	-0.129	2.485	-3.183	-0.549
698	-0.204	-0.531	-0.06	0.572	-1.316	0.94	1.735	-3.242	-3.916	-5.567	7.622	-3.489	0.761	4.221	-1.221	-3.8	-2.954	-3.354	1.208	1.092	-2.458	0.478	-0.489	-3.343	-0.194	-7.55	-4.053	2.021	-3.253	-1.079	0.819	-4.732	-1.891	-0.641	0.998	-1.266	-4.383	1.342	0.697	-3.471	-2.1	-1.748	-2.69	-4.3	-1.538	-4.187	-4.102	-5.013	-0.334
699	-0.054	-0.05	0.029	0.956	1.484	5.307	-3.838	-3.363	-1.837	-1.862	3.187	0.156	-0.79	2.619	-0.248	-1.042	-2.26	-0.544	0.805	-1.456	0.874	1.717	1.147	-0.106	0.398	-0.949	-1.92	-2.435	2.362	2.329	3.716	-1.109	4.625	2.255	-1.164	-1.103	2.27	0.088	-0.181	-0.46	-0.059	-1.509	-1.169	-2.901	-0.239	2.399	-0.103	-0.645	0.618
700	-2.593	-3.988	-2.328	2.555	-0.076	-0.112	-1.164	-2.277	6.683	-2.224	-1.427	3.388	-1.598	-1.538	0.078	-2.865	-1.197	0.131	-3.091	-0.278	-3.113	1.337	-2.086	-1.096	-0.562	1.619	-2.845	-2.448	0.746	0.028	-1.956	-3.702	1.876	6.631	-0.655	-3.728	-0.295	1.026	-0.912	-1.797	-3.617	-2.24	2.753	-0.984	0.083	2.144	-1.039	1.958	-1.31
701	0.558	3.731	-2.098	-1.227	3.8	1.255	-2.433	-2.301	0.077	-0.351	0.618	-1.416	-1.034	0.794	-0.421	-1.044	0.702	3.061	0.312	-0.658	0.932	-0.916	1.158	0.031	-1.161	1.116	2.939	-2.686	0.889	2.592	-0.179	0.26	1.366	3.389	0.426	2.391	4.508	-0.251	-0.126	3.411	-0.255	-1.663	1.103	-0.447	-0.693	0.953	0.129	-3.554	-1.614
702	-0.474	-0.089	-0.876	1.237	0.594	0.468	-0.313	-1.431	1.132	-0.599	5.629	1.941	-0.85	3.059	0.121	-0.307	0.573	1.884	3.009	-1.062	0.651	-1.303	4.034	-1.294	1.593	0.522	-0.607	-2.225	3.283	1.423	-0.458	-0.491	0.709	1.512	0.272	-0.864	-1.446	0.842	-2.9	0.048	1.616	-2.923	0.328	1.671	-0.381	-0.932	-0.36	-1.933	-0.766
703	1.039	0.257	-1.681	1.913	2.195	-0.914	-0.553	-1.863	1.183	-0.344	3.026	3.652	-0.531	1.641	-0.279	-0.214	1	2.485	1.061	-0.528	-0.542	-2.832	1.907	-2.344	-0.258	0.232	-0.534	-0.845	1.289	1.099	-1.663	-1.814	0.059	1.888	0.733	-0.426	0.165	3.067	-2.896	-1.117	-0.583	-3.197	1.742	1.929	-1.253	-0.882	-0.257	-1.414	0.255
704	0.215	-0.071	1.469	-0.593	2.316	0.039	3.786	-0.533	0.324	0.447	-0.358	-1.324	-0.421	-0.401	0.565	0.041	0.159	-0.748	-1.025	-0.237	-0.228	-0.105	-1.008	-0.37	-0.295	-0.315	-0.806	1.389	2.232	0.358	-0.68	0.001	0.985	-1.003	1.755	-0.274	1.479	0.524	-0.206	-0.533	-0.445	-0.284	-0.972	-0.396	-0.114	0.675	0.071	0.689	-0.103
705	1.098	1.983	-1.194	1.221	2.357	1.258	-1.8	-1.835	1.163	1.232	4.061	0.423	-1.285	3.897	-0.371	-1.138	0.436	1.727	1.1	-1.559	1.38	-1.797	2.358	-0.463	1.563	4.835	0.909	-2.416	5.417	3.829	-0.612	-0.614	0.059	2.11	0.856	6.413	0.923	0.55	-3.163	0.651	0.386	-2.771	1.44	-1.993	0.083	-1.545	3.628	-2.454	-1.124
706	0.501	-1.75	5.287	-0.033	-1.656	-0.129	15.854	5.539	-0.498	-0.69	5.353	-0.117	0.879	4.361	0.137	-1.638	-0.871	-1.486	-1.387	-1.312	-0.131	0.295	-0.092	-2.68	-0.033	0.18	1.874	6.692	-0.349	3.769	0.784	-1.253	1.013	-1.461	-0.456	0.324	-0.914	-0.857	-3.322	-0.317	-0.496	6.926	1.182	-1.385	0.039	0.459	-1.136	-1.22	-1.807
707	1.97	-0.245	-0.632	0.141	0.459	0.625	-3.651	-2.155	-0.047	0.187	2.251	0.286	-0.896	-0.715	-0.848	2.328	-0.318	1.011	1.301	-1.942	-0.087	-1.021	2.219	1.396	0.769	1.29	-0.726	-2.72	3.662	2.28	2.403	0.131	3.556	2.139	-0.176	0.659	2.16	0.517	0.495	2.743	3.384	-3.28	1.506	-0.677	-1.435	3.005	0.64	-2.173	-1.398
708	0.457	-0.089	-1.375	0.104	1.931	1.079	-3.284	-2.58	0.568	0.012	3.896	-0.753	-1.204	3.385	-1.035	-0.096	0.038	0.119	1.52	-1.71	2.877	-1.215	3.97	-1.373	2.389	1.795	-0.081	-3.556	4.232	2.576	0.227	-0.664	2.353	0.814	-0.465	2.794	-0.628	0.522	-0.647	1.881	3.274	-3.798	-0.74	-0.617	-0.192	0.831	1.026	-2.312	-3.081
709	-1.903	-1.959	-1.604	3.057	-0.94	0.061	0.091	-1.785	-1.924	1.141	-0.601	-4.68	-0.155	-1.702	-2.18	-1.353	-0.894	1.068	4.244	-1.646	-1.446	-1.042	17.177	-2.09	-0.999	-1.571	-1.745	-3.898	-2.125	8.572	-0.565	-1.814	-1.211	-1.56	-0.896	-2.344	-5.492	0.283	4.448	2.224	0.116	-1.298	-6.38	-1.005	-1.771	-0.537	-2.38	-0.214	-1.074
710	0.621	0.825	0.416	0.483	0.162	-0.354	-0.884	-0.536	-0.309	-0.899	1.668	3.699	0.514	1.178	-0.358	-0.243	0.359	0.634	2.617	-1.423	-0.534	-1.639	0.97	0.235	0.865	0.532	0.176	-0.342	1.208	0.697	-0.031	-0.681	0.09	1.587	0.459	1.121	-0.687	0.373	-3.029	-1.092	-0.394	-1.322	0.308	1.086	0.258	-1.065	0.354	-1.497	-0.235
711	-0.556	-0.992	-2.242	1.832	-0.836	0.884	0.39	-4.54	-4.136	-3.689	4.659	-4.015	0.431	0.993	-1.351	-2.19	-2.14	-1.488	4.214	-0.244	-3.282	0.545	7.892	-3.472	-1.808	-7.493	-4.299	-0.683	-3.053	3.516	0.879	-5.093	-1.141	-0.336	0.355	-2.746	-3.808	2.265	1.789	-0.833	-1.168	-3.213	-4.202	-3.671	-1.106	-2.975	-4.806	-3.802	-0.509
712	-0.263	-0.077	-0.954	-0.901	2.235	1.495	-2.502	-2.212	-0.715	-0.291	4.047	-1.79	-1.202	4.62	-1.332	-1.036	3.216	-0.425	2.698	-1.728	3.176	-1.136	2.597	-1.319	2.375	1.597	-0.309	-1.722	4.873	0.728	-0.153	-1.271	2.23	0.099	0.041	2.787	-0.514	0.207	-2.187	1.29	1.996	-3.446	-0.714	-1.389	-0.1	0.2	0.525	-2.849	-2.832
713	-2.081	-1.274	-1.048	0.84	-2.959	0.148	2.899	1.779	-1.202	-0.173	-1.434	0.95	-0.189	-0.828	-0.373	-0.459	0.258	-0.514	-4.211	1.581	-1.03	0.584	-0.437	-2.229	-0.779	0.534	-1.23	2.152	-0.742	-0.055	-2.965	-1.192	-1.685	-3.948	1.527	-0.963	-5.528	4.581	-0.221	0.234	-0.962	1.317	-3.274	-1.879	4.999	-1.095	-1.243	2.568	0.567
714	5.575	-0.985	-1.291	1.055	-0.105	1.167	-1.332	-2.264	3.051	-0.978	2.335	-0.799	-1.504	-0.675	-1.337	-2.606	-0.698	-2.167	3.695	-1.739	2.131	-0.777	0.83	1.716	5.286	-0.25	0.983	-1.215	-0.157	0.785	6.28	-1.133	0.758	-0.564	-0.995	-0.133	-0.789	-0.759	0.967	1.84	1.655	0.893	-2.023	-1.067	2.426	1.01	-0.893	-2.414	0.635
715	7.671	0.512	0.26	-1.34	-0.832	3.72	-0.737	1.859	-2.742	-0.354	2.822	1.268	1.593	1.298	0.922	-2.105	3.8	-1.302	0.742	-0.881	9.063	-1.33	3.415	-0.316	0.485	-0.677	-1.364	0.188	10.001	-1.408	-1.458	-0.811	0.416	-1.889	-0.66	-0.011	0.037	3.017	-1.139	-0.824	5.632	1.622	-0.512	-0.779	0.169	2.938	-0.267	-0.333	0.797
716	0.81	0.506	0.37	-0.575	1.767	-0.256	-1.257	0.302	0.496	0.35	2.802	-0.275	-2.92	0.426	-1.343	2.082	2.879	-0.111	0.415	-0.86	1.518	-1.795	2.22	-1.398	1.669	0.776	-1.798	-1.417	4.43	0.809	0.214	-1.432	1.984	0.229	0.439	1.721	-0.832	3.177	-0.354	2.393	3.051	-2.721	-0.392	-0.883	-0.068	3.688	0.471	-2.821	-1.534
717	-1.243	-2.208	-2.374	-2.026	-1.092	-2.786	2.078	-2.687	-1.128	-1.677	-1.314	-0.988	-1.656	-0.622	-0.633	-2.417	-0.699	1.477	-2.088	-0.836	-3.704	-2.591	-0.008	-2.361	-0.822	-0.174	-1.887	-1.195	0.738	-0.774	-2.025	-1.67	0.699	0.069	0.632	-1.541	-4.508	11.973	3.058	-1.491	-1.714	-3.309	-4.639	-0.531	-1.752	-0.254	-2.185	0.878	-1.142
718	-0.501	2.086	0.269	-0.515	2.616	-1.507	-4.555	-4.639	-0.372	-0.064	2.985	-0.476	2.481	3.073	-1.272	-2.38	0.061	0.296	2.184	-3.61	3.368	-1.627	1.217	-1.105	0.974	2.134	0.234	-2.8	1.772	-0.234	0.524	1.851	1.285	2.007	-1.644	2.069	2.505	-3.439	1.248	-0.004	0.345	-2.62	-0.522	0.343	0.286	-0.682	1.789	-2.765	-4.413
719	1.879	-2.075	3.392	-0.588	5.763	0.426	-0.837	-5.806	2.678	-2.844	4.928	1.548	-0.956	9.373	-2.15	-0.803	-2.887	-1.714	3.24	-3.324	-2.276	-1.797	0.064	-0.597	3.478	-4.171	-4.638	-1.348	-2.371	0.075	0.937	-3.37	-1.331	1.39	-2.35	-0.826	2.067	3.871	-2.969	-4.161	0.056	-1.677	1.064	-2.117	-1.676	-1.935	-3.121	1.282	-2.258
720	-0.791	-0.787	-1.433	8.537	0.271	-0.736	-1.914	-1.686	1.149	-2.198	0.962	4.347	-1.582	3.737	-1.72	-0.893	-0.976	-1.438	-1.802	-0.552	-0.741	-0.445	0.091	-0.735	0.793	-0.565	-1.172	-0.843	-0.27	-0.136	0.255	-1.607	-0.425	1.591	-0.141	-1.439	-1.612	0.721	-1.58	-2.247	-1.089	-1.07	-0.212	-1.492	-0.029	-1.43	-0.834	-0.025	-0.428
721	0.167	0.614	-0.935	-0.382	1.79	0.561	-2.447	-3.042	-0.029	-0.771	4.528	0.598	-1.703	1.055	-1.576	3.115	-0.65	0.446	0.207	-1.173	1.514	-1.69	3.192	-1.044	1.44	0.745	-1.734	-3.244	3.31	0.482	-1.067	-0.148	2.623	1.706	-0.26	1.278	-1.887	1.267	-0.485	0.689	2.212	-4.073	-0.297	-0.393	-0.799	-0.325	0.768	-2.403	-1.234
722	-0.312	-0.033	-1.062	-0.927	-1.517	1.759	0.743	-3.565	-4.223	-5.513	6.584	-2.418	0.523	4.022	-0.57	-3.052	-1.853	-3.283	2.543	0.73	-2.024	1.673	-0.38	-3.595	-1.4	-8.29	-4.02	1.475	-2.648	-1.068	-0.055	-5.456	-1.465	-0.199	0.977	-1.61	-1.998	1.783	-0.758	-1.974	-2.298	-1.454	-0.342	-3.854	-0.962	-3.605	-4.695	-4.171	-0.468
723	3.019	-3.076	-1.115	2.653	-0.33	-0.116	-4.089	-2.308	-1.33	-1.837	-1.088	-1.599	-1.565	0.498	-0.573	-3.659	-3.38	-1.699	-2.206	-0.417	1.504	-0.853	1.055	-0.874	0.348	-0.197	-2.551	-0.602	3.73	2.748	-0.881	-0.508	-2.169	-2.156	-1.278	-0.808	-6.035	1.141	-2.066	-1.018	1.354	0.114	-2.657	-6.577	-0.254	-0.171	-0.31	-0.468	3.765
724	1.082	0.988	-0.454	1.435	1.51	0.437	-2.691	-2.936	-0.192	-0.992	3.51	0.506	-0.6	-0.132	-0.783	2.57	-1.023	1.781	1.048	-2.079	0.256	-0.784	1.952	0.405	1.624	0.515	0.335	-2.861	2.193	1.862	0.948	-1.042	2.834	2.903	-0.156	1.125	1.374	-0.3	-0.169	1.52	3.618	-3.274	0.44	-0.004	0.063	0.331	0.475	-1.908	-1.22
725	-4.623	-2.487	-3.142	2.511	-1.719	1.025	-5.817	-1.55	2.418	-0.705	-5.544	7.144	-0.523	0.628	1.099	0.327	-0.206	-4.553	-3.754	4.409	-1.773	-0.491	-2.946	-3.635	4.704	-0.227	-1.483	-0.592	-4.614	-2.362	0.324	-2.338	2.174	-1.341	0.138	-2.555	0.969	-0.137	-2.176	2.651	-0.129	2.984	0.782	-1.998	0.854	-0.354	1.663	4.032	-0.975
726	0.359	1.194	0.03	2.057	1.554	2.024	-1.879	-0.465	-0.944	-1.361	1.011	-0.211	-0.993	-0.775	0.294	2.314	-0.288	4.41	-0.7	0.196	-0.825	1.585	-0.773	-0.107	-0.373	-0.565	-1.304	-0.978	0.486	3.428	3.931	-0.614	4.42	1.331	1.049	-1.095	5.459	-0.107	-0.8	1.279	0.522	0.502	0.269	0.227	0.952	2.157	0.635	-0.101	1.512
727	1.24	-3.319	-2.05	3.418	-0.826	-0.306	-4.6	-3.426	-0.071	-0.347	-0.807	-1.442	-1.082	0.397	-1.51	-2.183	-3.94	-1.106	-1.585	-0.579	-1.559	-0.511	1.469	-0.416	0.104	-0.497	-2.563	-2.599	1.847	2.823	-1.329	-0.109	-2.644	-0.438	-0.701	-3.187	-6.44	0.227	-0.996	-0.254	-0.582	-0.645	-1.874	-6.561	0.694	-0.042	-0.527	-0.799	-0.017
728	-4.73	-1.309	-2.025	1.121	-1.848	-0.7	-2.848	-1.06	1.533	-1.523	-5.359	3.563	-0.848	0.467	-1.207	-1.072	-2.448	-5.202	-5.695	3.593	-1.559	-0.18	-2.972	-3.703	2.552	-1.925	-1.56	-1.089	-5.059	-4.675	0.479	-1.832	-0.044	-1.157	-0.024	-1.233	-2.507	0.775	2.593	2.838	-1.585	0.395	-1.618	-4.322	-0.039	-2.09	0.143	1.854	-1.961
729	-0.101	0.891	-1.09	1.885	0.521	0.692	-1.218	-1.17	-0.285	-1.074	3.703	1.542	0.146	2.819	-0.883	0.511	0.033	1.458	2.019	-1.739	0.768	-0.988	2.598	0.086	2.049	0.354	0.36	-1.81	1.287	0.532	-0.976	-1.012	0.729	1.118	0.447	0.652	0.023	-0.154	-2.455	-1.909	1.738	-2.883	1.382	1.798	-0.267	-1.116	0.335	-1.649	-0.455
730	-4.163	-3.139	2.521	-1.072	-0.203	-2.447	-4.241	-4.956	-2.781	-3.155	0.884	2.02	-1.726	-0.366	-0.938	0.671	-6.884	-3.797	-0.786	-2.553	1.018	-0.095	-3.657	1.767	-0.116	0.782	-1.646	0.422	2.449	0.311	1.088	0.486	-1.262	-1.982	-0.012	-0.444	-5.677	-3.641	-5.113	-3.637	2.635	-1.807	-4.829	0.65	-0.769	-1.747	-4.537	-2.647	-4.759
731	1.03	-3.121	-0.437	2.156	-2.56	1.989	-1.438	0.239	-1.457	1.293	-1.503	-0.042	-2.513	1.109	0.483	-1.225	-2.916	3.16	-4.547	-1.658	1.665	9.615	1.718	-1.244	1.25	2.051	-0.547	-1.846	3.812	8.933	-1.667	-1.042	-0.803	0.19	-1.321	-0.049	-4.804	-1.211	1.178	0.414	1.51	-1.315	-4.729	-2.147	-1.709	-0.294	2.015	0.759	-4.435
732	-0.807	-2.256	1.471	-3.914	-0.395	1.461	-1.034	-2.963	-3.242	-2.391	-0.911	-0.179	-0.633	-0.292	-3.4	-1.905	-2.336	3.315	-2.505	-0.715	-1.868	-1.123	0.194	-0.933	0.845	1.416	-2.186	-2.322	1.959	1.561	-1.788	-1.786	1.205	0.352	-0.849	-2.689	-4.721	1.711	1.788	-3.197	-1.709	-3.67	-5.453	-1.651	-3.606	3.001	-0.807	0.035	-2.979
733	-1.56	1.08	1.117	4.024	-2.936	-0.85	-0.163	1.937	-1.746	0.456	-1.232	1.319	4.538	1.832	-1.038	0.2	-2.095	-3.708	0.802	-1.831	-3.426	2.304	-3.28	-3.78	3.326	1.209	0.848	4.993	-4.445	0.48	-0.913	-0.281	-0.069	-4.748	-0.743	0.492	-6.224	-1.163	4.894	0.772	-0.596	2.379	-2.043	-0.471	3.073	-0.705	3.366	-0.183	3.882
734	1.06	0.278	-0.036	-0.675	-3.505	0.416	0.534	0.901	-0.152	3.596	4.68	1.486	4.885	6.148	-2.657	-0.059	-1.08	-1.592	-1.194	1.721	-1.921	0.419	2.665	-1.78	0.316	-0.425	-3.503	2.477	-2.238	-2.026	1.857	1.013	-3.839	-0.74	1.429	1.668	-2.615	-0.666	-0.581	8.277	0.161	0.355	-2.127	-3.572	-0.385	-4.07	-0.288	-2.588	-0.821
735	-1.612	-0.224	0.439	0.996	0.203	-1.333	1.405	2.073	0.751	1.794	1.394	-0.698	-2.378	-0.067	0.184	2.244	0.379	2.274	-0.972	-1.341	-2.976	-1.216	-0.22	-1.214	0.529	0.755	1.17	-0.353	-0.496	2.286	0.654	-1	-0.181	-0.923	0.84	-0.42	-0.362	0.4	0.508	0.773	-1.464	1.115	0.829	1.614	-0.249	0.229	-0.009	0.732	0.781
736	0.486	1.667	-0.812	2.284	2.371	0.947	-1.388	-1.394	0.482	0.389	4.09	1.761	-0.074	4.094	-0.443	-0.624	0.042	3.52	1.35	-0.645	0.146	-2.298	5.741	0.278	2.369	0.259	0.391	-1.531	1.393	3.513	-0.539	-1.035	0.414	1.765	0.833	1.494	-0.572	2.345	-2.707	0.976	2.282	-3.094	0.359	-0.45	-0.277	-1.834	1.297	-2.258	-0.299
737	2.267	-0.838	-0.194	0.076	-0.942	-0.829	1.21	0.225	1.312	1.297	1.701	1.727	-0.263	-0.4	-0.219	1.597	0.116	1.172	-0.663	-1.306	-3.425	-1.41	-0.235	0.977	1.328	2.293	-1.612	-0.317	-0.45	0.672	1.723	-0.376	0.102	0.462	-1.461	-0.705	1.272	-0.193	-1.462	0.898	-0.321	0.033	2.834	0.821	-1.247	-0.711	-1.601	-0.545	0.207
738	1.629	3.223	0.444	1.744	0.039	0.23	0.402	-1.541	-1.649	-3.265	7.681	-0.554	-0.675	2.249	-2.614	-0.841	-1.391	1.01	2.296	-0.915	-1.229	0.405	0.954	-2.187	0.603	-3.093	-2.119	1.152	1.075	2.301	1.786	-2.557	0.198	4.229	-0.64	0.528	-1.12	1.139	2.75	-1.957	-0.409	-0.945	-2.446	-1.391	-0.662	-1.901	-1.381	-3.672	0.246
739	0.611	4.148	-1.36	1.875	-2.321	3.18	0.227	0.229	-4.767	-4.151	1.254	1.665	0.293	4.111	2.866	0.809	2.225	-3.67	5.041	3.256	-0.608	2.117	-1.464	-1.225	-1.714	-5.704	-3.466	4.433	-1.431	-0.085	0.051	-2.424	1.068	-0.989	4.406	2.958	2.894	3.842	-5.099	-1.822	2.13	-1.125	6.315	-1.884	3.288	-2.354	-0.174	-2.095	1.19
740	0.241	-0.461	-0.447	0.53	1.36	4.1	-1.871	-2.273	-1.285	-1.752	2.683	0.204	-1.18	2.081	-0.165	0.086	-1.473	2.036	0.052	-1.763	1.173	1.903	1.337	1.491	0.951	0.451	-1.124	-1.65	2.87	4.177	2.548	-1.303	4.421	1.35	-0.911	-0.264	1.596	-0.006	-1.206	-0.784	0.197	-1.595	-2.135	-1.307	0.024	1.947	0.317	-0.25	-0.232
741	0.755	-4.659	0.961	-1.337	6.844	0.646	-2.104	-7.069	0.163	-4.201	6.591	0.422	-0.095	4.661	-2.967	-1.696	-4.978	-3.538	2.142	-4.346	-3.906	-1.457	-1.561	-1.366	2.041	-6.488	-3.223	-2.614	-4.168	0.869	1.254	-3.648	-0.86	-0.894	-4.294	-5.547	1.92	0.586	-3.986	-2.801	-1.185	-3.257	1.603	-1.87	-0.862	-2.166	-3.913	-2.3	-2.648
742	0.682	-1.275	1.467	2.665	2.851	-0.288	1.098	2.053	-1	-2.347	3.654	-0.541	-2.113	0.624	-0.075	4.263	-0.191	2.767	1.543	0.795	-2.181	0.052	-1.577	-2.025	1.728	-2.183	1.447	0.052	-1.892	3.135	1.54	-2.424	0.652	-1.404	0.449	-1.925	0.834	1.558	0.832	-3.212	-0.479	3.793	-1.209	3.874	3.68	-0.891	-0.839	0.809	2.327
743	-0.204	-0.153	-0.391	0.643	3.567	1.385	-2.001	0.275	-0.068	-0.197	1.129	-1.18	-1.207	1.387	0.954	-4.22	0.208	-0.605	2.865	-0.009	12.169	-0.594	0.509	-0.39	2.357	-0.867	0.105	-2.033	1.872	0.78	-1.155	0.844	-2.133	0.154	1.678	0.457	-0.314	1.764	-4.402	0.079	0.634	-1.34	-0.544	-2.601	0.048	0.848	0.733	-1.434	-2.885
744	2.133	-3.605	5.183	0.032	7.473	3.384	-3.001	-4.675	-0.179	-3.078	1.051	-0.508	2.474	7.154	2.506	-0.918	-2.958	-1.698	3.292	0.416	-3.457	0.35	-2.798	2.749	5.459	-2.571	-1.564	-2.805	-3.273	2.775	-0.514	0.809	0.126	-1.794	-1.701	-1.151	1.417	-2.218	-6.191	-1.729	1.807	-0.642	1.259	-1.459	1.227	-1.836	1.033	-1.065	-0.777
745	0.9	0.094	-0.72	0.863	2.308	1.118	-2.042	-1.605	0.589	-1.443	4.487	-0.243	-0.955	3.582	-1.021	-1.386	-0.122	0.563	1.284	-1.642	2.182	-2.058	2.707	-0.434	4.657	1.258	-0.743	-1.97	4.036	0.84	0.136	-0.946	0.284	1.127	-0.097	1.581	-0.538	1.03	-2.34	-0.562	2.636	-2.25	-0.179	-0.649	1.076	-1.042	0.682	-2.301	-1.6
746	3.351	-2.102	7.924	-1.391	8.415	2.648	0.143	-2.632	-0.992	-4.046	6.604	-3.476	0.272	6.361	1.503	-2.45	-3.194	-3.535	1.052	2.451	-2.792	-0.537	-1.059	1.331	6.753	-4.916	-3.431	-0.872	-2.209	3.678	0.43	-3.463	-1.344	-1.962	0.024	4.185	0.273	-1.268	-4.301	-2.054	-0.193	7.103	-0.36	-3.094	1.108	-2.782	-1.301	-2.692	-0.301
747	2.439	-1.904	0.017	-0.978	0.074	-1.478	0.865	-0.376	-0.914	5.781	1.755	0.075	-1.799	0.72	-2.359	1.894	0.503	2.988	0.815	-0.429	-1	-0.426	-0.619	-0.861	0.443	-1.133	2.733	-0.931	0.404	-0.214	-1.257	-2.036	0.421	-0.79	-0.561	-1.962	-1.33	-0.01	0.513	-3.176	-0.873	1.179	-2.144	4.686	3.438	-1.921	-1.843	-1.249	1.701
748	3.097	-0.823	8.12	0.447	3.964	2.709	1.277	-0.932	-0.89	-2.514	6.607	-2.286	-1.334	5.856	1.21	-2.548	-1.457	-2.889	2.336	1.209	-0.847	-2.233	2.079	0.258	7.109	-3.515	-4.373	0.773	-0.407	3.43	0.302	-2.923	-1.243	-2.225	0.87	6.255	1.226	1.861	-3.553	-2.939	1.063	6.635	0.599	-3.81	-1.086	-2.276	-1.178	-2.416	0.407
749	1.433	1.245	-0.593	0.617	0.594	1.363	-1.664	-1.829	0.089	-0.992	4.465	2.434	-2.344	2.107	-1.716	1.499	-0.02	3.578	2.31	-0.908	1.092	-1.313	2.477	0.236	1.279	0.637	0.076	-1.814	3.634	2.701	-0.618	1.097	0.438	1.174	-1.043	2.075	-2.108	1.687	-1.811	0.652	2.918	-3.362	-1.16	1.138	1.167	-1.972	0.937	-2.457	-1.827
750	1.565	4.406	0.055	0.188	2.3	-3.352	0.011	-3.238	4.503	2.103	2.481	4.691	-1.068	0.309	-0.811	-0.586	0.092	0.8	2.945	-3.204	-0.087	-3.273	2.312	-1.357	0.991	1.846	-1.215	-1.167	-0.97	2.94	1.223	1.051	-0.263	5.209	0.158	3.922	7.508	-0.728	-1.15	0.551	-1.065	-3.384	2.965	-1.614	-0.238	-1.719	1.576	-0.187	-1.821
751	-6.072	-2.098	-2.513	2.964	0.195	-0.892	-2.972	-1.316	2.884	1.356	-7.256	2.259	-2.208	-0.01	-1.681	-1.589	-1.396	-5.059	-6.341	2.166	-2.822	1.12	-2.628	-2.545	1.393	-0.833	-1.872	-0.931	-4.51	-4.657	-0.18	-2.893	-1.067	-1.357	1.227	-0.944	-4.321	-0.269	-0.39	3.131	-1.813	1.729	-2.391	-4.448	2.666	-3.327	-0.34	0.926	2.125
752	-0.239	1.658	5.053	0.065	-1.797	3.377	1.188	2.971	-4.658	-3.589	4.433	-2.858	-1.301	8.171	2.93	-4.323	1.156	-4.338	3.65	1.612	4.071	-0.638	0.533	-1.981	2.935	-5.053	-5.373	2.982	-0.038	1.204	-1.499	-3.123	-1.054	-1.52	1.917	3.373	-2.343	3.16	-2.047	-2.96	0.407	3.556	-0.278	-3.997	0.423	-1.536	-1.81	-3.28	-1.558
753	-1.593	0.58	1.328	1.915	1.791	3.474	-2.875	-0.443	-1.4	-0.801	-0.357	0.266	-0.993	2.559	1.241	-3.143	-0.99	-2.441	-0.623	1.064	4.142	1.106	-0.413	-1.165	1.952	-1.352	-3.154	-1.3	0.838	1.969	1.913	-2.526	1.391	1.213	1.148	0.827	0.118	2.107	-0.821	0.621	-0.555	1.923	-2.376	-4.227	1.02	0.914	0.917	0.023	1.042
754	0.822	5.044	-0.914	0.848	-1.845	2.65	0.204	1.888	-3.487	-2.17	-0.412	4.484	0.907	3.981	3.903	3.331	4.353	-3.2	7.033	1.766	-1.805	0.658	-1.522	-0.497	-2.82	-3.366	-1.874	4.607	-1.658	0.744	-1.093	-0.464	4.052	-1.125	3.431	2.433	8.384	3.543	-6.111	-1	1.408	0.704	11.459	1.234	4.209	-1.007	1.483	1.047	2.497
755	2.937	-1.206	-0.117	0.978	-0.334	0.63	-2.174	1.523	-1.741	-1.575	0.147	-0.261	-1.447	0.457	0.514	-3.9	3.56	-4.134	3.984	0.177	2.797	-0.396	1.395	0.642	0.798	-1.187	-0.98	0.438	4.538	-0.809	1.042	-1.785	-0.721	-2.023	-0.136	0.389	-3.054	4.303	-2.665	-1.523	0.773	2.726	-0.83	-3.139	1.077	4.309	-1.179	-0.044	3.094
756	0.354	0.791	2.128	1.707	1.215	1.254	-2.36	-1.397	-0.077	-0.964	4.361	0.017	-1.401	2.592	-0.344	0.367	0.379	-0.02	0.918	-1.882	1.907	-1.836	2.61	-0.107	5.927	-0.242	-2.307	-2.618	4.379	1.059	-0.22	-1.419	1.001	2.243	0.478	2.931	-0.801	1.274	-1.897	-0.693	4.07	-2.267	-0.172	-0.321	-1.053	-1.324	0.869	-2.172	-1.702
757	-0.687	2.155	1.683	4.089	3.316	-2.352	2.582	4.037	1.903	-0.476	2.262	0.925	-0.912	-0.868	1.274	1.3	1.894	0.829	1.097	4.371	-2.205	-0.508	0.446	0.154	1.984	-0.151	3.932	4.41	-1.07	2.442	1.773	0.086	-0.047	0.572	3.321	2.263	0.41	1.147	-0.43	-0.032	-1.002	3.372	-0.249	0.254	3.352	-3.512	2.957	-1.535	4.965
758	0.604	0.098	0.005	1.986	2.037	-0.409	0.48	-0.832	1.077	-0.107	5.506	1.566	-0.625	0.246	-0.842	0.828	1.103	0.737	2.579	-1.103	-1.389	-1.19	1.2	-0.013	1.202	1.749	0.401	2.25	2.673	1.227	-1.259	-0.613	0.36	0.548	0.762	1.243	0.23	0.458	-2.891	-1.48	1.207	-1.56	3.319	0.607	-0.473	-0.65	0.609	-2.678	0.623
759	-0.316	1.192	-0.687	2.046	1.354	-1.995	-2.57	1.105	1.762	1.493	0.85	1.42	0.45	-1.601	1.204	-1.138	2.654	-1.893	2.008	2.181	-2.772	-0.014	0.547	2.486	0.275	2.609	-0.317	3.364	1.048	0.904	2.525	3.67	0.581	1.895	1.583	0.381	4.387	-1.713	-5.304	2.63	-0.46	-2.588	4.782	-0.92	-3.438	0.055	2.413	-2.054	2.046
760	1.637	-2.372	-1.003	1.637	2.237	-1.443	-1.006	-1.62	0.605	3.374	4.415	2.277	-1.547	1.653	-1.723	1.154	0.041	1.99	0.707	-1.231	0.647	-1.445	0.904	-1.033	3.331	-0.726	0.086	-1.053	3.396	-0.292	-1.387	-2.398	-0.572	0.372	-0.764	-0.715	-2.716	1.858	-2.617	-2.913	1.784	-2.011	-1.628	1.88	2.343	-1.985	-1.535	-2.572	0.134
761	-1.047	0.212	1.056	-0.545	-2.572	-0.93	1.716	0.611	-1.561	-0.952	-1.354	-1.209	-0.105	1.647	-0.147	5.204	-1.113	4.523	1.318	0.097	-0.675	-0.937	-1.093	-2.503	0.868	-0.988	5.122	-0.224	-1.983	-0.919	-0.415	-1.554	0.029	-1.539	0.579	0.541	-3.173	0.784	5.36	-0.208	-0.722	3.042	-2.075	7.109	3.059	-1.142	-0.408	1.461	0.438
762	0.791	1.308	1.268	0.001	1.316	2.278	0.036	0.037	-3.225	-2.421	3.147	-1.846	-1.217	3.315	1.755	-2.925	0.951	-2.571	3.853	1.999	7.101	-1.232	0.69	-2.249	1.77	-2.73	-2.53	1.422	1.485	1.196	-1.02	-2.886	-0.672	-2.439	2.822	3.323	-2.306	2.533	-4.097	-2.329	0.635	0.989	-1.585	-3.966	1.565	-1.259	0.025	-3.438	-1.431
763	-5.348	-0.08	-2.497	3.975	-0.994	-0.68	-1.898	0.616	3.779	-0.624	-5.945	1.006	0.058	-1.019	0.271	-1.888	-0.146	-4.519	-6.189	3.127	-2.847	-1.882	-2.705	-2.55	0.647	0.263	-1.933	0.657	-4.649	-4.554	-0.055	-2.883	1.31	-0.711	0.758	-1.412	-1.644	-0.162	3.403	1.602	-1.323	2.655	-0.648	-3.439	2.225	-1.583	1.199	2.214	0.767
764	1.831	2.73	-2.506	0.452	-0.378	1.982	-0.776	-0.758	-2.287	-1.721	1.704	3.092	-0.192	2.796	2.084	2.862	2.638	-2.723	6.484	0.268	0.476	0.212	-0.734	-0.683	-2.949	-2.413	-1.97	2.232	-0.173	1.525	-0.118	-1.146	2.856	-1.299	1.598	1.013	6.164	3.782	-5.979	-0.878	1.276	-1.091	8.272	0.564	3.833	-1.098	0.43	0.858	0.918
765	3.667	-0.588	6.2	5.322	5.197	4.352	-0.859	-3.526	1.365	-3.139	-0.099	-1.311	2.74	10.181	4.513	-2.588	-1.932	0.681	4.292	0.579	-2.06	0.377	-2.132	4.231	9.92	-2.482	-0.261	-1.566	-2.769	1.844	-1.763	0.539	0.24	1.738	-2.605	-0.667	1.941	-2.473	-2.531	-2.411	5.689	-0.017	-0.339	-0.348	1.594	-3.365	0.2	-1.259	-0.885
766	-1.11	-2.355	4.171	0.932	6.272	0.813	-2.98	-3.464	0.769	-1.867	-1.746	0.619	0.99	3.892	1.396	-1.368	-1.874	0.605	3.54	1.625	-2.681	-0.792	-3.076	0.658	4.752	-2.299	-0.852	-2.498	-2.851	0.018	-1.597	2.613	0.163	-0.123	-1.226	0.299	2.086	-2.036	-4.761	-0.34	2.993	-1.632	2.081	-1.749	2.886	-2.023	1.207	-0.984	-1.971
767	-0.765	2.198	0.625	0.617	0.019	3.718	-0.338	1.528	-0.524	0.166	-1.526	-2.192	1.146	0.477	2.508	0.941	2.146	1.361	-0.102	3.136	-1.534	-1.042	-0.527	-0.143	-0.952	-1.547	-1.396	0.222	-2.287	2.9	-1.682	-1.412	2.501	-0.12	5.425	1.821	4.231	-0.818	-1.281	-1.092	-1.855	3.717	0.793	-2.073	1.417	4.912	0.704	-0.146	2.768
768	-0.274	0.997	-0.333	-1.517	0.119	0.426	-2.449	-2.34	-1.601	1.045	0.376	0.719	-0.249	1.129	-0.335	-1.395	-1.063	-0.224	0.056	22.788	1.006	-1.238	0.192	-0.156	-0.801	0.646	0.414	-1.341	0.694	0.441	0.967	-0.33	1.347	0.304	-0.694	1.581	-0.691	-0.117	-1.602	-0.485	0.442	-0.663	-3.539	-1.413	-0.251	0.459	14.095	-1.104	0.927
769	3.451	-1.876	7.147	2.859	2.409	5.054	-3.323	-1.808	-1.237	-1.537	-1.339	1.571	-1.298	9.276	6.591	-0.335	-0.336	-0.627	5.995	-0.742	-2.888	0.216	-2.238	6.424	6.468	0.935	0.184	-2.206	-1.924	3.816	-2.306	2.3	0.649	-1.879	1.511	0.975	8.822	-3.235	-7.661	0.476	3.462	0.347	9.208	0.03	-0.085	-0.699	0.876	-1.516	-0.943
770	-0.143	1.267	-0.976	0.086	0.9	0.916	-0.981	-0.661	-0.324	0.048	0.277	-1.329	0.023	0.169	-0.171	-0.353	-0.34	0.065	6.479	-0.701	14.71	0.308	-0.598	-0.935	-1.233	-0.352	-1.154	-1.362	-0.766	0.173	0.71	-0.615	0.39	1.01	-0.236	-0.583	0.516	0.306	-1.462	-0.023	-0.688	-0.005	-0.996	-0.723	-0.059	0.378	-0.617	-0.191	0.285
771	0.042	0.116	-0.725	2.969	0.125	0.455	-1.222	-1.717	-0.385	-0.444	5.557	2.147	-0.341	2.714	-0.636	1.614	0.34	-0.276	2.716	-0.629	1.554	-1.506	3.829	-1.28	3.125	-1.339	-2.346	-1.142	4.214	-0.036	-1.574	-2.224	-0.793	0.715	1.362	-0.229	-1.935	3.05	-6.011	-3.247	2.142	-3.521	0.705	-0.397	0.027	-1.061	0.474	-2.047	-0.856
772	0.648	-2.43	1.114	-1.554	3.795	-0.511	1.461	0.628	-0.345	-1.077	6.493	0.714	-2.204	0.487	-1.924	-2.8	-2.752	-1.746	-2.614	2.546	-1.138	-1.332	2.201	-1.794	2.064	-0.053	-1.589	-1.448	1.525	4.654	-0.352	-2.537	0.911	-2.034	1.999	1.049	2.811	-2.438	-9.475	1.599	-0.637	2.841	3.011	-3.666	0.333	-1.636	1.217	-2.583	-0.42
773	0.003	5.227	1.726	0.699	-2.814	4.139	0.179	3.487	-5.074	-2.129	0.273	2.038	1.017	5.837	4.205	-1.586	3.787	-4.074	5.305	3.277	1.023	2.417	-1.176	-0.55	-1.226	-3.463	-3.816	5.722	-1.26	1.02	-0.757	-0.285	-0.197	-1.775	4.623	5.405	3.042	2.917	-4.963	-3.22	1.632	1.255	7.755	-1.246	1.428	-2.114	1.816	-0.994	-0.382
774	-3.092	0.661	-0.774	3.23	-2.105	-2.599	4.452	1.034	1.739	3.294	-1.777	-0.039	-2.953	-0.293	-2.377	1.872	0.359	0.316	-4.215	5.551	0.087	-0.959	0.123	-2.855	1.444	3.284	-0.047	1.203	4.344	-4.338	1.044	-1.795	-2.935	-0.421	1.491	1.941	-6.755	4.452	1.076	2.785	1	0.595	-6.922	-3.47	1.718	-2.961	2.542	3.427	1.554
775	0.88	6.556	1.007	2.241	0.307	2.388	2.844	3.126	-2.622	-3.229	3.61	-1.869	0.397	4.917	3.904	0.337	3.243	-3.06	3.431	6.152	0.728	0.125	0.655	-2.085	-3.288	-5.326	-2.92	2.752	-2.544	2.037	0.265	-3.336	-0.324	-0.244	8.304	3.871	4.426	2.295	0.576	-3.213	-1.298	5.136	2.301	-2.411	3.825	-2.159	1.623	-1	3.456
776	1.906	0.923	0.016	0.3	-0.077	0.526	-0.983	1.023	-2.407	-1.035	3.712	-0.957	0.357	-0.742	0.602	-3.419	3.21	-3.902	3.896	0.074	2.487	-0.8	1.258	2.364	0.025	-1.333	2.446	0.279	2.57	-2.479	-0.161	-1.757	-0.048	-0.829	0.713	1.694	-0.509	2.08	-1.322	-3.125	-0.19	3.696	0.324	-1.547	2.36	2.808	-0.83	0.037	3.889
777	1.024	-0.178	-0.929	-0.129	-0.393	0.351	-1.977	-0.278	-1.491	-1.103	1.006	0.364	0.602	-0.212	-0.554	-3.01	4.839	-4.205	5.854	-0.104	2.205	-0.832	1.737	0.311	0.007	-1.88	0.678	-0.53	1.173	-2.905	0.921	-1.768	-1.676	-0.884	1.615	0.443	-2.298	0.793	-2.228	-3.851	-1.035	2.15	-0.289	-0.677	1.691	2.498	-1.299	-0.538	2.284
778	1.144	0.261	1.587	2.699	1.613	2.12	-1.979	-0.01	-0.494	-1.107	3.994	1.717	-1.181	2.624	-0.649	-4.422	-1.205	2.797	-1.302	-1.44	1.902	1.491	0.549	-1.379	4.837	1.227	-1.028	0.442	1.215	0.922	-0.9	-1.142	0.475	0.066	-0.68	0.672	2.566	-0.667	-5.217	-1.769	2.059	-0.185	3.94	-2.795	-0.301	-0.917	2.043	-2.635	0.182
779	-2.747	0.684	3.439	1.115	6.137	-1.066	-2.775	-1.724	0.3	0.432	-3.624	1.59	2.978	0.702	1.849	-0.217	-0.466	0.958	1.433	2.059	-1.902	-1.143	-2.122	5.17	-0.065	1.391	1.776	2.764	-0.891	1.817	0.136	-0.635	3.938	0.205	1.141	0.522	4.955	-2.135	-2.415	1.001	1.738	0.879	0.893	1.035	-0.776	2.38	4.785	-0.304	1.873
780	-0.474	0.02	2.112	0.402	6.323	-0.984	-3.193	-1.924	1.157	-0.811	-2.168	0.538	2.385	0.632	2.252	-1.12	0.802	0.06	2.562	2.32	-1.933	-1.052	-1.711	5.643	0.867	1.395	1.127	2.925	-0.494	1.823	1.364	-1.235	3.279	-0.38	0.978	-0.145	4.326	-2.023	-2.65	0.836	1.541	3.013	1.785	0.75	0.425	2.877	3.506	0.748	4.307
781	0.703	0.192	0.799	-1.298	-3.92	-0.43	0.285	1.358	-1.086	2.797	2.431	0.449	5.339	3.504	-2.862	0.536	-1.677	-2.341	-3.009	1.416	-1.26	1.427	0.589	-3.218	0.665	-1.382	-4.448	1.134	-3.859	-2.467	1.111	0.469	-3.133	-1.974	1.763	1.476	-3.021	1.742	1.292	6.487	1.613	2.602	-3.535	-4.088	0.357	-3.815	-0.859	1.012	-0.452
782	0.418	1.344	-1.619	-0.517	2.828	1.289	-3.426	-3.661	-0.126	0.467	3.027	0.2	-0.436	1.66	-0.359	0.304	-0.465	1.281	1.423	-1.485	0.725	-2.526	2.726	0.514	2.241	1.827	0.067	-1.563	2.191	1.802	0.33	0.278	3.616	1.694	-0.341	3.282	1.711	-1.23	-0.95	2.53	3.752	-3.512	0.746	-0.761	-0.579	-1.176	2.306	-2.498	-1.047
783	-0.104	1.634	-0.828	-0.865	0.993	3.997	-2.669	-2.588	-1.428	-0.896	4.43	-1.194	-0.232	4.518	-1.109	-1.522	-1.032	-0.301	0.641	-1.391	2.868	-0.801	3.158	-0.99	2.105	1.41	-0.392	-3.47	3.762	1.95	-0.552	-0.733	2.351	1.1	-0.319	3.225	-0.645	-0.501	-0.204	-0.174	2.775	-2.304	-1.615	-2.445	0.022	-0.346	0.902	-2.661	-2.222
784	6.708	-0.271	6.617	7.839	1.191	7.535	-1.03	-2.357	0.809	-3.153	0.606	-1.101	-0.88	10.837	6.67	-2.57	-1.255	-1.433	1.959	0.023	-1.02	1.96	0.075	5.944	12.447	-0.68	-0.674	-1.668	-0.367	4.213	-0.91	-1.203	1.481	1.618	0.041	0.795	4.41	-2.835	-3.518	-0.787	6.245	0.59	2.358	-0.563	-1.257	-3.008	0.761	-2.393	0.062
785	2.438	-0.63	0.305	1.471	-1.422	0.356	-0.811	-1.5	-3.345	-2.78	0.52	-0.466	0.194	1.153	-1.572	-4.662	-0.899	-2.697	0.246	1.798	4.494	-1.242	-0.647	-1.607	0.655	-1.564	-3.9	-0.035	0.178	-1.015	-0.104	-0.718	-1.954	-2.946	0.537	1.876	-4.601	0	0.509	-3.452	-0.919	1.329	-4.621	-4.201	2.754	-0.553	-1.304	-1.85	1.184
786	4.056	0.216	-0.529	-0.688	-1.55	-1.234	6.77	-0.24	-1.525	3.08	0.655	1.36	-1.364	-7.007	-1.861	6.865	-0.989	-2.374	-2.193	1.963	6.551	-1.602	0.305	-0.609	-0.45	-0.336	-1.976	-1.471	3.591	-2.496	-0.622	-0.687	-0.245	-1.52	-0.198	-1.196	-0.175	0.601	-1.042	0.294	1.84	8.035	-2.221	-2.438	0.194	-0.256	-0.086	0.077	7.435
787	6.009	1.98	1.448	-0.264	-1.643	1.376	-1.832	0.707	-3.152	-4.025	4.489	1.011	1.136	-1.429	1.296	-5.081	3.39	-2.801	6.748	0.754	4.127	0.155	-1.417	4.39	2.768	-1.514	-0.928	3.665	0.606	-0.636	2.209	-1.938	2.539	-0.955	1.895	4.289	3.066	1.074	-2.381	-2.94	-0.274	8.194	4.585	-2.723	5.708	3.32	-1.663	-0.563	5.11
788	0.001	-0.074	-0.832	0.572	1.128	5.423	-1.275	-1.436	-0.722	-2.039	4.032	-1.166	-1.211	2.801	-1.521	0.2	-0.613	2.781	0.569	-0.697	1.14	-0.851	1.812	-0.883	2.987	-0.704	-1.939	-1.609	2.376	3.878	0.343	-1.08	4.704	0.425	-0.173	0.157	1.009	0.033	-2.606	-2.23	2.364	-1.932	-0.032	-0.534	0.466	5.044	-0.522	-2.233	-0.685
789	0.735	2.469	0.851	-1.105	3.193	2.977	-3.435	-3.597	-2.005	-2.351	3.586	-0.791	-0.131	3.688	0	-1.802	-0.728	-1.645	4.451	-0.199	2.95	-0.781	2.414	1.19	0.168	-1.265	0.47	-0.149	2.113	1.717	-0.864	-0.631	1.581	1.571	0.823	3.104	2.599	-2.116	-1.869	0.159	1.155	-1.531	-0.655	-1.712	1.038	-0.75	0.719	-3.924	-1.441
790	1.102	3.769	3.762	-1.42	0.733	1.463	1.08	4.989	-2.917	-1.698	1.996	-0.348	0.022	1.177	-0.344	-2.136	4.028	-3.652	6.316	-1.056	5.125	-0.664	0.4	1.258	1.063	-0.948	-1.072	0.77	5.958	-0.912	-1.474	-1.516	-1.704	-1.023	-0.451	5.162	-0.516	4.417	-3.498	-2.373	2.436	3.371	2.413	-3.013	0.43	3.775	-1.603	5.323	-0.525
791	-1.579	-0.87	0.806	0.586	-2.864	-1.474	0.589	3.716	0.608	-0.293	-2.328	2.422	1.179	0.518	-0.944	-1.261	-0.426	-0.972	-4.108	3.172	0.832	1.599	-1.838	-3.686	-2.047	0.889	-3.532	1.854	-2.207	-1.447	-0.268	-2.131	-3.954	-2.487	2.202	0.908	-4.012	0.823	-0.751	2.25	-3.097	2.584	-1.215	-3.54	9.527	-2.114	-0.448	0.328	0
792	0.123	0.157	-0.539	-0.192	-0.012	-0.12	-0.128	-0.065	0.185	-0.456	0.415	2.18	-0.032	0.136	-0.121	-0.155	-0.108	-0.243	-0.158	-0.639	-0.443	-0.147	0.027	-0.353	-0.671	0.123	-0.106	-0.334	-0.445	-0.105	-0.098	0.016	0.009	-0.101	-0.12	-0.098	0.031	0.15	-1.87	-0.403	-0.291	-0.232	0.382	-0.146	-0.409	-0.127	-0.293	-0.098	-0.452
793	-0.216	1.988	0.629	-2.194	0.261	3.841	-1.676	3.893	-2.78	-0.484	3.058	-2.9	2.479	1.508	-0.039	-1.817	5.411	-3.399	5.034	-1.312	2.888	-0.962	4.216	2.557	-0.027	0.41	-2.463	0.142	5.803	-0.916	-1.362	-1.372	-2.017	-0.657	-0.567	1.171	-0.67	4.926	-3.796	-1.326	0.148	1.192	2.689	-1.778	1.159	6.322	-1.612	4	-0.089
794	-5.613	-2.843	-2.522	0.456	-1.552	-2.944	-2.145	-2.174	0.53	-0.995	-4.111	2.791	-1.993	2.867	-2.096	-1.602	-3.522	-4.453	-5.243	5.619	-1.913	-3.133	-1.361	-3.305	1.011	-2.785	-3.052	-0.072	-3.724	-4.764	1.202	-1.673	-0.651	-1.086	-0.44	-2.654	-5.247	2.877	-1.146	2.904	-1.222	-1.51	-4.089	-5.94	-0.284	-2.741	0.154	2.772	-0.756
795	-1.298	0.099	1.506	2.696	1.456	-0.845	-3.478	-0.507	-1.677	-0.634	2.042	0.238	0.246	2.808	-1.619	-1.962	-1.801	0.813	0.782	-2.043	0.252	-0.087	0.122	1.072	1.16	1.639	-2.237	-0.959	1.788	2.435	1.499	0.335	0.658	1.544	-0.983	1.301	-1.389	1.723	-0.118	-1.767	-0.23	-0.784	-1.201	-1.441	-0.309	-1.437	0.829	-1.82	-0.296
796	-0.749	-0.894	0.688	10.359	-1.17	-1.546	-1.044	0.09	5.313	1.971	2.348	4.989	-1.095	9.978	-0.972	-3.496	-0.257	-4.812	-1.521	1.196	2.918	-1.76	-1.56	-0.741	5.247	-1.447	-4.895	-0.317	-1.387	2.62	-0.99	-1.504	-1.542	5.933	0.213	0.293	-4.608	0.297	2.566	-4.838	1.948	2.975	-3.442	-1.477	1.81	-2.284	-0.851	-1.028	-0.799
797	-1.495	-2.739	-2.846	5.743	-1.103	-2.41	-1.575	-2.331	1.335	-2.293	-1.484	2.383	-3.094	1.553	-2.515	-2.382	-3.216	-2.587	-3.845	-1.661	-3.087	-1.243	1.221	-2.413	3.491	-2.462	-2.467	-2.442	-3.243	-0.015	0.167	1.794	-4.271	-0.755	0.013	-3.354	-8.645	0.171	2.576	-1.819	-2.054	-1.897	-5.297	-4.285	1.078	-2.354	-1.902	-0.385	-1.538
798	-0.289	-1.144	-1.798	1.839	-0.626	-0.478	-1.955	-2.838	-1.994	-2.37	3.18	1.274	-0.979	3.377	-0.563	1.697	-1.149	0.423	-0.781	-1.41	0.088	0.086	1.946	-2.124	2.276	-1.313	-2.578	-2.915	1.614	0.28	-1.157	-1.177	-0.42	-0.274	0.375	-0.705	-4.302	1.098	-0.609	-3.116	1.458	-3.419	-2.014	-0.632	-0.152	-2.792	-1.482	-2.365	-3.404
799	-0.552	2.288	-0.515	2.623	2.035	1.332	-2.408	-3.396	0.023	-2.626	3.054	0.52	1.765	3.401	-0.658	-0.368	-0.615	1.445	0.582	-0.441	-1.685	-1.836	1.496	0.155	3.779	0.24	-0.737	-1.136	0.7	1.306	1.09	-1.586	1.118	3.317	0.653	2.322	1.298	-0.345	-3.22	-0.851	1.609	-3.893	-0.071	-0.171	-0.765	-2.368	2.659	-2.372	-0.008
800	-0.818	1.123	-0.59	0.962	0.466	1.96	-2.18	-2.381	-1.202	-2.464	5.165	-1.793	-1.279	5.628	-1.281	-0.71	-1.153	-0.123	2.235	-1.622	6.362	-1.121	2.866	-1.456	3.374	0.427	-1.21	-3.626	3.65	0.376	0.481	-1.32	3.117	1.139	-0.717	0.866	-0.805	-0.892	-1.697	-0.929	2.547	-3.292	-1.927	-1.311	-0.405	-0.459	-0.451	-2.704	-2.881
801	3.692	-1.184	2.972	-0.665	-0.653	0.209	-0.636	-0.736	-3.384	-2.944	0.166	-0.579	0.319	1.35	-2.388	-4.997	-0.554	-2.052	-1.477	-0.144	5.308	-1.368	-0.007	-0.654	0.371	-0.816	-4.099	-1.123	2.191	-1.914	-1.461	0.077	-2.038	-3.084	-0.762	1.217	-4.03	0.599	-0.233	-4.169	0.24	1.469	-3.253	-4.124	1.024	0.005	-1.473	-1.418	0.159
802	1.164	-0.766	1.596	-0.145	-0.908	-0.408	2.794	0.337	-3.571	-1.966	1.148	1.337	0.654	1.616	-1.669	-3.869	0.317	-3.912	1.431	0.561	4.239	-1.247	-0.907	-1.099	1.054	-1.507	-3.301	2.842	0.55	-2.715	-0.182	-1.152	-2.132	-2.882	0.231	2.518	-4.14	1.831	-2.965	-3.029	-1.388	2.964	-2.002	-3.548	4.432	0.521	-2.384	-1.024	1.354
803	-0.038	1.321	-0.148	1.229	2.852	2.091	-3.603	-1.836	-0.377	-0.661	1.761	1.106	-0.392	1.315	-0.321	0.365	-1.871	2.479	-1.444	-1.401	0.165	1.015	0.513	0.696	0.694	1.233	-3.017	-1.905	2.24	2.836	4.536	-1.061	3.8	3.18	-1.004	-0.628	2.772	-0.218	-0.167	0.05	-0.948	-1.906	-1.073	-2.217	-0.495	2.069	0.643	-0.284	-0.007
804	1.325	2.48	3.681	-1.067	1.357	0.92	-2.709	-0.301	-2.759	-2.277	2.648	-1.848	-1.096	4.128	-0.272	-1.03	0.93	-2.533	1.082	1.432	1.198	-1.701	0.143	2.018	1.947	-1.235	0.097	0.772	2.626	1.797	0.612	-0.87	2.515	0.737	1.103	3.661	0.412	0.112	-0.025	3.149	0.702	0.711	-3.612	-3.674	2.365	3.068	1.837	-4.751	0.326
805	0.184	1.883	-0.601	-0.815	-0.575	0.871	0.262	0.692	-2.752	-2.591	1.327	1.28	2.74	-0.007	-0.485	-4.676	2.837	-2.835	5.524	0.475	3.753	-0.689	-2.166	2.005	-0.018	-0.262	-2.689	3.738	0.002	-2.139	3.048	-0.753	1.304	-0.524	0.564	1.801	0.698	1.032	-4.519	-3.628	-1.136	3.257	1.466	-2.568	3.796	4.228	-2.225	0.057	2.119
806	-3.392	-2.298	-1.508	1.886	-1.657	-0.365	1.732	0.949	-0.036	3.324	-2.491	0.96	0.602	0.064	-0.94	-5.609	0.498	-4.751	-4.261	6.988	5.001	1.685	1.209	-5.489	1.691	-1.243	2.719	0.296	0.234	-2.471	-2.447	-5.317	-1.326	-3.574	0.338	-0.891	-5.54	1.462	-2.731	1.847	-1.204	1.964	-6.314	-4.43	2.019	-0.416	-1.063	2.812	-0.681
807	0.697	0.457	0.124	-0.228	1.409	-1.304	-0.986	-1.83	-0.644	4.557	2.96	2.695	-1.822	3.836	-0.908	-2.9	-0.898	-1.405	0.204	-1.4	3.831	-0.308	1.065	-2.454	1.815	2.888	-5.055	-1.485	1.242	0.701	-0.189	-1.026	0.043	-1.322	0.826	0.056	0.417	-1.278	-5.472	-2.742	-2.47	-1.317	2.005	-1.897	0.227	-1.161	-1.531	-2.933	-2.472
808	1.032	-4.586	-1.176	4.749	0.293	-0.997	-2.012	-2.668	2.108	0.741	-1.256	-1.804	-2.62	-1.064	-1.66	0.535	-1.406	0.874	-2.039	0.732	-2.43	-1.566	2.484	-2.144	-1.467	2.777	-2.232	1.659	3.154	3.195	0.271	-1.108	-2.016	-1.811	-1.351	-1.202	-1.571	-2.189	-0.896	1.446	0.327	-2.795	-4.206	-1.899	-0.968	-0.33	-1.785	-1.388	8.23
809	1.152	0.562	-0.304	1.364	1.066	2.462	-1.978	-1.505	-0.851	-1.957	5.707	-0.427	-1.219	5.001	-1.443	-0.786	-0.989	1.32	0.974	-1.128	2.271	-1.309	2.498	-0.831	3.432	0.643	0.201	-1.796	3.268	2.786	0.223	-0.849	2.231	0.912	-0.299	1.953	-0.535	-0.101	-1.634	-1.223	2.861	-1.366	-1.356	-0.623	1.86	-0.976	0.789	-2.571	-1.323
810	0.166	0.293	0.509	-0.393	1.668	1.492	-2.365	-4.724	-0.557	0.848	2.965	1.727	-1.192	2.089	-1.356	-0.056	-1.25	1.172	4.381	-2.265	-0.943	-0.216	-0.309	0.646	0.184	1.22	2.237	-1.306	2.294	4.004	-0.355	0.443	2.466	2.037	-1.742	3.028	3.078	-1.398	-1.569	0.201	-0.363	-2.874	-0.879	-0.73	-0.549	0.519	1.521	-2.611	-0.358
811	-0.441	-1.957	-2.257	-1.225	0.707	-0.053	-3.659	4.068	-0.786	2.355	0.397	-1.223	4.785	-0.36	-1.072	-1.207	5.581	-3.957	3.898	-1.348	0.182	-0.493	1.093	0.823	0.111	0.479	-2.01	-0.42	4.618	-0.891	1.299	-1.049	-2.055	-2.343	0.46	-1.196	-2.468	8.341	-3.655	3.267	-1.937	0.207	3.105	-2.711	-0.206	8.773	-0.875	0.167	0.073
812	-0.159	1.023	-0.21	1.273	1.205	2.82	-3.514	-2.828	-1.461	-1.261	3.884	0.867	-0.53	3.748	-1.281	-0.115	-1.963	-0.334	1.149	-2.147	1.164	0.685	1.634	0.305	2.564	0.756	-0.604	-2.801	3.012	2.601	2.244	-0.958	3.079	1.613	-1.424	1.897	0.858	-1.197	-1.263	-0.621	1.667	-2.307	-1.579	-2.197	0.327	0.234	1.1	-1.853	-1.06
813	-0.805	0.352	-0.81	0.96	1.162	3.235	-4	-2.577	-1.425	-2.364	3.297	-0.426	-0.166	5.193	-1.147	-0.242	-2.201	-0.638	0.21	-1.637	1.746	0.479	2.118	-0.464	2.998	1.387	-1.809	-3.378	2.636	1.056	4.554	-0.799	4.744	0.507	-0.858	1.378	-0.208	-0.643	-0.359	-0.319	1.396	-2.595	-1.549	-2.577	-0.17	0.468	1.103	-1.918	-1.703
814	-0.193	-0.577	0.733	0.66	0.178	3.604	-2.623	-2.121	-1.477	-1.84	1.279	2.467	-0.504	0.386	-0.639	-0.317	-2.582	-1.077	-1.142	-1.495	-0.57	2.194	-0.223	-0.302	-0.111	0.059	-2.431	-0.893	1.356	1.751	5.404	-1.005	3.358	1.466	-1.217	-1.555	1.889	0.059	-0.376	-0.768	-0.442	-0.328	-0.298	-2.651	0.12	1.835	0.414	0.367	1.453
815	-2.948	0.425	3.248	0.365	-0.493	-2.48	-0.104	-0.056	-4.866	1.408	0.597	0.638	-0.726	1.107	-3.661	-1.976	-3.097	-1.983	-5.707	-0.047	-2.302	-1.894	-2.241	-0.923	2.433	1.462	-3.889	-1.448	-2.868	-3.424	-2	1.406	-2.137	-3.59	-0.502	0.737	-4.94	0.709	1.681	-0.995	-0.142	-0.396	-4.691	-3.604	0.825	-1.272	1.421	-1.616	-1.705
816	-0.875	-4.83	-0.495	3.941	-2.157	-0.819	1.271	3.576	6.272	2.57	-6.026	1.119	0.304	1.148	4.166	0.526	3.976	2.033	-4.847	-1.129	7.259	0.347	-0.645	-4.259	4.863	7.37	2.592	0.296	6.204	4.614	-0.137	-4.422	3.751	-1.054	-2.684	-3.64	-6.018	-2.818	3.215	4.392	2.893	6.679	-7.731	3.58	9.826	7.694	2.409	11.081	-3.821
817	-1.81	-1.287	0.105	1.119	-2.428	-2.104	-0.165	3.272	0.957	-0.589	-2.643	1.902	-0.187	0.048	-0.877	-1.216	-0.147	-1.427	-3.131	3.975	1.359	1.443	-1.773	-3.308	-2.252	0.654	-3.676	1.586	-2.006	-1.562	-0.451	-2.344	-4.187	-1.941	2.471	0.806	-3.851	0.79	-0.98	2.791	-3.106	2.043	-1.441	-3.467	10.227	-2.451	-0.777	0.395	0.031
818	-0.659	-2.307	-1.241	2.425	-1.854	-0.988	2.103	-1.218	0.706	2.267	-2.05	1.241	-1.162	-2.625	-1.616	0.393	-0.579	-2.481	-1.074	1.045	6.709	0.357	-0.913	-1.478	-0.119	-0.504	-3.685	-1.281	-0.227	-1.013	0.052	-2.087	0.363	-0.33	-0.335	-1.089	0.175	0.762	-3.232	1.534	-0.34	4.401	-0.651	-2.909	5.017	-1.071	-0.895	0.341	3.431
819	-0.662	-0.033	-0.623	0.183	0.629	0.865	-2.18	-3.134	-1.063	-0.813	3.5	0.386	-1.477	1.813	-0.931	1.458	-1.557	0.617	1.441	-2.299	1.313	-0.556	0.689	-0.329	2.911	0.494	-0.219	-2.351	1.381	1.869	0.569	-0.699	2.48	1.104	-0.471	2.01	0.146	-1.124	-1.403	-0.006	2.722	-2.935	-0.394	-1.305	-0.015	-0.645	-0.189	-2.901	-1.954
820	3.637	-0.038	3.403	-1.228	3.401	1.043	-1.034	0.06	-2.473	-2.906	1.742	-1.426	0.951	3.039	-2.493	-5.416	0.757	-2.706	-0.341	0.824	5.489	-1.984	0.792	0.221	0.611	-1.108	-3.239	-1.113	4.809	-2.351	-1.779	-0.855	-1.907	-1.614	-0.744	0.629	-2.036	1.851	-4.467	-4.087	0.081	1.057	-1.194	-3.623	0.45	0.646	-1.431	-1.522	-0.305
821	-2.303	-0.958	-0.406	-1.49	1.061	-1.979	0.652	-0.156	-1.794	-0.923	3.02	1.805	0.02	0.083	-1.753	-1.261	-2.3	3.94	3.556	4.597	-0.802	-1.677	-0.575	-0.488	2.223	-0.409	6.261	0.471	-0.189	-0.196	-0.494	15.418	-2.074	-3.5	-0.869	0.701	-4.563	0.067	-2.943	-1.767	5.775	0.862	-4.255	-2.403	-0.034	-3.58	0.702	-2.136	0.448
822	-0.929	0.875	0.948	0.9	1.254	3.663	-3.553	-1.744	-1.732	-2.915	2.46	-1.093	0.223	3.161	-0.255	0.578	-1.722	-1.585	-0.299	-1.502	0.431	0.864	0.406	-0.334	1.712	0.191	-2.338	-2.07	2.021	1.741	4.561	-0.405	6.044	1.308	-0.416	0.125	1.714	-0.306	1.01	0.93	2.416	-1.572	-0.676	-2.754	-0.311	1.969	1.523	-0.783	-0.201
823	0.914	-0.814	2.488	-1.14	0.195	-0.307	1.472	0.371	-2.92	-2.479	-0.105	0.779	0.137	1.754	-2.55	-4.424	0.335	-2.118	0.419	-0.281	4.869	-1.547	-0.602	-1.455	0.128	-0.891	-3.285	1.726	1.27	-2.91	-0.639	-0.292	-3.127	-2.647	-0.998	0.626	-4.859	1.809	-2.842	-3.194	-1.316	-0.049	-3.474	-2.863	3.755	0.447	-2.341	-0.879	-1.095
824	-1.726	-4.247	-3.796	0.718	0.329	1.566	-1.406	-1.314	0.891	3.444	-2.863	4.811	-1.746	5.155	-1.879	-0.55	-0.807	2.506	-3.347	3.397	-1.308	-0.406	0.496	-2.711	4.314	3.427	2.263	0.965	1.256	4.414	0.857	-0.874	1.492	-3.239	-3.225	0.622	-5.63	0.1	-4.843	5.467	-1.983	-0.418	-6.481	-1.569	3.241	0.307	2.151	2.478	1.623
825	-0.408	-0.987	0.528	-0.19	1.541	1.904	-3.4	-0.878	-4.071	1.532	0.993	1.653	0.08	3.569	-0.993	-4.279	7.191	-4.091	6.831	-1.139	1.948	-0.193	0.991	-0.66	1.256	-0.968	-1.826	-0.093	1.703	-0.69	-1.46	-1.578	-1.587	-2.74	-0.69	0.397	-0.367	2.6	-6.324	-1.483	-0.591	0.854	3.26	-3.594	0.601	1.492	-1.145	-1.578	-0.805
826	-0.987	0.448	0.584	-1.642	-0.42	-0.168	2.618	1.894	-3.438	-0.798	0.812	1.545	1.226	3.057	-0.857	-3.978	2.547	-3.384	3.963	0.104	5.753	-1.199	-0.576	-1.709	0.498	-1.815	-2.864	2.972	1.339	-3.095	-0.365	-1.397	-1.301	-1.743	0.057	0.967	-3.694	3.579	-4.463	-1.941	-2.079	1.176	-2.532	-2.519	3.239	2.601	-2.786	-0.765	-0.205
827	1.592	-0.354	1.12	1.141	3.014	1.524	-2.317	1.175	-1.132	0.117	0.774	-1.222	0.685	-0.478	-0.881	-2.847	6.75	-1.869	5.086	-1.013	3.874	0.227	-0.113	-0.165	1.294	-0.002	-1.219	2.007	3.333	0.737	-1.041	-1.65	-0.84	-1.558	0.284	1.622	-0.28	1.352	-4.891	-0.273	1.105	2.396	3.532	-1.169	0.788	2.942	-1.473	0.181	0.39
828	0.427	-0.291	0.717	1.192	1.771	4.162	-2.263	-2.449	-1.282	-2.299	5.651	-2.485	-0.553	7.288	0.004	-2.478	-0.871	-0.818	1.255	-1.253	2.286	1.328	4.236	-0.522	3.947	-0.103	-0.882	-1.878	3.157	0.812	-0.516	-0.942	1.429	-0.759	0.015	1.67	-0.747	-1.379	-2.009	-2.245	2.313	-1.522	-0.747	-1.98	0.522	-1.176	1.003	-3.805	-2.642
829	-2.793	-0.878	-4.191	4.435	2.176	-1.807	0.384	-2.058	2.822	2.129	-0.777	-4.549	0.532	-5.757	-0.46	0.727	-0.245	-0.654	-1.966	1.899	-0.516	-1.432	-0.918	-2.659	-2.359	-0.556	-2.09	-0.623	3.015	-1.581	0.766	-2.46	-1.766	1.324	3.518	-1.805	0.377	-4.524	1.775	0.433	-0.744	0.421	-5.17	2.383	1.472	0.311	-2.748	1.063	2.738
830	-0.734	-1.067	-1.974	4.281	0.713	-2.607	0.823	-1.562	0.712	3.834	-2.261	1.803	-0.859	-2.586	2.278	2.206	1.05	-0.496	5.697	2.305	-0.345	-1.324	2.287	-3.77	-1.052	-2.247	0.2	-1.122	0.926	-2.046	1.028	-2.018	-4.316	-0.732	9.536	-1.293	-2.449	-2.284	-0.983	-2.152	-1.884	-0.935	-1.685	2.659	0.833	-0.035	-1.776	-1.486	1.995
831	-1.064	-0.888	0.464	-1.66	4.058	0.201	-2.829	1.387	-1.066	-2.557	-0.366	0.058	0.208	0.24	-0.418	-2.182	0.975	-5.223	3.971	-2.587	2.567	1.71	-1.373	1.804	0.915	-0.463	-2.306	-1.163	0.485	0.262	1.094	-0.915	-0.413	-3.154	0.357	0.719	0.202	3.194	-5.338	0.469	-0.447	0.83	7.585	-3.793	-0.848	4.659	-1.122	0.928	-1.622
832	-0.433	-0.63	-0.966	5.008	-1.703	-2.153	-2.049	-1.25	1.461	1.371	0.945	-1.864	-0.727	-3.389	-1.332	-3.719	-1.517	-2.239	-0.134	1.038	4.464	-1.692	1.48	-0.711	0.377	-0.271	-3.254	-1.313	1.236	-1.283	0.701	-1.844	-2.399	1.447	2.449	-0.08	-3.079	-0.72	3.036	-1.968	0.471	0.838	-4.575	-3.521	-1.155	0.281	-0.979	-0.208	2.383
833	-1.308	-1.278	-0.409	7.221	-0.748	-2.983	0.93	0.354	-1.808	-1.086	-0.418	2.788	-2.051	1.324	-2.776	-2.448	-1.187	-2.883	-1.471	1.13	1.323	-1.5	-0.582	-2.764	0.769	-1.494	-0.176	-1.451	-0.785	-0.946	-0.436	2.502	-3.381	-2.696	-0.111	-1.538	-6.11	0.337	-2.213	-2.315	0.451	-0.066	-2.777	-3.407	0.583	-2.274	-1.604	-0.799	-0.693
834	0.063	1.466	-0.075	0.672	0.903	1.308	-3.26	-2.152	-1.659	-1.898	3.983	-0.901	0.5	5.44	-1.644	-0.691	-0.81	-0.194	2.32	-1.626	3.417	-0.986	2.259	-0.38	2.814	0.62	-0.346	-2.979	3.235	0.515	0.869	-0.176	1.904	1.074	-0.484	2.482	-2.278	0.237	-0.842	-1.221	2.012	-3.268	-1.665	-1.194	0.811	-1.83	1.391	-3.239	-2.26
835	0.044	-0.063	1.272	1.248	0.459	4.812	-3.075	-1.546	-1.201	-1.288	1.306	1.937	0.165	0.898	0.3	-1.004	-1.629	-0.294	-1.718	-1.146	-0.127	2.636	0.596	-0.107	0.284	0.447	-2.423	-0.667	2.074	2.303	5.073	-0.959	3.222	1.758	-1.11	-1.388	2.485	0.088	0.008	-0.197	0.17	0.593	-1.18	-2.674	0.413	2.011	0.422	0.815	1.242
836	1.055	1.122	1.962	-0.644	0.662	2.928	-0.22	2.377	-3.323	-0.766	2.195	-3.238	2.288	2.903	0.165	-2.427	6.285	-3.455	6.581	-1.898	3.469	-0.681	1.353	1.939	0.148	2.478	-1.669	1.383	4.148	0.109	-2.175	-1.688	-3.065	-1.784	-0.057	2.46	-0.212	3.619	-6.254	-1.816	0.674	2.633	5.544	-1.302	0.505	4.531	-2.229	5.245	-0.013
837	-0.738	-1.473	-2.346	3.107	-1.251	0.616	-1.565	-2.332	7.526	-1.397	-1.687	3.811	-2.942	5.136	-2.721	-2.42	-1.519	-2.753	-2.067	10.255	-2.414	0.5	2.035	-1.885	-0.13	-0.957	-2.368	-1.972	-2.178	-0.223	2.673	-0.998	-2.01	6.238	-1.099	-1.027	-5.338	-0.237	2.269	-0.515	-2.678	-1.871	-4.371	-2.455	-1.306	-2.164	3.905	-0.946	1.432
838	1.226	0.79	0.459	2.112	1.504	0.064	-1.903	-0.372	1.314	-2.647	-0.252	-5.3	-1.451	0.542	0.576	-1.315	-0.164	-1.375	-1.58	4.068	0.156	-1.232	1.499	-1.572	-0.668	-2.663	-3.266	-1.414	-2.326	-0.703	-0.674	-0.771	-0.98	1.111	4.135	1.982	-4.466	5.288	9.728	-0.363	0.489	1.515	-6.146	-4.147	-0.619	-2.039	1.255	-1.465	1.338
839	0.047	0.644	0.299	4.903	-1.271	-0.356	1.018	-0.54	0.547	-3.046	0.039	-1.388	-1.906	-3.101	-0.926	-1.401	-2.369	-0.55	-3.273	3.871	3.163	-0.839	-0.009	2.501	-0.595	-3.205	-1.408	-0.11	-2.431	-0.321	1.798	-1.049	-0.252	0.443	2.696	0.467	-0.831	-0.182	-0.722	-0.275	1.9	-0.645	-2.673	-4.047	0.969	0.135	1.999	0.927	1.373
840	-0.367	2.221	1.646	3.386	-2.715	0.894	-2.888	0.015	-0.007	-3.9	0.011	-5.228	-0.724	-0.232	-0.515	-2.22	-0.911	-3.958	-0.894	6.329	0.583	-1.385	-0.77	0.037	2.458	-3.619	-5.227	1.09	-4.521	-0.162	3.113	-0.832	-0.319	0.467	5.583	1.634	-3.583	-0.345	7.729	-1.329	3.3	2.56	-4.761	-5.967	0.739	-2.198	3.215	-1.297	2.466
841	-1.042	3.035	0.517	-2.951	0.435	0.091	-3.699	0.153	-1.384	-2.773	-1.35	0.399	6.122	-0.979	0.342	-0.213	1.463	-1.998	2.691	-0.613	1.135	0.917	-1.643	3.711	1.374	-1.773	-0.054	-0.279	-1.387	-1.546	2.655	0.77	1.49	0.991	1.032	1.447	4.054	0.152	-4.199	1.406	0.169	0.642	4.094	-1.091	1.046	4.199	0.119	0.222	-1.253
842	-0.928	-0.403	1.08	6.219	-2.875	-1.787	4.726	0.769	-1.532	-0.06	-2.11	1.234	-1.875	2.832	-1.26	-0.64	-1.347	-2.192	-4.607	1.403	1.245	-1.828	0.225	-3.385	1.103	-1.184	0.792	-0.37	-1.261	-0.046	0.612	2.112	-2.275	-2.664	1.87	-0.399	-5.351	0.253	-1.561	-2.016	-0.266	2.391	-2.819	-4.128	-0.072	-1.238	-2.079	-1.696	0.839
843	-1.01	-1.38	0.809	-2.395	1.72	-0.52	-0.022	1.404	-2.843	-1.011	-0.047	0.18	-0.131	1.67	-2.076	-3.763	2.057	-2.42	2.71	-0.498	6.413	-1.4	-0.443	-2.589	-0.926	-1.398	-2.458	1.533	2.42	-2.754	-1.281	-1.178	-2.865	-3.061	-0.909	-0.345	-4.674	3.264	-4.383	-0.958	-2.476	-0.32	-3.307	-2.253	4.455	1.968	-2.781	-1.005	-1.97
844	-2.168	1.003	-0.191	-2.41	1.51	1.149	-0.216	4.942	-3.415	0.574	0.468	-0.363	1.018	1.989	-0.824	-3.994	6.315	-2.405	5.146	0.059	5.221	-0.792	0.781	-2.817	-1.476	-2.066	-2.247	2.011	4.002	-2.904	-1.419	-2.324	-1.916	-1.905	0.89	0.691	-2.258	7.417	-4.107	0.673	-2.597	0.613	-1.029	-1.994	1.527	6.134	-2.641	-0.805	-0.738
845	-0.428	0.575	0.074	-1.266	2.536	1.696	-0.8	3.573	-2.738	-0.652	1.232	-0.823	0.152	1.16	-0.955	-3.475	5.724	-2.518	8.311	0.895	4.68	0.062	1.263	-2.047	-1.892	1.583	-2.398	0.08	6.417	-2.861	-1.769	-1.429	-2.678	-1.857	0.566	0.628	-2.736	5.75	-4.427	-0.629	-0.433	0.612	-0.853	-1.339	0.135	5.257	-2.039	-0.797	-0.299
846	-0.596	-0.197	0.12	2.522	-1.497	-1.774	-4.712	-1.532	-0.656	-0.256	-1.233	-1.042	-2.569	4.198	-3.139	-3.843	-4.352	-1.373	-5.872	2.195	-0.031	-2.506	0.961	-1.591	1	0.091	-4.248	-3.205	-1.562	-0.484	-1.74	-0.305	-2.286	0.577	-0.015	0.266	-5.628	1.596	3.574	0.623	-0.246	-0.344	-6.938	-7.639	-0.588	-1.083	-0.293	0.413	0.302
847	-2.732	3.12	2.082	-3.591	1.015	1.505	-2.551	1.548	-3.361	-2.361	1.004	0.011	3.654	-0.125	0.364	-2.482	1.052	-2.474	0.745	-0.533	2.005	1.02	0.526	3.216	0.033	-1.469	0.445	0.307	-0.627	-2.396	-0.565	0.045	1.394	-0.25	0.567	1.27	1.903	0.566	-2.528	-2.448	-0.488	0.975	2.356	-2.372	1.786	4.755	-0.972	0.919	-1.885
848	1.202	1.257	0.042	2.337	-1.858	-0.475	-2.921	-0.477	-0.728	-4.617	2.41	1.659	-0.907	-4.392	0.141	-2.391	-4.203	-1.926	-1.634	3.174	3.082	-0.931	-0.127	4.404	0.462	-3.284	-1.863	1.819	-1.556	-1.242	2.738	-0.352	1.892	0.638	1.577	0.592	-0.983	0.811	1.107	-3.099	3.127	2.497	-0.779	-4.914	-0.188	-0.236	0.967	2.364	1.564
849	-1.603	3.84	0.893	-2.816	-0.628	1.555	-2.379	0.634	-2.266	-1.281	0.067	1.365	4.564	0.815	0.062	-1.617	1.884	-1.39	0.85	-0.32	1.341	0.393	1.209	2.928	1.421	-1.75	0.151	-0.567	-0.873	-2.399	0.801	1.269	0.417	1.489	1.456	1.261	1.183	-0.004	-2.842	-2.297	-0.297	0.507	-0.158	-1.499	2.099	3.396	-0.467	0.075	-0.686
850	-0.196	0.76	5.678	0.348	-0.6	-0.077	-0.967	-4.038	-0.663	-1.565	0.531	1.864	-0.176	0.688	-2.048	-1.642	-1.045	-0.57	4.058	-1.848	-2.386	-0.312	-0.397	-0.79	-0.707	-0.575	1.735	-1.49	5.286	1.872	-0.391	0.36	-0.161	8.639	-1.316	2.205	-1.696	-0.014	-0.36	0.887	-1.702	-2.573	-2.407	-1.959	-2.384	-1.502	0.478	-1.996	-0.29
851	-0.267	-1.043	-1.645	0.829	-1.289	-0.999	-2.079	-0.782	0.617	-2.492	0.054	-8.799	-0.811	-0.105	-1.185	-2.289	-2.339	-3.676	-2.233	0.347	-1.841	-0.548	-0.619	-1.483	-0.718	-0.705	-2.693	-1.038	-3.121	-1.712	0.193	0.267	-0.412	-0.306	0.667	-0.039	-9.354	-0.13	22.538	-1.524	-0.861	0.506	-10.961	-3.515	-1.793	-1.582	-0.57	-0.673	0.497
852	0.666	2.025	0.097	3.071	-0.115	-0.391	-0.468	-1.524	0.978	-2.644	2.091	-4.349	-0.228	0.015	0.586	-3.553	-2.552	-2.945	0.193	0.431	1.337	-1.489	2.018	1.051	-0.969	-1.177	-2.153	-2.288	-1.887	-1.441	-0.179	0.842	-0.992	1.46	1.597	1.975	-3.102	-1.374	11.65	-1.2	-0.768	-0.499	-7.197	-4.946	1.128	-1.564	1.722	-1.617	-1.089
853	1.395	-1.089	-0.081	1.823	-2.651	-1.88	-3.13	-1.775	2.489	-1.967	1.485	-5.715	-0.709	0.349	-2.231	-4.522	-3.136	-4.765	-2.197	-0.329	-0.139	-1.463	-1.441	-1.59	0.871	-1.49	-4.413	-2.232	-2.175	-2.543	3.15	0.029	-1.909	0.666	-0.126	-0.339	-8.36	-0.377	16.205	-2.055	0.422	0.284	-7.108	-4.745	-1.585	-1.371	-0.925	-1.034	0.577
854	-0.97	-0.43	-0.936	1.316	-3.098	-0.207	2.063	1.447	0.108	2.063	-0.492	1.769	-0.112	1.043	0.003	-1.093	-1.847	0.163	-7.176	1.522	-1.664	-0.058	-1.361	-2.135	0.65	-1.596	-3.224	1.035	-1.692	-0.59	-0.581	-3.497	-1.323	-0.339	0.603	-0.361	-2.397	2.859	-0.653	1.876	-0.817	2.437	-1.295	-4.302	0.714	-1.336	-0.794	1.887	2.261
855	-1.05	-2.515	-0.825	-1.857	0.616	1.846	-1.686	5.698	-2.797	2.507	3.474	-0.428	-1.205	-1.519	-1.982	-3.501	7.027	-3.431	3.014	1.2	0.162	-0.587	0.696	-1.015	-1.108	-1.834	-2.129	0.806	10.9	-1.927	-0.643	-1.816	-2.207	-1.984	0.159	-0.892	-3.165	11.061	-2.368	2.365	-0.563	1.704	-1.198	-2.755	-1.092	8.952	-0.813	-0.732	-0.555
856	0.211	0.527	-1.093	5.615	-1.493	1.73	6.119	1.916	4.931	0.97	0.468	1.59	-2.882	-1.805	-0.377	1.617	-1.289	-0.419	-4.004	6.046	0.569	0.187	-1.374	-3.279	1.736	4.443	-1.473	2.821	4.133	-0.549	0.183	-1.877	-3.937	-0.74	0.002	-1.498	-4.985	1.371	-0.864	-1.234	0.409	-0.507	-5.5	-4.25	-0.419	-1.183	2.393	2.922	0.425
857	1.344	-1.564	-0.194	-0.723	-0.143	-2.502	1.743	1.452	-0.689	4.223	1.6	-0.198	-2.082	-1.235	-1.655	4.291	0.951	4.211	2.333	0.302	-1.638	-0.736	-1.312	-1.548	-0.347	-1.086	2.944	-0.049	-0.602	1.03	-0.902	-2.125	0.447	-0.747	-0.211	-2.195	-0.867	0.947	2.139	-3.965	-0.965	2.618	-1.331	7.934	4.279	-1.007	-1.635	0.463	2.145
858	-1.8	0.592	3.781	-2.861	10.463	2.226	-2.685	0.194	-1.461	-3.942	0.025	-2.447	-0.925	0.183	-0.548	-2.269	0.856	-2.97	2.11	-1.692	2.921	2.683	-0.963	3.581	-0.867	-0.664	-1.087	0.244	2.338	-1.219	-1.291	1.277	1.388	-2.952	-0.981	1.925	-0.295	-0.311	-3.898	-2.11	2.771	1.47	3.287	-3.026	-0.411	3.362	-0.557	1.757	-2.648
859	1.881	-0.496	1.299	-3.173	4.509	1.967	0.684	0.935	-2.309	-2.461	0.41	-1.217	1.711	-0.405	-0.323	-1.753	2.158	-2.973	2.05	-1.349	8.218	1.012	1.139	1.958	-0.2	-0.713	-0.271	0.076	5.189	-1.786	-1.092	-0.185	0.612	-2.675	-1.04	-0.082	-1.606	0.839	-2.714	-1.939	3.082	2.833	0.223	-0.88	1.121	3.832	-1.293	2.014	-1.238
860	-1.974	-2.126	-1.103	-0.171	2.214	1.76	-4.425	-2.387	-1.315	-0.478	-4.036	1.201	-0.903	-2.095	-1.424	0.226	-4.385	-0.063	-4.157	2.685	-3.344	-0.746	1.377	4.024	0.601	5.323	0.924	-2.552	-0.679	7.55	-0.149	1.009	-1.18	-3.629	1.583	1.828	-4.666	-0.561	-9.534	2.921	-0.401	-1.757	-1.686	-5.391	-1.886	1.956	3.17	-0.439	1.209
861	-0.905	-3.6	-1.496	0.556	0.026	1.938	-2.998	-3.282	0.515	-4.177	1.641	-0.03	-1.299	-0.773	-2.556	-2.241	-3.032	-2.377	-0.811	1.348	0.532	-1.824	6.259	-1.331	0.982	-1.79	-1.833	-2.233	0.026	1.648	-1.073	-4.618	0.141	0.141	-0.658	-3.655	-3.789	1.077	-0.761	1.596	0.903	1.137	-3.554	-3.627	-1.088	0.181	-0.851	2.127	-0.096
862	2.609	-0.646	1.131	-0.425	1.459	1.651	-2.203	-0.694	-2.836	-3.093	2.699	-3.102	-0.522	-0.249	-1.05	-1.714	1.235	-1.036	4.628	3.564	3.174	1.046	1.319	0.112	-1.63	2.764	-1.201	-0.37	8.822	-1.088	-1.33	0.402	-0.362	-1.967	-1.433	0.49	-3.738	-0.574	-0.704	-2.998	4.066	0.253	-2.223	0.651	-2.545	1.146	0.256	-0.131	1.522
863	0.307	-3.765	1.354	1.624	-1.767	-2.779	-1.343	-1.941	-0.89	-1.658	-0.773	-3.795	-2.176	-0.429	-3.98	-3.769	-5.519	-3.398	-6.981	0.307	1.047	-1.812	0.471	-1.69	-0.818	-1.964	-3.795	-2.136	-0.872	-2.524	-0.838	-0.842	-3.97	-1.915	-1.583	-1.993	-9.122	1.164	7.948	-3.293	-0.029	-0.532	-8.675	-6.743	-1.381	-3.334	-2.636	0.639	-0.891
864	-1.604	-1.093	-0.608	6.244	-1.938	-1.826	-3.208	-1.307	0.4	-0.705	-0.829	2.908	-1.831	1.724	-2.111	-3.475	-2.271	-2.738	-2.546	0.249	2.248	-0.923	-0.298	-1.806	1.139	-0.767	-3.519	-1.854	-1.536	-1.92	-0.171	-0.569	-2.237	1.28	-0.636	-0.325	-3.007	-0.285	-0.654	-2.251	-1.432	-0.096	-1.679	-3.151	0.864	-1.333	-1.274	0.04	0.402
865	1.183	-2.632	-1.247	5.109	-0.757	0.877	-2.503	-3.935	4.44	-1.27	0.839	2.71	-3.721	8.674	-2.419	-2.675	-1.784	-4.536	-1.731	5.169	-2.117	1.369	2.383	0.921	3.377	-1.394	-3.233	-2.988	-0.653	-2.065	2.182	-2.917	-2.976	2.954	0.567	0.856	-5.478	-0.743	-0.933	-3.32	-0.459	-0.814	-4.729	-3.11	1.616	-4.241	0.238	-2.571	0.48
866	0.596	0.321	0.951	-0.169	1.538	2.482	-2.867	-1.474	-0.676	-1.4	4.433	-2.267	-1.21	3.299	-1.821	-0.734	-0.715	-1.454	0.187	-1.438	2.32	-0.871	2.67	-0.296	4.184	0.152	-1.952	-2.8	4.159	2.717	0.664	-1.006	1.972	0.718	-0.571	2.674	-0.879	0.033	-0.389	1.134	3.862	-2.038	-0.821	-2.913	-0.669	1.008	0.746	-3.063	-1.83
867	-1.049	-2.097	-0.784	1.54	-3.346	-1.826	-1.396	-2.657	-1.134	0.985	-1.824	3.766	-1.929	2.016	-1.404	-4.283	-3.423	-3.849	-5.28	2.712	3.887	1.454	0.971	-2.312	0.919	-2.905	-4.179	-3.504	-0.717	-3.562	0.528	-3.032	-3.391	-0.803	1.136	-1.522	-5.123	0.49	-2.736	-2.028	-0.723	1.07	-5.24	-6.027	1.322	-3.015	-2.328	1.364	-1.65
868	-2.933	2.597	0.723	-1.07	-1.761	0.417	-2.827	0.896	-3.563	-0.785	0.1	-4.583	1.736	0.372	-0.447	-0.289	0.018	-1.331	-1.421	0.816	-1.278	0.483	-0.28	-1.647	-0.866	-0.829	1.255	-0.12	-1.013	-1.562	-1.093	0.398	-1.38	0.724	-0.099	0.509	-3.382	-0.422	10.335	0.161	-0.076	-0.555	-5.664	-1.24	0.02	1.991	-0.914	-0.578	-3.101
869	1.363	0.485	2.874	0.496	0.039	5.366	-2.053	-2.594	-1.387	-4.869	4.145	-6.9	-0.452	5.461	0.566	-1.555	-0.331	-1.622	2.509	-0.049	4.028	-1.219	6.653	1.039	3.85	-0.117	-0.238	-2.648	2.389	0.577	1.212	0.186	-0.387	-0.649	-0.349	3.924	-4.385	-1.438	4.44	-1.735	0.71	-0.322	-5.526	-1.183	-1.646	-0.955	1.559	-1.794	-1.985
870	-0.193	-0.875	-0.377	3.952	-3.247	-1.453	-1.251	-2.655	1.482	-3.126	-0.94	-3.322	-1.164	0.172	-1.51	-5.274	-3.268	-4.586	-3.715	1.814	1.69	-0.961	-0.616	-0.683	0.624	-2.716	-4.504	-2.215	-2.284	-2.841	1.679	-1.197	-2.104	0.943	1.151	-0.639	-6.077	-0.866	6.38	-2.755	1.148	-0.004	-5.306	-5.445	-0.674	-1.218	-0.562	0.345	0.456
871	-0.248	-1.089	3.534	1.651	-2.753	-2.136	3.737	3.512	-0.14	0.007	2.6	2.905	-1.947	2.72	-1.169	-0.109	-0.617	-0.44	-1.649	1.935	1.304	-0.663	-0.806	-3.167	0.633	0.277	-1.293	1.513	-0.428	0.806	0.169	-0.896	-2.214	-1.694	1.297	0.02	-4.167	-0.292	1.258	0.407	-0.766	4.269	-3.52	-0.11	1.202	-2.192	-0.381	-0.784	0.045
872	-0.001	-0.736	1.725	-1.549	-0.291	2.463	-2.479	-1.746	-1.781	-2.819	0.841	-3.265	-1.342	1.914	-0.105	1.2	-0.459	-2.213	-0.421	-0.913	4.596	-0.757	3.243	-0.928	2.054	-0.809	-3.641	-3.956	1.582	-1.161	-0.603	-1.112	0.191	-1.158	-0.492	0.637	-1.923	1.647	-0.442	-0.139	6.435	-2.617	0.464	-0.099	-1.315	1.624	-1.168	0.656	-3.338
873	-0.951	0.675	5.043	2.173	-0.156	-1.391	-1.622	-4.806	0.43	-1.826	1.25	2.114	-0.781	-0.637	-2.438	-3.858	-2.776	-1.948	2.203	-1.334	-1.382	-0.998	0.117	-0.351	-1.158	-1.031	0.179	-2.59	4.439	1.262	0.224	-0.146	-1.225	9.128	-0.752	2.113	-2.575	-1.294	2.321	0.799	-2.009	-1.592	-3.573	-4.213	-1.531	-2.255	0.302	-2.19	-1.145
874	-0.899	-3.216	-0.503	1.101	2.288	3.119	-5.612	-3.244	-2.439	0.332	-0.18	1.154	-1.604	-0.16	-3.473	-3.151	-3.988	-0.915	-4.915	-0.666	1.565	2.113	1.043	-1.119	0.126	0.291	-5.67	-5.617	2.915	2.488	2.344	-1.804	2.271	0.361	-1.233	-2.633	-1.878	1.032	-4.197	-1.109	-0.942	-2.016	-3.663	-4.879	-1.827	2.455	-0.474	-2.377	0.397
875	-0.378	-1.108	-0.169	-0.169	0.425	2.393	-1.78	-1.792	-2.656	0.227	0.347	-0.954	-1.406	-0.928	-1.849	3.562	-1.465	4.64	2.458	1.021	1.625	-0.145	1.243	-1.228	-0.44	0.5	3.614	-1.931	2.391	1.07	0.362	-1.572	-0.675	-0.786	-0.627	-0.753	-1.009	0.908	1.547	-0.469	0.232	0.779	-1.31	5.692	-1.014	0.544	-0.728	-1.187	1.79
876	-0.166	-4.483	-2.799	0.891	-0.241	-0.751	-4.503	-3.273	0.763	-4.448	0.852	-4.621	-0.237	-0.668	-2.524	-1.824	-4.584	-3.755	-1.949	-0.533	-0.619	-1.111	2.138	-1.496	-1.001	-0.599	-3.659	-0.498	-0.323	-0.522	0.219	-0.58	3.749	-0.751	-2.723	-4.046	-7.592	-0.329	11.152	-1.641	-0.748	-1.553	-8.451	-3.943	-1.423	-0.611	-1.631	0.764	-0.906
877	-1.732	-2.389	0.44	1.65	1.084	-0.731	-0.641	-0.89	-2.015	4.201	-2.176	2.294	-2.215	-1.136	-3.155	-3.162	-0.019	-4.278	0.951	-0.276	8.627	-0.411	-1.554	-2.395	0.344	-1.707	-2.914	-1.141	1.684	-3.231	-1.16	-1.441	-1.025	-3.296	-0.513	-0.511	-2.982	0.266	-4.864	-1.313	0.434	0.666	-2.239	-2.209	1.961	-0.142	-1.809	-0.515	-0.244
878	-0.586	-0.265	-0.743	0.14	-1.493	-1.006	1.952	0.945	0.662	7.176	1.643	2.724	-1.666	0.983	-1.741	-1.073	-0.386	-1.084	-3.396	2.1	-1.044	-0.287	-0.541	-3.909	0.666	0.314	-2.579	0.455	0.709	-1.672	-0.357	0.484	-0.951	-2.933	0.38	0.124	-4.937	1.583	-2.154	-0.544	-0.228	1.058	-4.936	-4.529	0.047	-2.425	0	-0.646	1.94
879	0.329	-0.935	-0.788	0.858	-0.891	-1.07	-0.104	-0.001	0.787	-2.565	-0.063	-7.752	-0.941	0.129	-1.449	-2.259	-1.849	-3.127	-2.899	-1.031	-1.357	-0.683	-0.212	-0.766	-1.403	0.415	-2.109	-0.028	-2.504	-1.597	-0.313	1.299	0.185	-0.414	-0.627	0.479	-9.029	-0.119	20.678	-2.394	-1.174	-0.243	-9.927	-2.268	-2.068	-1.374	-0.954	-0.37	0.302
880	-2.41	0.661	-1.252	5.088	-1.072	-1.641	-2.625	-0.942	1.536	0.239	-2.087	1.03	-2.155	2.325	-3.074	-4.175	-1.383	-1.614	-2.268	0.336	4.485	-0.698	0.602	-2.789	0.659	-1.036	-4.13	-3.084	-2.043	-1.156	-0.306	-1.314	-1.42	3.544	-0.355	-0.948	-2.54	1.447	2.975	-1.738	-1.537	-0.246	-4.756	-2.777	0.434	-0.128	-1.92	1.18	-0.043
881	-0.22	-1.228	-1.18	0.553	-1.534	-1.531	0.37	-0.933	0.21	-2.347	0.499	-7.082	-0.224	0.666	-1.547	-2.858	-2.829	-4.208	-2.53	-0.346	-1.559	-0.799	-0.98	-1.3	0.488	-0.291	-2.507	0.598	-2.771	-1.985	1.004	0.747	-0.605	-0.716	-0.51	0.531	-9.629	-0.505	18.147	-2.089	-1.052	0.572	-10.567	-3.263	-1.145	-1.577	-0.99	-0.361	1.42
882	0.22	0.737	5.205	3.216	-2.418	0.162	-0.829	-0.159	0.213	-3.79	1.958	-0.111	-1.589	1.64	-2.677	-2.719	-1.827	-2.548	-3.384	4.573	1.433	-2.848	1.865	-1.331	5.616	-0.844	-2.024	-0.361	-1.366	-2.343	0.661	-0.249	-1.852	-1.746	0.025	2.053	-6.201	-0.615	0.893	-2.809	3.024	2.881	-6.371	-6.147	-0.001	-3.566	3.852	-1.475	0.001
883	-0.858	-1.404	0.983	2.51	-3.771	-1.365	-2.994	-1.416	0.984	-2.363	0.565	-2.168	-0.184	-0.116	-2.668	-4.083	-3.292	-4.143	-2.177	-0.267	0.195	-0.761	-1.697	-0.612	2.059	-1.41	-3.58	-1.204	-1.893	-2.248	2.233	0.583	-0.844	0.411	-1.088	-0.5	-7.479	0.015	10.492	-3.116	2.179	0.906	-6.304	-5.048	-1.91	0.693	-0.268	0.588	1.41
884	-0.389	-0.655	-0.891	1.134	0.935	-0.341	-1.245	4.168	-2.172	2.943	-0.761	2.193	-1.238	-0.961	-1.271	-2.566	6.561	-2.994	6.948	0.403	2.933	-1.626	1.169	-2.673	-0.512	-1.968	-1.187	0.418	8.056	-3.317	0.586	-0.961	-3.274	-2.527	2.084	-0.34	-5.116	6.332	-2.319	-0.793	0.473	0.491	-3.61	-1.525	-0.315	6.632	-1.311	-0.34	0.642
885	0.077	-3.45	-0.867	3.899	0.657	0.232	-2.377	-1.332	1.613	-0.487	-2.782	-2.089	-2.073	0.399	-1.447	-0.034	-0.433	-0.275	-1.029	1	-3.277	-0.972	0.179	-1.47	-0.747	2.416	-0.373	3.603	2.353	2.195	1.172	0.344	-0.623	-1.977	-1.842	-0.292	-2.232	-1.561	-0.2	1.081	-0.48	-2.086	-5.076	-0.794	-0.036	0.553	0.183	-0.212	10.809
886	-2.508	-3.204	-1.471	7.414	0.811	-1.035	-3.616	-1.472	-1.322	-2.993	-2.474	-0.631	-1.102	-1.042	-1.944	-2.367	-3.144	-3.092	-3.074	2.14	-2.048	-0.393	0.359	-0.819	-0.653	0.841	-2.382	-3.514	-1.599	3.705	0.266	-0.461	0.228	-2.723	1.076	-1.795	-6.215	-0.21	1.238	-0.615	-0.903	-0.303	-5.993	-3.802	-1.078	0.046	-0.453	-0.427	-0.051
887	1.033	-3.141	-0.823	3.29	-2.11	-1.756	-4.622	-3.544	2.79	-2.629	1.711	-2.543	-1.168	1.509	-3.852	-5.191	-5.164	-5.255	-3.332	-0.739	-0.283	-1.29	0.613	-2.385	0.543	-2.686	-5.737	-3.712	-1.578	-1.638	3.164	-2.086	-2.413	1.71	-1.228	-2.613	-7.863	1.059	11.618	-1.425	-0.081	-0.202	-6.851	-6.56	-2.009	-1.634	-2.768	0.984	0.156
888	2.952	-1.02	8.133	-0.672	0.457	1.374	-0.821	-2.414	-0.732	-1.389	4.435	0.723	-0.776	2.011	-1.888	-0.765	-0.466	-1.326	0.98	-1.104	2.221	-0.944	2.809	1.659	2.721	-1	-2.863	-2.472	2.38	-1.866	-0.094	-1.168	0.114	-0.777	-0.628	0.505	-0.935	-1.263	-2.194	-3.54	1.264	0.237	-0.746	-1.451	1.095	9	-1.145	-5.839	0.744
889	0.794	2.727	0.841	1.006	0.85	2.091	-3.866	-4.483	-1.86	-4.378	0.273	0.354	1.523	5.307	-1.415	0.707	-1.921	0.125	-0.623	-0.039	-0.71	-0.209	0.605	1.424	3.233	-0.906	0.284	-2.197	-0.01	1.556	3.874	1.164	2.729	3.068	-0.06	3.215	1.917	-3.049	-2.126	-1.412	1.28	-0.46	0.597	-1.461	0.517	-2.928	3.142	-1.615	1.25
890	-1.985	-1.901	-0.738	2.982	-0.587	-1.179	-3.312	-2.383	0.916	0.522	-1.505	5.785	-1.924	6.612	-4.859	-2.967	-3.258	-2.764	-2.713	-0.696	2.911	-1.23	2.505	-3.079	1.052	-1.83	-5.54	-2.574	-2.231	0.89	0.922	-2.24	-2.127	0.066	-0.942	-1.515	-1.091	4.758	-4.44	-2.663	0.139	-1.825	-1.996	-3.938	-0.587	-1.126	-2.133	4.767	-1.101
891	4.128	1.35	3.969	-1.029	-1.989	-2.113	4.076	1.609	-1.485	-1.905	2.462	0.925	-0.171	0.536	3.714	-4.028	1.772	-1.824	2.364	-1.49	5.078	-1.297	-0.252	2.257	-0.586	-0.828	0.611	4.906	3.182	-1.046	-0.26	-1.939	5.252	-0.307	-0.318	2.97	1.628	0.211	0.116	-2.373	1.325	3.206	-0.816	0.863	1.216	7.255	-0.337	-2.832	1.667
892	-1.316	-3.204	0.902	-0.001	0.515	-2.262	0.778	-1.711	-0.491	1.486	-1.158	1.064	-3.113	1.561	-2.727	-3.637	-2.825	-2.947	-4.686	1.422	2.818	-0.925	1.338	-3.836	-1.348	-3.662	-4.408	-3.539	0.009	-2.776	-1.21	-3.288	-4.593	-3.474	-0.378	-3.275	-4.255	0.244	-4.582	-1.983	-1.774	0.14	-6.184	-5.994	1.749	-2.914	-3.105	-0.577	-2.253
893	-2.352	2.246	-1.438	3.609	-1.278	-1.218	-3.733	-1.186	2.191	2.335	-0.972	4.605	-2.335	5.519	-2.95	-4.44	-1.269	-0.242	-1.769	-0.248	4.668	-0.503	0.483	-2.502	2.042	-1.794	-4.293	-3.355	-0.831	-1.716	0.18	-1.528	-1.855	6.649	-1.045	-1.438	-0.03	1.382	-0.393	-1.716	-1.34	0.004	-2.376	-2.611	0.065	0.413	-2.39	1.271	-0.308
894	1.358	-2.246	-0.038	1.568	-0.42	0.398	-4.44	-4.1	-1.203	-4.81	2.725	-6.755	-0.443	3.348	-3.945	-4.991	-4.675	-2.474	-4.162	-0.065	0.213	-0.709	2.671	-0.211	1.227	-2.172	-3.198	-2.911	0.846	-1.129	-0.175	1.039	-0.209	0.108	-2.448	-0.929	-8.502	-0.747	10.121	-2.466	1.952	-1.607	-7.984	-6.114	-2.523	-3.382	-1.009	-1.991	-0.531
895	-2.173	0.281	-0.04	3.361	-0.668	-0.7	2.927	0.107	0.592	-3.683	-0.519	-4.24	0.484	1.002	-1.408	-4.035	-2.104	-5.517	-3.367	2.778	1.013	-0.702	0.689	-1.603	1.127	-2.577	-3.297	0.692	-2.063	-2.441	0.321	-0.281	-1.395	-0.717	1.615	1.276	-6.847	1.464	7.549	-0.746	0.018	1.496	-9.089	-4.434	-0.611	-0.688	-0.274	1.014	0.066
896	-1.508	-0.732	-1.494	1.647	-1.09	-1.473	-2.072	-1.279	-0.679	1.344	-0.466	2.276	-1.733	0.639	-2.823	-3.65	-0.654	-1.874	1.023	-0.827	8.788	-0.467	-0.793	-1.887	-0.229	-1.752	-2.718	-0.604	-0.436	-2.183	-0.641	-1.21	-2.221	1.221	-1.876	-1.396	-1.945	0.681	-2.56	-1.238	-1.314	0.124	-1.385	-1.886	4.412	0.289	-2.69	0.167	0.421
897	-1.336	0.961	0.201	4.154	-1.964	-1.174	2.352	-0.53	0.254	-2.957	-1.681	-2.124	-0.441	-1.858	-2.016	-2.573	-2.229	-3.012	-2.493	3.614	1.958	-0.644	-1.403	0.797	0.958	-2.694	-2.402	0.883	-2.395	-1.849	1.294	0.604	-1.148	0.5	0.682	0.667	-4.561	0.008	2.523	-1.462	2.372	0.228	-5.356	-4.375	-0.554	0.399	2.359	1.457	1.257
898	5.472	-1.683	0.14	1.608	0.452	-0.245	-1.671	-1.939	-0.264	-0.908	2.892	2.765	-1.847	2.793	-1.509	1.545	-0.49	3.256	1.281	-1.397	0.193	-1.137	3.109	0.603	3.235	-0.351	-1.484	-2.294	2.04	0.39	-0.539	-0.134	-0.027	-0.185	-1.225	-1.474	-2.664	0.385	-2.085	-2.542	1.874	-3.14	-0.886	-0.313	-0.28	-0.575	-0.148	-2.285	-2.223
899	0.423	-4.763	-2.052	0.918	-0.148	-0.716	-2.771	-1.979	-3.132	0.357	-1.326	3.723	-1.242	-1.588	-2.311	-4.118	-3.191	-1.44	-4.082	-0.327	4.691	0.675	-0.243	-3	-0.398	-0.314	-5.448	-2.749	2.075	-0.124	-2.93	-1.937	1.362	-3.903	-1.18	-2.767	-2.031	0.574	-10.082	-1.699	-0.376	0.035	-0.855	-4.506	-0.694	0.3	-1.035	-1.902	1.847
900	-0.958	-2.774	-0.918	3.56	-1.356	-2.246	-2.908	-1.544	-1.95	3.196	-0.581	1.359	-2.223	-1.344	-2.766	-4.885	-2.18	-0.785	-1.378	-0.556	7.141	-0.132	-0.997	-2.435	-0.354	0.365	-3.147	-2.3	0.566	1.459	-0.597	-1.289	-3.283	-1.95	-0.962	-1.658	-2.028	-0.073	-4.38	0.712	-0.709	0.073	-1.768	-3.761	-0.828	0.339	-1.716	-0.616	1.358
901	0.243	-1.079	-1.633	1.378	-1.929	-0.589	-2.404	-0.385	0.281	-3.997	-0.244	-6.929	0.804	0.276	-1.165	-0.937	-2.253	-3.396	-1.855	-0.129	-1.527	-0.67	1.143	-1.293	-0.68	0.001	-2.602	0.179	-1.426	-0.522	1.298	0.136	2.891	-0.144	-0.551	-0.586	-7.955	1.634	18.871	-2.633	0.267	0.016	-9.407	-2.397	-1.811	-0.639	-0.472	2.459	-0.707
902	-0.358	-2.342	-0.535	1.326	-1.283	-1.242	-1.93	-1.759	0.679	0.725	-0.095	1.704	-1.923	-1.607	-2.546	-2.877	-0.844	-2.019	2.45	-1.303	10.006	-0.351	-0.817	-1.29	-0.272	-0.773	-2.637	-0.244	-1.204	-0.95	0.28	-1.219	-0.304	0.712	-1.828	-1.974	-0.564	-0.58	-2.42	-1.54	-0.119	2.027	-0.667	-2.036	4.003	0.04	-1.796	-0.054	1.674
903	-0.054	-1.042	0.113	3.184	-2.2	-1.217	-0.193	0.472	3.441	-3.497	-0.082	-4.523	-0.223	0.944	-2.084	-2.114	-2.496	-3.141	-2.506	-1.811	-0.325	-1.35	1.269	-0.079	0.161	1.558	-2.177	1.705	-1.318	-1.525	0.304	1.952	1.195	2.507	-2.306	0.223	-8.355	0.89	18.004	-3.17	0.647	-0.69	-8.375	-1.879	-2.01	-0.74	-0.721	1.672	-0.538
904	-1.831	-0.593	-0.545	3.115	2.701	-0.898	-1.698	-1.306	3.184	0.633	-1.837	2.547	-2.234	4.382	-4.647	-2.683	-1.919	-1.833	-2.114	0.669	4.944	-1.139	3.425	-4.152	-0.196	-1.785	-4.804	-3.247	-1.862	0.342	-0.265	-2.81	-1.874	0.893	0.227	-1.384	-1.015	5.283	-2.31	-1.526	-0.188	-1.005	-3.963	-3.865	-0.185	0.55	-1.522	4.726	-0.081
905	0.122	-0.418	-0.278	0.385	-1.689	-0.804	1.177	0.153	0.652	-2.779	-0.121	-7.12	-0.222	1.042	-1.372	-2.387	-1.909	-2.977	-2.56	-1.522	-0.757	-0.844	0.01	-0.739	-0.013	0.62	-1.779	1.533	-2.52	-1.453	0.854	1.439	0.06	-0.522	-1.004	0.837	-9.621	0.256	19.708	-2.338	-0.73	-0.262	-10.906	-2.153	-1.445	-1.077	-0.733	0.353	-0.03
906	-0.332	-1.014	-0.201	0.673	-3.229	-1.312	0.242	-0.935	-1.109	-2.473	0.712	-3.001	1.279	2.496	-1.171	-3.724	-3.087	-4.96	-2.354	0.271	0.58	-0.401	-0.475	-1.115	3.174	-1.132	-2.519	1.238	-1.791	-2.575	2.145	0.813	-0.583	-1.166	-0.291	0.957	-9.323	-0.222	10.659	-2.1	0.242	1.902	-9.93	-3.765	0.343	-0.959	-1.093	0.662	0.767
907	-1.041	-1.526	-0.459	7.6	-0.924	-1.517	-1.16	-0.83	-1.419	-1.655	-1.162	0.837	-1.347	0.159	-1.182	-1.964	-1.469	-2.31	-1.847	-0.332	-0.127	-0.836	-0.251	-0.826	-0.126	-0.275	-2.033	-1.583	-1.463	0.452	-0.858	-0.26	-1.07	-1.592	-0.639	-0.909	-3.684	-0.035	1.324	-2.183	-1.65	-0.316	-2.335	-1.964	0.902	-0.933	-0.917	0.245	-0.336
908	-1.04	1.255	0.631	1.768	-1.961	-0.304	-0.836	-0.345	-0.681	-3.631	0.527	-0.263	0.909	0.191	-1.451	-3.397	-2.73	-4.207	-1.126	2.235	1.267	-0.299	-0.826	1.658	3.472	-2.436	-1.946	1.616	-1.828	-2.396	2.398	1.667	0.687	0.204	-0.219	1.71	-6.317	0.211	6.28	-2.991	1.995	2.263	-7.628	-3.708	-0.318	0.023	1.633	1.591	1.35
909	-1.033	-1.214	-0.629	7.639	-0.888	-1.491	-1.037	-0.802	-1.352	-1.344	-1.206	2.741	-1.098	0.255	-1.004	-1.944	-1.234	-2.424	-1.706	0.042	-0.318	-0.758	-0.655	-0.819	0.114	-0.584	-1.909	-1.113	-1.475	-0.366	-0.642	-0.358	-1.387	-1.339	-0.397	-0.761	-3.142	0.007	-0.119	-1.998	-1.413	-0.396	-1.532	-1.835	1.466	-1.024	-0.896	-0.059	-0.449
910	0.625	1.27	2.871	6.217	-1.432	-0.976	1.641	0.769	-1.69	-3.681	-0.292	2.542	-0.504	-2.253	0.84	-3.404	1.086	-3.454	1.082	0.275	2.801	-0.987	-2.425	2.255	1.826	-1.555	-0.905	4.029	1.146	-1.955	0.904	0.203	3.976	-1.24	-0.003	2.269	-0.414	-0.358	-0.274	-3.319	2.213	2.52	-1.956	-0.303	0.658	4.683	1.02	-0.522	1.456
911	-2.523	-3.992	-1.822	5.983	0.131	-0.834	-3.788	-3.45	-1.635	-1.078	-0.896	3.969	-1.064	1.408	-3.299	-4.112	-4.139	-5.122	-4.234	-0.902	-1.861	-0.926	-0.492	-1.716	-0.179	-2.137	-4.013	-3.312	-3.467	0.872	-0.339	-1.246	-2.171	-2.627	-1.556	-3.417	-2.05	0.89	-3.04	-2.514	-2.432	-0.183	-1.934	-4.332	1.078	-1.553	-1.755	0.124	-0.242
912	-4.823	1.186	-2.568	2.858	3.854	-0.004	-0.788	-0.436	2.327	2.065	-3.151	-4.643	1.985	-3.389	-0.196	-0.622	1.452	-0.207	-0.567	1.428	-1.628	-1.331	-2.452	-1.42	-1.604	-0.058	-0.676	0.8	2.139	-1.765	0.231	0.111	0.308	1.973	1.932	-0.856	1.383	-4.298	1.796	-0.015	-0.91	0.612	-5.611	3.684	1.243	2.477	-0.374	1.762	3.014
913	-3.792	-5.982	-2.96	1.658	0.108	2.406	-6.524	-3.856	-1.712	-0.373	-3.45	1.448	0.622	-1.22	-3.622	-4.989	-4.692	-4.178	-5.09	1.226	-1.269	6.841	-0.708	-0.824	1.404	-2.01	-2.896	-3.43	-2.104	2.667	-0.934	0.23	-2.132	-1.984	-0.42	-3.16	-4.977	0.806	-6.862	-0.484	-0.318	-0.085	-2.357	-5.639	-0.183	-0.277	-0.523	1.574	3.258
914	0.727	-0.057	-0.259	-0.02	-0.72	2.376	-4.344	-4.262	-2.542	-3.853	1.579	-0.837	0.311	2.295	-2.738	-1.12	-2.417	-1.088	-1.611	0.917	0.057	0.148	3.249	-0.065	2.351	-1.528	0.12	-2.762	1.522	1.141	1.804	1.673	0.85	-0.975	-1.976	1.183	-0.998	-1.083	-2.188	-0.169	2.195	-1.614	-1.069	-4.252	-0.477	-2.468	2.135	-2.391	-0.565
915	-2.297	1.12	-1.904	0.008	0.978	1.8	-4.169	-0.614	-1.878	-1.624	-1.566	-2.152	0.449	-1.561	-2.186	-1.8	-1.98	1.262	-4.05	3.746	-2.349	0.202	2.274	0.535	0.231	-2.683	-3.678	-1.504	-0.692	2.268	0.167	-0.672	2.776	0.762	-1.27	-1.024	1.191	0.623	-2.997	2.45	-1.93	-3.206	-1.165	-4.033	-2.679	1.153	2.217	-1.551	-2.244
916	1.678	0.404	0.046	-0.359	-0.165	3.006	-3.433	-2.838	-2.637	-4.222	3.438	-4.067	-0.849	5.487	-1.39	-0.288	-1.489	-2.802	-0.435	0.246	3.837	-1.049	3.883	-1.001	3.173	-1.485	-4.09	-3.094	3.633	0.368	1.118	-0.72	2.555	-0.594	0.242	1.439	-4.271	1.21	1.923	0.793	3.073	-2.003	-3.308	-4.506	-1.186	-0.767	1.048	-1.736	-1.545
917	1.211	0.882	-0.94	1.488	-0.767	3.002	-3.376	-2.73	-0.733	-4.911	2.005	-2.531	-1.204	3.198	-1.699	-0.746	-1.62	-1.134	-1.355	1.286	2.877	-1.794	3.691	-0.148	2.09	-2.614	-2.585	-3.59	0.881	-0.198	0.569	0.436	-0.272	0.103	0.442	1.527	-1.236	-0.679	-2.487	-1.026	1.737	-1.36	0.298	-3.97	0.196	-2.254	0.239	-2.472	-0.529
918	-2.254	0.448	-1.068	-0.641	1.54	-0.549	-2.636	-1.638	1.175	3.748	-1.05	1.561	-2.155	5.983	-3.335	-3.928	-1.692	-0.571	-0.429	-0.624	9.092	-1.097	1.563	-3.88	-0.16	-1.296	-3.364	-2.855	-0.622	-0.704	-1.121	-1.981	-2.383	1.59	-0.912	-1.325	-0.575	2.164	-4.129	0.329	-1.663	-0.829	-2.193	-2.815	0.275	0.233	-1.924	1.934	-1.308
919	-2.038	0.96	2.208	3.734	-2.215	-0.503	2.375	0.982	2.049	-3.034	-2.412	-1.866	0.615	2.313	-0.961	-2.722	-0.778	-3.549	-2.394	1.608	2.093	-1.201	2.393	-1.587	1.538	-0.45	-1.885	2.676	-1.343	-2.563	1.457	0.143	-0.844	-0.307	0.58	1.154	-6.321	1.71	6.024	-1.703	0.706	0.35	-8.473	-3.657	0.639	0.134	0.652	2.332	-1.495
920	-0.738	-2.864	-0.489	1.973	-1.595	-1.931	-2.261	-2.615	-1.248	-3.709	0.097	-7.58	-0.865	0.731	-3.422	-3.206	-4.212	-3.641	-4.515	0.102	-0.753	-0.95	0.544	-1.61	-1.236	-1.741	-2.985	-1.152	-1.884	-1.42	-0.006	0.148	-1.925	-2.043	-1.252	-1.636	-10.184	0.164	15.066	-2.955	-1.144	-0.73	-11.379	-4.772	-0.837	-2.778	-1.887	-0.524	0.083
921	-2.072	1.223	1.159	3.979	-2.221	-0.527	3.247	0.637	-0.11	-3.449	-2.817	-0.977	1.906	1.205	-0.705	-4.209	-0.739	-4.572	-2.836	3.657	3.339	1.091	0.333	-1.155	2.03	-2.851	-1.379	1.918	-1.259	-3.31	0.759	0.089	-2.102	-0.282	1.749	1.599	-4.029	0.851	1.724	-1.016	1.488	1.895	-6.317	-3.557	1.391	0.996	0.718	1.63	-0.72
922	-1.332	-0.48	-1.485	-0.07	-0.842	-1.045	-0.916	-1.302	-1.451	4.125	-0.931	1.624	-1.171	0.891	-2.094	-2.708	-0.513	-2.061	2.989	-0.74	11.176	-0.098	-0.461	-2.083	-0.751	-1.461	-2.231	-1.268	-0.868	-1.99	-0.645	-1.214	-1.229	-0.246	-1.24	-1.19	-1.939	0.043	-3.241	-1.123	-1.465	0.563	-2.091	-1.584	3.234	-0.388	-2.018	-0.02	-0.398
923	-1.909	-2.158	-1.424	2.652	-1.26	-2.419	-0.946	-1.44	-1.509	-2.682	-0.79	-5.242	-1.44	0.14	-2.243	-2.736	-2.644	-4.019	-2.801	-1.275	-2.51	-0.68	-1.783	-1.255	-1.013	0.217	-2.043	1.348	-3.064	-1.58	0.047	0.824	-1.042	-1.968	-1.571	0.279	-8.389	-0.92	14.01	-2.467	-1.301	0.089	-8.177	-2.133	1.288	-1.829	-1.73	-0.915	1.753
924	-0.045	2.127	0.594	3.852	-0.041	0.087	4.421	1.419	-0.026	-4.306	-2.04	-0.01	0.458	-1.551	0.185	-3.082	0.176	-2.551	-1.091	5.279	5.113	0.579	-0.366	0.804	1.018	-3.423	-1.732	2.642	-1.286	-2.076	0.915	-0.04	-0.814	-0.913	1.943	1.388	-1.385	0.797	-2.747	-0.496	2.569	2.288	-3.955	-2.54	2.851	1.537	3.084	1.739	0.524
925	2.94	-0.759	1.627	6.752	-3.251	-2.109	-0.652	-0.339	-2.244	-3.395	-2.094	2.759	-1.824	0.199	-0.022	-2.893	0.151	-2.406	-1.42	0.315	4.624	-1.244	-0.504	-1.666	1.583	-0.279	-2.119	-0.217	1.894	-0.875	-0.79	-0.346	0.595	-2.507	-0.006	1.132	-1.834	0.736	-0.324	-2.263	1.468	1.759	-2.251	-1.536	2.43	-0.226	0.99	0.202	-0.041
926	-0.816	-1.656	-0.924	1.59	-1.493	-1.2	-2.172	-1.539	-1.314	-2.899	0.129	-7.396	-0.661	0.453	-2.198	-2.17	-3.828	-4.112	-3.471	0.111	-3.204	-0.317	-1.373	-0.678	-1.214	-0.311	-2.508	0.068	-3.47	-1.329	1.017	1.348	0.556	-1.234	-1.53	-0.119	-8.983	-0.03	19.318	-3.711	-0.835	-0.064	-9.906	-2.973	-1.226	-2.106	-0.693	-0.424	0.343
927	5.588	2.535	0.689	0.124	-1.917	-2.7	2.423	2.408	-1.305	-2.38	1.407	0.533	-1.03	-1.169	6.11	-3.687	0.945	-0.773	0.432	-0.546	6.579	-1.385	-1.476	2.211	-0.778	-0.744	1.732	4.919	2.271	0.055	-1.431	-2.232	5.839	-0.153	-0.072	3.786	2.545	-0.215	0.434	0.417	2.035	4.118	0.21	0.902	2.78	1.38	-0.564	-0.552	3.417
928	1.239	-0.092	-1.591	-0.151	-1.443	0.003	-0.959	-0.98	-1.182	-3.025	0.734	-7.617	0.533	0.666	-1.364	-1.608	-2.807	-3.008	-3.585	-0.883	-2.374	-0.771	-0.373	-1.125	-1.908	-0.232	-2.787	0.672	-2.551	-0.925	1.696	0.893	1.969	-0.852	-0.595	0.513	-8.288	1.591	20.478	-3.316	-0.706	-0.003	-9.902	-3.301	-2.04	-1.577	-0.776	0.716	0.793
929	-0.514	-1.91	-1.35	2.741	2.099	-0.512	-2.953	-0.996	0.958	-2.484	-1.077	-6.547	0.493	-1.863	-3.103	-6.056	-2.948	-4.245	-4.524	0.788	-0.341	1.285	-1.729	0.093	0.674	-2.368	-2.589	-2.946	-1.358	-0.173	-1.015	-0.092	-0.714	-0.257	0.168	-0.843	-6.323	1.186	7.288	1.904	-0.132	1.146	-6.32	-4.285	-1.113	0.669	1.164	-0.776	2.123
930	-0.333	-3.362	-1.591	0.691	-1.025	-1.511	-1.165	-1.712	-1.206	0.795	-1.147	1.44	-1.53	-1.473	-2.468	-3.336	-1.365	-2.919	0.77	-1.218	8.978	0.215	-1.181	-2.101	-0.608	-1.578	-2.208	0.365	-0.301	-1.788	-0.809	-1.45	-2.667	-1.445	-2.148	-1.42	-3.29	-0.093	-3.34	-0.39	-0.809	0.286	-2.176	-1.896	5.769	-0.395	-2.834	-0.489	0.471
931	2.583	-1.364	-1.1	-0.735	0.26	0.529	-1.621	-1.915	-1.224	-3.372	2.6	-6.039	-1.301	-0.014	-2.566	-1.951	-2.856	-3.358	-5.271	-0.046	0.38	-0.255	1	-2.173	-0.901	-1.687	-5.784	-2.556	0.335	-0.508	0.482	-2.186	-0.901	-2.14	0.312	-0.045	-7.558	1.223	9.886	-2.765	-0.266	-1.423	-8.434	-6.574	-2.143	-2.549	-1.227	-2.262	-0.722
932	-0.294	2.626	-0.968	0.517	-2.277	0.826	-0.355	-0.864	-2.312	-3.762	0.525	-5.947	3.333	0.741	-0.405	0.4	-2.888	-3.723	-2.272	1.805	-1.735	0.677	-1.561	-1.064	0.299	-0.203	-1.865	2.332	-2.064	-0.734	4.809	0.983	2.414	-0.215	1.409	3.211	-7.769	2.611	14.828	-3.45	0.807	0.429	-9.164	-3.979	-0.118	-1.237	1.33	3.941	0.85
933	-0.899	-5.69	-2.568	7.346	-0.754	-1.362	-2.195	-0.728	2.307	0.703	-3.127	-2.022	-1.953	-0.255	-0.722	0.363	-1.312	-1.405	0.416	-2.117	2.28	-1.301	6.959	-1.444	2.846	2.873	-0.834	-3.114	2.566	5.822	-1.965	-1.581	2.399	-1.42	-3.419	-4.378	-5.752	0.456	1.733	0.508	-0.049	1.43	-5.509	-0.829	2.331	2.665	-0.219	6.225	-1.421
934	-1.493	0.687	1.495	-0.015	-2.119	0.155	0.647	1.149	0.359	-3.393	-1.265	-5.289	0.761	3.195	0.192	-1.905	-0.364	-2.125	-0.587	-0.841	1.271	-1.379	0.987	-1.369	1.128	0.449	0.194	2.923	-1.713	-1.183	1.494	0.783	0.522	-2.378	-0.52	0.969	-7.345	0.408	12.413	-1.242	0.058	-0.058	-9.578	-1.918	0.565	1.255	0.846	1.62	-1.702
935	-1.492	-3.629	-0.813	8.236	-1.07	-1.929	-1.744	-1.369	-0.768	-1.261	-2.104	-1.118	-1.786	0.227	-1.892	-2.198	-2.598	-2.868	-1.768	-0.773	-0.445	-1.373	1.659	-1.186	0.234	-0.266	-2.846	-2.338	-1.022	3.26	-2.055	-0.686	-1.104	-1.828	-1.408	-2.379	-6.165	1.072	1.768	-2.27	-2.298	-0.161	-4.225	-3.275	0.888	-0.659	-1.627	1.619	-0.341
936	-2.631	-1.893	-2.41	7.581	0.065	-2.345	-0.088	-1.952	1.794	-0.192	-3.354	1.47	-3.038	2.055	-1.917	-1.205	-2.289	-3.132	-4.762	3.923	-1.927	-1.562	-1.314	-2.636	-0.085	-1.921	-0.607	-0.219	-2.458	-2.404	-1.103	0.412	-1.851	-1.022	1.199	-2.442	-5.028	-0.153	-1.004	0.573	-3.06	-1.637	-3.244	-4.747	-0.066	-1.38	-1.7	0.019	-0.562
937	-1.287	-1.811	-0.311	7.244	-0.832	-1.536	-0.878	-0.752	-1.494	-1.269	-1.366	2.172	-1.502	0.113	-1.264	-2.006	-1.263	-2.375	-1.718	-0.328	-0.242	-0.886	-0.344	-0.893	0.048	-0.636	-1.998	-0.948	-1.503	0.016	-0.929	-0.511	-1.54	-1.788	-0.76	-0.98	-3.485	0.232	-0.146	-2.329	-1.896	-0.495	-2.149	-1.801	2.654	-0.96	-1.392	0.296	-0.488
938	-2.275	-3.878	-1.435	6.739	-0.419	0.296	-3.272	-3.379	-0.516	-1.999	-3.511	3.453	-0.657	-0.189	-3.703	-5.07	-3.494	-3.111	-4.173	-0.008	0.327	4.885	-0.647	-2.384	1.108	-1.879	-2.373	-2.112	-2.296	-0.565	-1.712	-0.365	-2.37	-0.306	-2.738	-3.395	-4.82	-0.083	-3.288	-3.487	-1.394	-0.385	-3.838	-3.99	1.614	-2.033	-1.882	0.611	1.054
939	-1.815	-2.638	-0.883	5.946	-2.152	-1.445	-1.785	-1.994	-1.181	-1.204	-1.576	4.399	-0.455	0.368	-1.665	-4.436	-3.309	-4.682	-2.649	-0.135	-0.881	-0.235	-0.897	-1.249	0.736	-1.776	-2.733	-0.351	-2.045	-1.992	-1.391	-0.2	-1.648	-0.822	-1.02	-1.711	-5.685	0.705	-0.624	-2.998	-1.423	0.605	-3.062	-4.546	4.283	-1.692	-1.859	-0.069	-0.033
940	-3.88	-5.03	-2.324	-0.361	1.301	-0.067	-3.641	-1.031	-1.795	1.759	-2.2	0.213	1.861	-1.15	-2.824	-6.828	-2.977	-6.159	-4.193	0.542	2.69	1.82	-2.945	-2.173	0.355	-2.782	-1.649	-4.852	0.756	-2.799	-4.005	0.62	-4.163	-2.647	0.888	-2.223	-2.325	0.699	-2.963	2.087	-0.47	1.868	-1.6	-5.292	-0.856	1.807	-0.61	-0.338	2.438
941	-0.538	7.667	-2.003	0.844	0.339	4.139	-2.369	0.455	-4.446	-6.18	-2.085	-5.711	4.946	-2.714	0.898	2.108	0.246	-3.547	-1.889	7.988	-1.507	3.775	-1.487	-0.709	-2.394	-2.978	-0.533	2.391	-1.577	1.174	2.46	1.033	0.983	0.273	6.259	4.119	-2.438	-0.426	1.68	-0.391	0.568	1.134	-4.615	-4.553	4.236	0.25	4.082	1.183	2.153
942	0.18	-1.091	-1.078	2.493	-1.999	0.297	-3.386	-2.287	-1.911	-5.516	1.562	-4.053	-0.617	1.005	-3.373	0.332	-4.636	-2.768	-4.926	-0.069	-0.032	0.316	0.484	-0.616	2.468	-0.843	-3.033	-2.023	0.153	0.653	1.715	-0.298	0.529	0.407	-1.782	0.326	-7.299	0.604	8.036	-1.798	2.61	-0.848	-5.896	-4.071	-0.673	-2.279	-0.942	0.211	-0.351
943	0.689	0.58	0.824	4.385	-3.007	0.373	-1.857	-0.268	-1.613	-6.043	2.08	-3.396	-0.432	1.466	-1.982	-2.302	-2.607	-4.499	-4.579	4.312	1.033	-0.469	0.227	-1.944	1.12	-1.918	-3.773	0.762	-0.36	0.929	1.142	-0.773	-0.316	-0.42	0.822	2.318	-7.25	0.647	5.145	-2.576	2.828	0.917	-6.572	-6.185	0.358	-3.323	1.375	0.016	1.317
944	-0.361	-0.058	0.056	1.993	1.11	0.675	-0.746	0.078	-0.774	-3.166	-0.095	-1.619	-0.387	-2.05	-2.048	-2.954	-0.954	-4.892	-3.194	9.007	2.092	-1.071	1.968	-1.134	-2.483	-3.703	-2.608	0.456	1.323	-2.597	-0.208	-2.541	-3.974	-3.118	2.111	0.823	-4.767	0.147	-3.544	-2.04	0.272	1.586	-5.695	-6.728	4.405	0.112	2.168	-0.613	0.146
945	-0.706	-0.867	-0.178	-1.486	0.204	1.908	-1.934	-0.435	-2.946	5.574	0.482	1.232	-1.088	-0.663	-1.891	-4.431	-0.776	-3.528	0.296	1.284	11.535	-0.859	3.208	-2.175	-1.011	-1.724	-3.196	-3.07	1.936	-2.487	-1.608	-1.877	-2.592	-2.651	0.725	0.244	-1.59	0.564	-6.742	-1.311	-0.85	1.827	-0.518	-3.413	1.029	0.842	-1.213	-0.149	0.588
946	3.817	-2.277	2.677	1.579	-1.744	1.227	-0.032	-2.27	-3.702	-3.738	-2.488	5.113	-0.983	3.186	1.145	-1.235	-0.452	-0.922	2.274	2.597	-0.661	-1.111	-0.524	-4.558	4.688	-0.412	1.017	7.826	2.493	-1.876	-1.472	-1.003	2.538	-1.066	0.002	-1.644	-8.137	-0.154	-5.28	-2.094	-1.232	-1.144	-7.169	-5.392	-0.973	-3.121	-1.449	-2.814	1.088
947	0.205	-2.525	0.98	1.455	1.089	1.576	-4.077	-3.914	-1.192	-4.403	3.031	-1.862	-2.289	3.697	-2.782	0.889	-3.235	-1.865	-1.783	-2.101	0.873	-1.027	1.719	-0.316	1.707	-1.167	-3.957	-3.041	1.798	0.398	3.344	-2.375	3.344	0.687	-1.853	-2.305	-2.746	1.195	4.073	-0.436	1.431	-3.207	-3.588	-2.907	-0.956	0.117	-1.437	-0.547	-1.299
948	-2.517	-1.314	1.42	1.725	-0.419	-0.026	1.03	0.649	-0.387	-1.303	-2.444	-1.827	-1.524	-0.672	-2.703	-4.038	-0.444	-3	-2.105	2.218	5.883	-0.816	1.675	-2.465	-1.065	-2.905	-1.866	0.175	0.218	-3.188	-0.963	-0.667	-4.878	-3.357	-0.269	-0.076	-4.456	1.941	-1.208	-1.136	0.749	0.349	-7.054	-5.793	3.895	0.479	-0.535	0.008	-2.085
949	-1.494	-1.768	-0.089	2.32	-2.169	-2.002	-1.556	-1.33	-1.057	-3.917	-1.019	-4.417	-0.97	0.579	-2.998	-3.454	-3.045	-3.944	-2.997	-1.295	-1.652	-1.25	-1.29	-1.399	-0.746	0.282	-2.733	2.12	-3.094	-1.489	0.037	1.479	-0.397	-1.471	-2.33	-0.505	-8.393	-0.316	14.374	-3.166	-1.318	-0.653	-8.689	-2.583	0.496	-1.766	-0.813	-0.45	1.583
950	-2.018	-0.07	-0.895	2.256	-1.323	-0.037	2.523	-0.658	-1.033	-0.505	-2.567	2.211	-1.192	1.733	-0.578	-5.105	-0.152	-3.699	-2.369	3.563	6.324	2.049	1.329	-1.34	-0.412	-4.041	-2.962	-1.551	0.108	-3.651	-1.183	-1.707	-3.524	-1.606	1.772	-0.181	-3.016	0.999	-6.344	-0.94	0.284	1.976	-5.233	-4.856	3.949	0.103	-1.046	0.265	-1.067
951	-3.205	-2.101	-0.984	2.077	-2.589	-2.936	-0.86	-1.864	-2.032	-3.318	-1.656	-1.801	-0.428	1.587	-2.179	-3.27	-2.848	-4.499	-1.681	-0.022	-1.633	-0.348	-1.884	-2.989	0.219	-0.415	-2.965	2.287	-3.211	-1.859	-0.078	0.397	-0.335	-1.337	-1.375	-0.691	-6.974	-1.354	9.125	-2.548	-1.899	1.675	-7.862	-1.962	1.634	-1.576	-0.925	-0.405	2.351
952	-2.339	0.824	-0.542	0.305	-1.072	0.591	-2.648	-2.143	-3.175	-4.587	-0.9	-5.954	2.425	0.822	-0.896	-1.779	-4.407	-4.537	-3.897	4.635	-2.292	3.336	-2.963	-0.883	0.61	-2.373	-0.946	1.022	-4.122	-2.442	2.473	1.901	2.088	0.105	-0.607	1.101	-9.565	-0.512	13.125	-4.553	-0.748	-0.061	-10.578	-4.361	-1.325	-2.502	1.235	0.519	-0.471
953	-1.442	-2.085	-0.041	2.245	-1.474	-1.148	-1.88	-1.065	-1.774	-3.642	-1.353	-6.823	0.033	-0.207	-2.336	-4.303	-3.107	-5.216	-2.753	1.592	-0.921	0.512	-2.163	-1.235	-0.495	-2.066	-2.372	-1.054	-2.693	-2.63	-1.631	1.391	-1.075	-1.247	-0.73	0.003	-9.008	0.281	13.562	-3.028	-0.081	1.307	-10.45	-4.089	-1.06	-1.7	-0.157	-0.647	0.489
954	-3.848	-1.953	-1.887	3.086	1.19	-1.198	-1.751	-2.082	-0.796	4.678	-2.891	-0.57	-1.171	-1.357	-2.445	-4.433	-0.687	-3.145	0.615	0.598	6.822	-0.608	-1.914	-3.094	0.027	-0.886	-4.065	-2.074	0.779	-2.363	-1.568	-2.189	-2	-0.401	-0.096	-1.562	-3.266	-1.187	-3.045	-2.506	-1.319	0.653	-5.125	-0.345	1.387	0.612	-1.982	0.756	-0.506
955	0.561	2.324	-0.906	-1.869	-0.769	1.598	-1.784	-0.454	-3.517	-4.428	-0.031	-9.505	1.71	-0.033	-0.44	0.59	-1.322	-2.643	-1.742	1.198	-1.458	-0.197	-0.919	-0.808	-2.15	0.101	-0.073	1.213	-0.189	-0.192	0.954	1.258	1.854	-1.322	0.071	2.751	-8.956	0.897	17.154	-2.206	0.794	0.048	-10.846	-3.609	-1.138	-0.645	2.088	1.278	0.239
956	-1.631	-1.833	-1.565	-0.309	-0.658	-1.326	-1.265	-1.87	-2.014	4.294	-1.615	0.497	-1.021	0.21	-2.552	-2.539	-0.686	-3.734	3.198	-0.541	10.067	-0.188	-1.095	-2.42	-1.256	-1.673	-2.123	-1.08	-1.018	-2.561	-0.689	-1.259	-1.132	-1.748	-0.916	-1.295	-4.292	0.18	-1.556	-1.959	-1.426	0.72	-4.248	-2.129	2.857	-0.558	-1.568	0.017	0.014
957	-0.916	-2.657	-1.188	8.707	-1.66	-1.925	-2.228	-1.818	-0.835	-1.941	-2.272	0.24	-1.733	1.342	-2.066	-2.021	-2.678	-4.077	-1.833	0.569	-1.842	-1.199	1.958	-1.909	1.81	-0.586	-4.094	-2.491	-1.003	4.252	0.551	-1.227	0.468	-1.45	-0.062	-1.882	-4.903	2.04	0.417	-0.209	-1.58	-0.538	-3.4	-4.181	-0.014	-1.598	-0.439	1.204	0.213
958	3.288	1.1	2.657	-1.424	-1.714	4.301	2.604	5.168	-3.48	1.506	0.45	1.683	-3.277	2.618	-1.762	-4.256	-0.489	-3.578	-4.078	2.122	5.107	2.459	0.514	0.448	0.017	-2.099	-4.41	1.84	1.145	-3.171	-2.022	2.12	-0.6	-4.171	-0.161	1.434	-6.437	3.925	-1.919	1.808	3.711	2.957	-5.366	-7.075	4.26	-2.547	-0.061	-0.657	-0.416
959	-0.099	8.224	-1.111	-2.699	0.402	4.309	-4.839	0.066	-4.84	-5.203	0.536	-7.673	5.703	-1.266	1.628	1.845	0.028	-2.756	-0.577	3.549	-1.852	4.217	-0.333	-0.129	-0.83	-1.248	0.119	-0.009	0.162	1.941	1.916	0.844	1.877	2.308	3.345	4.203	-1.499	-1.419	5.341	0.355	0.815	1.602	-3.433	-2.404	1.503	1.164	3.735	1.032	1.49
960	-0.946	-4.337	-2.391	6	-0.143	-1.268	-2.856	-2.489	-0.52	-1.391	-2.185	-4.37	-2.031	-0.689	-2.735	-0.702	-4.206	-3.749	-1.377	-0.922	-1.772	-0.745	3.201	-1.246	0.393	-0.284	-3.565	-2.93	-0.108	4.52	-0.8	-0.893	1.291	-0.887	-1.848	-3.308	-7.233	1.02	4.841	-2.238	-2.224	-0.699	-6.258	-4.426	-0.771	-0.673	-1.583	2.056	0.533
961	-0.79	-4.706	-1.706	7.465	-0.185	-2.257	-2.118	-2.24	0.117	-0.194	-2.275	-1.95	-2.438	-0.048	-2.915	-0.656	-3.615	-3.615	-0.977	-1.2	-1.581	-1.826	1.627	-0.515	0.778	-0.432	-3.576	-2.274	-0.543	4.238	-2.548	-0.695	-1.458	-1.496	-1.726	-3.382	-7.266	2.198	1.022	-2.875	-2.122	-0.785	-4.431	-4.047	0.286	-0.727	-1.858	2.377	-0.337
962	-0.003	-1.231	-0.552	-0.736	-0.824	0.102	-3.397	-0.86	-2.162	-3.231	-0.326	-8.765	0.33	-0.352	-1.871	-2.56	-3.886	-4.324	-4.132	0.613	-0.597	-0.129	0.347	-0.343	-1.723	-0.166	-1.75	-0.328	-0.203	-0.583	-1.689	1.343	0.136	-0.998	-0.97	0.598	-9.764	-0.3	16.318	-2.407	0.485	1.143	-9.569	-4.365	-1.933	-0.863	-0.163	0.146	0.997
963	-2.24	-3.34	0.15	7.573	-0.055	-2.117	-1.279	-1.12	-1.138	-0.748	-2.517	-0.752	-2.318	0.042	-2.402	-2.479	-1.972	-3.134	-1.091	-1.062	-0.155	-1.714	0.241	-1.16	0.771	-0.974	-3.072	-2.163	-1.238	3.503	-2.48	-0.882	-2.371	-2.257	-1.263	-1.998	-6.167	1.997	0.161	-2.882	-2.523	-0.309	-4.3	-3.046	1.846	-0.779	-1.837	1.736	-0.856
964	-1.799	1.753	1.683	2.197	1.397	0.1	-1.836	0.435	0.104	-3.341	-1.308	0.777	0.132	-1.738	-2.26	-3.662	-1.813	-3.283	-0.946	4.224	1.519	-0.059	-1.224	3.101	1.106	-3.465	-1.125	1.903	-1.767	-2.356	0.983	1.865	-0.043	0.663	-0.685	1.235	-3.848	1.299	0.363	-3.401	2.31	2.021	-4.876	-4.392	-0.887	0.535	3.531	2.043	1.464
965	-1.712	-2.824	-0.262	4.292	-0.411	-1.734	-0.762	-1.03	-1.806	0.268	-1.873	2.761	-2.092	0.385	-1.707	-2.613	-1.236	-2.777	-1.68	-0.433	0.269	-0.994	-0.556	-1.518	0.198	-1.286	-2.028	0.287	-1.688	-0.452	-1.549	-0.818	-2.641	-2.769	-1.42	-1.13	-4.711	0.133	-1.679	-1.725	-2.689	-0.777	-2.86	-1.899	6.97	-1.068	-2.228	0.277	-1.182
966	0.614	-0.801	-2.171	-1.905	2.916	-0.148	-1.987	-2.977	0.381	-2.13	1.393	0.115	-1.658	1.507	-5.805	1.594	-2.875	-1.103	2.797	-0.595	0.377	-1.378	0.549	-0.092	4.434	-1.155	-3.178	-0.559	0.277	-4.054	0.741	-0.561	0.08	0.189	-0.712	-0.464	-2.706	4.943	-0.622	-0.232	2.728	-1.249	-3.041	-1.895	0.146	-3.771	-0.59	8.107	-0.449
967	-5.777	-3.791	-0.111	1.478	0.476	-0.243	-0.896	-0.508	-1.898	2.166	-5.752	0.786	-1.92	0.21	-2.676	-6.707	-3.072	-3.272	-3.76	0.812	1.922	-1.516	-1.555	-1.731	-2.208	-2.049	-1.551	-2.148	0.894	-2.304	-5.06	1.616	-5.291	-2.819	-1.097	-2.686	-1.866	1.098	-1.927	-0.858	-2.665	-0.121	-3.716	-5.143	0.659	0.829	-1.359	0.327	-0.906
968	-1.852	-2.261	-2.35	6.989	0.611	-3.16	-2.552	-3.077	13.288	-0.271	0.012	3.623	-2.69	-0.027	-2.274	-1.823	-1.037	-0.723	-2.632	-1.709	-1.263	-2.063	5.624	1.679	-1.417	-1.298	-3.679	-3.866	-0.741	1.16	-0.016	-1.936	-2.168	15.063	-1.038	-2.116	-2.265	0.867	7.486	-2.299	0.83	-2.728	-1.609	-1.677	-2.142	-2.421	-2.548	-0.722	2.052
969	0.473	-0.186	-0.65	6.391	-0.639	-0.257	-0.776	-1.122	-1.637	-1.313	-0.522	-1.598	-0.439	-0.183	-0.979	-1.775	-0.994	-1.811	-1.737	-0.189	1.581	-0.544	-0.454	0.212	-0.8	-1.392	8.757	-1.919	0.017	-1.573	-0.815	-0.689	-1.223	-0.631	-0.195	-0.468	-1.537	-0.673	-0.769	-2.214	-0.375	-0.746	-0.312	-1.314	-0.077	-0.96	-0.588	-0.349	-0.333
970	-0.382	-0.106	-0.475	5.974	-0.728	1.418	-1.329	-1.175	-2.796	-1.485	-1.809	-0.918	-0.298	-0.692	-1.628	-2.594	-1.77	-2.889	-2.771	1.288	2.284	1.275	-1.105	-0.099	-1.299	-2.433	6.674	-2.188	0.261	-2.125	-0.164	-0.427	-1.346	-0.967	0.076	-0.086	-3.245	-0.468	-0.286	-2.451	-0.163	-0.263	-2.811	-3.233	0.411	-0.007	0.118	0.127	-0.34
971	-3.618	-0.91	-1.126	-0.276	-3.327	0.604	-1.596	-1.084	-2.762	1.917	-3.955	5.596	0.814	5.855	-0.539	-6.178	-0.438	-4.44	-2.244	2.315	4.144	3.651	-0.059	-2.083	1.182	-2.924	-1.565	-1.854	-0.27	-4.503	-0.704	-0.228	-3.069	-0.83	1.205	-0.894	-3.128	1.091	-5.573	-1.284	-1.355	1.564	-3.661	-4.524	2.212	0.572	-1.396	0.928	-2.123
972	-0.415	2.539	-1.54	0.926	-1.492	4.364	-3.603	0.75	-6.328	-0.667	-2.999	-1.015	1.701	-3.394	-2.018	0.114	-1.144	-2.716	-3.444	6.02	3.441	5.344	-1.407	0.86	-1.93	-2.21	2.162	-1.204	2.311	-1.198	-0.522	0.103	-0.858	-2.065	2.439	4.177	-5.119	0.007	-2.408	-0.035	2.323	0.326	-3.947	-4.258	1.38	2.383	2.951	0.38	-0.562
973	-2.003	-3.52	-2.775	2.53	-0.612	1.017	-7.056	-5.848	-1.69	-3.976	0.359	-1.971	-1.156	2.274	-4.516	-1.539	-5.929	-1.811	-2.55	-1.155	0.052	1.481	-0.021	-1.262	2.904	-0.785	-0.576	-3.385	-1.73	1.36	2.135	-0.857	1.585	-0.683	-2.641	-1.888	-5.985	-1.083	5.04	-2.376	0.126	-1.529	-6.019	-1.552	-0.154	-2.267	-0.56	-0.541	1.605
974	-3.573	-0.828	1.921	3.316	1.153	1.169	-1.687	1	-1.77	-2.259	-3.414	-3.749	0.613	-0.813	-3.55	-3.317	-3.124	-4.839	-5.276	4.68	-1.08	0.734	0.648	-0.148	-1.235	-0.919	-0.872	2.093	0.807	-0.701	-1.556	1.928	-1.282	-0.457	-0.379	0.163	-6.187	1.641	3.878	-2.349	0.746	0.086	-8.568	-5.122	-0.893	0.341	2.577	0.502	0.657
975	-1.231	-2.209	1.685	-1.689	-1.412	-1.684	-2.554	2.337	-2.795	4.328	0.527	1.049	1.304	1.475	0.345	-3.365	4.569	-3.098	7.198	-2.138	6.582	-0.218	-0.5	2.048	-1.032	0.743	-0.962	-0.297	4.194	-0.56	-1.811	0.292	0.168	-0.892	1.822	0.108	2.173	3.245	-3.564	-0.726	-0.251	1.133	0.727	2.696	0.173	9.371	-2.653	-2.312	-0.891
976	-1.424	-1.691	-0.245	4.157	-2.071	-2.351	3.34	0.673	-1.069	-1.691	-1.611	1.837	-2.899	-1.128	-3.627	-3.235	0.031	-2.447	1.59	3.098	1.683	0.426	0.169	-3.32	-0.662	-1.536	0.025	1.92	0.916	0.898	-0.313	5.07	-3.482	-2.307	-0.287	-2.552	-6.327	-0.19	-4.071	0.373	-0.172	1.888	-4.393	-4.012	0.262	-1.552	-1.123	-1.126	0.711
977	-0.949	-0.891	-0.53	4.07	-1.527	-0.946	-2.348	-2.867	0.936	-6.415	0.388	0.412	0.028	0.405	-3.005	-2.781	-2.548	-2.733	0.371	-0.814	-0.245	-2.806	1.083	-2.027	0.762	-0.185	-3.131	2.498	-0.363	0.495	0.636	-0.774	1.047	1.739	-2.602	-3.726	-2.419	-0.162	6.219	-2.226	-0.744	-1.539	-3.731	-1.329	-0.189	0.589	0.56	1.514	0.483
978	-5.438	0.677	0.218	2.751	-0.237	2.044	0.47	0.652	-1.23	-0.416	-6.261	1.846	3.12	0.826	-1.419	-4.686	0.243	-3.55	-3.776	6.042	1.558	5.393	-1.97	-0.641	1.214	-2.497	0.225	2.37	-1.135	-2.482	-1.228	0.953	-3.478	0.848	1.103	0.716	-3.011	2.216	-5.712	0.152	0.24	-0.019	-5.369	-4.843	0.364	1.67	2.884	0.702	-0.912
979	-3.681	-1.454	-0.077	0.713	0.725	0.03	0.356	-0.618	-1.403	2.406	-3.677	1.619	-0.681	0.951	-2.527	-5.037	-0.69	-3.915	-2.332	2.714	6.444	1.605	0.042	-3.717	-0.857	-3.497	-2.9	-0.984	-0.245	-2.677	-1.922	-1.569	-4.744	-2.423	0.089	-1.41	-3.625	1.302	-7.696	-1.101	-1.253	0.452	-5.221	-5.628	2.332	-0.102	-1.289	-0.773	-1.908
980	-2.049	1.501	1.093	2.398	3.393	-0.231	-0.851	-1.421	2.843	-3.84	-2.93	2.116	-0.362	1.706	-2.048	-2.896	-0.706	-0.872	1.174	-0.657	1.208	-2.686	0.569	-2.882	0.157	0.511	-2.557	2.001	-2.649	2.617	0.722	0.244	-0.261	0.233	-1.824	-3.324	2.828	-0.669	-1.162	-1.498	-0.88	-2.124	-0.245	-0.551	0.574	1.34	2.183	1.37	-0.177
981	-3.777	-3.618	-2.545	-1.132	-1.327	-1.706	0.328	-1.715	-1.367	-1.039	-4.153	1.315	-0.098	3.199	-2.32	-4.691	-2.09	-3.24	-3.563	0.798	-1.755	-1.254	-1.202	-5.086	-1.116	-1.511	-1.729	-0.797	-2.524	-3.686	-2.025	-1.014	-1.819	-3.641	0.064	-1.953	-5.304	3.64	-0.341	0.587	-3.141	0.203	-4.147	-5.027	1.107	-1.582	-2.417	-0.644	-1.791
982	0.402	-0.384	1.132	-1.543	0.711	2.526	-1.396	0.728	-1.217	-4.771	-1.75	-7.183	0.208	0.106	-0.378	-1.06	-0.793	-1.746	-1.873	3.473	2.136	3.579	-0.241	-1.777	-1.03	-1.062	2.28	1.137	0.099	-2.518	-0.907	1.231	1.137	-2.34	-0.733	0.161	-8.798	-0.729	10.309	-1.281	1.659	0.075	-10.362	-2.591	-1.342	-0.152	2.046	0.169	-1.169
983	-1.262	0.73	0.985	-1.597	0.592	3.994	-0.927	2.566	-2.577	-4.777	-1.663	-6.785	2.736	0.025	0.874	-0.544	-0.015	-3.965	-1.088	5.242	1.257	5.118	0.608	-1.161	-1.932	-2.714	3.262	-1.113	-1.755	-1.238	-0.237	1.245	-0.351	-5.004	1.484	3.411	-5.696	-0.235	7.443	0.471	0.105	1.883	-7.318	-2.835	-0.494	0.445	2.071	0.53	-1.215
984	-0.735	-2.707	0.137	-0.955	-1.447	-1.426	-0.001	-1.262	-3.181	2.585	-1.335	-2.742	-0.338	1.242	-2.672	-4.561	-1.98	-5.59	-0.49	1.105	9.424	0.057	-0.882	-3.264	1.039	-1.769	-3.016	-1.803	0.203	-2.889	-1.851	-1.317	-3.179	-3.31	-0.767	0.58	-7.722	0.594	0.784	-1.242	-0.458	3.037	-7.003	-3.875	1.503	-1.105	-2.038	0.561	-1.072
985	-1.709	-2.488	0.64	6.845	-1.078	-1.953	-0.735	-0.707	-1.089	-1.521	-1.638	0.399	-1.789	1.209	-2.652	-2.181	-2.598	-3.567	-2.709	-0.606	-2.337	-1.064	1.22	-1.376	0.635	-0.51	-3.976	-1.921	-1.503	2.681	-1.297	-0.068	0.238	-1.521	-0.948	-1.836	-3.475	2.682	-0.47	0.385	-1.716	-0.915	-2.76	-3.428	-0.333	-1.811	-0.69	1.317	0.18
986	1.687	-2.784	0.837	0.966	-2.512	-1.275	-0.285	1.004	-1.351	-2.091	-0.208	-5.536	-0.446	-1.06	-2.664	-2.062	-3.915	-3.264	-6.298	0.909	0.644	0.101	-0.824	-2.003	-0.917	-2.257	-1.985	-0.346	0.204	-1.317	-1.315	-0.502	-2.903	-1.861	-1.028	-0.279	-9.57	2.127	11.052	-1.52	0.556	1.925	-8.072	-5.59	-1.201	-1.937	-2.236	1.633	0.075
987	0.364	-0.902	0.339	1.476	0.303	0.116	-2.009	-2.908	-0.441	-4.799	5.917	-1.287	-2.098	4.242	-2.778	-0.396	-3.295	-1.571	-0.103	-2.382	1.524	-2.106	3.01	-1.024	3.312	-1.105	-2.535	-2.72	3.31	1.079	-0.276	-0.824	0.993	1.088	-0.712	0.101	-2.927	0.554	-0.686	-2.289	2.814	-4.042	-1.132	-3.213	-0.341	-2.572	-1.937	-2.043	-3.511
988	-1.587	-3.451	-1.945	2.914	-0.869	-3.164	0.051	-2.486	-1.953	-1.992	-2.251	-2.74	-1.734	-0.393	-3.294	-1.997	-3.484	-3.862	-0.779	-0.741	-1.87	-1.47	-1.189	-2.021	0.556	-1.148	-1.36	-1.318	0.225	1.496	-2.656	-0.269	-1.708	-2.019	-0.87	-2.762	-8.404	2.531	3.359	-2.936	-2.623	-1.186	-6.57	-4.369	-0.929	-1.447	-1.667	1.408	-0.221
989	0.404	-1.449	-1.619	0.535	0.837	1.405	-2.605	-3.994	0.7	-2.881	3.308	-0.399	-2.92	2.068	-2.792	-0.779	-3.368	-0.795	-1.542	-2.198	2.391	-0.077	3.964	-2.047	3.165	0.155	-2.503	-4.026	3.142	1.597	1.012	-1.599	0.692	-0.002	-1.112	0.319	-1.44	-1.308	-2.371	0.254	1.8	-4.29	-0.827	-3.899	-0.69	-2.236	-1.085	-1.621	-2.499
990	-1.236	-3.459	-0.76	2.282	-1.002	-3.015	0.345	-1.677	-2.459	-0.814	-1.43	-1.876	-2.203	-0.238	-2.429	-3.041	-3.336	-4.444	-1.868	-0.224	-0.898	-1.817	-1.377	-2.166	0.241	-1.489	-2.888	-1.192	-0.137	0.772	-2.69	-0.896	-3.422	-2.974	-0.597	-2.267	-8.621	1.209	1.78	-1.389	-2.895	0.271	-5.706	-4.711	0.051	-1.708	-2.019	0.973	-0.454
991	-2.409	-1.996	2.014	1.235	-1.581	0.441	-1.179	0.059	-1.019	-1.939	-3.429	-4.081	-1.181	2.364	-3.576	-5.135	-3.615	-3.603	-5.402	-0.309	-0.236	-1.499	0.392	0.291	-1.106	-1.207	-1.659	0.937	-1.926	-1.004	-1.259	2.092	-3.697	-1.873	-1.911	-1.466	-9.709	2.835	7.953	-4.41	-1.024	-0.827	-9.662	-5.913	-0.382	-0.997	-0.612	1.503	-1.02
992	-0.589	-0.301	-0.014	0.162	0.331	0.775	-2.198	-2.759	-1.94	-1.283	3.497	-0.874	-1.181	5	-1.776	-1.918	-1.578	-2.368	-0.89	-1.4	3.708	0.138	2.391	-0.76	6.015	-0.267	-2.214	-3.561	2.779	0.805	1.263	-1.313	1.001	-0.399	-1.3	2.282	-3.89	-0.688	-1.578	-1.199	2.292	-1.134	-3.467	-2.79	0.477	-2.306	0.691	-1.452	-3.184
993	0.86	-1.83	-0.965	-0.743	0.346	-1.11	-2.27	-4.67	-0.31	-1.281	0.837	-0.642	-2.388	3.628	-3.779	-2.109	-4.932	-1.881	-4.918	-1.039	1.485	-1.361	2.058	-3.531	1.975	-1.798	-4.632	-4.598	0.852	0.459	0.546	-3.041	0.035	-1.587	-2.47	-0.725	-3.045	0.055	-1.082	-1.28	-0.156	-2.519	-4.406	-6.999	-0.278	-3.118	-1.476	-0.585	-2.687
994	-1.522	-2.434	0.473	-1.084	-0.884	-1.503	-0.301	-1.446	-3.431	-0.967	-1.591	-2.762	-1.67	-0.476	-2.213	-4.046	-3.35	-4.324	-1.212	0.137	-0.812	-1.681	-0.18	-1.887	0.157	-2.259	-3.965	-2.795	-1.153	-0.717	-2.905	-0.862	-3.471	-2.918	-0.27	-0.612	-8.364	0.34	2.376	-1.84	-3.214	2.001	-5.44	-4.849	0.157	-1.629	-1.857	0.254	-0.993
995	-1.907	-1.905	-1.155	1.563	-2.818	-2.337	0.578	-1.2	-3.186	-1.19	-1.284	2.999	-1.539	0.207	-2.871	-2.524	-0.198	2.153	4.082	1.07	-0.08	0.374	-0.59	-2.093	-0.622	-1.288	4.562	0.372	-0.884	0.152	-0.351	13.075	-2.55	-3.348	-1.33	-2.677	-5.527	0.094	-3.701	-1.438	2.583	0.42	-2.944	-2.315	-0.927	-1.762	-1.591	-0.391	-0.787
996	-2.303	-1.104	0.673	-1.431	6.738	0.708	-1.232	0.965	1.404	-0.231	-4.393	1.776	-0.741	-3.92	-1.014	-3.109	-0.931	-3.006	-3.004	3.409	0.844	-1.982	1.455	0.042	-1.662	-0.637	0.379	-0.865	0.283	-0.458	-3.367	0.025	-3.099	-3.796	-0.293	-1.912	1.206	-0.466	-11.38	-2.839	-2.117	-1.701	0.306	-4.768	0.734	1.598	3.295	-1.319	-0.898
997	-0.955	-1.058	0.123	0.403	1.517	-0.517	-3.68	1.321	-1.995	3.37	-1.895	1.369	0.124	-1.341	-0.795	-4.603	4.04	-3.335	5.448	-0.523	5.905	-0.275	1.617	1.902	0.119	0.968	-0.692	-1.357	1.87	-0.386	-2.146	-1.336	-1.564	-2.108	1.512	0.427	2.639	2.083	-8.661	-1.615	-1.839	0.89	1.244	0.733	0.435	5.589	-0.253	-2.399	-0.042
998	1.031	-0.046	0.974	1.046	6.561	-0.733	0.01	-2.237	3.202	0.902	0.366	-2.321	0.212	0.846	-0.201	-1.335	-2.046	-2.338	-3.893	-0.957	-0.388	-0.06	-1.118	-1.716	3.072	-0.87	-0.879	1.783	-0.947	1.966	0.545	-0.55	1.496	-0.509	-0.763	0.133	-1.485	-0.821	5.207	-1.662	-0.002	0.347	-5.8	-2.832	0.411	0.133	1.106	1.187	0.833
999	-0.08	-2.068	-0.353	-0.629	1.013	-0.691	-1.861	-0.277	-0.36	-1.43	-0.784	-6.666	-1.504	0.459	-1.177	-2.044	-2.152	-3.428	-3.344	0.106	-1.233	-0.417	0.007	-0.904	0.51	1.175	-1.739	0.294	-2.207	0.709	-0.833	1.329	2.253	-3.058	-1.721	0.384	-8.228	-0.541	14.28	-0.272	-0.981	0.116	-10.094	-2.355	-1.618	-0.676	0.688	0.311	0.966
1000	-2.004	-2.048	-0.865	1.648	-0.62	-0.101	-3.493	-1.649	-1.776	-4.014	-1.794	-4.411	0.046	0.014	-2.277	-2.709	-3.654	-3.561	-3.241	0.579	-2.48	-0.501	-1.942	-1.385	1.414	-0.23	-2.359	1.671	-2.904	0.02	0.16	2.272	2.404	-1.537	-1.269	-0.593	-9.191	1.075	11.265	-2.716	-0.348	-0.325	-8.819	-3	-2.005	-1.96	-0.08	0.2	2.132
1001	-1.002	-1.445	-1.757	-1.439	-1.893	1.651	-1.391	-0.439	-5.204	1.264	-3.97	1.391	1.61	-2.029	-4.267	-3.934	-1.045	-4.355	-6.18	5.15	3.295	4.839	-2.203	-2.531	-0.347	-3.194	-2.47	-1.227	1.401	-3.379	-2.735	-0.531	-3.965	-3.451	0.681	0.904	-7.942	1.548	-5.929	-0.485	0.778	0.558	-5.693	-7.23	1.163	0.691	0.302	-1.4	-1.229
1002	-2.799	1.931	-1.578	-0.291	6.552	3.323	2.521	2.269	1.549	1.272	-1.052	0.7	-0.225	2.437	0.937	-3.674	3.333	-2.898	-0.837	1.424	2.566	0.808	4.084	-2.75	-2.388	-2.503	-2.934	-3.433	2.619	-0.401	-2.458	-2.728	-2.775	-1.986	2.695	0.442	3.36	3.357	-10.195	2.352	-2.2	1.65	1.432	-2.251	1.454	1.878	-1.241	-0.149	-0.414
1003	-1.292	-1.854	-0.738	0.596	-1.214	-0.337	-2.34	-0.027	-2.088	-1.065	-1.23	-5.406	-0.834	1.723	-1.659	-2.776	-2.161	-4.772	-3.406	1.051	-1.321	0.011	-0.713	-0.927	1.665	1.136	-2.06	1.238	-3.399	0.173	0.775	1.832	0.047	-3.64	-1.813	1.388	-10.776	-0.621	11.837	-0.453	-1.526	0.762	-10.259	-2.893	0.187	-1.533	0.417	-0.267	1.82
1004	-1.673	3.296	0.886	1.315	-2.412	0.674	2.897	5.029	-2.954	-0.532	-3.771	0.029	-0.668	0.544	3.307	-1.709	0.275	-1.908	-7.147	7.83	-3.132	-0.94	0.195	-3.241	0.268	-1.221	-4.294	5.082	-2.621	-1.222	-1.865	-1.564	1.628	-1.892	7.302	4.424	-2.871	0.31	2.478	-0.661	-1.661	4.448	-2.05	-6.553	2.751	-3.55	2.275	-1.015	2.369
1005	-1.489	1.334	-1.014	3.435	4.29	2.266	1.057	2.76	-0.149	-3.617	-4.155	0.614	0.475	-3.453	-1.794	-4.23	0.603	-2.923	-5.233	7.973	1.408	5.248	-1.134	-1.911	-1.015	-2.728	-3.138	2.559	0.465	-1.307	-3.443	-0.591	-4.141	-2.455	2.688	-0.32	-2.526	2.4	-8.395	-3.118	0.846	0.947	-3.393	-4.919	2.872	-0.336	3.197	0.513	1.241
1006	-2.152	1.325	-0.873	0.732	-1.736	0.448	-3.317	-0.374	-3.734	-4	-2.556	-3.435	1.664	1.553	0.359	-3.205	-2.257	-5.342	-2.716	1.331	-0.53	-0.808	-2.03	-2.496	3.688	-0.497	-2.094	1.657	-4.281	0.293	2.954	1.044	2.141	-2.657	-0.735	0.765	-8.866	0.109	9.812	-2.8	-1.209	0.913	-8.024	-3.926	0.598	-0.85	0.851	0.619	0.611
1007	-1.072	8.772	-2.02	-2.333	2.401	3.492	-4.353	-0.863	-4.061	-4.724	-1.368	-3.231	2.233	-2.049	-1.041	-0.617	1.121	0.431	-2.49	3.449	-0.345	1.774	-0.988	-1.496	2.284	-1.061	-1.105	-1.769	0.946	0.536	-0.127	1.255	0.982	5.807	1.974	1.026	1.272	-0.491	0.643	-0.223	1.668	0.195	-1.415	-1.015	-0.117	0.581	5.487	-0.121	3.123
1008	-3.524	-0.414	0.523	-0.509	7.02	1.802	1.364	1.188	0.18	0.672	-4.887	0.394	-0.046	-1.273	-2.57	-3.311	0.976	-0.838	-2.066	3.657	0.892	2.848	-0.218	-2.439	-2.142	-1.767	-0.289	0.292	1.357	-1.786	-3.756	0.747	-4.097	-2.359	0.106	-3.046	1.285	1.62	-11.811	-0.887	-1.432	-0.939	-3.475	-4.455	1.408	0.849	2.16	-1.637	-1.316
1009	-0.987	2.206	6.801	-2.545	-0.941	-0.557	0.22	4.17	-2.434	0.564	-0.091	3.058	0.469	3.169	2.805	-2.56	4.519	-0.674	6.04	-1.788	5.16	0.152	-0.228	3.388	-1.855	-0.581	3.035	2.605	1.536	-0.716	-1.434	0.781	4.64	-0.091	0.403	1.617	4.934	2.344	-1.164	-3.085	0.749	1.071	-0.09	1.84	0.267	11.416	-0.072	-2.881	-1.935
1010	1.527	1.906	-1.943	-1.286	11.119	2.613	-4.169	-1.113	-1.694	-3.663	0.088	-5.179	1.827	-2.993	1.109	0.185	-0.991	-3.482	-3.121	16.818	-1.858	-1.143	-1.086	2.49	0.199	-1.625	-0.672	0.527	-1.256	0.973	-1.262	-1.679	1.553	-1.435	4.628	3.166	-0.599	-2.137	-3.657	-1.284	0.213	4.604	-4.571	-3.104	1.498	1.054	7.941	-1.98	5.332
1011	-3.666	1.093	-2.043	-0.963	5.363	2.883	2.936	1.882	-0.028	0.312	-3.792	0.544	0.793	-1.524	0.829	-2.173	4.362	-0.242	-0.265	4.995	1.807	4.075	-0.412	-1.408	-2.979	-1.265	-1.007	-1.85	1.198	-1.063	-3.47	-0.579	-1.519	-2.113	3.236	-0.845	5.147	1.092	-13.884	2.207	-2.065	0.901	0.267	-1.625	2.458	2.778	2.235	-1.317	0.252
1012	-3.081	-1.734	-2.043	-3.321	3.029	3.242	3.198	0.546	-2.287	3.145	-2.929	0.271	1.969	-4.004	-1.535	-1.782	2.579	-2.156	-1.091	2.333	4.674	3.094	-1.072	-2.451	-3.318	-1.394	-2.453	-3.899	2.154	-2.219	-4.507	-1.647	-1.73	-3.232	1.622	-2.026	2.871	1.044	-11.75	1.663	-2.252	2.529	1.276	-2.235	0.859	3.14	0.52	-2.227	2.076
1013	-1.979	-2.75	-0.014	6.661	0.619	-1.155	0.457	-0.214	5.188	0.077	-1.428	1.351	-1.936	0.848	-3.764	1.219	-1.794	-2.905	0.77	-1.453	-2.855	-1.922	5.834	-1.737	0.305	0.324	-4.097	-1.468	1.868	3.664	-0.289	-0.959	1.034	3.368	-1.533	-2.65	0.628	4.291	-1.947	-0.187	-0.208	-2.59	-0.431	-0.869	-0.778	-0.829	1.022	2.732	-1.175
1014	-0.955	-2.335	-0.31	4.303	1.807	-1.991	1.466	-0.259	5.133	-0.617	-1.21	0.425	-2.19	-0.882	-3.516	2.496	-1.079	-2.213	0.9	-1.256	-3.196	-1.547	1.995	-1.604	0.503	-0.397	-3.647	-1.926	0.956	3.216	0.207	-0.928	-1.287	1.982	-0.215	-3.026	-0.48	6.161	-2.22	1.116	-0.607	-1.932	0.733	-1.536	-0.731	-1.039	1.801	3.063	-0.605
1015	0.187	-0.911	0.015	0.213	0.974	0.183	-1.004	-0.391	-0.674	0.456	-0.682	-2.88	0.094	-3.267	-2.796	-0.538	-0.822	-0.504	-1.681	0.303	0.57	0.124	-1.882	-0.49	2.395	0.289	-0.622	5.295	0.845	0.463	-0.845	0.301	-1.007	-0.686	-0.181	-0.469	-2.805	0.089	-2.64	0.352	-0.146	0.528	8.137	-0.503	-0.429	-0.116	1.803	0.222	0.179
1016	-0.883	-2.492	0.941	0.477	-3.074	1.468	0.304	-2.833	-2.496	-1.478	-2.39	2.265	-0.251	7.451	0.165	-4.762	-1.289	-5.213	-2.047	3.141	2.752	3.184	-1.972	-0.923	6.758	-2.983	-3.715	-0.904	0.114	-3.352	-0.023	-1.119	-1.858	-0.489	-0.267	0.403	-6.853	1.603	-5.335	-2.476	1.802	3.929	-6.765	-4.286	2.87	-1.654	-0.915	1.62	-3.062
1017	-1.881	-2.205	1.279	4.086	-0.084	-1.951	1.247	-0.097	-0.959	0.257	-1.056	0.794	-1.823	1.699	-2.351	-1.338	-1.651	-3.667	-2.246	-0.636	-2.266	-1.574	-0.009	-2.564	0.67	-1.396	-3.88	-0.971	-1.093	2.414	-1.231	-1.172	-1.437	-2.695	-0.137	-2.393	-3.346	6.197	-2.736	0.968	-2.21	0.022	-2.384	-3.476	0.591	-1.938	0.021	2.05	-0.634
1018	-0.995	-0.906	0.336	-0.297	-3.376	1.964	0.192	-1.244	-3.669	-0.852	-2.83	3.203	0.281	3.89	-0.341	-3.54	-1.35	-4.937	-4.715	4.031	2.928	5.558	-1.259	-1.631	3.493	-3.314	-3.72	-0.915	1.516	-2.668	0.066	-1.811	-2.501	-0.939	0.489	0.963	-8.493	2.624	-6.254	-2.227	0.802	2.859	-6.98	-6.952	2.273	-1.211	-0.707	1.924	-3.024
1019	-1.244	-1.825	-0.11	2.111	0.858	0.491	-3.102	-1.471	-0.291	-1	-0.528	1.215	-2.902	-0.706	-2.094	-1.358	-1.679	-3.212	-4.34	-1.152	-0.189	0.534	0.058	-2.93	3.272	-1.925	-5.183	-2.724	2.484	0.718	2.496	-1.74	2.932	0.948	-1.883	-0.796	-2.859	2.685	1.242	0.26	1.516	-2.702	-2.683	-3.843	-0.323	4.725	-0.086	-0.393	-2.48
1020	0.051	-1.564	-2.218	0.116	0.226	1.87	-4.144	-0.548	-2	-1.201	0.735	-2.692	-1.766	1.638	-2.797	-1.345	-0.124	-2.72	-2.426	0.201	0.154	1.021	1.015	-2.344	3.411	-1.132	-4.087	-2.281	4.434	1.452	1.899	-0.814	2.46	-1.116	-2.002	0.358	-6.133	5.288	3.446	1.734	2.131	-1.814	-6.635	-4.298	0.329	2.427	0.477	-0.023	-1.844
1021	-1.112	-2.398	-0.831	1.801	-0.682	-2.686	2.598	-0.639	-1.366	-0.495	-1.46	-0.347	-1.744	0.754	-2.381	-1.739	-1.271	-3.861	-0.94	-0.208	-2.059	-1.328	-1.569	-3.099	0.45	-1.376	-2.218	-0.856	0.667	0.952	-1.999	-0.728	-2.038	-3.331	0.126	-2.46	-5.169	5.774	-0.572	-0.108	-3.127	-0.584	-4.843	-4.117	-0.032	-1.22	-0.176	1.507	-0.422
1022	-1.284	-2.333	-1.356	-1.854	-1.514	-2.42	2.386	-1.057	-2.161	-1.046	-0.955	-1.588	-1.994	-0.498	-2.578	-1.957	-1.489	-2.998	1.861	-0.769	-1.353	-1.644	-1.915	-2.279	0.133	-1.098	-0.92	-0.932	1.248	-0.898	-1.863	0.085	-2.534	-3.421	-0.268	-2.142	-6.622	3.118	2.343	-1.485	-2.967	-0.626	-6.157	-3.988	-0.676	-0.751	-0.569	0.72	-1.135
1023	-0.221	3.152	0.935	0.457	0.377	2.563	-2.609	-1.833	-0.902	-6.094	-0.189	-4.176	2.272	5.064	-2.505	-3.414	-1.914	-2.558	-1.211	0.669	3.23	0.765	0.744	-3.392	1.539	-2.132	-1.499	-0.089	-0.963	0.829	1.461	-1.446	1.265	-0.399	-1.105	0.41	-4.031	-0.073	4.354	-3.482	0.605	1.203	-7.622	-4.403	3.006	0.064	1.769	2.083	-0.143
1024	-0.205	-1.058	-0.975	-2.97	-1.887	1.868	0.842	0.316	-3.841	-3.306	-2.263	-0.051	-0.266	-1.496	-2.15	-1.777	-0.837	-3.805	0.18	1.187	-0.369	3.708	-2.29	-2.25	0.292	-1.691	-1.542	0.161	2.179	-1.175	-2.053	0.944	-1.633	-3.724	0.207	-1.635	-6.215	3.488	-1.253	-2.386	-1.941	-0.972	-4.4	-5.082	-0.73	0.664	0.035	0.578	-1.79
1025	0.002	-1.105	-0.288	-3.469	-2.338	1.575	0.824	0.654	-4.39	-3.144	-1.503	-0.8	-0.395	-1.389	-1.63	-2.922	-1.368	-4.569	0.307	0.963	0.577	2.781	-1.229	-2.227	0.022	-1.992	-2.377	-1.198	1.69	-1.393	-2.441	0.165	-2.44	-3.998	0.389	-0.937	-7.004	1.816	-0.668	-1.755	-2.212	0.714	-3.871	-5.091	-0.651	-0.126	-0.664	0.095	-1.892
1026	0.548	0.065	-1.102	1.147	0.779	-2.884	-0.783	1.224	1.13	6.87	3.744	0.762	-0.678	-0.844	-2.093	2.788	3.174	2.45	2.873	-1.272	-2.355	-2.212	0.246	3.384	-0.775	1.52	1.5	-1.43	2.065	1.803	0.087	0.756	0.179	2.535	-0.099	0.414	2.728	2.451	-1.897	-1.68	-0.078	-2.064	1.683	2.863	-1.03	0.671	0.752	-0.594	3.268
1027	-0.716	-1.559	-0.456	0.686	1.111	2.213	-2.025	-1.782	-0.971	-4.128	1.396	-3.619	-0.933	1.635	-3.315	-0.237	-4.184	-1.136	-3.567	-0.143	1.229	0.885	0.766	-1.822	1.789	-0.84	-0.975	-2.81	1.831	3.355	-0.048	-1.356	3.074	-1.085	-2.982	-0.665	-4.513	0.29	4.952	-0.011	1.21	-0.643	-4.677	-1.595	0.152	1.002	1.092	-0.188	0.116
1028	0.874	-0.772	0.504	1.112	-0.918	2.119	-3.501	-2.513	-1.937	-4.782	2.8	-4.727	-0.879	3.289	-3.081	-0.567	-3.918	-0.418	-2.391	-0.877	1.331	0.31	1.87	-2.405	3.564	-0.731	-1.865	-2.05	1.335	1.259	2.277	-0.165	2.615	-0.208	-1.869	0.085	-5.958	0.184	8.297	-1.905	2.248	-0.106	-6.913	-2.067	-0.093	-1.432	-0.376	0.284	-0.194
1029	-1.408	3.534	-2.445	-2.268	2.267	5.56	-2.605	2.627	-3.556	-1.077	-2.581	-0.339	2.266	-4.321	-0.754	2.588	4.541	-0.031	-1.873	3.536	-0.981	3.123	-1.214	0.287	-1.442	-0.888	1.29	-1.106	3.766	0.206	-3.21	0.665	1.168	0.655	2.286	4.027	1.118	2.632	-10.523	5.102	0.755	-1.477	4.32	-2.164	-1.019	5.274	3.733	-2.379	0.388
1030	-1.079	2.29	6.886	-2.919	0.957	0.294	-0.117	3.703	-2.212	-0.856	-0.52	2.12	-0.302	0.981	2.825	-1.55	4.739	-0.037	4.397	-1.333	2.11	0.165	0.064	3.992	-2.344	-0.232	2.44	2.015	1.765	-0.46	-2.38	0.393	5.366	-0.817	0.779	2.261	6.552	2.434	-2.045	-2.304	1.416	0.551	1.668	2.046	-0.16	13.06	0.791	-2.811	-1.578
1031	0.363	-3.112	-0.375	4.29	0.241	0.47	-3.109	-1.353	1.768	-3.401	-2.617	-1.575	-1.239	0.409	-2.762	-3.297	-2.882	-2.217	-4.223	1.769	1.424	1.239	2.396	-0.887	4.572	-0.155	-0.914	0.157	1.009	1.874	-0.447	-0.478	4.344	0.93	-3.298	-1.957	-7.166	-0.698	2.722	0.218	1.825	0.819	-8.749	-2.786	-0.603	-0.934	1.742	2.368	1.263
1032	-0.109	0.804	-0.424	-2.679	5.897	4.822	0.012	2.713	-1.882	-0.037	-1.683	0.146	-0.22	-3.66	-0.466	-1.623	3.856	-1.321	-3.205	6.306	1.197	0.436	0.514	-1.178	-2.415	-1.723	-1.094	-1.969	3.895	-1.87	-3.552	-1.306	-2.563	-3.702	2.223	1.242	0.429	2.455	-14.013	0.307	0.8	1.399	0.667	-4.98	0.973	3.855	3.979	-3.413	0.571
1033	1.808	-2.148	1.075	0.874	0.125	1.508	-1.956	0.513	-0.198	-5.375	-1.767	-2.81	-1.063	-1.095	-1.516	-2.513	0.095	-2.453	-0.535	3.592	1.835	-0.148	1.195	-1.185	2.328	-0.432	-0.079	0.784	0.847	-0.618	-0.47	1.271	4.219	-1.671	-1.714	-1.803	-6.356	0.091	2.915	-0.101	0.963	1.076	-6.752	-2.373	-1.216	0.379	2.37	1.428	1.034
1034	-0.739	-2.54	0.364	0.185	-0.499	-0.195	-2.168	0.122	-0.429	-1.627	-2.063	-4.472	-1.47	1.513	-1.826	-3.125	-1.773	-3.684	-2.626	0.446	0.495	-0.008	0.341	-0.885	3.301	1.121	-1.957	0.815	-2.628	0.18	0.391	1.226	-0.446	-2.515	-2.434	0.269	-10.495	-0.816	9.667	0.511	-0.809	0.099	-11.164	-2.042	-0.688	-0.769	0.288	0.517	1.481
1035	-0.73	0.428	1.146	2.104	0.936	4.341	-0.007	0.891	-0.649	-5.43	-2.276	-2.202	1.609	1.472	-0.496	-2.696	0.746	-5.501	0.726	7.371	1.428	1.927	0.061	-0.616	0.569	-2.83	1.564	0.175	-3.396	-1.823	1.324	2.116	0.549	-4.001	1.729	1.711	-5.908	-0.625	1.235	0.033	-1.688	1.243	-6.525	-3.891	0.225	-1.719	2.715	-1.199	2.319
1036	-3.03	-0.693	0.115	0.184	-1.151	1.799	-1.374	0.233	-3.517	-2.587	-2.098	-2.491	1.648	2.989	1.001	-3.086	-0.94	-5.486	-1.27	2.834	1.2	0.609	-0.872	-2.587	2.305	-1.009	-0.691	2.996	-4.535	-0.571	0.658	0.064	1.112	-4.852	-0.518	1.401	-10.486	-0.418	5.478	-1.096	-2.735	0.903	-9.152	-3.285	3.251	-0.778	0.42	-0.113	-0.862
1037	-0.302	-0.673	1.255	-1.407	-0.961	1.98	-1.768	-0.097	-2.94	-1.773	0.295	-8.663	-0.196	1.767	1.464	-1.026	0.99	-2.628	3.165	0.407	2.195	-0.052	0.866	0.456	-1.255	-0.995	1.693	-0.718	-0.81	0.279	-0.798	0.492	0.493	-2.519	0.247	1.716	-5.095	-1	15.315	-1.84	-0.45	1.7	-8.702	0.518	-0.715	1.255	-0.321	-0.889	-2.046
1038	-0.046	-0.506	-1.184	-1.871	-1.251	-0.773	9.513	0.188	-1.751	-1.389	-2.279	-3.471	0.981	-0.344	-0.257	-2.231	-0.193	-0.677	-3.689	-1.082	-0.792	-1.289	-0.769	0.145	2.05	0.401	-1.51	4.296	6.703	-0.862	-0.498	-0.624	-0.105	-2.414	-1.03	-0.932	-6.087	0.098	5.821	-1.115	-1.498	1.182	-4.868	-1.485	0.867	0.55	-0.511	1.724	-0.497
1039	-2.021	-0.479	0.85	-3.141	3.31	4.117	2.401	4.514	-2.651	1.552	-2.587	1.401	-0.934	-2.26	-0.724	-3.016	3.408	0.396	1.726	1.664	3.254	1.222	-0.3	0.278	-4.318	-1.416	0.788	-0.717	3.399	-3.158	-3.719	0.927	-2.838	-6.17	1.143	0.219	3.526	1.678	-11.98	0.667	0.26	1.465	0.921	-3.441	0.125	3.797	-0.222	-3.068	-0.508
1040	-0.437	-0.63	3.688	-4.091	4.215	2.534	1.219	1.719	-3.039	0.628	-0.229	-0.574	0.347	-1.744	0.662	-0.507	2.259	0.083	1.193	0.853	4.505	-0.06	-0.136	2.822	0.363	0.456	0.375	-0.399	3.875	0.704	-4.506	-0.445	1.905	-3.197	-0.112	0.921	4.138	2.839	-8.132	-2.46	1.677	1.829	0.433	0.245	0.149	5.357	2.748	-0.92	-0.409
1041	0.242	0.731	-2.782	-0.674	-0.363	-2.841	-1.603	-1.118	-1.14	-3.394	-2.438	-4.384	3.205	0.293	-0.273	-3.391	0.585	-0.014	-0.271	-0.827	0.189	-1.535	-0.911	-0.793	-2.342	-0.514	1.438	-1.763	-2.36	-1.681	0.688	5.728	-2.28	-3.102	-0.801	-1.891	-4.43	-0.626	2.671	2.945	1.798	-0.849	-3.902	-0.747	-0.593	-0.933	-0.24	0.766	1.398
1042	2.649	-0.685	1.275	-3.099	-0.311	5.999	0.037	4.452	-3.819	-4.264	-1.263	-0.119	-0.847	-1.629	-0.708	-1.849	0.112	-4.442	-1.349	2.504	2.55	5.296	0.479	-2.952	-1.59	-1.269	-1.01	1.266	2.988	-2.05	-0.748	-0.415	0.166	-5.767	0.58	-0.115	-4.142	4.166	-4.036	-0.7	0.001	0.011	-2.931	-6.237	-1.756	2.496	1.088	-1.451	-1.284
1043	1.008	-2.229	-1.374	2.059	4.515	2.427	-2.03	-3.8	2.115	-2.983	2.668	-1.395	-2.369	3.395	-2.388	-1.619	-3.973	-2.161	-2.823	-0.358	-1.689	1.134	0.312	-1.597	2.948	-1.714	-1.931	-3.034	1.482	1.629	0.868	-2.646	1.044	0.42	-0.892	0.028	-1.506	-0.521	-1.759	-1.213	0.835	-1.028	-3.257	-4.187	0.88	-2.228	0.59	-1.539	0.246
1044	-0.824	7.239	3.775	2.774	-3.426	3.202	8.801	9.269	-0.218	0.125	-3.359	7.072	1.444	-0.14	3.789	2.068	1.589	-0.525	-2.023	3.33	6.755	-0.055	-0.192	-1.776	0.988	-0.414	4.778	6.091	-1.263	0.542	-2.956	-0.155	1.338	-1.978	2.525	6.518	4.402	0.384	-0.87	1.03	4.649	5.705	-0.297	-2.868	3.181	1.333	1.993	3.89	0.701
1045	3.547	1.434	-0.849	-0.936	0.317	7.558	1.199	6.019	-0.501	-1.374	-0.913	3.284	-0.458	-2.527	-0.377	1.759	4.866	-1.49	0.264	2.596	1.17	6.266	1.172	-1.578	-2.787	-0.542	2.146	1.277	4.515	-1.836	-1.794	0.603	-1.123	-4.714	1.204	1.771	1.657	4.842	-10.829	2.103	0.811	-1.047	3.918	-3.554	-1.733	3.774	2.739	-2.652	0.025
1046	1.741	1.041	1.338	-0.99	2.607	2.327	-2.471	0.008	-1.783	1.752	-2.575	-1.943	1.165	-2.576	-1.886	4.687	-0.545	3.289	-0.883	2.023	-1.581	0.099	0.852	-1.635	-1.793	0.165	2.722	2.699	-0.055	-2.35	-0.401	2.872	-1.627	-1.034	0.227	-2.114	3.877	-0.849	-2.843	2.183	-1.23	-1.899	-1.938	0.371	0.025	0.208	0.756	-0.139	-0.833
1047	2.523	3.18	1.574	0.969	0.978	3.464	-0.046	0.74	0.299	2.003	-1.746	-0.03	1.307	-1.285	0.197	2.914	1.16	4.735	0.803	0.922	-0.493	-0.609	3.866	-1.699	-1.141	-0.848	2.423	1.894	-0.8	-2.099	-0.172	1.423	-2.59	1.062	2.35	-1.21	5.599	-0.257	-2.638	0.485	-1.831	-1.402	-0.129	1.298	0.243	0.102	0.489	-0.851	0.458
1048	-0.938	-3.251	-2.485	6.139	-2.305	0.532	0.18	-3.052	6.203	2.103	-1.13	4.263	-0.076	2.209	-0.831	-3.611	-3.939	-5.268	-5.951	2.671	-1.537	4.057	0.792	0.486	3.64	-1.416	-4.048	0.33	0.006	0.561	2.554	-1.45	2.265	7.169	0.11	-0.248	-5.868	-0.175	2.602	-1.851	-0.261	-0.003	-6.194	-4.715	-0.66	-1.466	0.267	0.913	0.881
1049	-0.784	-2.369	-1.698	4.788	-3.121	1.088	1.492	-2.611	4.051	1.701	-1.905	4.463	0.552	4.056	-0.759	-4.765	-3.23	-5.663	-5.168	2.257	0.339	4.44	0.361	-0.112	3.755	-2.019	-3.645	1.056	0.45	-0.686	1.783	-1.415	2.055	5.466	-0.104	0.355	-6.29	0.507	1.216	-1.773	0.256	0.904	-6.971	-5.399	0.065	-0.991	0.11	0.927	0.097
1050	0.305	-4.949	-1.17	0.341	-0.205	-1.178	-0.944	-1.415	-1.821	0.059	3.032	-1.819	-2.36	-1.014	2.895	-1.614	4.101	-2.385	5.728	-0.032	0.467	-0.916	-0.764	-1.023	-1.771	-0.612	-3.441	-0.632	4.473	0.998	-2.948	-2	-1.626	-4.063	-1.241	-3.258	1.12	-0.772	-3.582	-2.723	-2.466	0.495	-0.721	2.819	0.235	2.986	-1.15	-1.962	1.436
1051	-3.12	-0.376	0.528	-0.564	2.49	0.132	-1.98	1.405	-1.349	-1.896	-3.632	-2.605	-1.041	2.45	-1.796	-3.409	0.912	-2.111	2.212	0.922	6.799	-0.546	-0.765	-3.109	1.387	0.678	1.173	1.625	-2.676	0.492	-1.034	0.176	-1.949	-4.024	-2.646	0.015	-5.936	-0.629	-0.238	-0.145	-2.08	0.048	-7.082	-0.381	4.602	0.711	1.231	1.585	-1.697
1052	-0.795	-4.098	1.418	0.09	-1.773	-0.603	4.536	0.557	-2.961	-0.955	-2.323	-1.377	-3.148	-0.153	-2.021	-1.939	-1.629	-4.205	-3.206	-0.141	-2.234	0.138	-0.114	-2.511	0.771	-1.769	-0.461	2.267	-4.44	-2.079	-0.077	-0.883	0.922	-5.649	-1.179	-1.394	-4.697	0.737	-1.266	4.373	-2.236	0.395	-5.094	-3.929	1.078	-2.599	-1.771	-2.203	1.703
1053	8.372	0.306	1.218	-0.547	-1.403	-1.282	-0.539	1.899	-1.441	-2.153	8.542	-0.262	-1.032	-3.006	-0.328	-0.647	-0.308	-0.685	4.8	1.131	-0.028	-0.665	-0.354	8.776	1.319	0.068	8.869	5.169	-2.043	-1.679	-0.36	0.063	4.135	-2.763	0.916	1.314	1.361	0.051	6.088	1.284	-0.716	8.868	-3.074	0.438	12.111	-1.279	0.06	-0.6	8.064
1054	1.725	-0.438	-1.425	0.872	0.954	3.005	-1.691	-0.604	-0.296	-1.277	1.262	-1.263	-1.857	2.887	-2.377	-0.177	-2.057	-1.049	-3.953	0.881	-0.045	3.263	1.13	-2.37	2.984	-1.02	-2.997	-0.89	2.242	2.637	0.807	-1.206	2.167	-0.244	-1.161	1.452	-5.124	2.359	2.148	0.022	2.693	0.284	-5.652	-4.763	1.179	-2.21	1.554	-0.072	1.357
1055	1.983	-0.998	4.239	-1.797	6.688	3.273	-2.77	0.688	-1.963	-0.436	-1.54	-0.489	-0.454	-2.938	-2.444	4.882	1.457	0.947	2.614	2.106	-0.323	1.551	-0.338	-0.743	-0.244	1.835	2.288	1.918	3.312	-1.476	-1.299	3.081	1.25	-2.824	-0.744	-0.732	3.214	0.043	-7.211	0.346	3.17	-0.639	-0.828	1.073	-1.659	2.964	3.253	-1.449	0.197
1056	1.161	-0.172	0.731	2.01	6.309	0.258	1.985	-0.848	3.949	1.285	0.132	-0.692	0.332	1.66	0.975	-1.388	-0.507	-2.648	-2.976	1.365	0.81	0.394	-0.533	0.349	3.588	-0.776	-0.267	2.37	-0.038	1.996	-0.227	-0.636	2.677	-1.333	-0.224	1.279	-0.759	-0.982	0.87	-0.867	0.162	1.951	-6.029	-2.828	1.578	-0.435	2.632	0.741	0.937
1057	3.268	1.383	1.549	-0.549	1.159	2.215	-1.972	-0.084	-1.762	2.183	-1.545	-0.57	1.2	-1.884	-0.897	4.242	0.069	3.382	0.906	1.685	-0.263	-0.088	1.422	-1.759	-0.642	0.276	2.506	2.39	0.449	-1.982	-1.276	1.727	-1.874	-0.052	0.66	-1.706	4.96	-0.829	-3.07	-0.171	-0.876	-1.247	-1.567	1.657	0.107	0.745	0.779	-0.775	-1.055
1058	-1.516	-0.009	0.683	0.098	0.398	3.829	1.68	0.44	-1.974	-4.34	-2.885	-2.749	0.338	-1.552	-0.945	-0.796	-0.949	-0.375	-0.202	5.565	2.417	0.315	-2.021	-0.12	-2.167	-2.349	4.047	-0.045	-2.546	0.293	-1.94	2.66	1.743	-5.113	1.992	2.934	-1.6	-0.503	1.104	-1.196	-0.352	0.999	-4.153	-3.893	0.977	-0.394	1.68	-0.188	1.099
1059	2.904	2.843	1.572	-0.903	-0.929	4.822	3.147	5.917	-3.313	5.127	-0.883	0.124	-1.883	-1.462	1.405	1.747	4.456	-0.11	-0.126	2.753	3.728	0.331	4.025	-4.321	-3.829	-0.871	1.499	2.907	3.156	-2.003	-1.914	-1.069	-3.511	-6.117	3.43	2.134	3.212	1.301	-6.85	-1.503	1.354	2.704	-0.695	-1.527	0.017	1.922	0.581	-1.964	0.735
1060	-2.301	-0.724	0.654	0.106	-3.717	1.489	1.133	-2.705	-2.277	-0.843	-4.403	3.323	1.436	6.228	-0.253	-5.021	-2.17	-3.449	-2.719	1.651	2.487	2.962	-1.829	-2.806	3.557	-2.674	-1.216	0.262	-2.48	-3.385	-0.459	-0.813	-0.847	-0.845	0.1	0.925	-5.692	0.176	-1.961	-2.13	-0.52	4.131	-5.985	-4.789	4.32	-1.773	-0.86	1.35	-1.163
1061	-0.348	0.366	0.598	1.333	-0.99	2.92	-1.067	-1.833	-2.222	-4.059	-0.795	-1.57	-1.738	4.481	-2.366	-1.787	-2.62	-1.145	0.442	0.666	0.958	0.468	0.227	-2.235	3.873	-0.787	-1.895	1.793	1.795	-0.043	0.581	-1.486	1.702	0.396	-0.81	0.608	-4.895	-0.184	2.648	-3.314	1.949	0.392	-5.782	-2.447	2.769	-2.038	-0.133	-2.044	-1.542
1062	8.237	2.983	-1.174	1.676	-1.464	4.171	5.883	1.957	3.34	0.04	6.315	2.869	-1.276	-1.582	4.425	4.979	5.931	0.158	6.866	0.468	0.391	1.462	3.431	-1.132	-2.944	2.418	0.121	5.053	6.477	-1.143	1.881	-0.8	1.112	-3.249	-0.243	-1.322	2.011	0.476	-6.754	-3.639	1.689	-1.063	1.071	0.069	-2.842	2.065	1.683	-1.332	2.149
1063	7.352	3.028	-0.112	2.21	-0.851	4.337	6.364	1.843	3.662	0.721	5.38	2.826	-0.563	-1.551	2.333	5.26	4.124	1.112	4.497	0.159	-0.749	1.823	3.122	-1.726	-2.581	2.136	0.775	4.87	5.705	-1.099	0.917	-0.026	1.26	-2.85	-0.87	-1.292	-0.119	0.275	-5.699	-3.391	2.179	-1.064	-1.045	-1.533	-3.002	1.598	1.808	-0.694	1.974
1064	0.441	-0.899	2.475	0.427	-0.161	-0.482	0.363	1.42	0.96	-1.699	-1.016	3.411	0.775	1.074	-0.678	-2.122	0.174	-3.928	-3.41	4.228	-0.023	0.577	-0.869	0.747	5.023	0.092	-2.96	2.636	3.355	-2.185	-1.143	-0.894	4.938	1.587	0.342	0.207	-4.077	2.745	-2.735	-1.719	3.025	2.284	-6.065	-2.585	-1.261	4.55	2.896	0.524	0.517
1065	-4.143	0.315	-0.754	0.729	-0.855	0.782	1.934	0.343	1.991	1.972	-0.224	1.059	1.203	-0.567	-1.33	-1.338	0.694	1.168	-2.458	2.378	-0.925	3.081	0.61	0.926	-2.464	-2.335	-1.452	-2.366	3.169	-1.465	-1.847	-0.086	-2.748	3.293	2.42	-1.701	5.566	4.688	-5.628	2.938	1.19	0.55	0.582	-2.408	-1.374	3.499	0.052	1.958	2.06
1066	-1.655	0.523	-0.5	1.171	-4.537	0.152	1.985	2.564	-0.035	1.811	-1.939	0.431	4.182	0.93	-1.027	-0.51	-0.011	-0.984	-4.491	1.913	-1.265	3.34	-1.597	-1.852	-1.801	-2.922	-3.775	0.928	-1.655	-2.274	-0.419	-1.424	-3.846	0.97	2.898	0.627	-0.814	2.248	0.567	6.066	-0.764	4.043	-0.715	-3.652	3.699	-2.299	-1.226	0.595	0.331
1067	-0.679	0.344	-0.994	0.317	-0.531	1.105	-1.433	-3.121	-1.656	-3.235	1.867	-4.694	2.092	3.978	-2.99	-4.704	-3.888	-3.68	-4.156	2.022	1.511	0.116	0.922	-2.064	2.541	-2.624	-2.573	-2.157	0.8	-0.19	-0.16	-0.497	-1.069	-0.667	-0.253	1.441	-5.646	-0.637	3.285	-0.468	0.937	1.71	-7.169	-6.397	0.727	-2.402	0.905	-0.61	1.032
1068	-0.689	-0.662	2.166	-1.629	-1.192	0.102	-1.221	-1.393	-5.622	-0.794	-1.94	1.626	0.61	2.944	-2.044	-4.315	-2.335	-4.6	-4.612	0.304	4.215	0.019	-0.554	-2.416	1.056	-3.898	-1.554	-1.618	-0.304	-4.035	-2.579	-1.533	-2.194	-3.292	-0.131	0.916	-2.269	-2.19	-4.911	-4.259	0.523	0.153	-3.165	-4.447	2.587	-1.37	-0.656	-0.482	-2.109
1069	-1.189	-2.193	2.674	-2.652	-1.386	-1.416	-1.431	-1.686	-6.013	3.72	-2.227	2.359	-0.723	2.915	-2.181	-3.721	-1.496	-4.775	-3.242	0.496	3.403	-0.326	-1.334	-3.171	1.653	-2.903	-2.725	-0.921	-0.889	-3.642	-2.27	-1.997	-1.833	-5.147	0.067	-0.096	-4.248	-1.175	-4.548	-5.178	0.482	1.582	-4.718	-3.741	1.433	-1.121	0.107	0.044	-1.372
1070	1.899	-0.444	0.832	-2.041	-1.41	4.138	0.777	0.318	-3.222	0.006	-2.271	4.239	-1.33	4.201	1.08	-1.864	1.231	-3.985	0.01	3.008	2.508	1.431	1.31	-0.469	-0.104	-2.71	0.901	1.559	0.523	-4.019	-0.496	-1.609	-1.044	-5.703	0.606	-0.918	-2.007	0.184	-9.393	-3.746	1.256	1.77	-3.511	-5.028	1.623	-1.659	0.366	-1.277	2.902
1071	1.95	1.655	-0.901	0.752	3.745	1.997	-1.862	3.177	1.096	-2.393	-1.278	-0.61	-0.026	2.428	-0.345	-0.54	1.244	-5.216	-1.209	5.815	2.555	3.791	-0.216	-4.274	-1.2	-2.464	-0.329	-1.567	-1.744	-0.214	2.538	-0.485	-1.637	-4.739	1.698	1.684	-4.236	0.26	5.384	-1.813	0.597	1.739	-8.385	-2.849	1.081	1.212	3.581	-0.085	-1.38
1072	1.135	0.486	0.434	-3.656	-2.9	2.001	1.341	0.053	-3.683	2.494	-0.818	-0.088	-2.631	4.755	-1.975	-2.262	-1.757	-3.512	-2.593	1.533	0.44	-2.137	5.067	-1.388	1.685	-2.297	-3.552	1.528	-1.767	-3.446	-0.965	-1.219	-2.865	-3.875	1.673	1.117	-7.71	0.454	-0.617	-1.504	0.329	-0.082	-6.098	-4.776	0.667	-3.543	-1.107	-2.592	3.534
1073	0.109	0.976	-1.561	-0.815	3.62	0.313	-1.213	3.947	1.31	-1.277	-2.845	2.215	-1.744	1.135	-1.392	-0.017	0.853	-1.713	-0.579	2.541	1.895	1.431	-2.478	-2.743	-1.633	-2.491	0.237	-1.254	-0.555	-1.139	1.976	3.71	-3.547	-4.415	1.798	1.397	0.527	1.448	-1.959	-0.843	2.328	0.483	-2.231	-3.775	1.043	3.311	0.63	0.025	-1.78
1074	0.306	-1.319	2.044	2.012	1.598	1.664	-1.351	-1.341	-0.266	-2.335	1.463	-3.855	-1.472	3.661	-2.663	-3.646	-3.634	-2.134	-3.978	-0.573	0.24	0.103	1.355	-0.812	3.583	-0.085	-1.93	0.081	0.284	1.73	0.862	0.138	3.286	-2.863	-2.846	0.542	-6.605	0.01	6.716	-1.898	1.419	0.498	-9.137	-4.461	1.191	-0.997	0.483	-0.226	1.42
1075	0.019	1.013	-1.418	-0.601	0.025	-0.734	-0.254	2.283	-1.032	-1.789	-1.826	4.034	-1.623	0.303	-1.029	0.819	0.582	1.543	2.019	-1.319	1.976	-1.262	-2.605	-1.9	-0.248	-0.981	1.716	-0.248	2.275	-1.242	1.903	6.542	-2.678	-4.339	1.45	1.203	3.993	-0.141	-6.99	-1.671	5.436	0.374	3.785	-2.432	0.476	3.145	-1.168	0.13	-0.768
1076	-1.108	0.178	2.008	2.169	-1.321	2.182	-1.457	-2.44	-1.353	-2.507	-1.099	0.986	1.297	5.935	0.426	-4.656	-3.939	-3.917	-4.236	0.576	1.314	1.79	0.338	-1.542	3.907	-0.814	-1.756	1.484	-1.281	1.322	2.294	-0.931	5.058	-0.66	-2.346	1.872	-7.395	-0.866	5.026	-3.357	-0.004	1.145	-8.88	-4.622	2.733	-1.648	1.718	0.787	-0.374
1077	1.067	-1.215	0.47	4.997	1.641	4.221	-3.255	-2.933	1.439	-2.351	1.315	-0.54	0.074	5.989	0.689	-1.566	-3.808	-2.183	-3.183	0.104	-0.312	2.161	0.865	1.995	5.674	-0.372	-3.447	-1.47	2.854	3.86	3.212	-2.155	5.761	3.165	-1.315	-0.074	-4.496	0.001	2.23	-1.908	1.428	0.255	-7.468	-3.927	1.121	-0.045	1.286	1.006	0.655
1078	-1.118	-1.197	5.394	-1.905	2.418	2.135	1.637	0.855	-5.239	4.469	0.985	1.408	-1.07	3.329	-0.231	-2.579	-0.694	-4.114	-1.388	0.619	3.432	2.175	0.85	-2.4	2.793	-2.431	-3.145	-2.248	1.025	1.16	-2.152	-2.319	-2.085	-5.091	0.835	1.399	-1.679	-1.195	-7.681	-3.957	0.88	5.6	-2.652	-2.254	1.046	-1.276	-0.194	-0.784	-0.539
1079	0.185	0.294	3.211	-0.893	3.193	1.818	0.762	2.584	0.209	-0.519	0.976	-0.09	-1.455	2.391	-0.783	0.745	-0.872	-3.234	-5.283	-0.083	2.016	0.374	0.429	-0.354	1.556	-0.812	-6.048	0.512	3.585	1.856	2.915	-2.13	4.173	-0.712	-1.225	-0.173	-1.993	2.875	0.544	-0.966	3.497	2.865	-6.297	-6.076	1.884	4.897	0.075	0.645	-0.999
1080	1.66	1.337	-0.963	3.614	3.229	2.219	1.333	0.829	2.938	-0.381	1.032	-1.323	-1.459	2.243	1.328	-0.602	1.612	0.235	-2.576	-0.153	-0.292	2.21	1.013	-0.96	4.317	-1.752	0.123	0.463	1.475	4.334	2.563	-2.193	4.591	0.661	-0.103	0.892	0.226	3.613	1.905	0.453	0.418	0.568	-5.288	-2.499	2.14	1.453	1.785	1.753	2.667
1081	-0.694	-1.26	0.641	1.145	-0.223	1.363	-1.048	-1.782	-1.403	-4.536	-0.254	-0.279	-0.163	3.668	-1.956	-0.54	-0.546	0.369	-1.559	1.47	0.07	-1.051	0.393	-1.69	3.661	-1.834	0.196	-0.561	0.641	-0.019	0.062	-0.862	0.087	-0.922	-1.311	-0.483	-5.231	1.534	0.866	-4.346	1.239	1.073	-5.944	-1.453	2.452	-0.553	0.821	-0.197	0.079
1082	-1.211	-0.015	-0.978	2.412	0.697	2.984	-2.516	-4.045	0.137	-0.53	0.564	0.751	0.382	2.643	-0.477	-1.131	-5.873	-1.932	-4.518	0.474	-0.362	3.066	1.607	1.642	2.752	-0.602	-3.299	-1.053	0.302	2.216	4.816	-1.125	9.098	2.877	-1.099	0.332	-1.093	-1.436	3.588	-1.831	1.079	-1.088	-5.72	-3.669	0.332	-1.252	1.867	1.362	0.736
1083	0.891	-2.366	1.277	0.291	-0.441	5.338	-2.893	-2.961	-2.398	-5.137	2.009	-4.716	-1.112	5.95	-1.09	-3.86	-3.285	-2.509	-1.638	-1.22	3.545	1.524	2.558	-0.713	3.158	-2.72	-2.882	-2.841	1.709	0.616	1.451	-2.653	0.418	-1.473	-2.054	-1.012	-7.037	0.408	3.324	-2.213	2.187	-2.319	-7.578	-4.355	0.876	-0.97	-0.843	-0.731	-3.415
1084	1.022	1.476	3.22	0.351	1.147	0.303	-0.894	-1.114	0.312	-2.803	-0.144	1.254	-0.341	3.342	-0.629	-3.202	-1.475	-0.312	-1.205	0.35	2.695	0.168	0.454	0.498	4.043	0.697	0.398	1.367	1.124	1.025	0.644	-0.35	7.34	0.505	-2.633	0.566	1.634	-1.43	-0.37	-3.107	1.214	0.32	-4.835	-0.435	2.003	2.652	3.313	1.999	0.598
1085	1.389	-6.222	-0.857	-0.922	-0.806	0.885	-2.759	-3.143	-2.709	3.058	1.279	-2.229	-1.354	0.035	1.173	1.084	2.297	-2.601	8.499	-1.004	0.125	-0.188	-0.125	-0.378	0.084	-0.379	-2.736	-2.31	2.39	0.242	-2.886	-1.309	-1.39	-3.841	-1.484	-3.052	3.215	-0.754	-4.199	-2.14	-1.856	0.933	-0.878	3.6	-0.505	2.441	-1.651	-1.104	5.255
1086	3.518	0.685	1.959	1.86	-0.05	6.761	1.817	-0.649	-2.73	-1.278	4.06	0.896	-1.052	1.712	1.017	2.715	1.389	-0.431	3.413	0.841	1.86	1.741	4.371	-1.384	0.275	-2.077	-0.6	1.367	4.775	0.212	0.107	-1.316	0.754	-3.65	-1.631	-0.582	-0.478	-0.512	-5.2	-4.485	3.839	-0.345	-1.899	-1.028	-2.539	0.385	0.594	-1.629	0.162
1087	2.468	-1.289	1.49	0.177	0.001	3.727	-1.123	-4.01	-2.358	-2.27	4.166	-3.111	-1.119	6.583	-0.934	-2.603	-2.424	-2.593	-1.678	-1.016	1.929	-0.478	3.089	-0.153	4.87	-3.154	-2.72	-2.196	2.334	0.906	-0.048	-2.418	3.542	-2.055	-1.545	0.145	-2.51	-1.099	-0.008	-3.597	2.155	0.258	-6.032	-3.869	2.326	-2.54	-0.983	-1.435	-1.389
1088	1.825	2.622	-2.176	-1.952	3.954	0.514	-0.331	0.179	0.517	-0.555	4.082	0.065	0.392	0.657	1.186	0.307	-0.02	1.037	-2.228	3.889	2.053	-1.307	2	0.218	-0.929	-0.745	-1.06	-0.318	3.738	1.03	-1.435	0.375	2.562	-2.104	1.974	-0.439	8.635	-0.128	-4.643	-0.578	1.448	1.17	2.996	-1.597	1.583	2.837	3.407	1.481	1.693
1089	-0.733	-2.759	1.741	0.353	-0.018	5.856	-2.202	-1.733	-2.682	-0.692	-0.405	2.662	-0.476	2.026	-0.602	-1.74	-1.756	-3.265	-2.23	-0.696	0.613	3.251	0.726	-2.057	0.287	-1.378	-3.173	-1.123	0.731	1.042	1.061	-1.968	0.359	-3.3	-1.465	-2.447	0.599	-0.702	-4.21	0.033	0.632	1.855	-1.861	-3.302	0.624	1.228	0.218	0.653	2.763
1090	-0.223	-1.235	3.388	-1.38	-0.041	2.526	-2.881	-2.637	-4.383	-3.595	2.157	-2.009	-1.186	5.334	-2.014	-1.588	-3.546	-3.522	-2.861	1.273	0.24	-0.238	0.277	0.052	2.345	-1.7	-4.925	-2.877	-0.685	-0.595	0.304	-1.925	3.287	-1.66	-2.498	0.462	-5.14	-0.432	3.322	-2.242	0.673	0.936	-6.312	-4.983	0.416	-0.327	0.8	-2.023	-2.182
1091	1.822	2.946	1.794	3.354	-0.587	2.959	0.594	-2.131	-1.401	-3.755	1.808	-1.09	-1.739	4.415	-0.32	-4.642	-1.566	-4.205	-1.223	1.079	1.836	-2.511	0.514	0.975	4.707	-3.983	-2.714	-0.007	-0.839	0.859	1.322	0.482	1.089	0.472	1.543	4.99	-2.526	0.606	-0.198	-2.477	1.65	0.31	-4.766	-5.722	0.913	-3.221	3.327	-3.68	-0.615
1092	0.007	0.748	0.059	0.238	0.01	2.298	1.838	-2.302	0.786	-2.013	0.48	-2.663	-0.773	3.344	-0.555	-2.432	-2.426	-0.994	-6.084	2.705	1.237	-1.625	0.559	-1.549	3.654	-2.473	-2.429	-2.57	1.047	-0.292	-0.461	-1.864	-0.258	0.164	1.348	1.821	-0.945	-0.103	-1.076	-0.102	2.007	2.686	-2.832	-5.95	2.477	-0.92	0.799	0.797	0.051
1093	-0.801	-1.393	-0.02	-1.384	-0.114	1.669	-3.237	3.202	-3.198	1.237	-1.752	0.242	0.573	0.878	0.517	-1.018	5.355	-3.639	2.989	2.647	1.936	1.203	0.538	-2.203	5.063	-1.504	-2.335	-0.602	3.278	-1.605	-0.583	-1.469	-0.357	-3.763	0.74	-0.01	-0.362	5.779	-6.191	-0.539	2.263	5.707	0.212	-0.771	-0.219	6.65	-0.222	1.763	0.831
1094	0.411	2.901	-0.961	2.131	2.451	-1.627	-1.82	1.658	2.636	3.194	1.541	-0.365	-0.231	-1.096	3.045	0.293	4.521	0.62	2.501	0.318	-0.39	-4.992	1.867	4.231	-0.862	3.55	-0.216	1.025	3.389	2.045	0.65	2.348	0.928	3.415	2.58	1.189	6.158	-0.839	-2.639	1.979	0.323	-2.544	4.509	1.176	-2.273	2.853	2.668	0.117	2.029
1095	-1.49	-0.991	2.357	-0.304	2.141	3.757	-2.154	-0.697	-2.887	-1.997	0.065	0.233	-0.244	4.087	-2.144	-2.449	-2.787	-2.849	-5.414	-0.755	0.367	1.252	-0.977	-1.249	2.206	-0.938	-3.335	-0.961	-1.037	-0.675	-0.886	-1.777	0.797	-3.199	-1.606	0.256	-2.209	-1.069	1.093	-2.805	2.622	2.738	-3.339	-4.327	2.87	-1.345	1.667	-0.703	-1.972
1096	3.088	-3.495	0.398	0.576	-1.157	2.901	-3.071	-3.22	-2.409	-2.422	2.041	2.059	-2.235	1.187	3.882	1.019	3.369	-1.459	8.584	-1.799	0.432	-0.246	2.733	1.923	-1.445	-0.288	-1.354	-2.211	1.918	1.258	-0.599	-1.285	0.541	-2.047	1.184	-2.112	11.325	-0.33	-5.471	-4.33	-1.408	-1.062	10.476	4.655	-2.066	2.528	-1.272	-1.394	1.973
1097	-1.457	-1.038	-1.836	8.252	-2.441	-3.312	2.79	0.224	1.12	-0.328	-1.116	3.993	-2.886	1.04	-1.95	-0.817	-0.826	-2.246	-3.011	2.263	-2.114	-2.076	0.973	-1.71	2.946	0.826	-0.854	0.873	0.396	-0.871	1.21	2.754	-3.599	-1.99	1.374	-0.891	-5.629	0.386	-1.866	-1.765	-0.641	-0.935	-2.567	-4.046	0.814	-3.113	-0.779	-0.925	0.626
1098	0.491	-0.78	1.004	1.283	2.412	2.327	-3.317	-2.712	-1.295	-0.366	1.147	-1.204	0.583	3.694	0.029	-0.991	-3.222	-0.316	-1.201	-0.626	-0.081	-0.413	1.418	1.509	3.401	0.378	-2.981	-1.693	1.041	1.005	5.864	-0.787	3.715	-0.196	-1.286	-0.047	-0.102	-0.649	1.128	0.543	0.453	0.815	-4.163	-3.582	0.951	-0.378	0.304	1.072	1.803
1099	1.201	-0.334	0.769	2.069	2.501	2.929	-3.517	-2.258	-0.133	-3.571	0.982	-0.12	-0.556	5.084	-0.281	-1.159	-3.075	0.354	-1.789	-1.304	1.576	-0.162	0.952	-0.046	3.167	-0.084	-1.44	-1.934	1.416	2.132	4.174	-1.508	2.901	-0.004	-1.44	-0.954	-2.063	-0.198	1.579	-1.749	0.472	-0.281	-4.654	-2.423	2.022	-0.008	-0.242	0.752	-0.532
[truncated: 609 more columns]

## Sheet: Sheet2
Dataset EV4: T-statistics for each metabolite/cancer driver gene mutation pairing regression model.
