# Supplementary material for: Heterogeneity of the cancer cell line metabolic landscape
Source: Mol Syst Biol. 2022 Nov 2;18(11):e11006. doi: 10.15252/msb.202211006 (PMC9627668; doi:10.15252/msb.202211006)
Supplement: Supplementary file 6 — Dataset EV5 [file MSB-18-e11006-s011.xlsx]

## Sheet: Sheet1
ionIdx	T_KRAS_p.P121H	T_KRAS_p.Q61H	T_KRAS_p.Q61K	T_KRAS_p.L19F	T_KRAS_p.G13D	T_KRAS_p.G13C	T_KRAS_p.G12V	T_KRAS_p.G12F	T_KRAS_p.G12A	T_KRAS_p.G12D	T_KRAS_p.G12C	T_KRAS_p.G12S	T_KRAS_p.D153V	T_KRAS_p.M188V
1	-1.06	-1.971	-0.732	-0.165	-1.97	-0.134	0.582	0.297	-2.699	-0.6	-0.592	-2.321	2.614	0.252
2	-0.605	-1.297	-1.701	0.08	-3.157	-1.099	0.986	3.284	-1.554	-0.341	2.332	0.595	-0.573	0.555
3	-0.596	3.835	-1.598	5.014	-0.801	1.256	1.857	1.127	-0.968	-1.418	1.741	1.116	2.725	-1.68
4	-0.406	1.372	-0.555	1.661	0.459	0.949	0.316	-0.328	-0.385	0.615	1.514	1.323	0.628	0.226
5	0.217	-3.683	-1.352	-1.324	-0.638	0.847	-0.303	0.966	-2.751	-0.579	0.726	0.944	4.701	1.448
6	-0.923	-0.895	-0.297	-0.71	0.048	-0.958	-1.315	0.236	-1.057	0.356	0.299	1.611	1.214	0.938
7	-2.312	-2.133	-0.268	-2.098	-0.364	0.994	2.503	0.138	-3.774	1.593	-1.057	0.138	-1.725	0.142
8	-1.25	-2.146	-0.291	-2.14	-0.183	1.888	1.619	-0.346	-3.467	0.847	-0.966	-0.19	-1.011	-0.608
9	-1.595	-3.122	-0.859	-0.692	-3.285	-3.048	1.442	3.87	-2.888	1.378	-0.078	-0.415	-1.976	2.609
10	-2.202	-2.238	-0.313	-1.677	-0.783	-1.036	4.19	4.668	-4.115	1.229	3.131	-1.955	-0.97	0.777
11	1.527	1.427	1.869	1.36	0.912	-0.628	-1.796	-1.803	1.108	-0.55	0.008	0.243	-1.629	-0.877
12	-0.822	0.497	-0.314	1.169	0.114	-0.024	2.663	0.179	-2.029	-0.032	-1.331	-0.387	-0.663	0.789
13	1.577	-0.997	-0.903	1.691	2.119	-0.567	1.519	2.699	-1.082	0.573	3.88	-1.321	3.503	0.547
14	-1.028	0.493	-1.134	1.292	-1.348	-0.699	3.391	0.3	1.442	3.032	-1.352	-0.812	0.239	0.273
15	-1.743	-0.948	-2.4	-1.411	-4.981	-1.609	-2.408	-0.342	-4.155	-0.88	-1.59	1.107	-2.595	1.147
16	1.409	-1.722	0.083	1.441	1.462	0.196	1.694	-1.136	1.905	-0.117	-0.305	-0.369	1.849	0.196
17	0.529	-1.163	-0.95	-0.425	-1.922	-0.854	-2.223	0.569	-0.486	0.732	0.443	-0.855	4.42	1.19
18	-1.215	-2.948	-1.947	-1.368	-2.551	-2.586	-1.72	-2.313	-3.271	-0.786	-2.066	-0.155	-2.212	1.643
19	-3.666	-2.246	-2.733	1.03	-1.511	0.886	4.411	-1.291	-5.319	1.959	-1.815	-0.582	-0.319	0.124
20	0.523	-0.124	-1.185	-0.964	-2.61	-1.155	-1.789	-1.273	-2.513	-0.534	-0.284	1.436	-1.25	-0.749
21	-0.905	-1.15	-1.972	-0.663	0.139	-1.781	7.296	-2.273	-3.798	0.04	-2.652	-0.306	-0.341	2.631
22	-1.254	0.469	0.475	0.617	-3.166	-1.64	-0.457	-2.065	0.035	-0.404	-0.964	0.923	0.082	-0.567
23	-2.77	-1.918	0.01	-0.904	-5.447	-1.052	0.988	2.273	-3.942	0.564	-2.255	-1.424	-1.641	0.783
24	1.05	-0.569	-0.117	0.07	3.532	-0.248	1.59	-0.234	0.227	-0.207	2.337	-0.841	0.896	0.96
25	0.251	0.333	0.016	-0.653	2.719	-0.38	1.425	0.066	0.692	-0.81	2.837	-0.344	1.627	0.687
26	-2.12	-0.441	-0.653	-1.299	1.73	-0.017	7.304	3.451	-2.346	1.148	0.884	0.007	-0.654	-0.341
27	0.148	-1.011	-1.44	-1.718	0.627	-0.621	-2.383	1.359	0.638	-1.271	1.426	0.157	1.231	1.263
28	0.577	-0.455	-0.659	-0.272	0.154	-0.749	1.816	-0.87	2.315	1.49	-2.332	-0.467	-0.009	-0.952
29	1.043	-0.625	0.228	0.441	1.353	-0.567	-1.136	0.771	-0.255	0.543	1.12	0.42	2.258	0.206
30	2.148	0.168	0.06	0.534	2.956	-1.108	-0.958	0.793	0.545	-0.132	1.122	0.505	2.461	-0.251
31	1.768	-1.115	-0.105	1.279	4.104	-1.923	-2.128	-0.15	0.515	1.127	0.903	0.57	1.278	0.285
32	-0.631	1.174	1.124	1.564	-0.125	-0.037	-2.236	-1.678	2.237	0.49	0.246	-1.311	-0.005	1.473
33	-2.139	-1.139	0.27	-2.028	-0.609	-0.459	2.031	-2.533	-1.458	1.2	-2.536	0.313	-0.535	2.308
34	-0.307	3.555	0.886	1.444	-1.593	-1.313	-2.053	1.257	1.771	0.726	0.919	-2.079	0.652	-0.369
35	-0.496	0.836	-0.157	1.614	-2.578	-3.014	-1.249	-1.244	0.522	-1.179	-1.487	0.546	0.365	-0.283
36	2.626	0.141	-0.271	4.64	1.833	-0.953	-2.727	-0.608	-0.165	0.407	2.114	-0.452	2.473	-0.799
37	-3.855	-1.035	-0.397	-2.861	3.335	0.167	7.471	-1.522	-3.494	-2.566	-0.358	0.157	0.496	0.375
38	1.156	1.005	1.016	0.492	-1.277	-1.188	-0.931	-0.664	1.575	-1.341	1.448	-0.879	1.735	-0.492
39	-3.02	-1.788	1.236	-2.022	-1.746	0.288	-0.663	-1.278	-4.014	0.083	-3.206	-2.836	1.219	0.552
40	-1.799	-1.131	-3.258	-1.724	3.401	-1.082	0.729	0.738	-0.296	-3.1	-1.422	-1.082	2.111	-1.198
41	-1.387	-1.904	-0.407	-1.168	-4.899	-2.11	-0.697	-1.979	-3.563	-1.193	-5.021	-2.076	-1.348	-0.636
42	-1.031	-0.845	0.048	-0.708	-0.08	-1.792	6.316	0.575	-1.332	-0.336	1.001	-0.729	-1.134	-1.287
43	-0.099	-0.859	0.058	2.84	-0.778	-2.855	-2.222	-1.735	-1.507	-1.585	-2.061	-0.79	0.433	0.359
44	-1.078	-1.23	-0.995	-1.308	-1.475	3.532	2.429	1.294	-0.597	-1.069	1.957	3.568	-2.303	3.546
45	3.051	1.256	-0.859	2.175	0.186	-1.953	-0.709	-1.552	2.071	1.896	-0.906	-0.415	1.539	-0.48
46	2.983	0.133	1.074	3.247	2.129	0.943	-1.801	-1.502	0.424	1.426	-0.946	-1.249	2.782	1.096
47	-0.472	-1.317	-2.851	-1.766	-4.447	-1.455	-1.996	-2.09	-3.71	-1.081	-3.574	-0.589	-1.464	-0.364
48	2.023	1.591	0.519	0.357	0.162	-1.223	-3.566	-1.775	1.145	1.834	-0.455	-0.213	2.03	1.905
49	-1.491	-1.205	-0.822	-1.252	-3.305	-2.06	-2.478	-0.393	-1.795	1.506	-1.43	0.52	-0.766	2.193
50	-2.243	-1.153	-0.833	-1.312	-3.398	-0.527	-0.382	-0.962	-2.521	-2.019	-3.445	-1.017	-1.007	-0.138
51	-3.31	-1.373	-1.234	-1.769	-1.819	-0.693	2.295	-1.543	-3.053	2.609	-2.771	-0.253	-1.495	0.039
52	-4.074	-0.492	-0.784	-2.063	0.313	-0.587	3.737	-1.321	-1.524	1.044	-3.712	-0.764	-2.009	0.035
53	1.372	-0.121	0.284	1.776	-0.181	-0.871	-2.888	-1.508	0.478	0.619	1.045	-0.917	2.308	0.736
54	-2.037	-1.952	-0.516	-0.498	-2.962	-2.672	1.711	14.691	-3.14	2.536	7.265	3.603	-1.904	0.695
55	-1.046	-1.702	-1.433	-2.188	-5.6	-0.822	-1.018	-0.262	-3.984	-0.692	0.885	-1.42	-1.561	2.019
56	-2.02	-1.886	-0.901	-1.442	-3.606	-2.002	1.458	-1.121	-3.31	1.209	-4.221	-1.752	-1.243	0.361
57	-0.28	1.531	1.482	0.375	-2.045	-2.212	-3.286	-1.191	-1.523	-0.981	-0.488	-0.217	0.938	-0.207
58	-4.072	-0.538	-0.778	-1.378	4.908	-1.196	3.546	0.123	-2.318	-0.459	-2.414	-1.631	-0.405	0.839
59	-2.494	-2.138	-0.693	-2.153	0.815	0.41	4.709	5.356	-4.115	2.311	3.512	-1.787	-0.89	0.09
60	-0.933	0.096	-1.012	5.345	1.291	0.782	-1.291	0.102	-2.22	0.556	-0.074	-1.127	1.488	0.469
61	3.722	1	2.539	2.453	4.021	-0.448	-0.737	-1.86	1.753	-0.38	2.048	0.326	3.849	-0.876
62	-1.789	-2.352	-2.269	-1.961	-3.31	-1.682	-1.025	0.775	-1.848	0.38	0.518	3.984	-2.893	0.72
63	-1.342	-1.252	-0.971	-1.477	1.627	-1.807	3.067	-0.086	-2.588	1.613	-0.732	0.684	-1.106	4.839
64	-2.509	-1.836	-1.697	-2.023	-2.729	-0.872	-2.47	-0.311	-3.037	-3.282	-4.639	-1.046	-1.13	-0.931
65	-1.746	0.142	-0.662	-1.114	-3.51	-0.832	3.743	1.091	2.582	4.2	-2.448	-0.989	0.73	0.229
66	-1.167	1.12	-3.788	-0.523	-3.268	-2.807	-2.772	-0.497	-0.43	-0.723	-3.077	-0.08	0.601	1.072
67	-2.162	-1.43	-0.694	-1.475	-4.247	-1.9	0.999	-0.986	-2.945	-0.445	-4.689	-1.954	-1.311	-0.628
68	0.652	-1.97	-1.662	-0.344	0.766	-0.398	-0.02	-0.508	-1.6	-0.06	0.133	0.043	3.29	-0.115
69	-0.943	-0.726	-2.117	6.885	0.594	1.907	-1.718	0.417	-2.451	0.299	0.168	-0.827	1.402	-1.145
70	-1.542	-1.044	-1.081	-0.103	-3.662	-1.159	0.419	0.977	-1.354	3.787	-1.169	-1.15	-0.899	0.061
71	0.842	-1.139	-0.34	0.68	3.327	0.776	-0.689	-0.504	-1.514	0.515	-0.125	-0.363	1.658	0.283
72	2.276	-1.584	-0.182	-0.347	5.194	-0.375	1.162	-0.948	1.896	-2.019	2.158	-0.686	2.819	-0.269
73	1.048	-0.956	0.824	2.391	2.474	0.478	0.705	-0.671	1.191	0.794	-1.169	-0.198	-0.026	-0.243
74	-0.942	-0.001	0.461	2.111	0.761	-1.227	-1.727	-2.616	-0.595	1.379	-0.573	0.094	1.985	2.707
75	-2.31	-1.417	-2.312	-1.003	-4.566	-0.671	-1.969	-0.52	-2.028	0.573	0.693	3.392	-0.24	0.702
76	-1.192	-1.565	-1.313	-1.485	-1.712	5.428	2.909	1.129	-0.562	-2.074	2.162	2.411	-2.468	1.731
77	-1.304	-1.163	-1.594	-0.589	-1.797	-0.209	2.559	-1.531	-1.498	0.446	-0.246	-0.33	2.337	1.409
78	-1.223	-2.571	-0.944	-1.84	-0.736	3.976	4.469	4.316	-0.466	1.92	6.025	0.418	-0.282	1.344
79	-2.024	-1.497	-1.79	-2.208	-1.149	-0.778	5.956	-0.538	-3.467	-0.453	-1.832	-0.207	-2.385	2.381
80	1.212	-1.221	0.465	-0.915	1.026	0.653	4.128	-2.397	-2.538	-0.42	0.352	0.139	0.629	2.992
81	0.574	1.86	0.725	-0.428	4.771	-1.601	-2.3	-1.902	-2.191	3.014	0.381	-1.102	-0.144	-0.034
82	-0.538	-1.386	-2.002	-1.78	-3.564	-1.459	-1.494	-2.845	-2.847	-1.88	-4.021	-1.565	-1.423	-0.52
83	-3.457	-1.561	-0.105	-2.618	1.773	1.156	1.391	-0.845	-3.646	-0.001	-0.61	-0.493	0.474	0.4
84	-3.39	-2.142	-1.695	-2.409	1.677	-0.776	4.053	-1.345	-4.184	0.764	-2.149	-0.894	0.186	-0.485
85	-1.282	1.399	-0.592	-1.187	7.795	-0.013	2.108	-0.199	-1.793	-1.507	-0.099	-0.323	0.616	0.603
86	3.02	0.299	2.066	3.326	3.237	-1.116	-3.13	-0.842	0.781	0.381	0.831	-2.505	1.592	0.178
87	5.399	-0.792	1.199	1.406	2.37	-1.061	-2.015	-1.53	0.063	-1.686	-0.764	-0.977	0.897	0.027
88	-2.711	-2.212	-1.142	-1.408	-2.156	-1.106	2.361	5.997	-3.553	1.717	0.984	0.351	-1.822	0.498
89	-2.106	-1.721	-1.506	-1.282	-1.95	-1.456	-1.882	-0.729	-3.148	-2.247	-4.086	-1.051	-1.14	-0.729
90	-1.521	1.882	0.048	1.099	-2.093	-1.237	-0.754	-1.882	0.443	1.627	-0.457	-1.039	-1.381	-0.569
91	-2.23	-1.689	-0.821	-1.521	-3.414	-2.239	1.335	-1.432	-3.155	1.25	-4.275	-2	-1.316	0.361
92	-1.407	-1.091	-0.602	-0.03	-1.436	-0.578	0.611	-0.059	-1.995	-2.413	-0.249	-0.911	-0.892	-0.544
93	-2.746	-2.535	2.93	0.819	-2.214	0.788	-0.866	2.028	-3.817	5.586	-0.713	-1.888	-0.838	1.606
94	-2.199	-1.75	-0.945	-2.29	0.947	0.281	4.779	4.128	-3.516	1.516	2.979	-1.824	-0.745	-0.198
95	-2.775	-0.258	2.307	-1.287	-0.923	0.535	1.034	1.362	-2.379	0.843	0.761	-0.203	-0.913	1.246
96	-3.085	-1.073	-1.025	-1.704	0.005	-0.106	11.57	0.682	-2.11	1.857	0.476	0.584	-0.913	0.897
97	-1.476	0.407	0.417	2.179	-1.48	-0.351	-2.817	-1.099	-1.827	-0.731	-1.662	-1.304	-1.544	0.26
98	-0.513	-0.903	-2.008	-0.404	-1.151	-0.533	-0.416	-1.487	-1.987	1.372	0.887	1.281	-0.015	0.872
99	1.142	8.197	-0.298	-0.688	2.555	10.224	-1.281	-1.19	4.004	5.307	2.786	-0.74	0.152	-0.129
100	0.221	2.839	0.995	1.481	0.677	0.077	-1.475	-1.933	1.294	4.557	0.531	-1.265	1.251	1.854
101	3.678	1.194	1.05	1.698	5.51	-1.21	0.838	-1.871	3.403	-0.545	1.904	-0.471	1.891	0.023
102	-1.811	-0.729	-1.951	0.058	-1.153	0.137	1.393	-0.609	-2.419	1.341	2.674	1.024	0.103	-0.571
103	-1.56	-2.289	-0.69	-1.856	-1.208	-2.207	3.859	-1.478	-2.618	-0.659	-0.576	-1.648	-0.501	0.418
104	-1.597	-1.114	-1.879	1.111	-1.031	-1.874	-0.761	-2.021	-2.423	-2.007	0.35	1.16	-0.65	0.636
105	-1.661	-1.109	-1.12	1.153	-1.365	-0.837	2.511	1.27	-0.766	-4.524	-1.506	-1.335	1.21	-0.769
106	-0.927	-1.786	-0.528	0.117	2.829	-0.905	0.368	-1.786	-3.545	0.645	-1.055	-0.336	-0.948	1.801
107	-1.25	0.632	-0.111	-0.015	0.78	-2.339	2.536	-0.885	-0.274	-1.304	-1.898	-0.339	0.428	1.904
108	0.359	2.033	2.644	-0.105	0.459	-2.222	-3.563	-2.747	1.904	-0.237	0.182	-0.149	1.871	0.26
109	-1.206	-1.043	-0.366	-0.719	-2.77	-1.163	7.269	-0.761	-3.071	-0.42	-1.812	-1.05	-0.003	-0.271
110	0.396	-0.483	-0.445	3.076	26.86	-1.363	0.984	-1.001	-1.604	1.311	3.748	-0.71	0.197	-0.332
111	-0.43	-0.569	-0.491	-0.583	8.22	-0.076	-0.83	-0.809	-1.975	1.063	1.961	0.03	-0.41	-0.132
112	-2.426	-0.608	0.158	-1.795	4.977	1.642	7.801	-1.263	-3.073	-2.015	2.2	0.811	-0.124	-0.604
113	0.608	0.472	-0.193	0.502	5.689	1.35	3.779	-3.204	-0.798	-0.917	0.072	-0.384	1.082	-0.688
114	-0.489	0.916	-1.715	5.73	0.569	1.298	-1.088	1.759	-1.758	0.625	3.064	-0.853	1.646	-0.682
115	-0.217	-1.358	-1.845	-1.643	-3.201	-1.474	-1.322	-2.751	-2.605	-1.852	-4.121	-1.581	-1.354	-0.681
116	1.405	0.416	1.436	1.937	4.048	-1.594	-0.538	-1.984	1.761	-2.011	-1.044	-1.359	3.444	-1.538
117	-2.818	-1.683	1.324	-1.981	-1.37	0.335	-0.303	-1.298	-3.927	0.22	-2.723	-2.892	1.439	0.647
118	-2.751	-1.049	-2.015	-2.097	3.819	-1.887	-0.532	0.419	-2.196	-2.598	-1.385	-1.269	2.893	-1.223
119	-1.808	-0.854	-1.02	2.038	0.341	-1.133	-1.994	-1.426	-4.235	0.144	-2.274	-2.667	0.587	0.748
120	-2.046	-1.95	-1.651	-0.266	-2.582	-1.558	-2.776	-0.473	-3.659	-2.312	-4.565	-1.663	-1.32	-1.06
121	-2.12	-0.796	0.857	-0.489	-1.746	-0.122	1.86	0.002	-4.016	0.033	-3.006	-2.792	-0.545	-0.024
122	0.206	-0.476	-1.075	5.238	-1.078	-2.85	-3.263	-1.695	-0.965	-0.239	-1.59	-0.625	-0.71	-0.262
123	2.26	-0.418	0.653	2.886	1.993	-0.852	-0.725	-2.333	1.091	0.009	-0.061	-0.957	2.105	0.811
124	-1.621	-1.253	-0.849	-0.773	-3.891	-0.855	1.415	0.559	-2.991	7.96	0.351	1.129	-1.167	0.997
125	2.72	0.272	-0.385	4.474	1.811	0.384	-2.391	-0.735	-0.46	1.561	1.037	0.021	1.124	-0.124
126	2.523	1.664	0.603	0.117	1.817	-0.8	1.018	-0.011	4.251	-0.495	0.951	-0.566	0.652	2.49
127	0.807	0.61	0.771	0.837	-0.674	-0.664	0.823	-0.613	-0.193	-0.837	-0.949	-0.948	-0.598	-1.186
128	-0.851	0.167	-0.249	-0.863	1.552	-0.15	2.415	-0.192	-2.85	-0.168	0.926	-1.298	-1.29	-0.363
129	2.117	2.409	1.049	0.601	1.697	1.03	1.513	-0.444	0.004	0.603	1.901	-1.575	0.415	-1.007
130	1.466	0.103	0.623	-0.275	2.36	-0.217	-0.346	-0.294	0.864	0.457	0.767	1.424	1.778	0.103
131	-1.998	-1.009	-1.124	-1.464	-5.108	-0.785	2.181	0.854	-1.287	1.965	-0.891	-0.126	-0.744	0.672
132	0.419	0.258	-0.076	1.718	-1.593	-1.746	-0.766	0.639	0.783	0.966	-0.648	-0.305	0.64	1.161
133	-0.597	0.349	-1.546	-0.012	-2.978	-1.669	0.231	2.433	0.436	2.746	-0.677	0.078	0.696	1.97
134	-1.359	-0.877	-1.033	-1.119	-4.462	-1.169	-1.45	-1.434	-0.669	-2.601	-2.602	0.422	-0.299	-0.903
135	-0.22	2.789	1.262	1.224	0.747	-1.18	-2.229	-0.707	1.37	-1.008	1.155	0.779	1.934	0.362
136	-0.825	1.232	5.144	-0.783	1.258	-0.686	-1.49	-1.519	-1.771	0.697	1.955	-1.113	1.764	0.985
137	0.916	1.582	-1.196	0.652	1.529	0.354	0.385	0.037	-0.655	-0.75	-0.746	-1.499	-1.686	0.801
138	3.135	1.965	0.119	5.091	3.273	0.288	-1.058	-0.481	1.239	-0.334	1.582	-0.576	1.742	0.282
139	2.15	2.514	0.112	2.152	-0.004	0.731	-1.694	-0.881	-1.065	-1.51	-0.198	-1.379	-1.218	1.189
140	3.235	2.185	0.196	2.336	2.958	0.812	-0.263	-1.676	1.026	0.233	2.445	1.877	-0.046	0.994
141	3.236	-1.637	-0.15	2.629	0.919	-1.37	-1.662	-0.25	1.459	1.663	0.359	-1.122	0.48	0.051
142	0.014	0.573	0.482	1.239	-2.108	-2.012	-3.95	-1.173	0.191	0.467	-0.682	0.393	-0.395	1.19
143	-0.05	-2.057	-2.92	-2.657	-4.186	-1.627	0.731	-1.637	-3.037	-1.76	0.106	1.159	3.715	-1.256
144	2.694	0.142	0.949	2.574	3.84	0.42	-1.829	-0.977	1.618	0.57	1.762	1.156	0.832	0.762
145	-2.127	-1.408	-1.109	-1.199	-2.786	-0.634	-0.164	-0.732	-2.561	-1.885	-3.437	-0.935	-1.094	-0.156
146	-1.172	0.151	-0.377	-1.084	-2.9	-0.276	2.346	1.964	1.137	2.257	-1.512	-0.688	0.728	0.319
147	-1.414	-2.444	-1.887	-1.087	1.32	-0.276	2.915	2.926	-3.826	2.373	1.857	-2.972	0.074	-0.798
148	-0.163	-1.184	1.143	-0.361	-0.264	0.372	1.514	0.265	-1.706	3.319	-0.398	-0.181	2.293	0.485
149	-0.688	-1.28	-1.084	-0.859	-3.597	-0.468	0.525	0.819	-1.203	-0.781	-0.021	-0.29	1.254	-0.133
150	2.296	1.773	0.957	3.184	1.073	-0.908	-4.074	-0.83	2.448	-0.223	1.314	-1.087	0.36	-1.019
151	3.328	0.422	2.905	3.47	5.597	-0.362	-1.932	-0.723	3.071	-1.29	5.129	0.368	0.089	-0.738
152	-1.116	-1.285	-0.06	-0.357	-1.757	-2.476	2.233	15.316	-2.412	0.992	7.57	2.822	-1.411	0.641
153	-1.327	-1.831	-0.54	-1.474	-3.353	-1.874	0.414	0.265	-4.055	-0.731	-2.432	-0.38	-0.176	-0.065
154	-1.547	-1.421	-0.205	-1.368	-2.065	0.897	1.985	3.125	-2.028	1.204	1.822	0.409	1.125	0.656
155	0.651	2.168	0.239	0.711	-0.286	-1.377	-2.231	-1.498	1.87	-0.528	-0.652	-0.427	1.81	0.184
156	0.998	0.374	0.661	0.465	2.565	-1.592	-3.024	-1.703	0.928	-0.32	3.108	-1.552	1.718	0.205
157	5.739	0.045	2.529	2.908	5.696	-0.398	-2.433	0.096	-0.331	-2.187	3.072	-2.071	1.652	-0.733
158	-1.323	-1.392	-0.666	-1.513	-2.069	-0.771	-0.582	-0.8	0.324	-0.005	-4.177	-1.47	-0.389	-0.32
159	1.004	-0.288	1.445	-0.257	1.927	-1.256	-0.071	-2.071	0.711	0.981	0.64	-1.026	1.62	0.023
160	-0.649	-0.547	-1.883	-0.211	-0.043	-2.722	5.863	-1.936	-2.298	-1.113	-2.357	-1.165	-0.52	2.69
161	1.425	3.947	0.418	1.006	-0.492	-1.217	-2.564	-1.806	3.15	-1.063	2.246	-1.091	1.852	-0.605
162	0.997	-1.242	-1.641	1.858	0.863	-1.673	-1.052	-0.333	-0.476	0.521	-0.027	-1.01	1.078	-0.684
163	-1.881	-2.176	-1.687	0.267	-5.335	0.766	0.139	0.64	-2.904	-1.547	-1.992	-1.708	-0.988	-0.801
164	-1.411	-0.739	-0.27	-0.934	-1.961	-2.467	0.202	-0.946	-1.685	-0.428	-3.78	-2.202	-1.099	-0.804
165	-2.092	-0.921	-1.525	-0.849	-1.006	-1.028	4.401	0.882	-2.204	0.183	-1.052	-0.624	-1.063	1.239
166	0.737	-0.347	0.969	0.492	0.152	2.161	-0.541	-0.358	-1.532	-0.972	0.872	1.401	2.593	-1.082
167	1.933	1.382	0.686	0.532	2.117	-0.49	-0.136	-1.566	1.033	-0.012	-0.043	-0.063	1.424	-0.438
168	-0.471	0.252	-0.096	0.353	1.468	-0.139	0.598	-1.759	0.296	0.267	-0.155	-0.126	-0.741	0.04
169	-1.05	-0.081	-1.983	-1.013	0.451	-1.953	7.485	-1.199	-2.016	-0.715	-2.009	-0.536	-1.416	3.059
170	0.96	-0.554	0.463	1.35	0.38	1.152	8.864	-0.861	-0.091	3.775	-0.158	0.623	0.38	-0.332
171	-0.497	-1.361	-1.966	0.181	0.456	-1.749	6.145	-1.794	-1.557	0.249	-2.698	-1.083	-1.066	2.17
172	-0.562	-0.844	0.051	0.088	-0.977	-0.154	-0.131	-0.414	-0.553	2.105	-0.895	-0.607	-0.326	-0.469
173	-0.707	-2.017	-1.437	0.442	-1.231	-1.317	-3.538	-2.008	-3.852	-2.452	-3.945	-1.822	0.231	-0.93
174	-0.653	0.085	-0.631	-0.139	-2.419	-0.635	-1.243	-0.774	-0.769	-1.799	-1.628	-0.178	1.463	-0.57
175	0.819	-0.448	0.654	-0.323	0.423	2.968	-0.284	-1.056	-0.984	-0.492	-0.991	-1.232	1.894	1.738
176	-0.112	-1.562	-1.48	0.566	-0.221	-1.763	-1.447	-3.084	-1.246	-2.903	-5.24	-1.393	-0.571	-0.067
177	-1.391	-1.97	-2.08	-0.216	-2.827	-1.684	-0.647	-1.482	-1.629	0.244	-2.161	-1.184	-0.672	0.371
178	-2.301	-1.731	-1.673	-1.16	-2.128	-1.614	-2.248	-0.795	-3.129	-2.742	-4.043	-0.954	-1.177	-0.693
179	1.476	-1.094	-0.555	0.49	2.82	0.179	-0.05	-0.926	-0.251	-0.603	1.643	0.101	1.425	-0.585
180	-1.288	-1.02	-0.802	-1.272	-3.379	-0.668	4.154	-1.118	-1.92	8.099	-0.714	1.604	-0.419	0.51
181	-0.173	0.921	0.481	2.827	0.939	-2.09	-2.029	-1.412	-0.848	0.254	1.323	1.24	0.77	0.258
182	-1.407	-1.528	-0.962	-0.862	-3.28	1.286	5.605	-2.03	1.129	-2.251	-0.913	2.201	-2.13	1.048
183	-0.482	-0.776	-2.504	-0.025	-3.906	-1.188	0.986	-1.59	-1.606	1.158	-2.297	1.416	-0.879	-0.577
184	0.248	0.963	0.229	-0.082	-0.489	-1.6	-1.335	-1.455	-0.373	0.97	2.15	0.562	0.333	-0.606
185	1.777	0.244	0.813	1.173	-0.295	-1.215	-1.003	0.28	2.246	-1.179	-0.928	0.34	0.868	0.099
186	0.446	-0.83	-1.009	-0.667	2.5	-1.734	0.126	-0.265	-0.347	-0.943	-1.685	-0.624	0.656	-0.797
187	-0.883	-0.654	-0.427	-0.751	-1.494	-0.522	-0.943	-0.654	-0.787	0.104	-0.936	-0.534	-0.501	-0.374
188	2.584	-2.023	-0.195	2.258	1.723	-1.121	-0.004	-2.321	-0.367	1.974	-0.758	0.122	3.024	-0.449
189	0.13	3.702	0.447	-1.658	-2.49	-1.359	-4.073	-3.449	1.313	0.569	-2.219	-2.628	1.061	0.35
190	-1.101	-0.811	-1.748	-2.56	-5.495	-1.179	-3.154	-1.13	-0.521	0.276	-1.895	1.517	-0.874	-0.096
191	0.984	0.916	2.305	1.477	2	0.342	-2.62	-1.637	1.029	0.065	1.951	-0.346	2.225	0.064
192	2.317	-0.926	2.725	0.482	1.181	-1.058	-1.687	-1.857	0.758	0.981	-1.064	-1.566	0.432	-1.308
193	-2.234	-2.765	-4.589	-2.61	-3.177	-2.474	4.453	-0.943	-2.354	-0.074	0.988	-1.767	1.801	-2.642
194	-0.925	-3.019	-2.195	-0.347	1.751	-2.696	1.892	-0.641	-5.349	1.536	-1.212	-2.05	1.563	-1.038
195	3.507	-0.479	0.881	4.399	2.654	-0.72	-4.783	-0.777	0.253	0.424	1.752	-1.043	1.281	-0.307
196	-0.959	-1.14	0.173	0.79	9.915	-0.353	5.016	-3.511	-2.539	2.249	-1.901	0.506	-0.234	1.021
197	2.091	0.789	-0.447	-0.145	1.853	-0.073	-2.979	0.005	0.323	-0.639	1.973	-1.363	-0.968	-0.98
198	-1.03	-1.88	-0.924	-2.6	-1.04	-2.254	2.984	3.922	0.797	5.138	7.537	-1.772	1.247	-0.301
199	-0.522	-2.49	-1.366	0.758	-1.527	2.599	3.022	6.298	-1.075	2.685	2.94	-2.565	-0.792	-0.677
200	0.788	0.463	0.142	-0.045	0.459	-0.218	1.262	-1.617	0.195	0.887	1.484	-0.157	1.548	-0.248
201	-1.948	-1.555	-1.574	-1.115	-3.627	-0.656	-2.188	-0.423	-3.111	0.562	-0.743	3.359	-1.142	0.559
202	3.617	0.733	1.072	2.94	6.386	-0.905	-0.005	-1.531	3.248	0.936	4.127	0.65	0.504	-0.846
203	-1.69	-1.249	-1.051	-1.37	-3.737	-1.924	-1.864	-0.533	-2.58	2.053	-1.86	0.434	-1.071	2.576
204	-0.756	-0.459	-0.744	0.937	0.661	-0.574	1.006	-1.028	-1.17	-0.071	3.759	3.192	-0.677	-0.691
205	-3.119	-1.898	-1.653	-1.604	-0.225	-1.006	5.085	-1.351	-3.788	2.571	-1.383	0.02	-1.137	-0.184
206	0.826	0.933	-0.151	0.517	-0.618	-1.507	-2.806	-1.569	-0.283	-0.208	-1.071	-0.569	2.492	0.416
207	1.702	0.199	-0.041	0.902	0.418	-0.285	-2.503	-1.498	0.247	2.244	4.854	-1.279	1.623	0.582
208	-1.215	-1.072	-0.715	0.21	-1.261	-0.301	0.323	0.162	-1.816	-2.28	0.031	-0.799	-0.687	-0.599
209	-2.268	-2.979	2.71	0.173	-1.388	0.277	2.535	9.98	-4.673	6.546	3.991	-0.897	-0.131	2.276
210	-1.448	-1.343	-0.452	-0.715	-2.047	-2.261	2.308	17.359	-2.202	1.033	8.05	2.857	-1.589	0.516
211	-2.781	-2.139	-1.042	6.461	-1.791	-0.91	-1.304	-1.98	-3.8	1.702	-0.19	-0.044	-0.624	-0.608
212	-0.32	0.337	-0.258	0.033	-0.978	-1.215	1.221	10.581	-0.661	0.682	5.513	2.507	-0.067	-0.236
213	-1.296	0.933	-1.731	0.685	-0.705	-1.764	0.051	4.072	-1.046	-0.129	0.979	-1.056	0.066	-0.204
214	-2.264	-1.931	-1.968	-1.099	-5.436	-1.56	-0.786	0.443	-0.321	0.749	1.362	3.443	-0.369	0.005
215	-1.167	-1.213	-2.661	4.368	-0.014	2.032	-0.824	1.09	-2.57	0.14	1.539	-0.294	2.395	-0.328
216	0.152	2.154	0.83	0.904	1.334	-1.098	-2.037	-0.791	1.085	1.431	0.208	-0.861	0.694	2.331
217	-2.057	-1.801	-1.13	0.306	-2.373	-1.346	-0.459	-1.032	0.411	-0.177	-0.014	1.777	-0.561	-0.444
218	-2.855	-0.756	-0.597	2.049	3.679	-2.294	-2.677	-1.114	-1.501	-2.462	-1.172	-0.894	0.738	-1.723
219	-0.374	-0.129	-0.704	1.364	0.877	-0.438	0.817	-1.449	-0.169	0.879	3.538	2.816	-0.093	-0.532
220	2.845	-1.348	-0.21	0.86	0.482	-1.43	-1.86	-0.755	-0.81	-0.316	0.663	0.03	3.21	-0.647
221	-2.999	-1.138	-2.822	-1.684	-4.426	-1.254	-1.923	0.41	-3.069	0.501	-0.154	3.321	-2.192	1.168
222	-1.087	-0.178	-1.935	-1.192	0.774	-1.747	7.633	-1.486	-1.78	-0.71	-1.757	-0.462	-1.522	3.154
223	-2.18	-1.909	-1.656	-1.101	-2.197	-1.577	-1.771	-1.108	-3.515	-2.707	-4.35	-0.767	-1.341	-0.473
224	-1.694	-0.51	-0.192	0.05	-0.979	-1.394	-1.329	-2.252	-1.86	-0.415	-0.626	1.963	-0.323	-0.609
225	0.331	-0.614	0.19	-1.498	0.394	0.146	0.91	4.034	-0.39	2.57	3.433	-1.37	1.497	-0.407
226	-1.492	-1.306	-1.729	-0.45	-3.645	-1.34	-1.507	-1.518	-2.444	-2.843	-2.385	-1.756	0.998	-1.259
227	-0.812	-0.657	-0.703	-0.238	-2.428	-0.672	-1.585	-0.819	-0.895	-1.862	-1.733	-0.05	0.985	-0.536
228	0.091	-0.993	0.071	-1.16	-1.495	-0.251	-0.587	3.38	-1.697	2.255	1.567	-1.246	3.123	0.692
229	3.258	0.298	0.371	2.216	3.788	-1.287	-0.884	-1.529	1.891	0.139	0.088	-1.5	3.43	0.234
230	-0.909	-1.227	-1.012	-0.079	-1.736	-1.392	-0.603	-1.618	-1.529	-1.992	-2.29	0.443	1.154	-0.329
231	-2.452	-0.726	0.44	-2.468	5.207	2.323	8.297	0.053	-2.923	-2.014	4.433	0.332	-0.218	-0.397
232	1.343	-1.769	-0.841	1.429	3.595	-2.86	2.69	-4.07	-0.448	0.924	-2.278	0.928	0.38	1.677
233	-2.9	-1.424	2.266	-2.002	-1.268	1.496	-0.421	-0.352	-3.904	0.994	-1.482	-2.43	1.903	1.414
234	-1.52	-1.315	-1.327	-2.196	-1.652	-0.927	3.009	0.669	-2.895	0.938	-0.868	-0.3	-0.62	-0.414
235	1.92	1.288	1.39	2.8	3.653	-1.596	-3.513	-2.285	1.043	-0.176	2.844	-0.688	0.548	-0.939
236	3.767	2.654	2.031	4.502	4.883	-1.132	-3.338	-2.337	2.604	3.795	2.784	-0.161	1.645	-0.686
237	0.456	-1.383	-0.11	-1.756	-1.023	-0.344	-0.609	-2.307	-2.198	-0.629	-2.153	-0.789	2.654	-0.137
238	-0.021	0.051	-0.081	-0.543	-1.015	0.182	-1.517	0.076	-0.586	-0.319	-0.115	-0.456	-0.326	-0.168
239	0.115	-0.515	-0.7	1.559	-1.686	-0.689	7.604	6.714	-1.209	-1.084	4.233	-0.457	0.296	-1.549
240	-0.067	-0.501	-0.234	0.492	-0.518	-0.171	-0.919	-0.568	-0.512	-0.305	-0.833	-0.551	0.237	-0.302
241	-0.031	-0.507	-2.293	3.869	3.285	0.716	-1.113	-1.443	-2.824	0.334	-1.256	-0.658	1.444	0.914
242	-0.23	0.444	1.116	-0.521	-0.729	-0.637	-2.424	-0.946	0.337	0.93	0.629	-0.59	-0.053	-0.393
243	-0.268	-0.224	-0.103	-0.415	-0.927	0.147	-0.037	-0.214	-0.47	-0.27	-0.471	-0.391	-0.573	-0.386
244	2.661	0.724	-0.377	3.242	3.19	-1.002	-1.637	-2.805	0.896	0.266	2.697	-0.993	0.602	0.111
245	-1.255	-0.278	-1.074	3.759	31.614	-1.473	1.861	-0.132	-1.786	1.488	4.603	0.559	-1.032	-0.429
246	-0.743	-0.891	-0.105	0.173	-1.791	-0.869	1.137	-1.198	-2.05	0.042	-2.429	-1.45	-0.817	-0.029
247	-1.656	-1.937	-0.021	-1.216	3.372	-1.478	5.296	-2.188	-3.621	0.665	-1.371	-0.146	-1.29	2.249
248	0.473	-1.233	-0.409	0.014	3.444	-2.177	0.44	-2.965	-1.83	0.854	0.001	1.497	1.25	-0.024
249	0.096	-1.509	-0.827	1.484	0.706	-1.7	-0.424	-3.161	-2.9	0.987	-0.851	0.314	0.968	0.127
250	-0.512	-0.244	0.38	0.243	0.683	-0.153	-0.946	-2.664	-1.247	1.563	1.589	0.294	0.582	0.548
251	-0.732	-1.935	-1.91	-1.672	2.55	-3.015	-1.991	-1.936	-3.175	-1.245	0.478	1.686	-0.932	4.333
252	-3.115	-1.202	-1.28	-1.75	-2.002	-0.582	2.323	-1.503	-2.703	2.59	-2.603	-0.148	-1.42	-0.245
253	-1.414	-0.658	-2.227	-0.756	-3.139	-1.991	-3.631	-2.151	-2.521	-0.661	-2.297	0.635	-1.931	-0.538
254	0.158	2.055	-0.269	2.832	0.103	-0.973	-0.984	-1.272	2.422	0.783	1.801	0.953	1.531	-1.56
255	-3.322	-2.518	-2.368	-0.715	-3.96	-0.325	1.306	-0.241	-4.204	8.051	-0.374	1.113	0.286	-0.429
256	2.583	1.158	-0.083	-1.53	-1.257	1.403	-1.692	-1.903	-0.021	3.562	1.925	-0.605	1.38	1.279
257	0.436	-1.193	-1.839	-0.685	-3.47	-1.564	-3.215	-1.412	-1.729	0.949	0.813	2.458	-1.941	0.203
258	-0.347	-1.782	-2.413	1.503	-0.913	-0.217	-2.581	-0.541	-4.012	-0.099	0.501	-1.564	1.548	0.817
259	-0.365	-2.155	-0.526	-0.534	2.587	-1.27	1.081	-0.007	-1.815	2.314	1.681	-1.289	-2.166	2.293
260	0.587	7.276	-1.272	2.658	2.525	0.132	-2.038	-1.631	4.882	0.545	2.478	-0.07	-0.158	-1.46
261	-1.15	-0.828	-0.825	-0.497	-1.569	-0.558	-0.043	-1.194	-1.353	3.927	5.914	34.76	-0.859	16.258
262	-0.663	-0.5	-0.49	-0.52	-1.622	-0.556	-0.19	-0.554	-0.583	-0.402	-1.383	-0.367	-0.295	-0.265
263	-0.48	-0.54	0.739	0.455	-1.178	24.862	-1.485	2.027	-0.558	0.997	-1.453	-0.838	-1.426	0.039
264	-0.809	0.162	-0.66	-0.706	-2.378	-0.715	-1.395	-0.639	-0.893	-1.2	-2.185	-0.631	-0.619	-0.335
265	0.074	0.287	-0.354	-0.618	-1.15	-1.132	-2.654	-1.088	0.997	-0.127	-0.519	-0.705	0.378	1.45
266	-0.308	4.077	2.388	0.852	0.966	-0.757	-4.73	-2.597	3.799	1.362	1.152	-2.142	1.081	0.31
267	0.001	-1.246	-0.82	0.296	-0.438	0.188	-1.145	-0.705	0.212	0.842	0.073	-0.97	-0.31	0.787
268	-0.714	0.497	-1.071	0.126	-1.495	-0.594	-1.618	-0.403	-0.62	-0.065	-1.468	0.312	0.129	-0.537
269	-1.962	-1.01	-1.784	-2.15	0.333	-1.22	-2.753	-1.009	-0.823	-1.848	-1.53	-0.222	-1.174	-1.266
270	1.077	-0.02	-0.414	2.759	1.125	-0.551	1.644	-0.162	0.678	1.417	0.556	-0.257	0.176	-1.21
271	-0.195	-0.368	-0.374	0.001	-0.981	0.129	-0.325	-0.167	-0.529	-0.204	-0.286	-0.342	-0.561	-0.116
272	0.464	0.162	1.011	0.696	1.066	-1.445	-2.96	-2.956	1.023	1.076	1.284	-0.756	0.469	1.305
273	1.582	1.617	0.818	2.996	4.062	0.288	-3.012	-1.185	1.632	-0.006	2.341	-1.295	0.149	0.679
274	-0.209	-0.675	0.606	0.681	0.73	0.616	3.529	0.447	1.637	-2.417	-0.904	-1.534	1.224	-0.852
275	-0.429	-0.178	-0.378	0.625	-2.171	-1.276	-0.955	-3.084	-2.206	-0.742	-1.941	-2.218	-0.188	-1.383
276	1.463	0.709	0.454	0.842	-0.334	0.112	-1.531	1.363	-1.755	-1.038	0.612	-0.048	-0.663	-0.815
277	0.057	-0.094	0.008	0.19	0.273	-1.044	-2.044	0.914	0.164	3.366	2.28	-0.186	0.667	-0.134
278	-0.534	-2.631	-1.434	-0.697	-0.119	-0.029	-1.378	-0.587	-1.297	0.13	-0.499	-0.205	1.412	-0.044
279	-0.747	-3.092	-1.822	-2.098	-1.055	-0.453	-0.916	-0.496	-2.236	-0.368	-2.09	-0.911	1.582	-0.699
280	-1.922	-1.137	-1.618	-1.859	-1.293	-0.652	-0.223	-0.467	-2.76	-1.483	-1.261	-0.002	-0.887	-0.637
281	-1.521	-2.248	-1.361	-2.011	-1.604	0.979	2.048	-1.645	-3.712	-0.122	-2.347	-0.093	-0.56	0.388
282	-1.995	-1.972	-1.779	-1.02	-2.245	-1.754	-2.435	-0.658	-3.432	-2.824	-3.88	-0.659	-1.049	-0.78
283	-2.388	-1.53	-1.013	-1.337	-3.023	2.122	1.282	1.941	-2.358	1.212	0.523	-0.534	0.358	-0.589
284	-1.255	-1.652	-1.207	1.831	-0.795	-0.757	1.045	-0.703	-3.692	-0.104	-1.881	-1.474	0.457	0.346
285	-1.345	0.773	1.815	-1.231	-1.156	-2.032	-0.778	-1.801	-0.478	-0.562	-1.63	-0.674	-0.64	-1.102
286	-0.604	0.437	-0.267	-1.019	-0.146	-0.51	-2.385	-0.91	-1.147	4.226	1.174	-1.012	-1.287	0.299
287	-1.52	-0.988	-1.579	0.102	-3.87	-0.41	-1.415	-1.094	-1.974	-2.502	-0.402	-1.503	-1.21	-1.218
288	-0.497	3.466	3.335	1.716	1.793	-0.619	-1.865	-1.45	2.672	0.537	0.882	-0.54	-1.333	-0.473
289	0.395	-0.91	-0.216	0.333	1.124	2.909	-0.332	-1.071	-1.319	0.44	-0.116	-0.105	0.034	2.069
290	0.567	-0.156	-1.516	3.016	0.738	2.275	-0.535	-0.767	-1.301	1.065	0.719	-0.935	-0.501	0.187
291	0.196	0.094	-0.483	-0.356	-1.871	0.578	-2.186	1.467	-1.032	2.031	-0.624	-0.609	2.551	-0.556
292	1.76	-0.447	-0.081	2.601	1.775	-1.234	-2.961	-3.033	-0.403	0.277	-0.632	-1.206	2.25	0.61
293	1.499	1.241	1.796	0.113	2.028	-0.951	-3.264	-2.814	0.949	-1.343	-1.418	-1.184	3.666	0.121
294	0.584	-2.862	-1.564	-0.489	-1.397	-0.029	1.766	-0.044	-2.396	0.213	-1.447	-0.967	-1.048	-0.953
295	-0.026	-0.653	-1.028	-0.611	-2.29	-0.558	-0.889	-0.504	-1.028	-0.776	-1.857	-0.804	-0.744	-0.726
296	-0.168	-0.781	-1.515	0.906	-0.553	-1.156	-0.027	-1.403	-0.704	-0.348	1.308	2.466	0.421	-1.027
297	-0.438	-0.419	-0.318	-0.156	-0.826	-0.194	-0.66	-0.492	-0.565	0.568	-0.869	-0.305	0.711	-0.288
298	0.919	1.759	0.643	1.037	1.392	-0.28	-2.323	-1.07	4.811	1.122	1.373	-1.869	0.652	0.56
299	-0.197	-1.704	-2.167	-1.139	-4.719	-1.103	0.549	-2.028	-2.915	-0.881	0.167	-0.628	-0.916	1.725
300	0.742	-1.814	-2.471	0.734	2.581	-0.999	0.411	-2.613	-3.165	-0.14	0.323	-1.007	0.765	1.374
301	-1.442	-0.185	-0.646	0.107	-0.834	0.322	0.381	0.655	-1.973	-1.189	1.762	-0.981	-0.008	0.003
302	2.006	2.206	1.48	0.156	2.646	-0.917	-1.552	-3.076	1.277	-0.956	-0.617	0.538	0.93	-0.272
303	-1.322	-1.187	-0.359	-0.695	-2.396	-2.021	3.639	27.191	-2.04	0.905	9.479	2.312	-1.936	0.727
304	-0.402	-1.122	0.419	0.788	0.469	0.659	-2.299	-3.261	-0.201	-0.646	-2.304	-1.591	-0.411	-0.074
305	-0.446	-0.987	0.147	1.235	-0.291	0.041	-0.072	-2.664	-2.07	0.125	-1.154	-0.246	-2.337	0.126
306	1.128	2.649	1.733	2.586	1.641	-1.109	-4.009	-2.143	1.589	1.356	2.008	-2.394	0.745	0.588
307	2.474	2.14	2.074	1.797	3.737	-0.925	-3.521	-1.983	1.785	0.27	3.136	-0.308	0.286	-0.789
308	-1.792	-1.065	-0.638	-1.88	-2.536	-1.087	1.429	1.369	-0.544	0.91	0.144	-1.321	-0.751	0.089
309	4.793	0.184	0.834	4.002	2.966	-0.068	-2.659	1.18	-1.105	-1.695	3.389	-1.435	-0.315	-1.272
310	1.487	0.13	0.559	0.84	1.659	-0.71	-3.649	-2.537	1.235	0.41	2.841	0.015	1.698	0.309
311	0.975	0.044	-1.182	3.167	1.957	-0.584	-0.119	-1.61	0.363	1.562	4.36	1.974	0.445	-0.29
312	-1.466	-0.579	-1.318	-1.18	-3.172	-0.793	-1.289	-0.58	-2.64	-0.57	-1.71	0.761	-1.404	-0.034
313	0.637	0.839	-0.776	0.392	-0.51	0.545	-2.653	-0.784	-0.572	0.051	-0.591	-0.795	-0.914	-0.782
314	-1.3	0.389	0.01	0.339	-0.583	-0.419	1.557	-0.588	-1.13	1.101	1.802	-1.117	0.151	1.87
315	-1.28	-0.947	-1.281	-1.277	-1.463	2.853	-0.231	-1.47	-2.012	-1.047	-0.964	-0.442	-0.53	-0.522
316	-1.351	-0.868	0.339	-1.376	-1.302	-1.446	-2.446	-1.967	-1.442	-3.68	-2.075	-0.949	-0.174	-1.001
317	1.928	-0.622	0.275	0.289	2.053	-1.011	0.386	-2.413	0.993	-1.301	-1.638	-0.537	2.29	0.01
318	-1.036	-0.287	-1.01	-1.133	-4.323	-1.739	1.074	-1.285	-1.174	-2.247	-3.194	-0.958	-1.198	-0.188
319	0.509	-0.727	-0.594	0.014	0.145	-1.511	-0.797	-1.856	-0.369	0.489	0.124	0.2	0.112	0.452
320	0.551	0.765	2.203	1.26	0.387	-1.684	-4.918	-2.237	2.426	0.222	1.401	-0.975	1.388	-0.553
321	1.082	-2.167	-1.886	2.252	0.601	-1.402	-2.383	-1.239	2.658	0.341	0.832	-0.927	2.22	0.054
322	-1.291	-0.819	-0.676	-1.044	-3.712	0.714	-1.059	-0.58	-1.127	0.838	-2.841	-1.066	-0.903	-0.599
323	-0.555	0.291	0.032	-0.346	-1.708	-0.756	-1.88	-1.001	0.095	-0.87	1.277	-0.591	-0.292	-0.401
324	-0.003	-1.354	-2.03	3.694	1.114	-1.194	-2.287	1.291	-2.37	1.104	-0.38	0.647	2.174	0.802
325	-2.264	-1.095	-2.098	-1.304	-2.524	1.041	-0.395	-0.866	-2.172	-1.403	-2.36	-0.194	-0.927	-0.537
326	0.66	-1.482	-1.258	1.287	-0.238	1.736	-0.95	-1.245	-1.561	-0.578	-0.317	0.144	1.3	-0.779
327	0.74	-1.37	-0.8	0.202	-0.464	-2.19	0.414	-1.359	0.235	0.856	-0.663	-2.091	1.068	-0.701
328	0.107	-0.114	-0.871	-0.193	-0.914	-1.069	-0.416	-1.142	-1.161	-1.811	-2.513	-1.21	-0.442	-0.802
329	-0.791	0.4	-0.487	-0.709	-1.212	2.928	0.285	-0.344	-0.162	0.206	-0.104	-0.349	0.022	-0.111
330	0.256	1.492	0.887	-0.295	0.762	-1.035	-2.753	-1.643	2.1	0.611	1.263	-0.81	-0.249	0.586
331	-1.625	0.065	-0.609	-0.836	-1.207	0.01	2.336	-0.877	-1.512	-0.303	-1.785	-1.592	-1.066	1.822
332	3.418	-0.674	0.219	3.837	2.704	-0.062	-2.315	0.743	-0.692	-1.833	1.893	-0.066	-1.193	-1.604
333	-1.513	-1.205	-0.456	-1.822	-2.223	-1.072	2.674	-1.488	-1.922	-0.455	-0.146	-0.56	-0.367	-0.289
334	-1.335	-1.466	-0.619	-0.746	-2.377	0.291	2.226	-0.985	-1.837	-0.25	-2.348	-1.175	-0.374	0.397
335	1.267	0.872	-0.152	2.403	2.752	-1.279	-2.793	-1.615	1.457	1.041	4.411	-0.783	0.976	0.048
336	-1.92	-2.153	-1.979	-0.949	-2.018	1.644	0.392	-1.878	-2.717	0.343	-3.299	-2.414	0.43	-0.758
337	-0.402	-0.246	-0.307	-0.305	-1.223	-0.3	-1.087	-0.312	-0.403	-0.887	-1.175	-0.298	-0.309	-0.251
338	-1.962	-1.194	-1.058	-1.17	-2.809	0.884	1.722	0.18	-2.195	-0.568	-2.265	-0.841	-1.074	-0.268
339	-0.831	-0.362	-0.566	-0.328	-1.769	-0.184	-0.939	-0.467	-0.833	-0.737	-1.552	-0.519	-0.257	-0.241
340	-0.244	0.298	-0.342	1.152	-1.219	0.089	0.808	-0.241	-0.547	-0.27	-0.499	-0.069	-0.288	-0.094
341	-0.932	-2.242	-1.567	-1.584	-1.916	-2.137	-3.543	-2.656	-4.055	-3.983	-4.322	-1.292	-0.677	-1.338
342	-1.296	-1.125	-1.367	-0.982	-2.334	0.628	1.001	0.534	-2.065	0.052	-2.42	-0.929	-0.666	-0.256
343	-0.214	-0.63	-1.218	-0.687	-2.265	-0.877	-0.338	-1.234	-1.001	0.575	-2.273	-1.004	-0.203	0.354
344	-0.428	0.484	-0.365	0.123	2.432	-0.11	1.367	-1.473	-0.561	0.014	3.333	1.49	0.587	-0.042
345	2.385	2.579	0.52	1.532	1.761	-1.195	-3.391	-3.477	0.867	-2.156	-2.663	-1.02	4.154	-0.418
346	-0.189	2.712	1.682	0.231	3.566	-2.255	-0.581	-1.259	5.373	-0.321	1.604	0.576	-0.774	0.942
347	-0.256	-0.254	-0.249	0.116	-1.344	0.428	-1.533	0.165	-0.761	0.399	-0.135	-0.932	-0.058	-0.575
348	-0.028	-0.096	-0.211	0.206	-1.433	-0.067	-0.838	-0.831	-0.364	0.008	-1.032	-0.86	0.333	-0.691
349	-1.12	2.756	2.303	-1.235	0.531	-0.02	-0.781	-0.429	5.56	-0.042	2.189	-1.947	0.261	2.277
350	0.568	1.474	0.149	-0.914	0.779	0.697	-1.759	1.824	-0.656	-0.185	0.338	0.438	1.835	-1.077
351	-0.263	-0.74	-1.105	-0.048	-1.706	-0.341	1.366	-0.448	0.919	0.405	-0.976	-1.309	0.625	-0.466
352	-0.422	-0.196	-0.297	-0.314	2.523	-0.319	-1.278	-0.206	-0.507	-0.969	0.132	-0.391	-0.33	-0.19
353	-0.242	-0.881	-0.472	-1.709	-2.261	-2.395	-1.662	-3.328	-1.551	-2.447	-3.544	-1.276	-0.781	0.196
354	1.85	-0.964	1.31	-0.715	0.493	-1.974	-2.22	-3.175	-0.137	-1.417	-3.038	0.017	0.567	-0.209
355	0.651	-0.807	0.111	-1.051	-1.197	-1.339	-1.795	-1.303	0.191	-0.125	-2.275	-0.532	-1.208	-0.949
356	-1.52	-2.098	-1.779	-1.767	-1.289	-1.788	9.683	2.236	-2.843	1.359	-3.252	-1.908	-1.355	-0.382
357	-1.704	-0.608	-1.727	-1.963	-2.792	-3.929	-0.247	1.199	-0.905	3.433	0.05	-1.679	-0.149	0.401
358	1.305	2.297	2.598	1.552	2.332	-2.482	-5.328	-3.177	2.358	0.234	6.111	-0.083	0.705	-0.346
359	0.513	3.289	0.765	0.341	1.274	-0.67	-2.953	-1.454	1.502	-0.599	3.477	-0.68	-0.732	-0.146
360	4.116	-0.577	0.943	3.184	3.107	-0.026	-1.676	1.596	-2.023	-2.876	3.35	-1.577	-0.268	-1.277
361	1.184	0.54	1.502	1.918	2.012	-1.949	-3.416	-1.614	1.086	0.341	4.829	0.306	1.114	-0.544
362	0.207	-0.488	-1.842	0.96	-1.252	-0.55	-4.258	-0.483	-0.678	2.014	0.284	-0.783	0.271	0.041
363	-1.023	-1.499	-1.5	0.494	-0.127	-0.73	3.46	-1.55	-1.806	0.274	-2.081	-2.893	1.412	1.21
364	-1.988	-1.078	-2.187	-0.657	-1.95	-0.342	4.953	0.917	-0.598	2.393	0.043	-1.67	0.72	0.438
365	-0.929	-0.755	-0.512	-0.411	-1.2	4.515	1.494	0.335	-1.115	-0.806	-0.972	0.025	-0.908	-0.129
366	0.282	0.39	-0.874	4.587	0.921	0.493	-2.234	-0.793	0.197	1.926	-0.095	-1.316	1.54	1.32
367	-0.543	-0.347	-0.347	-0.415	-1.193	-0.245	-1.198	-0.499	-0.585	-0.977	-1.338	-0.37	-0.24	-0.287
368	-0.163	-2.068	-1.426	0.228	-2.877	-0.061	-0.31	-0.495	-1.184	-0.567	-1.831	0.226	0.748	-0.421
369	-0.972	1.514	-0.207	1.085	-0.995	0.167	-2.03	-0.697	-0.753	0.038	-0.722	-1.331	0.905	-0.05
370	0.55	1.961	0.952	0.594	-0.229	0.455	-2.056	-1.556	1.185	1.694	0.312	-1.127	-0.065	2.077
371	-1.2	-2.02	-2.549	0.508	-5.145	-0.46	3.293	-1.27	-2.505	1.678	-2.317	0.124	-0.861	-0.306
372	-0.788	-0.573	-0.534	-0.509	-1.521	-0.106	-1.523	-0.703	-0.496	0.146	-1.529	1.991	-0.535	-0.255
373	-2.067	-0.941	-0.424	-1.109	1.989	-0.203	0.895	-1.653	-2.849	-2.133	0.012	-1.119	0.984	-1.234
374	-0.362	0.497	4.317	0.005	0.269	-1.02	-1.976	-1.22	2.006	-1.786	-1.024	0.372	-0.602	-0.313
375	1.118	2.106	2.681	-0.388	1.337	0.06	-0.432	-1.301	4.114	0.014	2.42	-0.942	0.61	0.01
376	-0.494	5.542	0.278	-0.354	-2.03	-0.841	-2.749	-0.586	0.638	0.769	-0.811	-0.398	-0.558	-0.536
377	3.646	-1.202	-0.05	2.073	2.725	-0.142	-2.16	-1.479	-0.745	0.506	-0.673	-0.548	0.521	-0.661
378	-0.665	-1.784	-1.508	-0.331	-1.911	-0.377	-1.811	-1.428	-2.994	0.837	-1.716	-0.184	-0.073	-1.191
379	-1.848	-1.58	-1.594	-1.177	-3.459	6.818	1.856	0.553	-0.834	-1.423	1.132	0.068	-1.349	0.5
380	-1.03	3.656	-0.404	-0.681	-2.637	-0.525	-2.16	-0.905	-0.137	-0.477	0.588	-0.495	-1.138	-0.351
381	-0.191	-0.727	-2.642	0.853	-2.873	-0.421	-1.193	-0.496	-3.029	1.065	-0.293	0.534	-0.409	1.479
382	0.883	-2.462	-0.974	1.463	0.763	-0.615	-1.803	-1.474	-0.665	1.692	1.226	-0.905	2.086	0.562
383	1.538	7.787	2.77	-0.572	1.46	-0.916	-4.098	-2.67	4.035	-0.336	-0.633	-0.992	-0.838	0.391
384	-1.398	-2.067	-0.43	-2.378	0.785	-2.357	3.211	4.245	0.961	6.782	6.574	-1.619	1.527	-0.356
385	2.019	-0.262	-0.072	1.388	1.23	-0.924	-2.595	0.213	-0.679	-0.273	1.839	-1.045	0.496	-0.122
386	-0.976	-1.869	-1.434	-0.934	-0.932	-1.054	0.374	-0.655	-2.107	-1.177	-1.364	-0.891	0.298	-0.098
387	-0.654	-0.742	-0.348	-0.11	-2.163	1.023	0.634	0.002	-0.821	-0.437	-1.765	-0.604	0.072	-0.575
388	-2.098	-1.691	-1.556	-1.761	0.257	0.666	6.775	1.382	-1.998	2.309	2.853	0.019	1.46	2.77
389	-0.67	-0.655	-0.712	-0.354	-1.937	-0.167	0.374	-0.339	-0.498	0.515	-1.34	0.09	-1.623	-0.45
390	4.231	-0.297	0.087	3.165	4.118	0.341	-2.944	0.84	-0.352	-1.249	2.75	-0.478	0.365	-1.331
391	-2.851	-2.286	-2.194	-1.715	-5.15	-2.555	5.651	-0.509	-4.097	-1.836	-3.882	-1.059	-0.367	-0.022
392	-1.241	-0.962	-0.821	-0.466	-1.577	19.097	0.294	-0.306	-1.258	-1.058	-0.017	0.179	-0.519	-0.535
393	-1.837	-1.817	-2.19	-0.675	-4.265	1.149	-1.107	-0.728	-2.761	-0.943	-1.358	0.784	-1.794	-0.41
394	-2.562	-1.641	-1.233	0.637	-5.253	6.527	2.16	1.873	-1.482	3.355	-0.621	-1.944	-1.181	1.078
395	-0.996	-1.495	-1.462	-0.294	-3.506	-0.596	-0.855	-1.38	-1.421	-2.479	-2.546	-0.58	2.193	-0.659
396	-2.994	-1.782	-1.017	-1.534	0.864	0.628	0.904	0.202	-3.113	1.243	0.081	0.229	-1.333	4.218
397	-1.888	-1.659	-0.651	-1.878	0.937	-1.177	0.062	-0.854	-2.204	-2.445	-2.618	-0.35	-0.598	-1.047
398	-1.494	-1.46	-9.16e-05	-0.393	-2.386	-0.617	-0.449	0.58	-1.289	-1.358	-2.454	-0.723	-1.276	-0.371
399	0.399	5.947	-0.393	2.4	0.375	0.607	-1.02	-0.195	5.154	2.209	1.893	-0.697	-0.399	-0.805
400	-1.016	-2.248	-2.219	0.541	-2.728	-0.585	1.597	-1.702	-1.287	-2.128	-2.14	-2.08	-0.472	-0.461
401	-1.31	-0.886	-0.602	-0.577	-3.386	-0.875	0.45	0.672	0.009	-0.663	-2.416	-1.253	-0.808	-0.054
402	0.27	0.041	-1.167	5.564	0.108	1.545	-1.924	-0.254	-0.318	0.189	-0.571	-2.074	0.506	-1.213
403	0.531	-1.661	-1.082	0.524	6.185	0.151	-3.258	-1.206	-1.442	-1.274	0.567	0.887	1.228	-0.902
404	1.296	0.859	4.375	-1.863	2.777	-1.867	-4.77	-4.071	1.384	-0.423	1.252	0.133	2.094	-0.444
405	1.357	6.084	1.043	1.657	3.344	-1.078	-2.599	-1.858	2.692	-0.287	3.271	-1.055	-1.031	0.396
406	2.531	-1.647	-0.352	0.821	3.22	0.608	-2.634	-2.31	-1.338	-1.554	1.333	1.485	3.175	-1.594
407	-0.881	-2.116	-1.797	1.354	-2.972	-0.119	1.811	5.679	-1.852	-1.009	-1.181	-1.311	0.39	-0.131
408	0.374	0.132	0.628	1.263	0.612	-1.24	-1.11	-2.042	2.483	-0.702	0.874	-1.764	0.14	0.302
409	0.867	0.442	0.069	0.667	1.209	4.338	-1.228	-1.137	1.49	-1.152	0.721	-0.61	-0.428	-0.618
410	1.675	0.614	3.328	-0.533	2.14	-1.957	-4.44	-3.515	0.609	0.49	-2.115	0.217	2.257	-0.739
411	2.101	-0.926	-1.355	2.585	0.779	-1.151	-5.127	0.186	-0.948	-2.115	0.749	-0.017	-0.474	-0.994
412	-2.45	-1.813	5.209	3.402	1.951	1.269	5.281	3.431	-0.475	2.138	6.336	0.319	-0.665	-0.124
413	0.782	0.232	-0.569	3.266	0.537	-1.062	-2.362	-0.861	0.507	1.153	1.492	-0.658	1.139	0.465
414	-2.862	-1.76	-2.22	-1.706	-4.014	-0.918	-1.713	-0.385	-3.635	-0.342	-0.36	2.45	-2.39	0.02
415	-1.789	-1.865	-0.911	-0.917	-4.225	10.269	0.169	-0.33	-2.334	-0.592	-2.366	0.173	-0.181	-0.176
416	-0.642	-0.68	-1.661	-0.079	-2.071	4.27	0.721	-0.763	-1.409	0.479	-0.77	0.137	1.241	-0.527
417	-2.221	-1.321	-0.827	0.009	-2.277	3.299	1.717	0.814	-1.345	8.411	-1.214	-1.02	-0.833	0.902
418	-0.81	-0.529	-0.568	-0.748	-0.618	-0.588	-0.073	-0.35	-0.955	-1.513	-1.081	-0.702	-0.3	-0.259
419	-1.858	-1.646	-0.941	0.296	-4.708	-1.801	-0.013	0.274	-2.089	1.118	-2.976	-0.818	4.229	0.272
420	-0.979	-0.413	-0.564	-0.634	-1.93	1.243	1.077	-0.422	-0.684	0.027	-0.51	-0.324	0.226	-0.383
421	-0.399	-0.213	-0.286	-0.202	-1.002	-0.201	-0.649	-0.191	-0.362	-0.666	-0.542	-0.313	-0.225	-0.203
422	-0.722	1.729	0.117	0.743	-1.679	-0.029	-1.215	-0.631	-0.893	0.088	8.154	-0.686	1.411	0.288
423	-0.895	1.799	0.025	1.038	-0.993	0.742	-0.961	-1.957	-0.584	0.698	4.33	0.279	1.258	1.072
424	-0.323	-0.425	0.394	-1.16	1.802	-0.149	2.483	2.427	1.061	6.579	4.542	-1.245	0.373	-0.56
425	-1.142	-0.918	-0.065	-1.066	-0.686	0.993	2.917	-0.97	-1.02	0.678	-1.291	-1.448	-0.577	0.006
426	-1.676	-1.056	1.011	-1.317	1.698	-1.858	4.643	-0.972	-1.516	3.823	-1.352	0.049	-0.764	1.513
427	0.603	-0.801	-1.613	1.647	4.274	-0.348	-1.973	-1.912	-1.375	0.191	-1.196	-2.599	2.647	0.542
428	-1.298	-1.112	-0.891	-1.185	-3.244	-1.137	-0.538	-1.137	-1.422	-0.328	-2.661	-0.947	-0.549	-0.112
429	-1.621	-3.484	-2.459	-1.503	-2.248	-1.023	1.407	-1.159	-3.842	-0.095	-2.837	-1.531	0.439	0.707
430	-2.297	-1.035	-2.165	0.028	-5.386	5.544	2.79	-0.001	-2.132	0.38	-2.945	-0.774	-1.206	-0.599
431	1.157	1.158	0.459	0.676	2.204	-1.645	-2.409	-1.699	2.328	0.113	1.193	0.01	-0.946	-0.534
432	3.525	4.797	2.174	0.885	4.903	-0.819	-2.652	-2.239	3.642	-1.004	0.952	-0.576	-0.349	0.388
433	-1.206	-0.132	-0.489	-0.068	-1.956	1.019	1.938	-0.019	-0.693	-0.295	-1.263	-1.116	0.259	-0.287
434	-0.288	-0.062	1.124	-1.558	0.892	-0.428	0.95	-1.804	0.674	1.011	2.858	-0.208	0.229	1.151
435	-1.085	-1.355	-1.23	-0.917	-2.014	3.053	-1.229	-0.219	-1.292	-1.85	-2.085	-0.2	-0.347	-0.35
436	-1.622	-0.503	-0.756	-0.929	-4.18	-1.869	-3.626	1.172	-1.287	-0.387	1.64	2.863	-0.431	-0.016
437	1.453	-0.083	2.994	-0.414	2.356	-1.725	-3.861	-3.554	0.674	0.385	-0.173	0.506	3.101	-0.608
438	-0.973	0.389	-0.144	-0.397	-3.447	-0.707	-4.48	-1.668	-0.677	-0.351	-1.895	-0.914	-0.152	-1.058
439	-2.566	-2.096	-1.049	-0.96	-1.587	-0.905	1.704	-0.363	-1.188	-0.462	2.598	4.14	-0.923	0.088
440	-1.288	-0.859	-0.972	-0.199	-3.061	0.782	0.368	-0.332	-1.602	-0.371	-2.542	-0.583	-0.028	-0.244
441	-1.502	-0.916	-0.077	-1.241	6.846	1.745	2.787	-1.07	-1.051	0.031	-2.197	-0.839	-1.259	0.187
442	-0.921	-1.043	-1.328	-0.103	-2.279	-1.141	-2.877	0.471	-2.554	-0.075	-2.961	-0.827	0.734	0.354
443	-2.494	1.708	-0.842	-1.488	-5.115	81.794	-3	-1.587	-2.575	-2.375	-1.009	-0.989	0.444	0.073
444	-1.071	-1.585	-1.783	-1.838	1.768	0.245	5.794	-1.823	-2.626	-1.444	2.107	-1.302	1.611	-1.02
445	-2.203	-3.365	-1.949	-1.017	-2.051	-1.52	2.603	-1.346	-4.025	-0.048	-0.606	-0.347	-0.207	-1.29
446	-2.01	-0.752	-1.505	-0.407	2.448	1.197	2.748	4.366	-3.327	-0.806	1.05	-1.62	-0.852	-1.081
447	0.761	0.496	0.899	1.398	3.915	-0.201	1.438	-1.666	1.294	-0.789	2.059	-1.991	-1.088	1.749
448	0.445	-1.164	0.333	0.947	-0.218	2.465	1.151	-0.47	0.707	1.946	0.059	0.508	-0.023	-1.328
449	-0.305	-0.948	-0.522	-0.188	1.279	-0.055	-0.106	-0.203	0.257	0.31	0.181	-1.367	0.109	-0.659
450	-0.674	-0.451	-0.433	-0.477	-1.535	0.316	0.623	-0.422	-0.28	0.113	-0.505	-0.371	-0.563	-0.237
451	0.768	1.937	0.47	-0.413	1.051	0.092	1.165	-0.385	3.082	-0.338	2.782	1.117	-0.373	-0.122
452	-1.734	-1.317	-1.118	-1.222	-2.919	0.096	-0.401	0.002	-1.347	-1.562	3.694	-0.757	-1.25	-0.078
453	-1.773	-1.567	0.351	1.313	-0.7	0.36	-0.171	-1.503	-0.555	2.175	-1.452	-1.503	0.83	-0.149
454	-0.26	1.589	-0.025	-0.002	1.032	-0.972	1.486	-0.81	1.535	-0.267	4.729	2.452	-0.684	-0.361
455	-1.313	-2.144	-1.828	3.115	-2.677	-1.369	1.086	0.364	1.33	0.888	-0.658	-1.117	0.741	-1.205
456	0.864	3.705	0.249	1.293	3.248	0.012	-1.624	-0.175	1.089	0.873	0.248	-0.418	-0.815	0.933
457	1.095	0.278	-1.328	0.368	0.169	4.743	0.147	-1.636	-2.126	-1.913	-1.526	-0.665	0.492	-0.283
458	-0.772	-0.636	-1.032	-0.593	-2.639	1.042	-1.556	-1.369	-0.076	0.385	-1.931	-1.52	-0.464	-0.685
459	0.21	-0.936	0.945	-1.684	1.864	-1.888	1.045	1.697	1.128	5.889	3.998	-1.434	3.069	-0.82
460	1.192	2.442	2.805	-1.503	3.809	-1.821	-3.979	-4.008	1.681	-1.236	2.017	0.17	1.166	0.117
461	2.343	2.03	-0.904	1.228	5.397	-0.739	-1.578	-1.512	2.192	-1.307	1.455	-0.756	3.038	0.174
462	-0.274	-0.296	0.03	-0.378	-1.307	-0.735	-1.284	-1.291	0.728	3.054	-0.262	-1.189	-0.607	-0.152
463	0.997	1.815	2.685	-2.452	3.355	-1.668	-3.973	-3.29	0.747	-0.604	-1.129	0.556	1.932	-0.298
464	-2.169	-1.078	0.223	0.696	-1.191	-0.904	4.65	1.295	-1.354	0.058	-1.83	-0.116	-1.096	-0.815
465	-1.041	-2.732	-1.488	0.442	-2.54	-0.378	3.533	-0.851	1.054	-0.281	1.626	-0.27	0.274	-0.5
466	-0.366	0.429	-0.479	1.451	0.938	0.257	-0.353	-0.722	0.6	0.424	-0.025	-1.094	1.026	0.818
467	-1.052	-0.747	-0.668	-0.653	-3.563	-1.092	-1.301	3.728	-1.276	1.352	0.31	1.764	-0.876	0.323
468	-0.44	0.289	-0.856	0.79	1.064	-0.93	1.403	-1.043	2.441	0.206	3.936	1.935	-0.61	0.047
469	1.512	1.659	-0.208	2.557	1.672	-0.833	0.441	-0.93	4.698	0.263	-0.544	-0.371	0.047	0.115
470	0.897	1.794	0.91	0.586	3.329	-1.644	-0.936	-0.961	3.364	-0.228	3.365	0.943	1.156	-0.246
471	-0.546	-1.079	-0.413	-0.678	-2.004	-1.34	1.076	-0.524	-1.315	0.158	-1.461	-0.546	-0.433	0.603
472	-1.034	-1.092	-2.032	-1.867	-1.178	3.352	1.906	1.233	-3.511	-2.404	2.839	0.554	-0.67	0.859
473	0.443	-0.322	1.131	0.015	2.161	-1.523	-3.104	-3.444	1.088	-0.735	-1.16	1.074	3.798	0
474	-3.015	-1.715	-2.74	-1.908	-5.093	-1.135	-1.889	0.279	-3.731	0.293	-0.684	3.033	-2.646	0.437
475	-1.064	-0.769	-0.951	-0.69	-2.989	-0.839	-0.427	-1.029	-1.558	-1.115	-1.934	-0.372	-0.995	-0.563
476	-2.075	-1.237	-1.278	-1.312	-3.725	0.581	2.443	0.17	-2.161	0.738	-2.672	0.483	-1.612	-0.267
477	-2.645	-1.786	-2.356	-1.657	-4.47	2.253	-2.84	-0.948	-3.115	7.793	-2.137	1.057	-1.641	-0.869
478	-2.118	-1.199	-0.846	-2.17	-1.414	-0.472	2.177	-0.996	-1.79	-0.391	-1.457	-0.883	-1.497	-0.548
479	-2.841	-1.678	-2.534	-1.797	-4.721	-1.099	-2.077	0.102	-3.477	-0.129	-0.161	3.151	-2.34	0.341
480	0.146	1.642	2.069	-0.431	0.87	-0.743	-1.582	-1.615	2.485	0.878	2.981	-0.509	-0.112	0.215
481	-2.585	-1.805	-2.668	-1.646	-4.678	-1.133	-2.123	0.139	-3.627	-0.004	-0.279	3.128	-1.885	0.195
482	-0.744	0.031	0.404	0.063	0.603	-0.025	-0.718	-1.04	-0.218	2.368	2.873	6.081	-0.562	-0.629
483	-2.467	-1.971	-0.957	-1.123	-2.516	3.035	2.793	1.437	-3.34	-0.426	1.601	-0.429	-2.645	1.473
484	-1.006	-0.754	-0.5	0.271	0.078	-1.421	0.872	-2.115	3.089	1.207	-2.157	-1.377	-1.768	0.891
485	1.85	5.937	1.673	0.97	5.404	-1.212	-2.127	-1.548	2.248	-0.733	2.453	-1.261	-1.354	0.865
486	-1.198	-1.679	-1.222	-0.652	-3.466	4.926	-1.343	-0.912	-1.94	-0.59	-2.48	-0.67	0.09	0.084
487	-1.15	0.245	-0.749	0.622	-0.042	-0.422	0.796	-1.155	1.893	1.765	-1.18	-0.772	1.246	1.044
488	-0.522	-0.282	-0.369	-0.405	-1.241	-0.2	-0.051	1.953	-0.482	-0.763	-0.632	-0.35	-0.359	-0.263
489	0.261	-0.623	0.312	-0.411	-1.055	-0.683	-1.026	-1.355	0.543	1.939	-1.27	-1.027	-0.288	-0.288
490	0.012	-0.501	-0.027	-0.661	3.036	-1.949	0.805	-1.094	-0.654	-0.333	0.674	-0.935	-2.825	0.181
491	0.336	1.093	2.468	-1.168	3.501	-1.011	-3.03	-3.486	0.579	-0.483	0.404	0.521	2.223	-0.046
492	-1.566	-0.912	-0.986	-0.505	-2.963	0.23	1.338	2.3	-1.272	-0.563	-1.073	-0.641	-1.007	-0.118
493	0.457	0.751	2.346	-0.619	2.83	-1.277	-3.455	-3.525	0.159	-0.074	-1.733	1.292	2.499	-0.427
494	-0.777	-1.853	2.924	-2.233	-1.313	-2.317	-3.427	-2.786	0.053	-1.027	-1.603	-1.728	0.275	-2.356
495	-2.442	-2.702	-0.79	-1.007	-3.118	-0.847	-3.52	-2.285	-4.17	0.205	-2.285	-1.329	0.404	-0.684
496	0.089	0.363	1.023	1.358	-0.995	-0.671	-0.498	-0.924	2.027	0.722	-0.486	-1.247	-0.601	0.164
497	-0.246	0.655	0.707	0.07	-1.158	-0.429	-0.469	0.05	-0.073	-0.128	-0.952	-0.886	-0.999	-0.711
498	-1.036	-0.535	0.682	-0.017	-0.409	2.138	1.195	1.242	-1.125	2.945	0.828	-1.491	0.407	-1.565
499	0.704	-0.886	-1.827	6.461	-1.07	0.654	-3.939	-1.914	-2.509	1.026	-1.14	0.718	2.849	-0.015
500	0.013	0.234	-0.294	-0.232	-0.921	-0.574	-0.652	-0.654	0.145	-0.552	-0.418	-0.523	-0.255	-0.227
501	0.027	5.538	-0.041	-0.581	-1.836	-0.978	-3.21	-0.613	1.247	-0.449	-2.202	-1.089	-0.436	-0.148
502	-1.822	-2.134	-1.777	-1.747	-0.612	-2.001	0.481	-1.852	-3.598	-0.282	-2.264	-0.729	-0.995	0.226
503	-1.42	-1.126	-1.045	-1.52	-3.148	-1.84	-2.468	-0.238	-2.073	1.406	-1.22	0.568	-0.918	1.93
504	-0.989	-0.932	-0.556	-0.565	-1.753	0.326	1.508	0.038	-0.54	4.846	-2.469	-1.564	-0.653	-0.471
505	-1.93	-1.802	-1.442	-1.646	-4.676	-2.067	-3.54	-1.229	-2.856	0.805	-2.753	-0.496	-0.926	2.416
506	-0.446	-1.241	-0.363	-0.608	2.01	-0.752	-3.055	-3.635	-0.771	-0.228	-2.693	-1.072	2.503	0.808
507	-0.285	2.114	0.586	-0.797	-0.692	-0.107	-0.896	-1.407	0.995	-1.615	1.079	1.141	-0.301	-0.518
508	-2.795	6.437	3.564	-1.818	-0.45	0.258	-2.498	-1.899	0.157	3.19	-2.433	2.041	-2.052	3.946
509	1.605	1.45	-0.557	1.329	0.682	0.074	-0.697	-1.85	1.345	0.11	0.276	-0.017	-0.172	0.348
510	-1.279	-1.823	-1.459	-0.642	-0.721	16.339	-1.467	-0.72	-1.824	0.456	-0.866	-0.684	0.368	-0.814
511	-0.604	-0.329	-0.579	0.589	0.819	-0.506	1.197	-0.655	-1.062	0.823	3.692	4.066	-0.454	-0.532
512	2.859	-0.471	1.56	0.966	8.181	-0.272	-4.386	0.079	0.306	-0.043	1.522	-0.232	-0.409	0.478
513	2.869	0.526	-0.433	2.213	1.059	0.613	-2.406	-1.494	-0.201	-0.561	-2.116	-0.607	2.671	-0.168
514	-0.327	4.397	0.174	-0.493	-0.537	-1.168	-2.721	-0.794	2.378	0.332	-0.648	-0.891	-1.037	-0.877
515	-1.963	-3.215	-1.838	-1.197	-2.755	9.723	-0.339	-0.458	-4.391	0.382	-1.945	-2.771	2.877	1.895
516	2.488	-0.385	0.85	-2.202	16.24	-1.293	-1.446	-1.167	1.09	3.626	2.747	0.202	1.202	4.745
517	-0.887	-0.783	-2.138	0.587	-1.61	-0.49	1.929	-0.312	-1.206	-1.448	-3.031	-0.898	-0.701	0.072
518	-0.258	5.867	2.527	-1.026	-0.398	-1.332	-4.312	-2.491	0.731	-0.558	0.364	0.001	0.387	-0.852
519	-0.224	0.578	0.904	-0.381	0.719	-1.595	-2.041	-1.902	0.944	0.061	-0.059	0.646	0.504	-0.259
520	-0.054	-0.289	-0.235	1.836	-0.548	-0.685	-2.751	-1.32	-0.575	-0.557	-0.822	-0.721	1.142	-0.45
521	-0.175	-0.233	-0.03	-0.13	-0.606	-0.478	1.433	-0.72	2.112	0.873	-1.142	-0.696	-0.344	0.092
522	-0.133	0.69	0.805	0.367	0.772	-0.769	-0.821	-1.946	1.145	1.507	0.853	-0.514	-0.054	-0.137
523	-0.72	7.459	-0.102	0.01	-0.862	-0.49	-2.427	0.009	1.533	-0.083	-2.101	-0.952	-0.038	-0.276
524	-2.487	0.137	-1.06	-2.114	-4.108	1.087	11.232	-1.485	3.119	4.788	0.634	-0.564	-1.368	2.249
525	0.218	0.975	0.113	1.748	0.067	-0.903	-0.268	-1.009	1.976	-0.328	1.925	-0.536	-0.986	0.281
526	10.614	-1.87	-1.765	-0.604	-7.247	2.632	0.624	0.809	-2.456	1.605	-5.114	-1.905	-1.068	-0.813
527	-0.402	-0.444	-0.325	-0.676	-0.989	-0.346	-0.467	0.196	-0.617	-0.413	-0.575	-0.213	0.504	0.109
528	-1.412	-1.963	-2.375	-1.384	-2.374	-0.369	1.128	-0.016	-2.124	-1.494	-1.396	-1.226	-0.063	-0.063
529	-0.126	0.361	-0.599	-1.987	-2.583	0.363	0.538	-2.052	0.193	0.431	-0.372	0.125	2.964	0.141
530	-2.26	-1.408	-1.066	-1.724	-3.429	-0.185	-2.662	-1.987	-2.5	-2.486	-3.069	-1.905	-0.437	0.382
531	-1.915	-2.069	-3.161	-1.744	-3.751	-2.422	8.916	0.816	-3.208	-2.875	-1.07	-3.032	1.374	-1.562
532	-0.482	4.987	0.868	1.001	5.206	0.035	1.928	6.987	1.289	1.155	3.648	-1.389	-1.535	-0.223
533	-0.154	-0.196	0.322	-0.078	-0.81	-0.468	-0.301	-0.691	-0.532	-0.291	0.584	-0.346	-0.455	-0.092
534	1.959	0.163	1.014	3.041	2.268	-0.369	-4.163	0.962	-0.269	-1.872	1.532	-0.499	-0.493	-0.893
535	-0.745	-0.842	-0.407	-0.426	-4.433	9.979	-0.333	0.36	-0.699	0.562	-1.593	-0.983	0.431	-0.916
536	-0.64	1.253	0.305	-0.31	1.593	-0.812	-2.281	-0.727	0.015	-0.79	-1.125	-0.605	-0.94	-0.877
537	-0.705	-0.843	-0.611	-1.195	-1.308	0.482	2.695	-0.189	-2.565	-1.052	-1.031	-1.631	0.578	0.169
538	-0.363	0.056	-0.354	-0.565	5.57	-0.589	-1.868	-0.448	-0.37	-0.996	-1.418	-0.419	-0.49	-0.44
539	-0.753	-1.339	-0.045	-0.889	-1.467	-0.198	0.432	-0.769	-1.364	0.884	-2.938	-0.526	1.055	-0.149
540	2.279	-0.278	1.588	3.568	4.328	0.166	-3.647	0.389	0.183	-2.131	1.666	0.024	-1.08	-0.851
541	-1.889	-0.982	-0.293	-1.493	-4.333	0.536	1.013	-0.817	-1.523	0.985	-2.505	-0.145	-1.267	0.049
542	-2.365	1.556	-0.396	-0.894	-3.723	-1.552	-2.745	-0.705	-0.193	-0.929	-2.739	-0.76	-1.582	-0.79
543	-0.015	-0.363	1.319	0.535	-0.97	-2.066	-0.269	1.155	0.813	2.494	1.304	-1.108	0.593	1.279
544	-0.083	0.022	0.378	0.396	1.343	0.42	1.438	-0.14	-0.422	0.053	3.277	1.752	1.803	-1.018
545	1.68	-0.379	0.91	3.702	3.117	-0.418	-4.411	1.553	-0.009	-2.3	1.107	-0.232	-0.746	-1.203
546	-0.056	-0.188	2.106	0.243	1.271	0.388	-1.573	-2.21	0.221	0.956	0.225	0.037	1.756	1.482
547	0.382	-0.206	-0.018	2.801	0.67	-0.753	1.412	-0.848	2.581	1.202	-0.97	-0.089	0.287	0.282
548	2.154	0.747	-0.219	1.182	3.053	3.603	-1.784	-1.855	-0.878	-0.515	7.954	0.363	-1.128	3.565
549	-1.411	-1.739	-1.799	-0.965	-2.368	-0.788	-1.042	0.501	-1.782	-0.894	-0.249	1.224	-1.146	-0.305
550	-0.683	-0.122	-0.077	0.068	-2.123	2.746	-0.665	-0.721	0.653	-0.774	-1.514	-0.854	-0.53	0.167
551	-0.01	3.558	2.124	0.01	-0.561	0.884	-1.992	-1.296	2.345	-0.648	1.242	-0.953	-0.809	-0.794
552	-0.182	-1.847	-1.097	2.122	-0.445	-1.07	-1.264	-3.027	-0.717	3.415	-2.136	-2.173	1.999	1.27
553	-0.657	1.338	0.901	0.721	-2.089	-0.098	-2.397	-1.563	0.822	2.231	-0.651	-1.326	-0.048	0.842
554	-0.547	3.461	0.598	0.003	-0.473	-0.862	-0.759	-1.272	0.947	1.22	3.6	2.762	-0.494	-0.218
555	-1.016	4.453	0.954	0.654	1.301	-0.575	-1.575	3.604	1.908	0.285	3.539	-1.23	-1.224	-0.604
556	-1.334	-1.489	-0.44	-1.522	0.114	-2.029	1.278	2.859	0.34	5.05	1.303	-0.794	-0.691	-0.59
557	-0.008	0.768	0.499	-0.33	-0.557	0.721	1.253	-0.804	1.749	2.498	0.619	-1.35	-0.002	-0.368
558	1.762	1.45	0.238	2.539	3.304	2.101	-3.319	-0.317	0.822	-1.026	3.028	-0.478	-1.718	-0.695
559	0.419	1.669	1.204	0.706	0.715	-1.905	-3.459	-1.885	1.883	0.182	2.453	-0.256	0.451	0.157
560	0.847	10.942	-0.039	-0.677	-2.073	0.257	-3.485	-0.893	-0.395	0.067	-1.91	0.523	-0.764	-0.163
561	0.084	2.752	1.078	-0.358	2.627	-0.612	-1.077	-1.584	-0.186	0.387	5.753	3.131	-0.204	-0.748
562	-0.311	1.309	0.56	0.792	-1.225	-0.639	-1.214	-1.509	-0.146	0.145	0.735	-0.221	0.493	-0.718
563	-1.342	0.625	-1.319	0.002	-1.12	-1.3	-1.098	-1.602	-2.093	0.312	-3.464	-1.606	-0.661	-0.582
564	-0.682	-1.484	-0.206	0.725	-1.031	-1.24	-2.21	-2.063	-1.095	0.484	-2.794	-1.316	2.008	-0.488
565	3.062	5.437	-0.434	-0.326	-2.898	-1.286	-4.369	-1.259	1.076	-1.016	1.47	-0.956	1.916	-0.231
566	-0.073	-0.889	-1.038	0.54	-0.889	-0.337	-0.28	1.734	-0.514	-0.423	-1.698	-0.609	0.639	0.28
567	-0.879	1.708	-0.123	-0.297	-1.601	-0.201	-1.496	-0.528	-0.179	-0.869	-1.438	-0.677	0.164	0.039
568	-0.589	-1.898	-1.551	0.826	-0.965	-0.765	-0.463	-1.497	-2.692	-0.157	-2.491	-1.36	1.235	-0.136
569	-0.672	-0.852	-1.364	-0.482	0.124	-0.845	6.477	-1.562	2.429	-1.422	-2.446	-1	-0.262	1.44
570	-0.26	1.247	0.628	-0.264	0.506	-0.224	-0.53	-0.95	0.72	-0.619	-0.103	-0.895	0.013	0.174
571	2.01	1.148	-0.427	-0.721	0.25	-1.062	-3.425	-0.925	0.333	-1.493	0.741	-0.892	1.071	0.111
572	-0.413	-0.468	-0.538	-0.408	-0.83	-0.58	-0.332	-0.63	-0.485	-0.935	-1.758	-0.463	0.214	0.159
573	0.931	-0.467	0.203	0.579	-0.144	-1.101	0.894	0.273	-0.697	-0.518	2.053	-1.084	0.338	-0.324
574	0.367	0.54	0.789	0.614	0.852	-0.869	-2.023	-2.442	0.879	0.511	-0.883	-0.264	1.572	0.746
575	0.845	1.151	0.517	2.152	0.877	0.213	-2.056	-1.812	0.669	0.969	0.24	0.129	-0.262	1.578
576	-0.22	2.921	3.637	0.681	2.025	1.595	-0.834	-0.072	-0.626	0.667	2.945	-0.456	0.595	1.64
577	0.355	-0.121	-0.194	0.842	1.571	-0.604	-0.52	-1.851	1.582	0.634	-1.251	-0.887	1.446	1.484
578	0.355	0.644	0.868	1.641	0.17	-1.408	-0.179	-1.198	1.621	0.738	1.776	0.711	0.342	0.757
579	-4.09	-0.728	-1.912	-2.288	-7.676	-2.195	0.378	-1.209	-1.355	1.541	0.679	1.869	-1.683	2.6
580	-1.547	-2.947	-1.184	0.632	-4.173	0.183	-1.808	0.741	-3.095	1.129	-0.26	-0.887	-0.492	0.734
581	-1.597	-2.111	-0.838	-1.16	-0.567	-0.084	-0.098	-0.483	-2.793	0.78	-1.752	-2.601	-0.049	0.142
582	0.017	-0.305	-0.396	-0.151	-0.131	-0.826	1.58	-1.197	3.299	1.723	-1.062	-0.871	-0.195	1.707
583	0.283	0.278	0.437	-0.548	0.27	-0.053	1.436	-0.141	3.257	0.492	0.195	-1.091	-0.15	0.77
584	-0.342	0.98	1.243	-1.578	-2.022	-0.969	-0.354	-0.209	1.419	1.55	1.618	-1.583	-0.136	0.761
585	-2.569	0.324	0.274	-0.741	-0.641	0.938	-0.663	3.8	-0.934	0.819	-1.088	-1.358	-1.427	-0.321
586	-2.633	-1.651	-2.201	-1.378	-4.449	-0.998	-0.69	1.99	-3.619	-0.251	1.705	3.907	-2.187	0.647
587	-2.229	-1.839	-2.671	-1.379	-4.803	-1.008	-1.092	0.445	-4.331	-0.592	-2.065	1.121	-1.071	0.912
588	-1.187	-1.829	-0.087	-0.286	2.82	-2.06	-1.399	-1.576	-1.846	-0.846	-2.556	0.628	2.308	0.52
589	-0.567	-0.051	-0.169	-0.552	-2.302	-0.979	-2.183	-0.943	-0.313	-0.166	-1.677	-0.801	-0.295	1.627
590	-0.115	1.04	1.06	0.278	-1.466	-1.206	-2.877	-1.248	1.086	0.777	0.072	-1.141	-0.599	0.174
591	-2.644	4.511	-0.751	0.066	1.949	-1.091	3.107	8.159	1.305	3.638	3.131	-1.619	-1.203	-0.787
592	1.791	2.566	0.442	1.099	3.807	-0.796	-3.178	-2.221	3.003	-0.597	2.089	-1.552	0.983	0.075
593	-0.058	1.01	-0.183	0.853	-1.224	-1.102	-2.827	-1.555	1.102	1.083	-0.861	-0.532	-0.084	3.478
594	0.722	1.316	1.651	-1.088	-0.818	-0.045	-2.767	-2.517	1.62	0.532	0.703	0.172	0.758	0.47
595	0.684	-1.081	-2.388	1.214	-0.95	-1.878	-0.69	-3.779	-1.407	-0.647	-4.121	-2.132	0.464	-0.303
596	-0.79	-0.549	-0.719	0.184	-2.548	-1.091	-2.387	-1.19	-0.784	-1.357	-2.794	-1.055	0.6	-0.398
597	-0.735	-0.243	0.591	0.146	-0.643	-1.574	-2.635	-2.368	0.011	-0.888	-2.456	-0.125	2.007	-0.018
598	0.725	0.93	0.194	1.102	1.037	-0.098	-2.731	-2.01	1.347	1.513	-0.316	-0.698	0.729	0.449
599	-0.124	1.226	-0.16	0.55	0.202	-0.328	-1.032	1.08	1.424	1.063	-0.18	-0.103	1.226	1.394
600	-0.348	0.072	-0.026	-0.653	-0.296	-0.726	1.121	-0.517	2.383	1.8	-1.773	-0.785	-0.252	-0.096
601	0.859	1.193	1.238	-1.66	-0.288	3.033	-3.408	-1.36	1.072	0.653	2.102	-0.084	0.35	0.723
602	-0.007	-0.1	0.546	-0.219	0.311	-0.316	0.055	-1.37	0.442	-0.956	-0.474	-0.057	2.171	-0.281
603	-0.006	0.198	1.55	-1.579	-0.591	-1.373	-0.841	-1.489	1.146	0.364	0.031	-1.074	1.072	0.913
604	-0.543	0.106	-0.302	-0.588	-0.328	-0.663	2.884	-0.236	1.752	1.628	-1.228	-0.467	-0.765	-0.039
605	-2.034	-1.151	-1.652	-1.326	-4.644	0.024	2.898	2.556	-1.487	-0.786	2.664	0.564	-0.849	-0.763
606	-1.535	-1.534	-0.846	-2.395	-3.626	2.916	1.713	0.195	-2.446	-0.328	-0.474	2.516	0.327	0.34
607	-0.65	0.456	1.244	-1.089	-3.572	1.828	-0.267	0.054	1.824	-0.334	3.006	0.764	-1.206	2.168
608	0.778	-2.713	-2.039	0.012	0.809	-1.438	-2.362	-2.169	-1.281	-0.45	-1.713	-0.327	3.936	0.12
609	-0.507	-1.558	-0.68	-0.885	-0.971	-0.956	-0.752	-1.127	0.085	0.373	-1.789	-1.117	1.283	-0.388
610	1.072	1.887	2.598	-0.918	-0.308	-2.183	-3.146	-1.195	2.656	-0.164	1.804	0.671	-1.244	-0.593
611	-0.61	2.089	-1.219	-0.027	-3.04	-1.918	1.668	1.462	-1.105	1.446	-0.969	1.291	-0.166	-1.832
612	-0.413	5.939	0.57	-0.343	-0.515	-1.459	-2.482	-0.438	3.864	0.96	2.285	-0.788	-1.055	-0.696
613	-1.925	-2.642	-2.413	-0.833	-3.597	-2.215	-0.179	-1.049	-2.802	-0.168	-4.092	-1.88	-0.355	-0.548
614	-0.446	-1.58	-0.8	-0.598	1.663	-2.493	4.002	-1.89	-0.134	-1.496	-4.042	-0.611	3.538	0.294
615	-0.43	0.059	0.76	-0.506	-1.26	-0.702	-1.67	-0.849	0.077	-0.197	-0.508	-0.984	-0.927	-0.587
616	-2.091	0.17	0.332	-1.34	-1.937	-0.696	0.491	-0.003	-0.647	1.19	-2.309	-0.785	0.081	1.032
617	-0.567	-0.263	-0.219	-0.188	-1.041	-0.551	-1.267	-0.386	-0.121	-0.682	-0.798	-0.552	0.032	-0.331
618	-0.425	-2.141	-1.848	0.708	-2.613	-0.046	-2.001	-1.935	-1.392	-0.845	-2.251	-0.881	1.23	-0.384
619	-3.059	-1.366	-1.212	-1.788	-3.632	1.014	2.033	-0.529	-2.128	-0.089	-1.547	0.659	-2.729	0.806
620	1.409	-2.074	-3.611	2.434	1.181	-1	-3.024	-2.149	-0.522	-0.483	-2.159	-2.381	1.868	0.038
621	-1.679	-1.046	-1.054	-0.101	-4.363	-0.609	-2	-0.794	-1.433	1.831	3.118	-1.898	0.041	0.527
622	-1.159	-0.003	1.223	0.968	0.733	-0.79	-3.676	-2.261	0.541	0.167	-0.598	-1.026	0.765	1.151
623	-2.415	-0.805	-3.132	-1.71	-4.861	-1.728	-1.375	-1.054	-3.534	-0.327	-1.202	1.208	-0.989	-0.92
624	-2.174	-0.949	-1.318	-3.182	1.822	0.956	-0.665	0.228	-2.972	-1.754	-0.093	0.628	-2.178	-0.91
625	-2.159	-1.55	1.343	-0.728	2.135	-1.489	4.928	-2.494	-1.953	3.07	-2.391	-1.286	0.323	1.637
626	2.304	-3.048	-1.176	3.013	1.13	0.065	-2.214	-2.348	0.158	-0.296	-2.588	-0.951	4.054	0.264
627	0.069	1.124	-0.133	-0.176	-0.517	-0.99	-0.233	-1.267	3.425	0.618	-0.684	-0.876	-0.389	1.095
628	-0.926	0.671	0.504	0.573	0.598	-0.573	-1.536	-0.768	2.253	1.197	0.586	-0.301	1.141	0.381
629	-2.961	-0.319	-2.537	-1.036	-6.216	0.095	-1.149	-2.278	-1.832	-2.247	-0.953	0.275	-2.278	0.456
630	-0.579	0.506	-0.854	-1.003	-0.544	-0.854	1.148	-0.071	0.297	2.027	1.256	-0.343	-0.615	0.539
631	0.34	0.877	-0.68	1.597	1.128	-0.534	0.145	-1.416	0.313	-0.014	3.234	2.461	-0.39	-0.281
632	2.644	-0.567	-0.798	-0.82	1.407	1.093	-0.811	-0.101	-0.885	0.637	1.481	0.624	0.467	0.927
633	0.049	1.789	1.49	-0.745	-1.195	0.624	-1.359	-0.901	1.238	0.19	1.482	0.092	-0.402	1.115
634	-1.936	2.706	-1.031	-1.103	3.918	-1.648	-0.675	-1.503	3.678	0.975	3.823	-0.795	-1.334	-0.482
635	-2.216	-2.489	-0.701	-1.95	1.301	-2.356	4.914	1.572	-1.911	6.189	0.554	-0.675	-0.188	-0.158
636	5.252	1.357	1.427	2.463	4.119	0.897	-3.44	1.754	-0.07	-1.51	1.349	-0.562	0.099	-1.261
637	-1.217	-1.125	-0.952	-0.976	-1.726	-0.623	0.787	0.401	-2.011	0.382	-1.863	-0.245	-0.619	1.229
638	-1.289	-0.561	-0.699	-0.878	-1.012	-0.274	2.36	-0.303	0.095	0.61	-0.148	-0.21	-0.135	-0.53
639	-2.368	3.819	2.266	-0.716	-2.535	-2.451	-0.052	2.332	-0.792	1.517	1.135	0.423	-2.384	-1.787
640	0.246	-0.625	-0.463	0.189	-0.079	-0.211	-3.288	-1.345	-0.099	-1.436	-1.6	-0.928	0.671	-0.861
641	-1.974	4.607	5.145	-2.655	1.404	-0.681	-2.201	-2.498	-2.711	3.265	-3.616	4.601	-3.204	7.641
642	0.277	0.724	1.553	0.263	-0.214	-0.407	-2.264	-0.997	0.301	0.01	0.29	-1.896	0.135	1.288
643	-2.746	0.198	3.786	-2.905	4.473	0.306	-3.04	-2.561	-4.07	0.791	-1.881	4.424	-1.975	4.192
644	1.009	-1.786	-1.778	0.145	6.076	-0.766	-1.387	-0.267	-0.803	6.749	-0.659	-1.923	0.702	-1.056
645	-1.255	-1.088	-0.184	-1.633	-2.096	-1.919	0.968	-0.734	-0.405	2.265	0.912	-1.433	-0.415	-0.41
646	-3.574	-1.737	3.648	-2.371	1.987	1.058	-1.948	-1.168	-3.516	1.602	-1.363	4.1	-1.964	3.194
647	0.175	0.937	0.068	0.408	-1.684	1.514	-1.398	-0.138	0.819	0.531	-0.409	-0.683	-0.221	1.692
648	0.322	0.966	1.898	-1.581	-0.362	2.583	-0.63	7.264	0.162	2.493	1.53	-1.283	0.113	1.01
649	0.314	0.326	0.063	0.063	0.174	-0.159	-0.237	-1.029	1.542	-0.694	-0.416	-0.588	1.567	0.465
650	-0.153	0.731	1.577	-1.041	-1.629	-1.586	-2.967	-1.287	1.173	-0.478	-1.693	-1.262	-0.54	0.752
651	0.785	4.213	3.011	0.525	1.651	-1.888	-2.564	-1.602	2.66	0.295	0.239	-2.352	-0.721	-0.919
652	-3.148	4.081	2.211	-1.937	-2.386	-0.887	0.457	-1.221	0.565	3.136	-2.896	2.545	-2.682	3.844
653	-0.495	-0.176	-0.042	-0.109	-0.998	-0.493	-0.849	-0.425	-0.323	-0.676	-0.715	0.176	-0.305	-0.398
654	-2.897	-1.317	-0.054	-1.229	-2.716	0.114	1.545	-0.29	-2.53	0.481	-2.15	-0.51	-0.998	0.78
655	1.161	-0.099	-1.595	-0.487	17.014	-1.042	1.537	-0.023	2.662	-0.597	-1.024	-1.215	0.08	0.836
656	-1.27	1.108	0.177	0.17	-1.548	-1.244	-0.641	-1.082	-0.348	-0.123	1.535	0.816	-0.369	1.342
657	0.666	0.353	0.567	0.436	1.121	0.218	0.572	-0.816	1.113	0.212	2.975	0.77	0.877	0.821
658	-0.097	0.666	0.552	0.125	-0.217	-0.55	-1.902	-0.771	-0.89	0.19	1.183	-1.358	-0.39	-0.677
659	-0.174	0.235	0.072	0.142	-1.275	-1.312	-2.945	-0.44	2.028	0.016	-0.328	0.042	-0.456	-0.894
660	-0.352	-0.22	-0.431	-0.436	-0.306	-0.812	-1.999	-0.616	0.12	0.036	0.573	-0.526	-0.385	-0.167
661	-0.556	-0.389	-0.57	-0.819	-1.289	-0.247	1.586	-0.138	0.998	2.755	-1.903	-0.465	-0.982	-0.454
662	0.592	5.717	0.045	0.383	0.029	1.544	0.012	3.589	0.179	-0.425	0.669	-0.034	-0.228	-1.419
663	-4.221	0.914	-2.989	-1.481	-6.919	-1.583	-1.694	0.654	-1.543	0.025	-1.084	-0.084	-2.95	0.333
664	-2.325	1.221	-1.376	-0.775	-4.496	-2.687	2.333	5.096	-0.794	2.484	-0.08	-1.71	-2.615	-0.024
665	-1.274	-0.29	0.123	0.503	-3.658	-2.363	-1.436	-0.919	1.413	2.748	-2.824	-1.494	-2.089	-0.915
666	-3.578	-1.766	3.174	-2.632	1.213	1.635	-1.513	-1.252	-3.227	2.362	-3.187	2.454	-2.61	5.075
667	-2.491	1.686	4.204	4.577	-2.744	0.043	-1.285	-2.068	-0.323	-0.192	-2.404	-0.789	-1.372	-0.686
668	-0.8	-0.191	-1.086	1.484	-0.371	-0.043	-3.055	-1.859	-0.713	-0.143	-1.219	-1.092	2.042	-0.104
669	-0.708	-2.125	-0.446	-0.89	-0.992	-2.727	-0.584	-0.446	-0.557	2.489	-1.339	-1.627	1.368	0.249
670	-1.919	1.284	3.222	1.36	-3.158	9.98	-2.358	-1.006	0.578	-1.939	-0.466	-1.553	-1.993	-0.699
671	-0.557	-0.415	0.047	-0.513	1.23	-0.748	-3.584	-1.309	-0.009	0.298	-1.58	-0.75	-0.393	0.673
672	-0.395	-1.052	-1.164	0.533	-1.726	-0.456	-2.202	-0.438	-0.496	0.772	-2.949	-1.595	2.552	1.351
673	-2.277	1.934	3.48	4.068	-2.052	-1.49	0.287	-0.559	0.089	-1.827	-2.208	-1.038	-1.442	-0.22
674	0.31	2.954	3.781	-1.449	3.309	-1.529	-0.444	-0.895	0.06	-3.113	-0.299	2.883	-1.13	-2.612
675	-2.217	1.756	-1.898	-0.789	-0.667	2.431	0.141	-0.447	-2.019	0.305	-1.421	0.487	-3.182	4.13
676	-1.474	2.723	0.776	-0.288	0.922	-1.401	-0.55	-2.133	0.983	1.464	0.45	0.041	-1.831	1.284
677	-3.604	4.035	-0.007	-1.566	-4.901	-2.547	-0.28	0.327	-0.233	1.732	-2.113	-1.466	-1.823	-1.409
678	-1.881	0.201	-1.127	-0.462	-1.63	1.394	-0.346	-0.24	-1.542	0.929	4.937	0.34	-0.653	5.139
679	0.596	0.946	-2.513	2.571	10.121	5.652	0.177	1.488	-1.705	0.859	0.985	3.276	-1.751	5.325
680	-0.158	3.686	4.126	-1.468	-1.31	-1.162	-3.364	-0.91	1.067	-0.386	2.737	0.376	-0.333	-0.282
681	0.209	3.446	0.404	-0.059	-0.179	-0.251	0.041	-0.28	2.061	-0.412	-0.405	-0.316	0.05	1.425
682	1.775	1.45	0.121	0.6	-0.365	-1.697	-2.552	-0.047	0.283	2.499	0.972	0.9	-1.017	-1.138
683	0.36	1.732	-0.021	-0.835	-0.717	-1.336	-0.176	-0.217	0.067	1.089	2.904	1.337	-0.195	-0.14
684	-0.259	1.155	-0.361	-0.205	0.15	-0.967	-0.24	-0.849	-0.619	0.623	2.902	2.488	-0.426	-0.837
685	0.17	0.04	0.616	-1.098	-2.748	-1.522	-4.281	-1.632	1.061	0.29	-1.429	-0.095	-1.312	-1.272
686	-4.257	-0.134	4.022	-2.649	1.915	0.993	-2.451	-1.287	-1.233	0.856	0.442	3.184	-2.598	3.654
687	0.285	2.73	0.973	-0.083	-0.289	-0.77	-1	-0.616	1.319	0.911	0.153	-1.063	-2.657	0.114
688	0.047	1.23	3.328	0.458	0.303	9.367	-2.015	-0.303	0.707	-0.176	2.309	-1.158	-0.907	0.188
689	-0.513	-0.128	-0.742	0.139	-2.671	-1.606	-2.507	-1.375	-1.211	1.856	-2.366	-2.644	1.526	-0.732
690	-0.661	1.583	2.732	-0.118	1.166	-0.932	-2.188	-0.472	0.587	-0.797	3.35	-1.577	-0.479	-1.52
691	-3.194	-1.209	-1.85	-1.723	-3.467	3.167	5.448	0.681	-0.515	-0.206	-2.308	-1.718	-1.748	-0.679
692	-0.349	-1.016	-2.425	1.729	-0.547	-0.478	-0.076	-0.653	-2.101	0.894	-3.356	-1.1	2.967	-1.239
693	-0.488	4.39	-1.6	7.085	0.222	2.19	0.81	0.865	-0.737	-0.357	0.402	-0.667	2.398	-1.548
694	-1.18	2.214	-0.493	1.6	-1.07	-0.062	0.16	-0.184	1.835	1.098	-1.327	-1.174	-0.97	0.502
695	-2.076	-0.433	-0.969	0.39	-3.193	-2.509	1.652	4.482	-2.676	0.133	-0.49	-1.632	-1.184	0.853
696	-0.347	0.929	0.156	-0.094	-0.6	1.299	2.509	0.976	0.198	0.323	0.134	-0.192	0.074	-0.62
697	-0.174	1.955	4.904	0.897	-0.677	-1.015	-1.694	1.127	-0.052	-0.112	2.649	0.499	-1.602	-1.453
698	-1.182	1.262	-0.673	-0.652	-1.512	0.356	-1.413	-1.176	-0.746	-0.733	-0.701	0.042	-0.852	2.495
699	-0.917	2.19	0.331	-0.036	-0.898	-0.977	-0.037	-1.361	-0.318	-0.607	2.749	1.605	-1.074	-0.067
700	-0.902	-0.933	-1.129	-0.697	2.341	-1.893	5.528	0.498	-0.309	5.183	1.212	-1.49	0.61	1.583
701	0.961	0.746	0.602	-1.112	1.65	-0.007	-1.648	-0.724	0.639	0.808	2.586	-0.618	-0.535	0.271
702	-0.357	-0.782	-0.465	0.07	-1.542	0.115	-1.365	-1.395	1.168	-0.694	-2.439	-0.793	0.959	0.768
703	-0.185	-0.787	-0.43	-0.172	0.105	0.281	-1.59	-2.033	0.669	-0.264	-1.052	-1.42	1.641	0.012
704	-0.109	2.571	0.383	-0.407	-0.896	8.075	2.238	14.377	-0.103	4.365	2.178	-1.207	-0.617	-0.652
705	-0.386	0.712	0.032	-0.288	-0.31	-0.743	-1.742	-0.998	-0.466	-0.256	-0.915	-1.104	-0.528	0.523
706	-2.122	-0.286	1.498	-1.243	3.745	2.997	2.698	-0.367	-1.851	0.834	-2.538	0.994	-1.443	3.491
707	0.156	0.275	0.26	1.256	-0.13	-1.283	0.16	-1.559	2.714	-0.469	0.965	-0.724	-0.569	0.512
708	0.236	0.386	-0.396	-0.488	-2.316	-1.171	-1.373	-1.481	0.425	0.08	-1.153	-0.902	-0.864	4.392
709	-0.894	-0.659	-0.814	0.456	-2.255	-0.539	-0.796	-0.236	-1.117	4.729	-1.283	4.008	-0.518	-0.429
710	-0.702	-0.098	0.458	0.228	0.12	-0.335	-2.472	-1.05	0.101	0.436	-2.167	-1.051	0.482	-0.599
711	-1.062	1.684	-1.043	0.406	-0.619	0.844	-0.951	-0.586	-0.965	1.931	-0.618	1.774	-1.032	2.279
712	-0.295	0.604	-0.082	-0.604	-2.351	-0.357	-2.288	-0.654	0.592	1.953	-1.281	-0.63	-0.463	4.212
713	-1.96	-1.9	-2.228	-1.342	-3.444	-0.55	-1.012	1.116	-2.925	0.376	-0.959	-0.328	-1.598	-0.035
714	0.648	1.576	0.423	-1.292	-1.861	-0.688	-1.711	-1.115	0.583	1.144	3.002	-1.319	-0.954	5.035
715	0.397	1.794	-0.365	-0.7	-1.674	-1.134	-3.62	-1.009	-0.244	0.392	-2.4	-1.01	-0.716	-0.219
716	-1.185	-0.335	-1.19	-0.605	-1.498	-0.687	1.255	1.019	3.231	-0.8	-0.615	-0.97	-0.712	0.528
717	-1.012	-0.688	-0.387	0.385	-2.853	-0.614	-0.481	1.574	-0.195	3.372	1.454	-1.747	0.904	-0.732
718	1.958	0.782	2.227	-1.771	-0.027	-1.292	-3.612	-1.485	2.065	0.205	0.777	-0.323	-1.181	-0.396
719	-0.787	6.031	0.235	-0.656	1.416	-0.952	-2.436	-0.989	-0.107	2.633	-0.99	-0.701	-0.691	-0.082
720	-2.172	-1.078	-1.436	-0.243	-1.819	-0.068	0.603	-1.917	-1.416	2.724	5.572	0.445	-0.581	0.033
721	-0.665	-0.892	-1.037	-0.257	-1.97	-1.019	-1.037	-1.622	1.507	0.226	-2.394	-0.809	0.078	2.14
722	-0.87	1.431	-1.089	-0.095	0.647	0.321	-0.806	-0.666	-0.927	-0.024	-0.867	0.155	-1.07	3.273
723	-1.447	0.43	-0.232	-1.001	-3.279	-1.208	-3.158	-1.087	-0.966	-1.232	-1.968	-1.329	-1.131	-0.652
724	-0.772	0.015	0.345	0.584	-1.089	0.076	-0.652	-2.149	1.814	-0.018	-0.799	-0.632	0.074	0.732
725	-0.193	-2.313	-2.419	-2.873	1.765	-0.774	1.055	-2.074	-4.894	-0.969	0.405	-0.352	-0.356	-0.508
726	-0.304	-0.264	-0.466	0.675	0.615	3.259	3.002	0.29	0.189	-0.693	3.603	2.853	-1.335	-0.32
727	-1.458	0.274	0.057	-0.329	-2.492	-1	-2.128	-1.008	-0.18	-0.306	-1.184	-0.731	-0.669	-0.775
728	-1.75	-2.653	-2.078	-3.127	-0.101	-0.153	2.511	0.336	-4.718	-0.479	0.712	-0.354	-0.914	-0.678
729	-0.027	-0.543	-0.777	-0.365	-0.329	-0.188	-2.42	-1.478	0.825	-0.796	-2.153	-1.124	0.521	0.345
730	-2.199	-1.416	-0.604	-0.01	-5.525	-1.165	-3.5	0.022	-0.934	-4.247	-2.922	-1.48	2.665	-1.01
731	-3.624	1.022	1.217	1.942	-3.184	-2.411	2.887	1.004	1.664	0.994	-3.474	-1.531	-0.984	-0.383
732	-0.914	-0.597	-1.691	-0.35	-4.111	-1.498	-0.14	-0.098	-0.718	3.19	2.778	-1.2	-0.266	0.179
733	-2.364	-2.365	-0.537	-2.976	-0.174	-1.084	0.042	-1.866	-5.173	1.687	0.337	2.338	-2.533	2.537
734	-1.625	-1.158	-2.086	0.873	-1.333	-2.179	1.211	-3.477	-3.707	2.456	-4.551	4.488	0.046	0.699
735	-1.035	-1.499	-1.408	-0.861	-0.641	0.886	0.661	-0.402	-1.1	-1.149	-0.846	0.406	-0.167	0.356
736	-1.028	0.194	0.14	-0.615	-2.094	-0.569	-2.43	-1.337	-0.74	-0.955	-2.499	-0.779	0.374	-0.054
737	2.283	-1.123	-0.385	0.161	2.643	0.012	-0.331	-1.505	-0.681	-0.685	0.053	2.849	3.369	0.673
738	-1.524	0.053	-0.647	0.054	-1.674	2.15	-1.757	-1.942	-0.378	-0.865	1.498	0.936	-0.592	2.204
739	-0.556	2.682	-2.32	2.253	6.028	3.827	-2.344	-1.795	-1.607	-0.58	-1.199	2.018	-2.361	6.332
740	-0.912	0.322	-0.204	0.377	-1.398	1.41	-0.495	0.967	-0.997	0.358	2.122	1.718	-0.733	0.765
741	-0.845	5.026	1.374	-0.776	1.859	-0.952	-0.811	-1.175	0.88	-0.118	-2.02	-0.445	-0.62	-0.706
742	-2.018	1.037	-0.515	-0.438	-0.843	1.654	2.205	-0.098	-1.082	0.985	0.311	1.763	-1.037	-0.599
743	-1.34	1.904	1.439	-1.249	-1.687	-1.451	-0.616	1.278	-0.51	1.078	0.521	-1.032	-1.379	0.8
744	-0.662	15.592	1.216	-0.433	0.61	-1.203	-1.603	-0.039	3.783	-1.414	-2.73	-0.442	0.986	-1.497
745	-0.942	0.354	-0.032	-0.295	-2.065	0.156	-2.396	0.005	-0.011	-0.092	-0.887	-0.658	0.085	1.508
746	-1.21	10.301	-0.691	-0.5	-1.094	-0.999	-0.945	0.149	0.793	-0.324	-1.973	-0.613	-0.579	-0.118
747	-1.014	0.894	-0.256	0.9	-4.005	9.478	0.193	2.108	0.018	1.924	-1.904	-0.918	0.763	-1.018
748	-1.683	7.62	-0.662	-0.657	0.208	0.637	-1.945	0.294	-1.079	-0.149	-2.067	0.081	-1.795	1.275
749	-1.82	-0.277	0.251	-0.016	-3.455	-0.995	-1.55	-1.968	1.249	0.433	-3.062	-0.692	-0.835	1.674
750	1.187	0.667	2.78	-1.128	1.265	-1.51	-2.93	-2.163	2.123	2.749	0.614	0.182	0.652	0.493
751	-2.455	-3.189	-3.166	-2.388	-1.99	0.032	4.402	0.939	-4.514	0.756	0.498	-1.203	-0.106	-0.567
752	-2.035	5.696	-1.234	-0.685	-0.178	1.273	-0.675	-0.47	-1.125	0.259	-1.882	-0.393	-2.358	2.928
753	-2.834	2.286	-1.432	-1.217	-1.176	0.482	0.534	0.058	-1.958	1.651	2.055	1.248	-1.816	1.309
754	1.972	2.721	-2.418	3.971	13.17	4.837	-2.658	-1.326	-1.631	0.106	-0.809	3.303	-2.6	5.493
755	-1.244	1.225	-0.441	-0.25	-1.681	-1.404	-2.918	-1.2	-0.257	0.155	-1.522	-1.529	-0.154	0.994
756	-0.501	2.27	-0.516	-0.313	-2.711	0.129	-2.002	-1.912	3.849	-0.263	-3.364	-0.307	-0.619	0.958
757	-2.173	-1.735	0.167	-0.222	-2.222	0.281	-0.384	-1.728	-1.735	-0.485	-2.328	-0.758	-1.334	-0.706
758	-0.345	-0.677	-1.176	-0.657	0.114	0.378	-2.229	0.172	-1.163	0.563	-1.757	0.285	1.578	0.772
759	2.736	-1.951	-0.742	2.523	1.676	0.665	-3.086	-2.675	0.627	-1.472	-1.084	1.781	1.25	-0.996
760	-1.813	0.054	-0.486	0.042	-4.396	1.842	-0.811	0.223	-0.593	1.238	-3.142	-2.16	0.36	-0.795
761	-1.966	-0.551	0.031	-1.03	-1.529	0.013	0.744	0.631	-2.164	0.161	-0.308	0.019	-1.155	1.69
762	-2.386	2.543	-0.828	-1.459	-1.527	0.893	-2.663	0.694	-1.875	2.004	-1.478	-0.253	-1.791	3.731
763	-2.468	-3.068	-2.383	-2.747	0.671	-0.594	3.171	1.283	-4.802	-1.035	3.358	-1.503	0.046	-1.022
764	1.517	1.574	-1.669	2.549	9.453	5.531	-3.007	-1.105	-2.076	0.099	0.107	3.239	-2.07	4.726
765	-1.259	20.755	0.428	-0.197	-2.197	-0.853	0.082	1.926	3.657	-1.589	-1.42	-1.184	0.132	-1.006
766	-2.178	11.005	2.845	-0.674	1.69	-1.167	-0.545	2.213	8.489	-2.328	-2.449	-1.476	-0.622	-0.892
767	0.427	0.636	-0.041	-0.681	2.24	0.473	-1.491	-1.913	-0.767	0.034	0.643	0.727	-0.134	1.439
768	-1.214	0.685	0.077	-0.863	-2.156	-0.404	-3.785	-0.952	-0.33	-0.519	-0.819	-0.532	-0.763	0.151
769	2.506	25.08	4.992	-0.331	8.983	-0.022	-1.51	0.961	3.029	-3.586	-2.673	-1.297	5.541	-1.131
770	-0.602	0.14	-0.362	-0.325	0.909	0.013	-0.841	-0.406	-0.557	1.09	0.962	0.151	-0.232	0.72
771	-1.116	-1.075	-0.721	-0.036	-2.067	-1.065	-3.287	-0.906	-0.977	0.169	-3.727	-1.564	0.514	-0.432
772	-1.725	-0.963	0.119	-0.354	-1.243	0.811	-0.001	0.36	-1.124	1.27	-1.615	-1.027	0.254	0.513
773	0.188	3.761	-1.854	2.007	7.088	2.452	-2.9	-2.339	-1.789	-0.865	-1.901	2.134	-2.678	5.792
774	-3.436	-2.852	-1.924	-1.383	-7.813	-1.361	3.626	7.92	-3.332	0.547	0.754	-1.208	-2.203	-0.815
775	-0.737	2.43	-1.601	0.232	5.219	-0.867	0.122	-0.603	-1.193	2.195	-1.266	1.041	-1.101	2.09
776	-1.174	0.929	-0.823	-0.324	-1.157	-0.805	-2.14	-0.965	0.61	-0.07	-1.901	-1.258	-0.347	1.303
777	-1.146	-0.139	-0.326	0.23	-1.4	-1.393	-1.962	-1.322	0.884	2.532	-1.68	-1.397	-0.579	0.459
778	-2.9	2.528	-0.326	-1.751	0.052	-1.68	0.115	-0.495	2.007	-1.665	2.442	0.549	-2.384	1.414
779	-0.367	0.99	-1.168	0.195	0.68	2.383	-3.437	-1.056	-0.754	-1.585	-1.479	-1.421	1.137	0.32
780	-0.746	1.587	-1.616	1.325	1.453	1.526	-4.037	-0.625	-0.859	-1.121	-1.209	-1.293	2.549	0.897
781	-1.421	-1.446	-1.504	-0.002	-2.041	-1.691	2.096	-2.99	-3.347	2.176	-3.774	4.378	-1.56	1.283
782	-0.31	0.923	0.588	0.38	-0.758	-1.025	-3.54	-1.813	1.406	-1.437	-1.253	0.554	0.719	0.976
783	-1.209	1.209	-0.444	-1.349	-2.806	-1.044	-2.058	-1.231	-0.434	-0.386	-1.438	-0.511	-0.937	3.777
784	-0.222	23.927	-0.875	-0.867	-1.977	0.636	2.679	1.938	1.05	-1.857	-0.887	-0.966	0.108	-0.006
785	-2.219	1.505	-0.916	-1.379	-4.329	0.323	-4.798	-2.083	-0.858	-0.651	0.438	-0.078	-1.047	-0.422
786	-2.559	-1.465	-1.35	-1.569	-4.402	-1.671	2.4	1.087	6.403	6.414	0.46	-0.058	-0.756	1.554
787	-1.523	2.379	-1.641	-0.36	1.973	0.499	-3.198	-2.379	0.563	0.426	1.523	-0.864	0.386	3.613
788	-0.939	-0.018	-0.62	0.195	-1.961	-0.311	-1.421	-0.631	0.21	-0.634	1.408	-0.941	-0.697	0.891
789	-0.433	2.742	1.029	-1.376	-0.894	-0.53	-3.486	-1.489	0.703	0.28	0.073	-1.477	-1.848	3.082
790	-0.886	3.894	-1.141	-0.304	1.109	-1.218	-2.527	-0.879	-1.08	0.005	-1.549	-1.507	0.12	0.482
791	-3.085	-1.549	-1.112	-1.233	-0.662	-1.691	1.61	0.222	-2.302	-1.469	-0.001	-0.702	-2.017	-0.325
792	-0.345	-0.098	-0.186	-0.086	1.568	-0.143	-0.576	-0.07	-0.22	-0.43	-0.457	-0.238	-0.131	-0.196
793	-0.535	4.39	-0.278	0.083	1.046	-0.918	-2.045	-1.602	-0.204	0.283	-1.695	-1.52	2.427	0.611
794	-3.213	-3.014	0.04	-3.192	-4.888	-1.034	1.959	0.848	-4.329	-0.454	-3.197	-0.835	-2.628	-0.129
795	-2.084	0.367	-0.206	-0.432	0.324	-0.078	-1.429	-1.376	-0.308	-0.444	-0.177	-0.171	-0.582	-0.943
796	-3.441	3.29	-1.942	-1.4	-4.527	2.876	4.859	-0.394	-0.056	2.869	-2.269	-1.852	-0.829	1.097
797	-2.748	-1.706	-0.928	-0.054	-5.141	-1.661	-0.44	0.181	-2.221	-0.549	2.796	3.154	-1.767	-1.393
798	-0.971	0.051	-1.68	0.769	-3.51	-0.838	-1.586	-1.135	-0.709	0.46	-1.863	-1.832	-0.32	-0.301
799	-0.664	1.168	0.613	-0.14	-1.471	-0.017	-2.478	-1.769	1.152	-1.499	-2.413	-0.215	0.072	0.94
800	-0.544	0.692	-0.691	-1.296	-2.715	1.521	-1.993	-0.92	0.14	-1.065	-1.11	-0.433	-0.516	1.649
801	-1.66	1.676	-0.498	-1.116	-3.057	0.264	-4.181	-1.43	-1.377	0.131	-0.878	-0.319	-1.306	-0.715
802	-2.203	1.242	-1.155	-1.208	-3.014	-0.319	-3.991	-1.733	-0.913	-0.215	-0.341	-0.242	-1.03	0.223
803	-0.838	0.569	-0.747	-0.237	-0.081	-0.79	-0.307	-1.077	0.281	-0.51	2.931	1.55	-1.079	-0.398
804	-1.703	2.275	0.719	-0.419	-2.181	2.505	-1.844	-0.147	-0.452	-0.353	0.22	-0.344	-2.504	1.413
805	-0.912	1.568	-1.018	-0.719	0.137	-0.628	-3.767	-2.554	-0.057	1.471	1.281	-1.051	1.631	6.053
806	-2.905	-1.7	-1.619	-2.941	-4.522	0.551	0.979	-0.515	-2.037	-0.404	-1.895	-1.76	-2.074	-0.136
807	-0.128	1.056	0.448	-0.725	0.832	-1.48	-0.562	2.467	-0.046	0.672	3.36	-0.387	0.921	-0.563
808	0.266	-1.094	-0.791	0.277	-3.158	0.868	-1.477	1.893	-0.413	-0.13	-0.488	0.089	3.082	-0.546
809	-0.871	0.592	-0.207	-0.602	-2.685	-0.467	-1.46	-1.524	0.292	-1.04	-1.352	-0.257	-0.947	2.532
810	0.661	1.152	0.808	0.219	-0.366	-1.099	-1.578	-0.825	-0.029	-0.716	0.531	-1.176	-1.335	0.88
811	-0.764	0.483	0.054	-0.19	1.058	-0.6	-1.785	-1.778	-0.068	-0.002	-2.349	-1.47	1.737	0.642
812	-1.031	0.989	-0.01	-0.9	-1.739	-1.576	-1.812	-1.974	0.053	-0.302	-0.467	0.118	-0.96	2.503
813	-1.274	1.171	-0.307	-1.058	-1.788	-0.741	-1.191	-1.3	-0.13	-0.936	-0.579	0.88	-0.768	0.717
814	-1.185	0.594	-0.581	0.218	0.572	-0.761	0.467	-0.702	-0.507	0.226	2.904	2.966	-0.641	-0.075
815	-2.249	-1.792	-2.119	-1.777	-4.094	-1.262	0.431	-0.014	-3.271	0.757	2.175	-0.03	-1.623	0.983
816	-2.907	-2.242	-1.783	-1.618	0.395	-2.008	4.383	3.235	-2.165	1.534	-0.549	-0.972	-1.639	-0.313
817	-2.651	-1.249	-1.358	-1.184	-1.104	-1.517	1.225	-0.236	-1.876	-2.074	-0.191	-0.985	-1.751	-0.752
818	-2.207	-0.035	-1.027	-0.892	-1.956	2.492	0.335	-0.075	-1.114	2.879	1.728	-0.901	-2.007	0.299
819	-1.317	1.074	0.445	-0.582	-1.307	0.124	-0.908	-1.204	1.148	-0.748	-1.214	-0.502	-0.758	0.863
820	-1.095	3.186	0.311	-0.828	-2.626	-0.022	-5.375	-0.991	-1.018	-1.118	-1.317	-1.018	-1.052	-0.144
821	-2.15	0.054	-0.942	-1.082	-4.525	-1.082	-2.257	-0.891	-0.846	-3.644	-4.064	-0.442	-1.637	-1.745
822	-0.989	1.711	0.054	-0.596	-0.325	-1.016	0.109	-1.22	0.551	-1.367	1.33	1.518	-0.641	0.278
823	-1.516	0.652	-0.014	-1.2	-3.376	-0.478	-4.048	-1.378	-1.266	-0.237	-0.85	-0.525	-1.121	0.039
824	-2.148	-1.324	-1.969	-1.699	-2.033	1.777	-2.11	-1.206	-2.606	5.164	-2.606	-0.772	-1.32	-0.632
825	-2.362	3.883	0.501	-0.336	1.233	-2.57	-2.189	-1.305	-0.368	5.315	-1.885	-1.296	1.778	-0.802
826	-1.274	0.638	-0.688	-1.204	-3.012	-0.945	-4.239	-1.612	-0.997	-0.761	-1.121	-0.629	-1.013	0.691
827	-2.182	2.343	-0.862	1.182	0.389	-1.149	-2.834	-0.511	0.923	3.309	1.156	-1.342	0.941	-0.12
828	-0.479	2.881	0.582	-0.931	-2.108	-0.92	-2.119	-0.331	0.536	-2.185	-2.362	-0.615	-0.569	-0.502
829	0.919	-3.668	-2.106	1.455	-3.701	6.396	2.101	8.41	0.979	0.154	2.166	1.739	2.035	0.222
830	-0.083	-2.41	-1.994	2.72	-5.601	-0.56	0.304	3.955	0.61	2.551	3.883	0.923	-0.404	-1.231
831	-1.424	1.633	-1.012	-0.751	5.243	-1.481	-1.86	-2.796	0.85	0.877	-1.457	-2.439	1.197	2.054
832	-2.104	-1.082	-3.54	-0.131	-5.767	3.848	-1.584	0.179	0.308	-0.733	2.106	1.034	-1.244	0.599
833	-3.204	-1.393	-0.761	-1.803	-5.736	0.663	-0.962	0.488	0.301	-1.135	3.631	0.462	-2.094	-0.511
834	-1.438	1.015	0.531	-0.96	-2.333	-1.29	-2.185	-1.821	0.518	-1.269	-2.45	-0.876	-0.952	-0.039
835	-0.534	1.428	0.021	-0.305	0.108	-0.54	0.499	-1.43	-0.406	0.848	3.515	2.82	-0.82	-0.362
836	-0.109	7.435	-1.104	0.587	3.136	-1.421	-2.847	-2.115	-0.476	1.575	-1.411	-1.829	7.414	0.667
837	-1.68	-0.82	-0.731	-0.858	-4.347	-0.951	3.981	-0.967	-1.468	3.144	-1.982	-0.34	-0.916	-0.366
838	-2.169	1.063	-0.014	-1.468	-3.252	0.597	1.48	-1.198	-0.935	-0.09	-0.681	0.334	-0.958	-0.263
839	-4.046	-0.759	-3.765	-2.616	-4.688	4.165	-3.323	-3.394	-0.469	-4.465	1.721	-0.156	-3.856	2.182
840	-4.086	1.155	-1.867	-2.453	-4.608	3.932	-0.016	-3.213	-1.375	-2.828	2.54	1.055	-2.205	2.693
841	-1.978	-0.086	1.155	-0.502	3.114	-1.214	-0.292	-2.91	1.251	3.112	0.589	-2.112	-0.787	5.845
842	-3.591	-1.94	-0.648	-2.231	-4.238	0.05	1.266	2.545	1.474	3.603	1.038	0.728	-1.741	0.908
843	-1.286	-0.039	0.477	-1.091	-3.276	-0.915	-4.164	-1.179	-1.407	-0.559	-2.236	-0.853	-1.183	-0.291
844	-0.737	0.234	-0.802	-1.015	-1.595	-1.265	-3.901	-0.803	-0.844	-0.355	-1.754	-1.052	-0.647	0.724
845	-0.58	1.416	0.217	0.331	-0.826	-1.896	-4.683	-1.119	0.295	-0.631	-2.084	-1.507	6.175	-0.005
846	-3.649	-0.656	-1.818	-1.789	-5.967	-0.094	-3.28	-1.624	-2.906	1.164	0.81	0.87	-1.384	-0.202
847	-1.689	-0.268	2.303	-1.239	0.05	-1.169	-3.264	-3.687	2.126	-0.039	-0.815	-2.366	-1.246	1.633
848	-4.605	-1.249	-4.116	-2.878	-3.914	4.508	-5.139	-4.882	1.853	-2.643	-0.676	0.076	-5.037	6.51
849	-1.616	-1.005	2.702	-0.659	-0.785	-1.387	-2.464	-3.112	0.591	2.651	-0.527	-2.276	-1.73	2.321
850	-0.457	0.796	-0.074	0.081	-0.967	-1.072	-0.447	-0.938	-0.541	-0.477	-0.32	-0.474	-0.656	-0.015
851	-2.931	-0.876	-1.839	-1.42	-5.303	2.417	-0.186	-1.73	-2.139	-2.165	-0.001	1.203	-1.372	0.181
852	-1.718	3.386	0.816	-2.249	-2.458	-1.629	-4.992	-3.226	1.975	-0.984	1.026	-0.166	-2.84	0.708
853	-2.905	-0.061	-1.456	-2.084	-4.463	0.849	0.153	-2.647	-1.764	-1.673	1.812	0.377	-2.11	0.578
854	-2.389	-0.778	0.336	-0.712	-1.978	-0.046	3.544	1.507	-3.002	-0.408	-0.016	-0.428	-1.03	-0.459
855	-0.922	0.608	-1.191	0.032	-3.754	-1.207	-3.094	-0.653	-0.8	0.142	-2.456	-1.457	-1.135	-0.817
856	-2.476	-2.156	-3.219	-2.099	-6.188	-1.893	2.293	5.452	-2.964	-0.625	4.236	-1.684	0.236	-1.973
857	-0.425	-0.332	-0.413	0.84	-2.551	8.563	1.444	1.344	0.43	0.494	-0.884	-0.818	0.5	-0.801
858	-2.092	1.805	1.508	-1.027	2.161	-1.602	-3.737	-3.561	2.483	0.299	-0.395	-2.452	-0.445	1.486
859	-1.76	0.991	1.248	-0.664	0.469	-1.596	-3.812	-2.449	1.685	0.053	-2.026	-1.93	-0.737	0.534
860	-2.87	-1.841	-3.234	-0.877	-7.11	-3.07	-2.439	-2.378	-1.419	-1.952	-1.313	-0.602	3.261	-0.504
861	-2.747	0.033	-1.402	-0.208	-2.63	0.046	-0.724	-0.517	-1.933	2.494	0.807	2.089	-0.053	0.953
862	-0.801	2.108	0.244	2.222	-0.455	-1.083	-3.632	-1.537	1.817	-0.779	-1.687	-2.006	7.185	0.531
863	-4.006	-2.049	-1.701	-2.627	-7.212	-0.05	-0.812	-0.419	-3.848	-1.142	-1.186	0.062	-1.457	0.02
864	-2.198	-0.972	-1.673	-1.202	-4.338	1.413	-0.822	-1.81	-1.747	0.338	4.144	0.535	-1.603	-0.345
865	-2.306	1.565	-1.638	-0.206	-5.831	-1.437	1.191	-1.061	-1.369	5.967	-2.371	-1.503	-1.332	-0.715
866	-1.781	1.636	-0.444	-0.938	-1.824	-0.376	-1.171	-0.88	1.896	-1.658	-2.536	-0.772	-1.771	1.907
867	-4.128	-2.095	-2.529	-2.568	-7.499	-1.373	-0.391	-0.262	-3.05	0.89	-0.736	-0.225	-1.101	1
868	-1.927	-1.696	3.68	-0.779	-3.416	-1.839	-3.089	-4.064	1.521	-2.26	0.688	-1.793	-1.445	-1.479
869	0.028	5.911	0.88	-1.235	-2.198	-1.483	-3.332	-0.782	0.6	-2.474	-2.642	-0.584	-0.711	-0.724
870	-3.791	0.252	-2.658	-2.35	-5.275	2.194	-0.393	-1.837	-2.29	-1.843	2.052	0.444	-2.75	1.769
871	-2.46	-1.348	-1.513	-1.794	-2.832	-0.648	3.85	0.567	-1.469	2.531	-0.155	-0.262	-1.652	0.786
872	-0.746	5.52	-0.649	-0.831	-0.771	-1.242	3.078	-0.786	11.129	-0.856	-2.018	-0.703	-0.087	-0.334
873	-1.474	0.353	0.136	-1.288	-2.251	-0.903	-1.124	-0.597	0.049	-1.201	-0.157	-0.402	-2.107	-0.24
874	-2.163	-0.399	-1.228	-1.226	-6.135	-0.304	-0.927	-0.685	-0.819	-0.589	-0.007	0.19	0.349	-1.413
875	-2.188	1.027	-0.362	-0.395	-4.316	-1.21	-3.27	-0.867	-1.006	1.745	0.159	0.534	1.019	-0.561
876	-2.133	-0.178	-1.036	-0.213	-2.739	0.942	-1.434	-0.485	-1.629	-1.167	-0.636	1.41	-0.793	-0.616
877	-1.464	-0.875	-0.684	-1.516	-2.731	1.924	-1.809	2.008	-0.591	1.262	0.869	-0.413	-2.043	0.896
878	-2.463	-1.499	-1.954	-1.492	-4.825	2.585	-0.243	1.286	-2.794	0.812	-1.648	-0.681	-1.257	-0.081
879	-1.872	-0.754	-1.246	-1.059	-2.759	0.825	-0.149	-0.95	-1.747	-0.869	0.01	0.473	-1.352	-0.591
880	-2.313	-0.758	-2.084	-0.809	-4.485	2.502	-0.576	-0.379	-2.174	1.531	4.327	0.118	-1.22	-0.048
881	-2.66	-0.85	-1.435	-1.388	-4.543	1.099	-1.622	-1.731	-1.683	-1.933	-0.181	0.68	-1.959	-0.18
882	-4.905	0.879	-1.153	-3.139	-6.369	-1.798	-0.263	-1.49	-1.652	-1.589	-0.874	0.078	-2.809	-0.307
883	-3.779	0.235	-2.82	-2.436	-4.825	1.693	-1.617	-4.179	-0.782	-2.888	-1.341	0.26	-3.185	0.711
884	-1.804	0.087	-1.6	0.301	-4.891	-1.18	-3.858	0.335	0.156	0.116	0.012	-0.73	-1.842	-0.744
885	0.342	-0.904	0.373	0.415	-2.811	0.684	-1.803	1.871	-0.579	-0.076	-0.182	0.168	0.981	-0.903
886	-2.868	-1.759	-2.564	-1.464	-8.651	7.901	-3.035	-1.963	-1.82	-0.648	3.71	-0.532	3.899	0.092
887	-3.516	-0.171	-2.078	-1.805	-4.834	1.294	0.244	-2.375	-2.973	0.575	1.577	1.513	-1.669	0.586
888	-1.274	2.087	-0.547	-0.33	-2.361	-0.642	-2.152	-0.354	1.05	0.172	-2.546	-0.47	-0.353	-0.26
889	0.853	3.519	1.6	-0.682	0.225	-0.892	-1.071	-0.965	1.534	0.589	-0.024	0.824	-1.021	-1.026
890	-2.573	-1.311	-2.113	-1.278	-3.844	0.857	-2.449	-1.75	-2.194	2.78	-0.306	1.097	-1.417	0.19
891	4.301	-0.926	-1.519	-0.024	-1.397	0.165	-3.547	-0.836	-1.411	-0.921	-2.119	-1.567	-0.786	0.839
892	-3.479	-2.109	-1.095	-2.325	-6.246	-1.219	0.837	2.836	-3.639	2.612	-1.46	-0.999	-2.148	0.422
893	-2.008	-1.204	-1.631	-0.25	-4.205	1.311	0.055	-0.148	-1.725	2.065	4.367	-0.204	-1.645	0.202
894	-3.505	1.956	-0.497	-1.296	-5.601	-0.678	-1.364	0.157	-1.137	-1.749	-2.21	0.636	-1.911	-0.476
895	-3.484	-0.646	-3.241	-1.56	-5.08	0.751	-2.093	0.145	-2.503	-0.663	-0.108	0.125	-3.287	0.935
896	-1.612	-0.878	-0.938	-0.751	-2.994	1.154	-1.199	-0.325	-0.891	0.708	2.942	-0.316	-1.468	0.188
897	-4.151	0.172	-3.403	-2.258	-4.74	1.849	-2.628	-3.284	-0.23	-3.987	0.062	-0.281	-4.232	1.295
898	-0.395	1.181	0.369	0.744	-1.859	-0.103	-1.639	-0.003	0.132	6.857	-2.481	-1.616	-0.531	-1.052
899	-1.481	-1.832	-1.529	-1.808	-5.533	5.452	-4.922	-0.489	-1.549	1.229	0.357	-2.238	0.776	-0.455
900	-2.951	-0.701	-2.038	-1.748	-4.926	0.3	-2.048	-0.833	-0.498	1.062	2.209	-0.675	-0.593	-0.227
901	-2.119	-0.147	-1.167	-0.231	-3.094	3.717	-2.482	-2.523	-2.481	-1.666	-1.923	0.816	-2.024	-0.606
902	-1.631	-0.359	-1.387	-1.308	-2.562	3.084	-0.96	-1.468	-0.133	0.878	1.764	-0.4	-1.021	0.517
903	-1.775	-0.802	-1.419	-0.854	-1.546	0.923	0.61	-1.86	-2.172	-0.605	-1.058	0.841	-1.906	-0.064
904	-3.132	-1.044	-2.017	-0.952	-1.639	1.271	-1.977	-0.117	-2.77	4.168	0.401	0.804	-1.584	0.25
905	-2.099	-1.051	-1.119	-1.268	-3.55	0.069	-1.593	-2.122	-1.88	-1.094	-1.133	0.599	-1.918	-0.095
906	-3.037	-0.526	-1.296	-1.477	-5.766	-0.339	-3.274	-3.089	-1.051	-1.49	-1.653	0.413	-2.499	0.015
907	-1.774	-0.674	-0.918	-1.215	-3.571	1.733	-1.941	-0.608	-1.566	-0.589	5.671	-0.871	-1.187	-0.735
908	-3.76	-0.301	-2.256	-1.956	-5.373	0.729	-4.837	-4.673	1.723	-3.142	-2.135	-0.161	-4.793	1.522
909	-1.884	-0.773	-1.109	-1.364	-4.12	0.849	-1.929	-0.982	-1.709	-0.588	5.981	-0.894	-1.231	-0.394
910	2.741	-1.223	-2.772	-1.55	-2.183	1.839	-5.584	-1.24	1.221	-2.104	2.744	-1.333	-2.982	2.928
911	-2.77	-1.102	-1.126	-1.68	-4.165	0.695	-2.311	-2.049	-1.881	0.607	2.024	1.544	-1.004	-0.567
912	1.595	-2.677	-0.198	2.417	-2.744	5.607	0.896	7.907	0.701	-0.023	1.813	1.217	0.256	-0.114
913	-3.227	-1.419	-2.219	-0.793	-7.302	3.972	-0.766	-1.761	-1.656	-1.203	-3.485	0.99	-0.915	0.181
914	-1.989	2.681	1.99	-1.932	-2.559	0.108	-2.608	-0.231	1.939	-1.934	-1.589	0.585	-2.749	0.069
915	-0.719	-2.42	-1.887	-1.169	-4.887	1.085	-4.049	-0.462	-2.675	-1.656	-0.579	-1.771	-2.538	-0.765
916	-1.496	2.79	-0.661	-1.535	-3.446	-1.314	-1.936	-0.519	0.351	-2.477	-1.841	-0.205	-2.019	-0.378
917	-1.704	3.052	0.816	-1.428	-0.939	-0.595	-1.702	-0.182	0.36	-1.145	-0.849	-0.899	-1.954	-0.532
918	-2.537	-1.243	-1.261	-0.631	-1.517	0.269	-1.688	0.204	-1.913	3.833	-0.232	-0.026	-1.336	0.372
919	-2.711	-1.163	-1.047	-2.06	-3.677	-0.598	-1.005	-0.923	-3.481	0.119	-0.523	0.029	-3.238	0.595
920	-4.2	-0.736	-0.567	-2.202	-7.353	0.737	-1.844	0.179	-2.846	-1.409	-0.249	1.357	-2.065	-0.363
921	-3.117	-0.064	-2.498	-1.536	-3.892	-1.099	-1.459	-0.998	-1.497	-0.331	0.342	-0.319	-3.804	0.783
922	-1.308	-0.603	-0.436	-0.845	-1.949	0.961	-1.487	-0.045	-1.022	0.826	1.245	-0.46	-1.13	0.251
923	-2.143	-1.216	-1.102	-1.246	-3.827	1.429	-2.109	-1.357	-1.282	-1.614	2.186	2.049	-1.151	-0.122
924	-2.468	0.114	-2.917	-1.868	-2.527	-0.636	-3.779	-2.951	0.356	-2.243	-0.396	-0.86	-4.597	1.83
925	0.146	-0.707	-0.445	-1.674	-2.678	1.726	-3.928	-0.613	-2.339	-1.001	3.958	-1.784	-1.37	-1.05
926	-2.476	-0.494	-1.235	-1.48	-4.65	2.09	-2.533	-2.295	-1.841	-2.797	-0.312	1.798	-1.936	-0.744
927	4.616	-1.03	-1.294	0.198	-0.968	2.438	-3.072	-0.692	-1.377	-1.24	-1.59	-1.903	-0.153	0.83
928	-2.157	-0.999	-1.145	-1.416	-4.159	1.996	-3.274	-2.829	-2.079	-0.917	-2.663	2.13	-1.987	-0.772
929	-2.847	-0.653	-2.045	-0.407	-4.832	1.812	0.442	0.058	-2.772	-0.63	-1.343	-0.214	-0.756	-0.582
930	-1.389	-0.791	-1.28	-0.81	-3.241	0.942	-0.826	-0.764	-0.894	0.887	0.171	-0.516	-0.953	-0.072
931	-3.149	0.269	-1.27	-2.639	-5.568	-0.507	-2.395	0.943	-2.195	-1.147	-1.148	-0.854	-1.684	-0.543
932	-2.092	-0.795	-1.616	-2.761	-6.586	2.702	-5.556	-3.901	-1.112	-4.209	-1.595	1.361	-2.37	0.157
933	-1.974	-0.533	-0.98	-0.645	-1.163	1.169	-0.83	1.409	-2.098	4.011	0.92	-0.882	-1.304	-0.646
934	-1.746	-1.716	1.623	-1.752	-1.711	-1.167	-3.351	-3.108	-2.105	-1.14	-3.125	-0.612	-2.977	0.395
935	-2.032	-0.798	-1.096	-1.048	-4.064	1.788	-1.384	0.156	-1.856	1.119	2.805	-1.01	-1.048	-0.698
936	-3.823	-2.213	-2.132	-2.48	-5.865	4.408	0.54	4.744	-3.195	1.017	3.751	1.17	-1.499	-0.996
937	-1.773	-0.802	-0.963	-1.157	-4.185	1.662	-2	-0.518	-1.593	-0.614	5.313	-1.022	-1.035	-0.622
938	-3.579	-1.108	-2.044	-1.406	-8.197	3.021	1.834	-0.275	-1.934	0.288	3.077	0.001	-1.299	0.04
939	-2.688	-0.691	-1.375	-2.003	-5.705	1.224	-1.299	-1.391	-2.1	0.257	2.412	-0.783	-1.728	1.366
940	-3.814	-1.262	-2.133	-0.869	-1.576	0.403	1.364	1.862	-2.045	4.092	-2.098	-0.909	0.068	-0.042
941	-2.168	-0.452	-1.845	-1.434	-6.138	3.201	-4.87	-3.9	-1.465	-3.976	0.096	0.884	-1.34	0.305
942	-3.565	0.909	-1.219	-1.621	-3.372	0.47	-1.211	-1.549	-1.456	-3.287	-0.273	1.303	-2.81	-0.3
943	-4.416	1.601	-1.549	-1.804	-5.138	3.287	-0.858	-1.95	-3.021	-2.162	-1.564	0.371	-1.98	0.327
944	-2.927	-1.692	-1.508	-2.183	-6.192	0.001	-1.812	0.709	-4.828	-0.757	-1.514	-1.832	-3.278	0.559
945	-2.377	-0.804	-0.746	-1.454	-2.711	0.449	-3.551	-0.647	-1.217	0.959	-0.906	-0.871	-1.587	0.306
946	-2.736	-1.497	-1.971	-3.376	-5.544	-1.779	-2.154	-1.947	-3.13	4.135	1.653	0.742	-2.088	4.093
947	-1.962	2.285	-0.745	-1.317	-3.039	-1.135	-0.264	-0.942	-0.194	-1.985	0.065	2.141	-0.146	-0.349
948	-3.31	-1.491	0.043	-2.975	-5.488	-0.612	-0.388	1.281	-3.916	1.27	-1.183	-1.176	-3.653	0.546
949	-2.262	-1.154	-0.928	-1.387	-4.094	3.471	-2.306	-1.91	-1.91	-0.961	0.659	2.587	-1.45	0.125
950	-3.406	-0.985	-2.187	-2.203	-5.817	-2.446	0.29	2.442	-2.904	2.442	-0.489	-1.16	-3.176	1.137
951	-2.021	-1.414	-1.558	-0.791	-4.502	2.023	-3.171	-2.127	-0.865	-0.529	1.014	2.679	-1.187	-0.372
952	-2.903	-0.928	-1.833	-2.484	-8.854	2.025	-3.05	-3.852	-0.659	-4.89	-1.63	0.646	-2.996	-0.3
953	-2.835	-0.519	-1.514	-1.679	-6.831	2.05	-1.557	-1.137	-1.966	-1.926	-0.57	-0.499	-2.295	-0.102
954	-0.051	-0.92	-0.614	0.406	-4.307	2.573	-0.351	4.034	0.262	-0.023	2.831	-0.35	0.215	-0.77
955	-2.293	-1.152	-0.369	-2.033	-6.777	2.163	-5.174	-4.442	-1.774	-3.887	-3.486	0.297	-3.804	-0.74
956	-1.61	-0.71	-0.367	-0.923	-3.269	1.918	-2.032	-0.433	-1.244	0.38	-0.332	-0.365	-1.42	-0.144
957	-2.026	-0.762	-1.354	-0.943	-4.243	0.948	-1.214	0.979	-2.331	1.359	2.086	-0.305	-1.301	-0.809
958	-3.45	0.307	-0.925	-2.523	-4.87	2.646	0.083	0.195	-2.306	1.211	-3.465	0.406	-2.732	1.952
959	-0.54	0.451	-1.22	0.385	-3.748	-0.366	-3.983	-4.331	-0.959	-3.969	-1.011	0.563	-0.457	0.191
960	-2.019	-0.812	-1.511	-0.22	-4.031	2.733	-0.728	1.23	-2.168	2.129	0.437	-0.374	-1.198	-1.111
961	-2.119	-1.105	-1.64	-0.8	-4.499	1.213	-1.678	0.285	-2.543	1.523	0.364	-1.413	-0.867	-0.772
962	-3.061	-0.307	-1.321	-0.968	-5.072	0.548	-2.002	-1.348	-2.48	-1.912	-3.389	-0.281	-1.65	-0.361
963	-2.166	-0.97	-1.416	-1.261	-5.215	1.911	-1.927	0.013	-2.318	0.647	1.586	-1.426	-0.95	-0.829
964	-4.411	-0.464	-2.192	-2.599	-5.072	1.515	-4.401	-3.942	1.467	-3.32	-3.284	-0.877	-5.243	1.969
965	-1.446	-0.687	-0.851	-1.001	-3.941	0.426	-2.016	-0.271	-1.476	-0.911	2.547	-1.029	-0.989	-0.633
966	-1.607	0.191	-0.628	-1.285	-3.733	-0.266	-2.241	0.444	-0.779	-1.79	-2.036	-0.715	-1.018	-0.08
967	-4.919	-1.606	0.43	-2.227	-2.313	-0.712	0.506	7.56	-3.23	2.556	-0.026	-2.952	-0.691	-0.082
968	-0.592	-0.039	-1.384	1.525	-4.434	-1.601	8.679	-0.964	-0.358	-1.288	-2.808	-1.334	-1.114	-0.904
969	-0.577	-0.326	-0.414	-0.371	-1.516	-0.383	-1.243	-0.428	-0.56	-1.119	-1.579	-0.418	-0.434	-0.338
970	-2.077	-0.623	-0.903	-1.093	-3.302	-0.188	-1.474	-0.519	-1.192	-1.487	-0.628	-0.499	-1.268	-0.409
971	-3.871	-0.714	0.113	-2.088	-4.773	-2.247	-0.399	0.492	-2.465	2.432	-1.736	-0.884	-0.835	0.176
972	-3.392	-1.143	-2.288	-1.524	-5.943	0.224	-3.953	-1.602	-1.037	-4.857	-1.427	-2.064	-1.178	-0.35
973	-3.359	-0.085	-1.305	-1.62	-6.601	3.619	-2.262	-1.777	-1.514	-1.83	-1.028	1.585	-1.123	0.614
974	-4.338	0.219	-1.217	-1.322	-6.635	0.875	-0.899	1.88	-3.833	-2.162	-1.412	0.461	-1.099	-1.82
975	9.767	-0.027	-0.223	0.373	-1.534	-0.288	-3.995	-1.301	-0.963	-0.174	-1.318	-2.016	2.226	0.177
976	-3.021	-0.872	-1.807	-1.71	-6.763	-1.15	2.582	4.735	-2.336	0.402	4.263	2.511	-2.963	0.038
977	-0.582	-1.243	-1.882	0.628	-0.413	5.228	-2.442	-0.139	-3.259	-0.332	1.24	3.535	-1.231	0.334
978	-4.45	0.427	-1.197	-2.312	-6.394	-1.493	0.364	0.711	-2.921	0.301	-0.147	0.198	-2.501	-0.032
979	-3.989	-1.031	-0.678	-2.512	-5.807	-1.094	0.377	1.994	-3.685	2.403	-0.582	-0.86	-2.692	0.527
980	0.634	-1.904	-2.158	-0.707	2.034	3.198	-2.2	0.253	-2.92	-0.717	1.294	1.921	0.097	0.368
981	-2.925	-1.881	-0.889	-2.395	-1.671	-1.421	3.054	2.344	-3.023	6.468	-0.599	0.414	-1.831	1.36
982	-2.323	-0.936	-1.325	-0.858	-6.69	1.958	0.219	-0.99	-1.744	-2.223	-4.398	-1.737	-2.243	-0.233
983	-3.091	1.355	-2.404	-1.354	-3.632	0.144	-1.163	-1.732	0.246	-1.374	-4.31	-3.255	-3.298	1.54
984	-2.719	0.735	-1.24	-1.442	-4.354	0.153	-1.799	-0.255	-1.79	0.921	-2.402	-0.759	-1.253	-0.469
985	-1.699	-0.853	-0.99	-0.486	-3.942	3.566	-0.639	1.314	-2.526	1.377	1.799	0.19	-1.046	-1.138
986	-4.319	-0.673	-1.994	-2.38	-5.896	0.98	0.56	-0.976	-2.934	-0.355	-2.24	-0.541	-2.518	0.196
987	-1.352	0.812	-0.645	-1.137	-3.499	-0.039	-1.918	0.073	0.842	-1.454	-1.805	-0.297	-0.802	1.483
988	-2.601	-1.403	-1.627	-0.132	-5.856	3.253	-1.276	4.166	-2.78	-0.093	-0.888	-1.361	-0.839	-1.121
989	-1.606	-0.209	-0.691	-2.044	-3.045	0.71	-1.331	0.17	0.39	-1.819	-1.479	-0.752	-0.787	1.83
990	-2.071	-1.133	-1.527	-1.047	-5.998	0.962	-1.166	3.518	-2.76	-0.496	0.16	-1.672	-1.072	-0.915
991	-4.507	-1.146	0.041	-3.14	-6.673	-0.822	-1.246	-0.09	-4.186	-1.014	-2.376	-0.788	-1.71	-0.589
992	-1.451	1.194	0.077	-1.897	-4.499	-0.471	-2.811	-0.622	0.472	-1.743	-2.932	-0.181	-2.219	0.808
993	-3.521	0.246	-0.093	-2.998	-5.332	2.832	-1.101	0.913	-1.799	-0.696	-0.984	0.061	-1.931	1.518
994	-2.204	-1.087	-1.037	-1.317	-5.692	0.722	-1.522	1.846	-2.255	-1.059	-1.762	-1.334	-1.318	-0.848
995	-1.496	-0.671	-0.927	-0.84	-4.363	-1.304	0.457	1.644	-1.784	-0.547	2.353	2.199	-1.661	-0.511
996	-2.148	-2.555	1.252	-3.073	-2.883	-0.888	-1.138	1.528	-4.815	1.357	-1.697	-2.631	-1.639	-1.005
997	6.263	-0.065	0.202	-0.517	-1.816	-0.454	-4.692	-1.893	-1.157	1.259	0.126	-2.669	2.825	-0.539
998	-2.608	1.923	-1.204	-1.117	-4.54	4.696	-1.125	5.117	-1.72	-1.351	0.288	0.227	-2.66	0.476
999	-1.82	-0.107	-1.264	-1.211	-3.141	1.312	-2.659	0.988	-1.402	-0.887	-2.224	-0.504	-1.433	-0.641
1000	-2.526	-1.293	-1.661	-0.917	-6.291	3.692	-3.069	-0.807	-1.993	-2.077	-0.808	0.881	-1.695	0.435
1001	-4.637	-1.364	-0.228	-3.33	-7.735	-1.237	-1.912	0.153	-3.174	-0.425	-2.346	-1.739	-2.365	-0.97
1002	-1.475	-0.184	-0.891	-0.085	1.752	-2.873	1.901	7.395	-2.456	6.955	0.209	-1.836	-1.259	1.147
1003	-2.294	-0.762	-2.043	-1.632	-3.673	-1.067	-4.248	-1.929	-1.363	-1.049	-1.729	-0.734	-1.488	-0.694
1004	-3.306	-1.21	-0.873	-2.05	-2.123	6.912	0.29	-0.872	-2.106	0.669	1.341	0.06	-0.564	1.896
1005	-3.796	-1.293	-0.488	-2.162	-4.976	-1.557	0.033	4.86	-3.606	-0.466	-0.518	-1.278	-2.058	-0.886
1006	-3.017	-0.406	-2.456	-1.96	-4.211	1.198	-5.112	-2.338	-1.62	-1.813	-0.282	1.296	-1.879	1.385
1007	-1.051	-1.196	-0.977	2.58	-2.203	5.016	-1.221	-0.497	-1.631	0.432	2.412	6.055	1.428	-0.252
1008	-3.063	-0.638	2.863	-1.994	-4.009	-1.154	2.189	6.089	-3.984	4.867	-0.155	-0.494	-1.874	-0.611
1009	5.556	-0.449	-0.172	-0.421	0.275	-0.816	-4.097	-1.687	-0.802	0.957	-0.562	-2.052	-1.22	0.652
1010	-0.517	-0.401	-2.743	0.401	-3.999	0.537	-2.632	0.26	-1.957	-1.189	-1.859	-1.511	0.516	-1.45
1011	-0.419	-0.041	0.81	-0.597	0.638	-1.099	2.059	6.459	-2.307	5.523	0.493	-2.559	-0.307	-0.026
1012	-0.34	-0.515	0.726	-1.411	0.843	-1.09	0.753	5.021	-2.087	6.022	-0.762	-2.871	0.387	-0.506
1013	-0.672	-1.299	-1.364	3.51	-1.213	1.048	2.539	4.082	-3.467	5.397	-1.065	-0.717	-0.334	-1.304
1014	-0.495	-1.528	-1.179	1.073	-1.555	1.551	2.072	3.806	-3.126	1.265	-1.664	-0.836	0.035	-1.829
1015	-0.907	0.75	0.196	1.133	-3.65	0.354	-3.463	-0.18	-0.388	-1.974	8.559	-1.489	4.016	-2.308
1016	-3.41	3.815	0.319	-1.339	-6.522	-2.365	0.393	-0.527	-1.209	-0.176	-3.054	-0.856	-1.206	-1.318
1017	-1.767	-1.051	-0.839	-1.121	-4.979	2.258	-0.599	2.543	-2.937	1.043	-0.458	-0.179	-1.123	-1.429
1018	-4.018	0.58	-0.291	-2.693	-8.988	-3.347	0.331	0.191	-2.668	-1.204	-2.969	-1.336	-1.654	-1.265
1019	-2.867	0.258	-0.908	-1.461	-3.161	2.389	1.716	2.219	3.535	-0.567	1.545	0.586	-3.466	1.218
1020	-3.296	0.876	-1.802	-1.291	-6.952	2.874	-0.981	1.775	-0.044	-1.792	-0.801	0.862	-3.748	1.645
1021	-2.329	-1.312	-1.336	-1.241	-5.622	3.516	-0.058	6.216	-3.124	2.21	-1.124	-0.978	-1.277	-1.332
1022	-2.55	-1.386	-1.394	-1.191	-5.531	3.096	-0.434	6.101	-2.779	0.615	-2.09	-1.701	-1.225	-0.895
1023	-3.297	-0.109	-0.179	-2.233	-4.882	3.368	-3.434	0.275	-4.499	-0.276	-0.419	0.476	-2.375	1.306
1024	-2.228	-1.176	-0.721	-1.886	-5.53	2.654	-0.706	5.216	-2.689	-0.547	-1.357	-1.178	-1.818	-1.061
1025	-2.048	-0.809	-0.474	-2.068	-5.391	0.821	-0.588	4.304	-2.373	-0.899	-1.831	-1.173	-1.859	-0.799
1026	1.476	0.108	-0.053	2.127	0.003	5.177	-1.174	-0.393	1.574	2.474	-1.769	-0.77	1.076	-0.596
1027	-3.605	0.107	-0.845	-0.896	-4.16	0.913	1.736	4.258	-0.519	-0.991	0.472	0.022	-3.251	1.012
1028	-3.955	1.145	-1.84	-1.176	-5.357	2.932	-2.351	-0.843	-2.1	-1.867	-0.284	1.654	-2.723	0.88
1029	-0.794	-1.662	-0.199	0.498	0.803	-2.659	-0.264	1.328	0.091	0.519	-0.635	-2.543	-1.229	-0.646
1030	5.633	-0.742	0.409	-0.087	2.067	-1.094	-3.868	-0.323	-0.943	-0.851	-1.575	-2.287	-0.57	0.182
1031	-3.443	0.22	-1.975	-0.25	-6.673	3.907	-1.02	0.514	-2.125	-1.112	-2.865	0.804	-2.627	-0.626
1032	-2.514	-1.139	0.621	-1.607	-1.947	-2.957	0.467	2.88	-2.331	2.233	-2.897	-3.02	-1.839	-0.561
1033	-1.519	-0.049	-1.334	-1.079	-5.017	6.725	-2.169	0.108	-2.694	0.198	-2.281	-0.496	-2.175	-0.555
1034	-2.161	-0.839	-1.659	-1.704	-4.095	-0.32	-3.032	-1.754	-1.165	-0.453	-3.176	-0.482	-1.08	-0.864
1035	-2.018	0.708	-3.344	-3.206	-5.07	3.779	-2.089	0.673	-2.044	-0.259	-1.512	-3.068	-2.403	0.771
1036	-2.71	-0.473	-3.37	-2.613	-4.78	-0.85	-5.571	-2.586	-0.992	-1.282	-2.564	-1.772	-1.618	0.235
1037	1.099	4.766	-0.245	-0.709	-3.073	-1.021	-7.12	-2.691	2.231	0.439	-2.567	-2.466	-2.056	-1.109
1038	-1.88	-1.56	-1.289	-1.447	-3.865	-0.286	5.555	38.882	-2.043	2.041	9.128	1.117	-2.128	-0.39
1039	-2.625	-0.746	0.941	-2.467	0.056	0.266	-0.811	4.107	-1.419	0.854	-2.337	-3.255	0.056	0.722
1040	4.335	2.052	2.346	-0.815	-0.512	-0.861	-4.922	-0.305	-0.888	-0.29	-3.96	-3.7	2.111	-1.448
1041	0.585	-0.674	-1.594	-1.126	-1.548	-0.905	-0.521	-1.418	-0.496	-0.43	0.049	-0.786	-0.873	-0.74
1042	-2.743	-0.714	-0.405	-2.343	-4.61	0.248	-1.758	1.775	-2.393	-1.057	-2.73	-0.625	-3.105	-1.392
1043	-3.187	1.683	-0.829	-0.585	-3.697	1.842	1.623	3.174	-0.801	-0.641	-0.234	-0.403	-1.215	1.309
1044	-1.862	-0.989	-1.398	-3.244	1.224	3.148	1.095	0.417	-2.808	0.797	3.411	3.896	-1.387	3.218
1045	-1.948	-0.252	0.288	-1.401	0.802	-1.207	-0.415	2.294	-0.202	-0.502	-1.916	-1.163	-2.672	-1.013
1046	-1.298	-1.726	3.075	0.612	-2.107	1.165	-3.811	-0.553	0.73	-3.642	-0.835	-0.099	0.938	-2.235
1047	-0.765	-0.38	0.984	1.094	-1.318	-1.321	-2.215	0.623	1.293	-0.756	2.24	-1.292	0.117	-2.129
1048	-2.599	0.803	-2.386	-0.627	-8.101	1.196	4.466	1.603	-1.972	0.553	-1.989	-1.057	-1.869	-0.379
1049	-3.07	0.687	-2.249	-1.406	-8.929	0.941	3.644	2.111	-2.544	1.109	-2.366	-1.347	-2.268	-0.047
1050	9.213	-0.957	-0.866	-1.333	-2.439	-1.881	-2.72	-0.068	-1.808	0.176	-3.301	-1.77	-1.267	1.545
1051	-1.741	-1.267	-0.412	-2.505	-2.187	-0.599	-6.304	-3.257	-0.243	-0.441	-3.248	-0.871	-0.465	0.019
1052	-1.712	-0.985	-1.27	-2.556	-2.482	4.282	0.555	-0.933	-3.235	-0.912	-1.612	0.6	-1.718	0.51
1053	-0.913	-0.644	-1.025	-1.076	-2.315	2.557	-1.225	-0.773	-1.64	-0.348	-1.883	0.252	-0.885	-0.427
1054	-3.758	1.176	-0.544	-0.521	-5.928	3.587	0.848	2.586	-1.226	-0.85	-1.935	-0.591	-2.764	1.159
1055	1.143	-0.631	1.462	0.74	-1.113	1.004	-4.613	-1.334	0.972	-3.486	-2.133	-1.796	3.188	-2.462
1056	-2.084	2.394	-0.828	-1.624	-3.995	5.712	-0.001	7.25	-2.08	0.542	-0.434	-1.302	-2.176	0.936
1057	0.44	-0.714	1.646	1.216	-1.977	0.426	-3.865	-0.674	1.792	-2.626	0.123	-1.042	1.888	-2.695
1058	-4.497	-0.445	-1.256	-3.225	-3.004	8.121	-3.114	3.907	-1.784	-0.951	0.446	-4.264	-2.003	4.162
1059	-0.568	-1.087	-0.084	-0.488	-0.93	-1.347	-3.114	0.045	0.186	-2.211	-2.601	-1.796	0.311	-1.54
1060	-4.518	1.292	1.606	-2.357	-4.997	-0.677	1.797	1.389	-2.786	1.707	-0.746	-0.45	-1.288	0.856
1061	-4.289	2.359	0.718	-1.904	-6.081	2.854	-1.191	1.587	-1.622	-1.658	0.221	-2.146	-1.17	1.323
1062	3.628	-0.032	-1.07	-1.588	-1.02	-1.792	-3.29	-1.075	-0.609	-1.968	0.541	-1.088	-1.002	-0.047
1063	0.24	-0.171	-0.631	-1.793	-1.137	-1.536	-1.899	-0.365	0.243	-1.547	1.855	-0.46	0.093	-0.663
1064	-2.175	1.082	-0.544	-0.969	-6.757	8.781	-1.426	-0.386	-3.03	-0.488	-0.617	0.327	-2.402	0.306
1065	-1.842	-0.028	0.042	2.137	-2.068	-1.94	5.615	5.421	-2.275	3.639	1.705	0.082	-2.011	-0.329
1066	-2.349	-1.083	-0.701	0.36	-0.136	-0.39	6.409	1.478	-2.384	0.309	-0.714	0.077	-2.008	-0.3
1067	-4.279	1.347	-0.597	-1.485	-6.423	1.566	-0.868	1.391	-3.306	0.118	-1.351	1.499	-3.224	1.335
1068	-2.232	-0.796	-1.26	-1.676	-4.832	-1.826	-2.965	-2.004	-2.444	-1.352	-4.876	-1.713	-1.64	0.097
1069	-2.131	-0.608	-1.391	-1.828	-5.4	-1.989	-3.653	-1.821	-2.634	-1.138	-4.895	-1.461	-1.494	-0.168
1070	-3.573	0.624	1.484	-2.148	-5.72	-2.308	-3.573	0.209	-2.556	0.142	-4.618	-2.211	-1.053	-0.592
1071	-4.501	-0.237	-1.102	-2.681	-4.222	-0.199	-1.065	-3.45	1.507	0.266	-4.96	4.011	-2.305	-0.844
1072	-2.333	-0.775	-1.72	-1.429	-6.84	-0.775	-0.503	-0.152	-1.543	-0.359	-4.192	1.009	-2.024	-0.063
1073	-5.378	-1.654	0.533	-2.487	0.285	-0.206	-1.205	-2.022	2.416	-0.199	-2.81	0.744	-2.151	0.328
1074	-4.357	1.456	-0.598	-2.401	-5.338	7.516	-2.97	1.725	-2.092	-2.019	-1.444	0.128	-0.479	1.506
1075	-3.687	-1.268	1.603	-2.265	4.539	-1.111	-2.216	-1.518	1.545	-1.357	-1.706	-0.594	-0.389	0.966
1076	-4.186	0.937	-1.623	-2.519	-6.604	3.003	-2.45	0.139	-1.861	-0.931	-1.631	-0.563	-2.139	1.717
1077	-3.105	5.422	-1.256	-1.651	-7.116	4.538	0.316	1.13	-0.876	-1.482	0.474	1.071	-1.734	0.935
1078	-1.669	2.604	-0.999	-0.364	-3.46	-2.776	-1.394	0.659	-1.531	2.165	-3.644	-1.614	-1.6	-0.272
1079	-4.046	1.377	0.697	-0.639	-4.673	1.799	2.803	2.385	-1.184	1.422	1.439	1.238	-4.576	0.868
1080	-2.704	1.976	-1.086	-0.761	-4.8	8.354	-0.204	3.704	-1.776	-2.668	0.008	1.091	-1.917	1.802
1081	-4.067	1.691	1.536	-2.177	-6.336	1.926	-1.445	1.716	-1.656	-0.67	-1.154	-0.621	-1.307	0.805
1082	-2.824	0.972	-2.406	-0.536	-5.952	10.806	0.524	0.679	-0.227	-2.084	0.265	0.015	-1.989	0.06
1083	-3.745	5.095	-0.767	-1.471	-5.452	1.19	-0.095	0.977	4.614	-1.149	-0.972	-0.616	-2.095	1.165
1084	-0.859	1.066	-0.345	-2.358	-3.768	13.433	-4.7	0.439	-1.858	-2.669	0.274	0.001	-1.385	1.44
1085	11.877	1.062	-0.054	-0.758	-2.218	-1.661	-4.148	-1.516	-0.547	-0.245	-3.029	-1.455	-0.606	0.501
1086	-1.516	3.837	-1.453	-1.14	-2.453	-3.121	-3.335	-1.335	3.597	-1.174	-0.399	-0.673	-1.735	-1.728
1087	-2.944	5.742	-0.174	-1.164	-5.588	10.418	-2.898	1.335	-0.54	-0.938	-2.1	-0.575	-2.308	1.354
1088	-1.243	0.569	-1.712	0.563	1.906	5.863	0.106	3.857	-1.79	-2.222	0.829	0.437	-0.843	-0.313
1089	-1.96	1.458	-0.665	-1.261	-0.799	-2.653	0.769	-1.377	-2.184	1.963	0.42	2.56	-1.323	-0.665
1090	-3.327	3.465	-0.676	-1.492	-5.456	0.846	-0.661	-0.485	-2.005	-1.136	0.391	-0.498	-2.492	0.026
1091	-2.187	2.038	-0.431	-2.374	-5.973	0.323	-3.86	-0.629	-0.558	-1.69	-2.965	-1.275	-3.146	1.468
1092	-4.361	2.395	0.32	-1.079	-2.731	0.708	2.466	6.531	-1.138	0.438	1.604	-0.618	-2.577	2.016
1093	-1.934	1.657	-1.03	-1.585	1.922	0.061	-2.875	-1.104	-0.139	-0.382	-1.556	-1.038	0.339	0.117
1094	4.453	0.706	-0.167	1.818	2.763	-0.417	-4.555	-1.019	2.526	-0.522	0.542	0.887	2.039	-0.429
1095	-2.682	0.976	-0.88	-1.776	-4.423	-0.503	-0.147	0.776	-2.16	-1.387	-0.534	-0.592	-1.792	1.593
1096	9.902	3.479	-0.515	0.565	8.298	-2.68	-4.468	-1.954	0.996	1.027	-1.624	-2.058	-0.798	-0.292
1097	-3.249	-1.766	-2.222	-1.617	-3.623	-1.454	2.472	7.723	-2.931	0.316	4.054	0.228	-1.995	-0.352
1098	-2.512	3.124	-1.152	-1.453	-2.921	0.913	-2.637	-0.908	-0.535	-0.263	-0.345	0.905	-0.502	-0.425
1099	-3.39	1.688	-1.137	-1.175	-3.582	2.165	-2.128	-1.281	-1.152	-1.242	0.456	0.341	-1.092	0.58

## Sheet: Sheet2
Dataset EV 5: T-statistics for specific KRAS mutations against metabolites
