# Supplementary material for: Heterogeneity of the cancer cell line metabolic landscape
Source: Mol Syst Biol. 2022 Nov 2;18(11):e11006. doi: 10.15252/msb.202211006 (PMC9627668; doi:10.15252/msb.202211006)
Supplement: Supplementary file 7 — Dataset EV6 [file MSB-18-e11006-s005.xlsx]

## Sheet: Sheet1
Pathway	Score_Androgen	Score_EGFR	Score_Estrogen	Score_Hypoxia	Score_JAK-STAT	Score_MAPK	Score_NFkB	Score_p53	Score_PI3K	Score_TGFb	Score_TNFa	Score_Trail	Score_VEGF	Score_WNT
Alanine Metabolism	-1.47585	-1.65245	-0.238601	-0.907018	-0.304244	-2.15906	-0.772836	-0.793656	-0.269995	-0.343882	-0.806002	-0.0143044	-0.403425	-0.903367
Alpha Linolenic Acid and Linoleic Acid Metabolism	-0.952103	-0.330779	-0.251561	-0.515954	-0.437072	-0.0806583	-0.42741	-0.582225	-0.485001	-0.98799	-0.451646	-0.429821	-0.244903	-0.69102
Amino Sugar Metabolism	-0.880974	-0.905555	-0.119271	-0.0431391	-0.513193	-1.12357	-0.285968	-4.05136	-0.258945	-0.0977762	-0.168823	-0.258945	-0.667908	-0.969356
Ammonia Recycling	-0.258727	-0.762742	-0.265262	-0.203354	-0.421249	-1.42863	-0.111663	-1.62593	-0.332125	-0.444885	-0.165558	-1.07753	-0.806066	-0.467209
Androgen and Estrogen Metabolism	-0.141822	-0.223487	-0.857688	-0.370717	-0.250621	-0.486869	-0.881597	-3.42687	-0.141822	-0.532538	-0.983321	-0.812453	-0.591098	-3.10801
Androstenedione Metabolism	-0.122817	-0.162308	-1.34815	-0.31733	-0.346294	-0.353574	-0.66679	-4.28459	-0.198624	-0.651833	-0.513496	-0.481407	-0.455958	-1.06565
Arachidonic Acid Metabolism	-0.925545	-0.520842	-1.45159	-1.01782	-0.605801	-0.320434	-0.658709	-0.970526	-1.01203	-1.60536	-0.670442	-1.81267	-0.416937	-2.34334
Arginine and Proline Metabolism	-1.14772	-1.11091	-0.780361	-0.569026	-0.125353	-2.32488	-0.101328	-1.53048	-0.420517	-0.330866	-0.110382	-0.0480346	-0.880762	-0.462252
Aspartate Metabolism	-0.708146	-1.38102	-0.723283	-0.389261	-0.375736	-2.93673	-0.0645018	-1.72627	-0.300111	-0.130658	-0.109561	-0.0771208	-1.26539	-0.527786
Beta Oxidation of Very Long Chain Fatty Acids	-0.668357	-0.659158	-0.418757	-0.711106	-0.239009	-0.864795	-0.135783	-0.584126	-0.51053	-1.06117	-0.0979408	-0.296534	-0.571711	-0.952531
beta-Alanine Metabolism	-0.780319	-0.728258	-0.281059	-0.217484	-0.138456	-1.81904	-0.0706961	-1.90877	-0.472812	-0.0143506	-0.0994351	-0.188644	-1.18689	-0.347723
Betaine Metabolism	-0.169201	-0.32661	-0.843058	-0.479581	-0.76655	-0.536574	-0.732183	-1.31606	-0.454168	-0.571711	-0.811375	-1.01302	-0.800885	-0.397963
Bile Acid Biosynthesis	-0.842921	-0.308653	-0.603527	-0.900328	-0.821969	-0.358314	-1.14933	-0.678996	-1.68549	-0.97393	-1.22187	-2.92469	-0.596479	-0.827206
Biotin Metabolism	-0.196521	-0.664421	-0.0379682	-0.188518	-0.335134	-1.12718	-0.293586	-0.342028	-0.0173338	-0.155636	-0.270882	-0.11209	-0.183062	-0.421904
Butyrate Metabolism	-0.602526	-0.194027	-1.20142	-0.15519	-0.103977	-0.498437	-0.073071	-1.66194	-0.174066	-0.00794326	-0.128932	-0.132959	-0.26674	-1.27444
Caffeine Metabolism	-0.158101	-1.04867	-0.466352	-0.781044	-0.0523546	-1.00325	-0.556983	-1.23785	-0.209737	-0.215132	-0.751233	-0.405827	-0.610883	-0.715222
Cardiolipin Biosynthesis	-0.294789	-0.597907	-0.077178	-0.315845	-0.0972672	-0.61254	-0.606648	-1.20366	-0.163508	-0.0503125	-0.797819	-0.357916	-0.806898	-1.48667
Carnitine Synthesis	-0.594597	-0.292917	-0.656361	-0.519128	-0.130349	-0.826372	-0.318455	-0.955284	-0.633703	-0.244702	-0.338499	-1.06519	-0.650074	-0.688097
Catecholamine Biosynthesis	-1.6193	-0.765136	-0.918093	-1.25427	-1.5545	-0.665712	-0.688758	-0.547405	-1.59869	-1.60668	-0.503737	-0.945899	-0.374468	-0.529311
Citric Acid Cycle	-0.780319	-1.41303	-0.281059	-0.447211	-0.043131	-3.17016	-0.096398	-2.92484	-0.269847	-0.153442	-0.123181	-0.0215358	-0.633584	-1.73573
Cysteine Metabolism	-0.806002	-0.97057	-0.339315	-0.430492	-0.161796	-1.32579	-0.347439	-1.47865	-0.164966	-0.536574	-0.668912	-0.152873	-0.571711	-0.682306
D-Arginine and D-Ornithine Metabolism	-0.133246	-0.453857	-2.27509	-0.0570165	-0.481148	-0.500463	-0.147771	-1.58957	-0.571595	-0.0654842	-0.1691	-0.0786754	-0.696427	-0.0503562
De Novo Triacylglycerol Biosynthesis	-0.0743811	-0.461567	-0.0514044	-0.371876	-0.151553	-0.307412	-1.09621	-0.700858	-0.0959922	-0.0763808	-1.32712	-0.410536	-0.537357	-0.511499
Estrone Metabolism	-0.482524	-0.311527	-0.857688	-0.625036	-0.698416	-0.220074	-0.427018	-3.42687	-0.491895	-1.11035	-0.611172	-0.521997	-0.530586	-0.642856
Ethanol Degradation	-0.111676	-0.573366	-0.198113	-0.191799	-0.375794	-0.696408	-0.284839	-1.26681	-0.104245	-0.129283	-0.314163	-0.674292	-0.64369	-0.545178
Fatty Acid Biosynthesis	-5.55195	-2.11977	-1.30342	-5.9164	-2.1009	-2.16202	-1.73339	-0.0561447	-4.46091	-6.49839	-1.92883	-0.72508	-1.03657	-1.78219
Fatty Acid Elongation in Mitochondria	-0.24838	-0.201034	-0.466352	-0.215132	-0.136769	-0.384456	-0.176283	-1.34519	-0.35405	-0.174121	-0.178374	-0.984064	-0.672055	-0.562668
Fatty Acid Metabolism	-0.162414	-0.309551	-0.656361	-0.135412	-0.412662	-0.63034	-0.159785	-1.0935	-0.252524	-0.112259	-0.1691	-0.787085	-0.650074	-1.12338
Folate Metabolism	-0.216165	-0.579741	-0.64051	-1.08167	-0.468836	-0.769763	-1.67552	-1.49113	-0.174066	-0.513266	-1.62933	-0.424856	-0.158807	-0.799365
Fructose and Mannose Degradation	-0.719112	-0.587451	-0.223682	-0.427658	-1.61786	-1.38614	-0.0627318	-2.87738	-0.239639	-0.175571	-0.209365	-0.30585	-0.947295	-0.975803
Galactose Metabolism	-0.53171	-1.83206	-0.309264	-0.963416	-0.73953	-1.55347	-0.478505	-2.47899	-0.22433	-0.750217	-0.722066	-0.237928	-0.269369	-1.11861
Gluconeogenesis	-0.615934	-1.00001	-0.124589	-0.648033	-0.198835	-3.11951	-0.597356	-2.61191	-0.269847	-0.267857	-0.764988	-0.0697645	-1.06444	-0.692513
Glucose-Alanine Cycle	-0.671132	-1.08888	-0.0514613	-1.02438	-0.259669	-1.41104	-0.398107	-1.16692	-0.649781	-0.206681	-0.514708	-0.0968351	-0.3505	-0.227208
Glutamate Metabolism	-1.15536	-0.893466	-0.622168	-0.202322	-0.157132	-1.13004	-0.0257969	-4.04048	-0.427442	-0.22972	-0.0445011	-0.218075	-0.691452	-0.527143
Glutathione Metabolism	-0.525081	-0.513372	-1.56327	-0.150025	-0.126289	-0.725473	-0.0606485	-2.06396	-0.226604	-0.433681	-0.0643649	-0.341002	-0.429145	-0.882955
Glycerol Phosphate Shuttle	-0.338308	-0.456918	-0.603186	-0.897373	-0.621046	-0.494105	-1.57431	-0.947946	-0.880539	-0.795306	-1.89606	-0.496028	-0.856139	-0.572075
Glycerolipid Metabolism	-0.345307	-0.687467	-0.761197	-1.218	-0.312512	-0.646367	-0.625797	-1.37719	-0.55071	-0.498545	-0.415969	-0.353461	-0.333002	-1.67938
Glycine and Serine Metabolism	-0.453658	-0.726786	-0.35104	-0.27407	-0.0986665	-1.31054	-0.144685	-2.24745	-0.514392	-0.323936	-0.207825	-0.824876	-0.939946	-0.223506
Glycolysis	-0.421038	-0.653251	-0.0323423	-0.468753	-0.35905	-1.7455	-0.451909	-2.25824	-0.283455	-0.258512	-0.483778	-0.204116	-0.665182	-0.450822
Histidine Metabolism	-0.336918	-0.394821	-0.893297	-0.0662834	-0.439863	-0.84562	-0.241403	-3.64057	-0.137406	-0.22545	-0.51636	-0.29214	-0.959847	-0.397123
Homocysteine Degradation	-0.965425	-0.298498	-0.368758	-0.419132	-0.316884	-0.326733	-0.207375	-0.317764	-0.303637	-0.297991	-0.262193	-0.0966482	-0.432739	-0.143473
Inositol Metabolism	-0.30573	-0.5339	-0.0497152	-0.080094	-0.0321337	-0.976072	-0.0239011	-1.26152	-0.174066	-0.0159011	-0.0306657	-0.0544926	-0.452319	-0.693919
Inositol Phosphate Metabolism	-0.421837	-0.516949	-0.0455561	-0.0983846	-0.0746598	-1.27549	-0.0301714	-1.41136	-0.121676	-0.0198017	-0.0401006	-0.139048	-0.609637	-0.425025
Ketone Body Metabolism	-1.61061	-0.450264	-0.323584	-0.218481	-0.068417	-0.51053	-0.278881	-2.11541	-0.378252	-0.0475954	-0.417884	-0.19953	-1.48945	-0.722203
Lactose Degradation	-0.726268	-1.20191	-0.0602809	-0.252478	-0.419132	-1.78773	-0.229541	-0.86939	-0.190833	-0.320687	-0.343132	-0.368676	-0.368638	-0.533679
Lactose Synthesis	-0.887004	-0.69832	-0.416299	-0.219151	-0.185058	-1.06248	-0.0625904	-1.90333	-0.115928	-0.160109	-0.128199	-0.144962	-0.433695	-0.859765
Lysine Degradation	-0.832367	-1.62602	-0.553395	-0.916116	-0.143229	-1.32737	-0.176634	-1.4117	-0.457081	-0.136988	-0.477178	-0.21598	-1.27537	-0.91011
Malate-Aspartate Shuttle	-1.35362	-1.98901	-0.186635	-0.927892	-0.64369	-2.40476	-0.542273	-0.452509	-0.177912	-0.460912	-0.496789	-0.0216584	-1.04109	-1.09991
Methionine Metabolism	-0.374668	-0.560805	-0.592763	-0.0886876	-0.355803	-0.616358	-1.33881	-2.0155	-0.434512	-0.289997	-1.09017	-0.137406	-0.747461	-0.332125
Methylhistidine Metabolism	-0.128442	-0.0243486	-0.382403	-0.0695241	-0.110909	-0.0381356	-0.171669	-0.287997	-0.39128	-0.12661	-0.187223	-0.530379	-0.475873	-0.253443
Mitochondrial Beta-Oxidation of Long Chain Saturated Fatty Acids	-0.360896	-0.666113	-0.656361	-1.50168	-0.412662	-0.589092	-0.316018	-1.0935	-0.123718	-0.766627	-0.254777	-0.787085	-0.650074	-1.21012
Mitochondrial Beta-Oxidation of Medium Chain Saturated Fatty Acids	-0.828105	-0.606691	-1.07104	-0.872573	-0.375794	-0.689529	-0.243353	-1.08039	-0.661808	-1.23135	-0.280503	-0.616129	-0.733446	-0.919183
Mitochondrial Beta-Oxidation of Short Chain Saturated Fatty Acids	-0.366745	-0.829075	-0.943118	-0.888621	-0.154525	-1.39142	-0.192438	-1.08039	-0.196496	-0.48563	-0.230043	-0.521847	-0.45591	-0.919183
Mitochondrial Electron Transport Chain	-0.248801	-0.716549	-0.51053	-0.280965	-0.465734	-1.08181	-0.545753	-1.46462	-0.156586	-0.23204	-0.663684	-0.323968	-0.571711	-1.11611
Nicotinate and Nicotinamide Metabolism	-0.329424	-0.436403	-0.358934	-0.197478	-0.170058	-0.777125	-0.132837	-1.08061	-0.543264	-0.150418	-0.142642	-0.564929	-0.811631	-0.551954
Nucleotide Sugars Metabolism	-0.820003	-0.59826	-1.20658	-0.497063	-0.44679	-0.976072	-0.174987	-4.22319	-0.0841378	-0.215566	-0.346929	-0.130668	-0.585313	-0.67019
Oxidation of Branched-Chain Fatty Acids	-1.46428	-0.425825	-1.14832	-1.48905	-0.300847	-0.730541	-0.186397	-1.08138	-0.591121	-0.243258	-0.248278	-0.855528	-0.763411	-1.32448
Pantothenate and CoA Biosynthesis	-1.31242	-0.714573	-0.432065	-1.92017	-0.252787	-0.673102	-0.245146	-0.779991	-0.642301	-1.68906	-0.344332	-0.334808	-1.42513	-1.18802
Pentose Phosphate Pathway	-0.781416	-1.12667	-0.419649	-0.469249	-0.569784	-2.10886	-0.173415	-1.87324	-0.0901549	-0.634176	-0.18248	-0.419649	-1.70056	-0.659175
Phenylacetate Metabolism	-0.0990354	-0.480403	-0.143473	-0.123049	-1.1492	-0.548939	-0.193799	-0.447011	-0.408187	-0.0866097	-0.127404	-0.290491	-1.6056	-0.340087
Phenylalanine and Tyrosine Metabolism	-0.928142	-2.20933	-1.27156	-0.929149	-1.39031	-2.64512	-1.24694	-0.687551	-0.223184	-0.852781	-1.27266	-0.192866	-2.12198	-0.562553
Phosphatidylcholine Biosynthesis	-1.17472	-1.09581	-0.308265	-0.317932	-0.475248	-0.99906	-0.220486	-0.603277	-0.170193	-0.189557	-0.252814	-0.197498	-0.394225	-1.42012
Phosphatidylethanolamine Biosynthesis	-1.21703	-1.03641	-0.427896	-0.317932	-0.740022	-0.99906	-0.494368	-0.603277	-0.121676	-0.28487	-0.26104	-0.182917	-0.472102	-1.42012
Phosphatidylinositol Phosphate Metabolism	-1.26892	-0.516949	-0.540301	-0.0786754	-0.156519	-1.57652	-0.0222717	-2.57895	-0.232057	-0.0758302	-0.0139007	-0.197681	-0.409117	-0.636364
Phospholipid Biosynthesis	-0.228996	-0.0593637	-1.39812	-0.249303	-0.0901055	-0.0502926	-0.132585	-3.28671	-0.102214	-0.175343	-0.169218	-0.579867	-0.236918	-0.764147
Phytanic Acid Peroxisomal Oxidation	-0.493542	-0.621647	-0.781003	-1.56744	-0.147525	-0.593166	-0.261953	-1.6045	-0.534823	-0.163095	-0.340884	-0.986407	-0.675602	-1.27444
Plasmalogen Synthesis	-1.41049	-1.23691	-1.1249	-3.03714	-1.87509	-1.02614	-0.248183	-0.503323	-0.360884	-1.76784	-0.387734	-0.918093	-0.716058	-0.563691
Porphyrin Metabolism	-0.141822	-0.223487	-1.16943	-0.0944318	-0.15985	-0.512882	-0.280346	-3.66133	-0.141822	-0.0935067	-0.239599	-0.111766	-0.381659	-0.781025
Propanoate Metabolism	-0.708146	-0.792473	-0.343201	-0.190343	-0.104267	-1.17325	-0.173975	-2.6408	-0.34977	-0.0173249	-0.162757	-0.177192	-0.654072	-1.43894
Pterine Biosynthesis	-1.36273	-1.99457	-0.999615	-1.85148	-1.16092	-1.66681	-1.08774	-1.26681	-0.97072	-2.13839	-1.16688	-0.151669	-0.842773	-0.826467
Purine Metabolism	-0.323737	-1.06249	-0.359343	-0.134357	-0.0894463	-2.43807	-0.39391	-3.43618	-0.559689	-0.092546	-0.574972	-0.574972	-0.605935	-0.924052
Pyrimidine Metabolism	-0.989799	-0.465147	-0.336033	-0.00154616	-0.140079	-1.09004	-0.0041124	-3.66034	-0.377063	-0.0348739	-0.00883414	-0.222517	-1.04617	-1.01172
Pyruvaldehyde Degradation	-0.31879	-0.700858	-0.760828	-0.865862	-0.302019	-2.00138	-0.551043	-1.70981	-0.397131	-0.184622	-0.613442	-0.0142978	-0.92286	-0.302548
Pyruvate Metabolism	-0.7346	-1.58029	-0.191058	-0.604905	-0.132237	-2.70911	-0.245225	-2.42729	-0.376023	-0.135074	-0.328875	-0.0300079	-1.44168	-1.34203
Retinol Metabolism	-0.130349	-0.362455	-0.656361	-0.287142	-0.326906	-0.292983	-0.90998	-1.20065	-0.293913	-0.138166	-1.0629	-0.675036	-0.941886	-0.909505
Riboflavin Metabolism	-0.486413	-0.879237	-0.525417	-0.771374	-0.706899	-0.86025	-0.65816	-1.11054	-1.12861	-1.02304	-0.709486	-0.44906	-0.253469	-0.981609
Selenoamino Acid Metabolism	-1.19762	-0.528647	-0.381317	-0.503284	-0.48878	-0.726719	-0.128259	-1.78206	-0.464898	-0.199661	-0.13819	-0.124784	-0.473183	-0.271521
Spermidine and Spermine Biosynthesis	-0.0896355	-0.365793	-0.632301	-0.0252568	-0.567685	-0.665985	-0.643583	-1.0146	-0.0520497	-0.285401	-0.586513	-0.33662	-1.10135	-0.330268
Sphingolipid Metabolism	-1.93199	-0.617721	-0.975454	-0.420054	-0.42278	-0.869453	-0.11595	-2.7307	-0.109079	-0.540387	-0.0953558	-0.618821	-0.952804	-0.623831
Starch and Sucrose Metabolism	-0.472473	-0.566174	-0.487914	-0.515233	-0.305189	-1.09143	-0.261575	-4.71588	-0.219794	-0.446252	-0.445647	-0.409351	-0.342439	-0.909633
Steroid Biosynthesis	-0.255626	-0.143721	-0.625036	-0.0394173	-0.21716	-0.464619	-0.0525223	-1.09035	-0.302169	-0.0474193	-0.0621427	-1.23944	-0.346057	-1.32127
Steroidogenesis	-0.363506	-0.583967	-0.376931	-3.6727	-2.03085	-1.3246	-4.12412	-1.30855	-1.09837	-2.42574	-4.49327	-4.10488	-0.865384	-3.29716
Sulfate_Sulfite Metabolism	-0.558889	-1.18805	-0.452972	-0.375412	-0.520026	-1.32608	-0.311234	-1.37216	-0.0520497	-0.244418	-0.349216	-0.108843	-0.190009	-0.453069
Taurine and Hypotaurine Metabolism	-0.416747	-0.422595	-1.21211	-0.697988	-1.30855	-0.473691	-0.623709	-0.882006	-2.041	-0.637368	-0.66639	-1.10021	-0.163801	-0.760303
Thiamine Metabolism	-0.392025	-0.688408	-0.194117	-0.0573936	-0.388294	-0.834137	-0.129342	-0.986431	-0.0346837	-0.160183	-0.146322	-0.224296	-0.243367	-0.66676
Threonine and 2-Oxobutanoate Degradation	-0.687853	-0.322116	-0.553465	-0.209369	-0.175591	-0.58006	-0.132449	-2.17384	-0.139123	-0.06394	-0.208834	-0.106268	-0.507937	-0.727644
Thyroid Hormone Synthesis	-0.232834	-0.719657	-2.41064	-0.165813	-0.3311	-0.597729	-0.385141	-1.59098	-0.120794	-0.283925	-0.391536	-0.397962	-0.688801	-0.101126
Transfer of Acetyl Groups into Mitochondria	-0.473437	-1.42381	-0.308618	-0.261958	-0.0836981	-2.99839	-0.0807626	-1.9788	-0.191562	-0.282339	-0.172415	-0.190866	-0.543582	-0.806656
Trehalose Degradation	-0.60732	-0.877048	-0.126298	-0.37268	-0.485001	-1.57652	-0.172907	-1.16295	-0.139302	-0.287417	-0.275216	-0.29878	-0.644342	-0.454084
Tryptophan Metabolism	-1.109	-0.623186	-0.607679	-1.49159	-0.655162	-0.858119	-0.545288	-0.735735	-1.4232	-1.22979	-0.845673	-0.190701	-1.19972	-0.817387
Tyrosine Metabolism	-2.53205	-2.12272	-0.883714	-2.10715	-1.00784	-3.17187	-1.23964	-0.916245	-2.36792	-1.206	-1.49171	-0.516047	-0.921739	-0.936875
Ubiquinone Biosynthesis	-0.178439	-0.0143506	-0.546645	-0.42235	-0.137073	-0.0344849	-0.171669	-1.74076	-0.39128	-0.12661	-0.187223	-0.346076	-0.246064	-0.253443
Urea Cycle	-0.863796	-1.68386	-0.523826	-0.516108	-0.280297	-2.54886	-0.330248	-1.23129	-0.27929	-0.320124	-0.464871	-0.0517946	-2.00891	-0.61092
Valine, Leucine, and Isoleucine Degradation	-0.61634	-0.443148	-0.486954	-0.156932	-0.323899	-0.60779	-0.260207	-1.59347	-0.402806	-0.0434591	-0.324817	-0.30767	-0.522097	-0.833828
Vitamin B6 Metabolism	-0.346748	-0.763949	-0.661808	-1.12266	-0.432117	-0.707587	-0.517032	-0.662069	-0.501723	-0.651268	-0.34767	-0.313151	-0.214554	-0.22317
Vitamin K Metabolism	-0.140156	-0.378005	-0.902567	-0.244336	-0.307412	-0.46927	-0.247983	-1.99526	-0.479925	-0.0826613	-0.290491	-0.561243	-0.420598	-0.359186
Warburg Effect	-0.672315	-2.15848	-0.13157	-0.24091	-0.170182	-3.79048	-0.153713	-3.53569	-0.0908644	-0.0653944	-0.239158	-0.0594924	-1.73937	-1.21929
Data Extended View 6: log10 pvalues (hypergeometric test) for correlation between PROGENY pathway score and SMPDB pathway activity.

## Sheet: Sheet2
Dataset EV 6: log10 pvalues (hypergeometric test) for correlation between PROGENY pathway score and SMPDB pathway activity.
