# Supplementary material for: Heterogeneity of the cancer cell line metabolic landscape
Source: Mol Syst Biol. 2022 Nov 2;18(11):e11006. doi: 10.15252/msb.202211006 (PMC9627668; doi:10.15252/msb.202211006)
Supplement: Supplementary file 8 — Dataset EV7 [file MSB-18-e11006-s007.xlsx]

## Sheet: Sheet1
Pathway	Score_AR	Score_ARNTL	Score_ATF1	Score_ATF2	Score_ATF4	Score_BACH1	Score_CDX2	Score_CEBPA	Score_CEBPB	Score_CEBPD	Score_CREB1	Score_CTCF	Score_E2F1	Score_E2F2	Score_E2F3	Score_E2F4	Score_EGR1	Score_ELK1	Score_EPAS1	Score_ERG	Score_ESR1	Score_ESR2	Score_ETS1	Score_ETS2	Score_ETV4	Score_FLI1	Score_FOS	Score_FOSL1	Score_FOSL2	Score_FOXA1	Score_FOXL2	Score_FOXM1	Score_FOXO1	Score_FOXO3	Score_FOXO4	Score_FOXP1	Score_GATA1	Score_GATA2	Score_GATA3	Score_GLI2	Score_HIF1A	Score_HNF1A	Score_HNF4A	Score_IRF1	Score_IRF9	Score_JUN	Score_JUND	Score_KLF4	Score_KMT2A
Alanine Metabolism	-1.31602	-0.378323	-0.949943	-2.89822	-0.579582	-0.574972	-1.28341	-0.641485	-0.727657	-1.80536	-0.788325	-0.90912	-0.555203	-0.453707	-0.236713	-0.506444	-0.90642	-0.604604	-1.02691	-0.394668	-0.506444	-1.3979	-0.946842	-1.06436	-0.420801	-1.08406	-0.685267	-0.632142	-1.13335	-1.63645	-0.739138	-0.515536	-2.33145	-0.858293	-1.88249	-0.793656	-0.881547	-0.871014	-1.34618	-1.01549	-0.794773	-1.36592	-1.13149	-0.730939	-0.610839	-0.861531	-0.778256	-1.4473	-1.4545
Alpha Linolenic Acid and Linoleic Acid Metabolism	-0.616134	-0.539279	-0.412998	-0.0883359	-0.222944	-0.298744	-0.0471127	-0.149534	-0.00793234	-0.0642852	-0.01707	-0.527596	-1.53491	-3.30662	-2.83268	-1.70735	-0.233852	-0.147414	-0.0326743	-0.218039	-0.107531	-0.0295903	-0.190203	-0.00991996	-0.333086	-1.25824	-0.1013	-0.0765535	-0.0541143	-0.00673193	-0.0419719	-1.06052	-0.0852691	-0.415393	-0.396431	-0.0861894	-0.490994	-0.629319	-0.0460118	-1.18717	-0.53613	-0.0237249	-0.196203	-0.267175	-0.229448	-0.0909546	-0.0123559	-0.0173766	-0.73427
Amino Sugar Metabolism	-0.627441	-0.469732	-0.375736	-3.16892	-0.875377	-0.20259	-3.76371	-0.547645	-1.22064	-1.40331	-2.4537	-0.304297	-0.194473	-0.366387	-0.201637	-0.316633	-0.361518	-0.33121	-0.53885	-0.627592	-0.60931	-2.30801	-0.509123	-1.46216	-0.556431	-2.34913	-0.527786	-0.712596	-0.927375	-4.62855	-0.827481	-0.12042	-5.63524	-0.562716	-4.02548	-3.09846	-0.450014	-2.87896	-2.64374	-1.52278	-0.379855	-5.31532	-5.85628	-0.939145	-0.653838	-0.368652	-0.735918	-4.42254	-2.8564
Ammonia Recycling	-0.35709	-0.316181	-0.697137	-3.01775	-1.28111	-1.62934	-4.57061	-0.540418	-1.57264	-1.69372	-2.02174	-0.347903	-0.100309	-0.139583	-0.146752	-0.183721	-0.268498	-0.523156	-0.395839	-0.506043	-0.511014	-1.9648	-0.404973	-1.57183	-0.215785	-1.08754	-0.960128	-1.6551	-0.957632	-5.66475	-0.884012	-0.160531	-4.56068	-0.794134	-3.85143	-1.9001	-0.588047	-2.52365	-2.15812	-1.13366	-0.1749	-4.75899	-4.13046	-0.826555	-1.67963	-0.698156	-0.752486	-3.54978	-1.41037
Androgen and Estrogen Metabolism	-0.256134	-0.208438	-0.477208	-0.819909	-1.80156	-2.42802	-1.20129	-0.564868	-2.10502	-0.769863	-1.98295	-0.730449	-0.0304736	-0.10597	-0.0438688	-0.0420914	-0.358067	-0.615296	-0.799236	-0.730826	-0.634176	-3.30764	-0.348583	-0.268973	-0.740062	-0.701802	-0.518525	-1.88857	-1.04718	-1.83982	-2.04551	-0.149616	-0.592571	-0.504863	-0.482524	-2.26318	-0.812181	-0.197054	-0.631577	-0.132834	-0.968472	-3.31246	-2.22783	-0.934347	-0.858791	-1.42608	-0.923567	-0.716322	-1.153
Androstenedione Metabolism	-0.240453	-0.270088	-0.612269	-1.19939	-2.23406	-3.04828	-1.6193	-0.639056	-2.39187	-1.28906	-2.42084	-0.450485	-0.260224	-0.144348	-0.0814526	-0.319787	-0.530031	-0.550811	-0.814367	-0.661158	-0.861581	-1.41049	-0.493285	-0.404359	-0.585891	-0.619623	-0.500603	-2.32377	-0.737288	-2.43456	-1.6263	-0.228006	-0.618312	-0.397628	-0.599059	-2.15312	-0.700727	-0.291274	-0.823873	-0.125944	-0.783582	-3.95606	-2.30918	-0.397088	-0.623636	-1.50074	-0.758464	-0.835675	-0.997509
Arachidonic Acid Metabolism	-0.737592	-0.635429	-0.763923	-1.06227	-0.772913	-1.71681	-0.642607	-0.376128	-0.680329	-0.477292	-0.843855	-0.713152	-0.497405	-0.466448	-0.322254	-0.640069	-0.421719	-1.31761	-0.978172	-1.03333	-1.39003	-0.55957	-0.988935	-0.160398	-1.21262	-0.164616	-0.643803	-2.04418	-1.20474	-0.631158	-0.411394	-0.204141	-0.505727	-0.408565	-0.476425	-0.664406	-0.68479	-0.447622	-0.852502	-0.189268	-0.943042	-1.05609	-0.670289	-0.631152	-0.589765	-0.64341	-0.703065	-0.555567	-1.32817
Arginine and Proline Metabolism	-0.390622	-0.183721	-0.838381	-3.18182	-2.71167	-1.91347	-5.67627	-0.476244	-1.26853	-3.42543	-2.93143	-0.240978	-0.681736	-0.232612	-0.382279	-0.135059	-0.189877	-0.211176	-0.242441	-0.446179	-0.535523	-1.45338	-0.242541	-1.37076	-0.256895	-2.53527	-0.653036	-1.88039	-0.614721	-3.10667	-1.29135	-0.241551	-1.91257	-0.30831	-2.31742	-2.70608	-0.501864	-2.22893	-1.10797	-3.98026	-0.135628	-3.89005	-1.87953	-0.409764	-0.417944	-0.946143	-0.57431	-2.35929	-1.66803
Aspartate Metabolism	-0.707565	-0.551295	-0.701814	-3.55708	-1.82366	-0.671367	-4.30009	-0.839244	-0.881213	-2.36031	-2.4537	-0.308368	-0.568302	-0.392855	-0.385872	-0.585342	-0.766093	-0.441822	-0.424967	-0.354086	-0.577526	-1.20104	-0.481385	-1.88753	-0.182978	-1.15583	-0.473105	-0.961205	-0.835507	-3.44582	-1.02664	-0.947581	-2.28424	-0.315254	-2.56297	-2.84047	-0.568838	-2.24683	-1.04106	-2.41457	-0.173835	-3.41009	-2.70512	-0.586224	-0.648216	-0.651991	-0.788603	-3.13903	-1.89469
Beta Oxidation of Very Long Chain Fatty Acids	-0.382186	-0.838273	-0.153349	-1.34363	-0.866402	-0.21684	-2.5043	-0.250175	-0.319776	-0.574972	-1.64443	-1.14517	-0.296534	-0.957212	-0.654313	-0.319709	-0.63027	-1.31652	-0.517793	-0.796047	-0.272692	-0.794773	-0.607046	-0.840135	-0.607046	-1.13335	-0.53538	-0.239496	-0.51212	-0.897873	-1.08281	-0.443522	-0.51446	-0.555203	-1.34061	-2.16778	-0.636513	-1.10167	-0.949143	-1.83301	-0.881547	-1.35629	-1.3427	-0.361069	-0.321397	-0.270194	-0.556231	-1.07546	-1.78828
beta-Alanine Metabolism	-0.159324	-0.173338	-0.195992	-2.68559	-1.28894	-1.51984	-5.60369	-0.0877651	-1.20314	-1.02707	-4.25757	-0.0332957	-0.26243	-0.328854	-0.293255	-0.156731	-0.0792562	-0.166644	-0.310106	-0.122828	-0.12664	-0.802969	-0.101012	-1.31282	-0.0233372	-2.92739	-0.0575611	-1.24599	-0.131559	-4.03769	-0.433169	-0.22545	-3.22762	-0.238447	-3.27847	-3.18801	-0.608454	-4.83269	-0.261596	-4.12313	-0.0504571	-5.28829	-4.40383	-0.29214	-0.22545	-0.16647	-0.33246	-2.865	-3.41641
Betaine Metabolism	-0.678781	-0.34032	-0.762209	-3.47694	-3.09184	-1.63624	-1.48877	-0.481028	-1.66122	-2.28913	-0.902689	-0.260595	-0.224487	-0.378374	-0.742746	-0.146161	-0.432892	-0.487903	-0.907416	-0.654635	-0.873903	-1.02495	-0.409571	-3.20809	-0.425726	-1.59317	-1.11714	-1.90521	-1.31845	-2.25523	-1.68259	-0.224487	-2.02932	-0.810223	-2.42639	-1.87	-0.961155	-1.33506	-1.51313	-0.41407	-0.433695	-1.96337	-1.49798	-0.759667	-0.83638	-0.997863	-0.796047	-2.51595	-1.48508
Bile Acid Biosynthesis	-0.342368	-0.699405	-0.50807	-0.716096	-2.15334	-2.45106	-0.968	-1.40962	-1.11346	-1.05864	-1.39073	-1.36433	-0.874035	-1.12462	-1.24775	-0.754603	-0.426524	-1.12071	-0.669694	-0.816032	-0.886713	-1.77836	-1.28709	-0.378331	-0.929248	-2.27349	-0.795223	-1.63119	-0.681736	-1.2094	-1.19599	-0.64314	-0.938831	-1.51257	-2.53751	-0.744854	-0.969271	-0.626957	-0.923172	-0.47681	-1.0724	-1.48834	-1.27727	-0.672308	-1.02235	-0.584664	-0.842921	-1.35105	-0.742485
Biotin Metabolism	-0.245813	-0.248606	-0.190964	-1.16018	-0.653608	-0.302217	-2.041	-0.200892	-0.254246	-1.17177	-0.436772	-0.078155	-0.0328235	-0.0181571	-0.00999341	-0.0379682	-0.211051	-0.298273	-0.3689	-0.231438	-0.306998	-0.748742	-0.192193	-0.735646	-0.296705	-0.105995	-0.208489	-0.616116	-0.345516	-1.29281	-0.668086	-0.0418672	-1.34203	-0.26068	-0.907459	-0.842341	-0.016512	-0.276075	-0.753196	-0.251417	-0.183665	-1.46121	-1.69858	-0.549636	-0.836878	-0.370752	-0.489548	-1.24861	-1.39755
Butyrate Metabolism	-0.364023	-0.29399	-0.186507	-0.893285	-0.985482	-1.84538	-3.14242	-0.137824	-0.696478	-1.09143	-1.00305	-0.109231	-0.240658	-0.240358	-0.264528	-0.161693	-0.0325664	-0.148576	-0.385457	-0.0778089	-0.378301	-0.678881	-0.156525	-0.799955	-0.0255565	-0.965916	-0.186178	-1.31813	-0.566527	-3.44008	-0.5339	-0.076054	-1.39792	-0.376897	-1.99126	-2.19413	-0.99867	-1.58624	-1.01139	-0.630518	-0.122828	-2.594	-2.52321	-0.397414	-0.274189	-0.178408	-0.301301	-2.04635	-0.675876
Caffeine Metabolism	-1.23759	-0.207051	-1.74076	-1.13312	-1.42985	-3.45029	-1.85738	-0.658908	-1.21428	-2.13185	-1.72763	-0.345773	-0.120047	-0.389964	-0.203257	-0.0955101	-1.74076	-1.03564	-0.824876	-2.041	-1.50168	-1.55836	-1.09309	-0.373358	-2.04179	-2.07669	-0.887865	-2.65519	-0.848847	-0.927567	-1.26681	-0.0724563	-0.556783	-0.305634	-0.72922	-1.01399	-0.621913	-0.417791	-0.944109	-0.573917	-0.997718	-2.37427	-2.38789	-1.00752	-0.836673	-1.20619	-0.359715	-0.869107	-0.376077
Cardiolipin Biosynthesis	-0.259669	-0.0914277	-0.56508	-0.92286	-1.96182	-0.905363	-1.28289	-0.280456	-0.819453	-1.85074	-1.22919	-0.111098	-0.148895	-0.949989	-0.535462	-0.107655	-0.507779	-0.0974087	-1.50433	-1.22264	-0.821143	-1.13176	-0.413325	-0.525623	-0.618885	-1.35245	-0.59711	-1.03078	-0.392138	-0.855442	-1.23135	-0.086988	-0.826467	-0.11834	-0.478656	-2.34218	-0.980598	-1.20472	-1.40777	-1.3415	-0.334847	-2.2477	-1.60985	-1.65236	-1.0973	-0.793998	-0.884412	-0.809871	-1.48254
Carnitine Synthesis	-0.421837	-0.303268	-0.470017	-1.12977	-1.54811	-1.38034	-2.54358	-0.216306	-1.10148	-0.917381	-0.717143	-0.197166	-0.144943	-0.463784	-0.842921	-0.135588	-0.336177	-0.519378	-0.696079	-0.488595	-0.624715	-0.981911	-0.392657	-0.552053	-0.3308	-0.433351	-0.908932	-1.6181	-0.260795	-1.36977	-0.859258	-0.0813066	-1.21012	-0.960776	-1.44074	-1.19451	-0.984417	-1.20725	-1.03641	-0.540185	-0.258346	-1.9333	-0.905343	-0.397877	-0.486594	-0.516807	-0.605122	-1.55199	-1.6181
Catecholamine Biosynthesis	-0.914254	-1.15036	-0.628536	-1.18069	-0.589424	-0.650067	-0.989573	-1.01608	-1.4727	-0.982626	-0.999231	-0.669943	-1.01694	-0.417719	-0.789421	-0.47439	-0.927402	-0.545062	-0.623636	-0.432062	-1.07394	-1.12768	-0.61103	-0.69581	-0.523435	-0.541907	-1.14613	-0.959009	-0.553465	-1.74037	-1.22126	-0.904897	-1.78548	-1.15009	-0.66941	-1.55867	-0.455958	-1.15249	-2.60254	-0.334089	-0.594834	-2.48719	-1.07028	-0.806532	-0.884012	-1.11035	-0.843295	-0.94348	-0.738058
Citric Acid Cycle	-0.675536	-0.209997	-0.764041	-3.19484	-1.51823	-1.05284	-6.01482	-0.319275	-1.32768	-3.90277	-3.70036	-0.326165	-0.317996	-0.26243	-0.0720178	-0.0413997	-0.161959	-0.266431	-0.666558	-0.539838	-0.754885	-2.7749	-0.386031	-2.90995	-0.235587	-2.14957	-0.438743	-0.863115	-1.25409	-5.05291	-0.706739	-0.0863434	-4.72317	-0.690776	-4.2138	-4.44711	-0.620688	-2.64443	-0.901651	-0.987478	-0.200594	-4.99017	-4.86691	-0.784538	-0.885228	-0.77817	-0.636606	-2.865	-2.62768
Cysteine Metabolism	-0.631371	-0.289174	-0.678781	-1.69762	-0.866402	-1.93727	-1.88455	-0.716591	-0.547948	-1.96161	-0.788325	-0.174151	-0.162362	-0.18129	-0.0580555	-0.145456	-0.658985	-0.305938	-0.891542	-0.387599	-0.708982	-0.861882	-0.524494	-0.53303	-0.309904	-1.6128	-0.6323	-1.10536	-0.796047	-1.48358	-1.04017	-0.130664	-2.02932	-0.618063	-1.6542	-0.806302	-0.881547	-0.935681	-1.01549	-1.11003	-0.558909	-3.02678	-1.35949	-0.906934	-0.580085	-0.987996	-0.778256	-1.09183	-0.941232
D-Arginine and D-Ornithine Metabolism	-0.113027	-0.674215	-0.627985	-3.22178	-2.83279	-1.14945	-1.90872	-0.407649	-1.54122	-0.744702	-1.78972	-0.239409	-0.0872269	-0.711571	-0.410318	-0.101037	-0.39645	-0.253005	-0.0306658	-0.457094	-0.254434	-0.737241	-0.405945	-1.28688	-0.386802	-1.80825	-0.532882	-1.88246	-0.69855	-2.18358	-0.253941	-0.492764	-0.671974	-0.073317	-0.454354	-1.8302	-0.168223	-0.951094	-0.541697	-2.42887	-0.386802	-1.64394	-0.928209	-0.336992	-0.453872	-0.383064	-0.607014	-1.95397	-0.839849
De Novo Triacylglycerol Biosynthesis	-0.172947	-0.0414531	-0.593107	-0.357205	-2.13791	-1.11939	-1.46325	-0.317796	-0.847862	-2.23649	-0.717847	-0.0980717	-0.0959922	-0.466094	-0.263798	-0.0644967	-0.543629	-0.0514471	-0.738128	-1.50932	-0.81193	-1.18387	-0.460481	-0.505679	-0.697182	-1.01709	-0.753322	-1.31998	-0.533657	-0.974998	-1.12828	-0.0579382	-0.755898	-0.211113	-0.343684	-2.36528	-0.246745	-0.544939	-0.952233	-0.65816	-0.586971	-2.2863	-1.17035	-1.17062	-0.952233	-0.795394	-0.970136	-0.737803	-1.34908
Estrone Metabolism	-0.700798	-0.155989	-0.477208	-1.0559	-1.80156	-2.42802	-1.20129	-0.632962	-2.10502	-0.892992	-1.98295	-0.942557	-0.106868	-0.31448	-0.66451	-0.0761278	-0.692696	-0.937954	-0.756061	-0.738965	-0.942126	-2.23925	-0.37405	-0.8818	-0.726424	-1.25379	-1.05169	-1.88857	-0.942126	-1.83982	-0.942126	-0.126211	-1.07622	-0.633623	-0.610312	-1.41337	-0.607826	-0.370016	-1.0505	-0.321866	-1.15553	-3.31246	-2.22783	-0.773269	-0.756246	-1.43009	-0.930207	-0.723676	-1.9004
Ethanol Degradation	-0.338824	-0.309152	-0.384021	-1.4948	-1.38148	-1.39142	-3.45438	-0.643056	-0.97072	-1.52833	-1.12083	-0.0358928	-0.086988	-0.331189	-0.414117	-0.0375147	-0.361573	-0.185489	-0.736009	-0.702215	-1.44515	-1.6467	-0.413325	-0.365545	-0.474097	-0.86441	-0.564084	-1.43115	-0.303744	-1.75357	-0.766588	-0.102482	-0.728923	-0.461063	-1.01651	-2.34218	-0.500352	-1.06355	-1.27869	-0.507276	-0.633585	-3.03173	-2.49449	-0.771742	-0.667927	-0.939966	-0.458743	-1.10398	-1.01651
Fatty Acid Biosynthesis	-2.87584	-1.09733	-2.53267	-0.516047	-0.41015	-0.759213	-0.259027	-4.02057	-1.22482	-0.662111	-1.02814	-8.57056	-5.63442	-4.77248	-4.17578	-6.21518	-3.63587	-4.2855	-2.03938	-4.28613	-2.55218	-0.72013	-5.51736	-0.89619	-5.30849	-1.32048	-2.90919	-0.45869	-1.50258	-0.0729643	-1.29708	-7.01339	-0.186734	-2.54385	-0.846625	-0.39302	-3.3301	-0.240397	-1.26201	-1.28432	-5.23427	-0.491203	-0.284881	-1.92169	-1.11803	-2.38414	-1.60976	-0.678649	-0.26044
Fatty Acid Elongation in Mitochondria	-0.244803	-0.207051	-0.235986	-0.791534	-1.53725	-1.55664	-2.62918	-0.304757	-1.34915	-1.10483	-0.905163	-0.091535	-1.30855	-1.11212	-1.10021	-1.39412	-0.230986	-0.348701	-0.332532	-0.246202	-0.441412	-0.984494	-0.266145	-0.285158	-0.350394	-1.44018	-0.377295	-1.5969	-0.152931	-0.980026	-0.618585	-0.377461	-0.409826	-0.359884	-0.519249	-1.74774	-1.00907	-1.46237	-0.944109	-0.602821	-0.750254	-2.08267	-1.41723	-0.213221	-0.303851	-0.628631	-0.327298	-0.819789	-0.640658
Fatty Acid Metabolism	-0.303093	-0.303268	-0.226143	-1.14942	-2.10971	-1.86028	-2.54358	-0.277977	-0.955254	-1.55717	-1.54015	-0.0445825	-1.16637	-0.845508	-0.960776	-1.25115	-0.336177	-0.28487	-0.696079	-0.193615	-0.28527	-1.0927	-0.321114	-0.75729	-0.17041	-1.14662	-0.426977	-1.07536	-0.274659	-1.50168	-1.21344	-0.27317	-0.602714	-0.11376	-0.681739	-2.01886	-0.89296	-1.73492	-1.24037	-0.499558	-0.281834	-2.1959	-2.17545	-0.329106	-0.385394	-0.338308	-0.535467	-1.16637	-1.87733
Folate Metabolism	-0.753481	-0.179853	-1.76858	-1.8726	-1.77011	-1.95616	-2.03668	-0.893883	-0.75597	-1.82017	-1.44307	-0.785079	-0.197056	-0.1459	-0.0960402	-0.120003	-0.770839	-0.80825	-0.706639	-1.24683	-0.972157	-2.33653	-0.895391	-0.917877	-0.78485	-2.06416	-1.03653	-1.65411	-2.06684	-1.51138	-1.32127	-0.197056	-2.84428	-0.753481	-1.1315	-1.46502	-0.917948	-0.886083	-1.20335	-0.6415	-0.743612	-2.71111	-2.02796	-1.05303	-0.950686	-1.01661	-0.582108	-1.38485	-0.827408
Fructose and Mannose Degradation	-0.704139	-0.977099	-0.802162	-2.59781	-2.76726	-1.4392	-3.34913	-0.758609	-0.839867	-2.25649	-0.698988	-0.132269	-0.233052	-0.154497	-0.0191252	-0.089705	-0.417887	-0.122673	-1.19255	-0.489926	-1.30645	-3.71425	-0.509404	-0.49399	-0.346807	-1.77787	-0.920778	-1.85128	-0.767575	-3.37069	-1.45801	-0.18712	-6.96726	-0.932908	-4.15578	-1.32521	-0.161009	-2.19117	-3.09687	-1.16627	-0.295481	-4.33031	-4.91201	-0.943493	-1.02866	-1.24373	-1.50803	-3.94986	-1.55709
Galactose Metabolism	-0.90431	-0.734324	-1.38945	-3.49488	-0.733398	-0.606096	-2.58134	-0.563346	-0.985121	-2.29439	-1.47506	-1.02214	-0.734324	-0.237368	-0.0518928	-0.361249	-0.682536	-0.809523	-0.963681	-1.03041	-1.04417	-4.00274	-0.714916	-1.32737	-0.875488	-1.03393	-0.934688	-1.87165	-1.76011	-3.10399	-0.865331	-0.483191	-4.86576	-0.777107	-3.81345	-1.11454	-0.171115	-1.23414	-3.65914	-0.660199	-0.499472	-2.8943	-4.26501	-1.64538	-1.76507	-1.21615	-0.452797	-3.21845	-1.99665
Gluconeogenesis	-1.27453	-0.209997	-0.654436	-3.10112	-3.20799	-1.26258	-2.24299	-0.968671	-1.32768	-3.89938	-1.35039	-0.454783	-0.434826	-0.1973	-0.0759945	-0.29214	-1.04769	-0.572989	-1.94209	-0.794446	-1.26016	-3.19484	-0.798315	-1.4135	-0.372904	-2.23694	-1.17655	-0.863115	-1.20134	-4.83989	-1.6876	-0.26243	-5.08078	-1.14376	-4.57204	-0.999618	-1.05046	-4.36103	-2.94214	-0.937932	-0.559321	-3.26557	-3.99639	-0.887979	-0.857521	-1.5633	-1.97235	-2.36499	-2.11195
Glucose-Alanine Cycle	-1.13735	-0.126332	-0.545509	-1.44293	-0.970836	-0.960396	-1.22491	-0.547919	-0.326797	-1.30017	-0.692828	-0.237784	-0.300911	-0.458955	-0.439023	-0.302548	-0.621349	-0.374562	-0.560587	-0.257045	-0.359741	-0.829642	-0.882649	-0.465695	-0.232727	-2.38932	-0.374249	-0.689529	-0.369015	-1.56648	-0.448193	-0.257514	-2.80048	-1.16092	-2.60485	-0.531993	-1.04822	-1.39693	-0.667715	-1.18861	-0.334847	-1.21214	-1.20977	-0.414117	-0.521847	-0.506542	-0.35712	-1.80057	-1.80723
Glutamate Metabolism	-0.331681	-0.272772	-0.546959	-4.04535	-0.956661	-3.7517	-4.94763	-0.142396	-0.618795	-1.55115	-2.73269	-0.182417	-0.242532	-0.362284	-0.13071	-0.169297	-0.0964719	-0.0964719	-0.217644	-0.459282	-0.28437	-1.61747	-0.169297	-1.19034	-0.307762	-3.23921	-0.200656	-2.55856	-1.02275	-5.41626	-1.05007	-0.181475	-3.68024	-0.261067	-2.38714	-3.04197	-0.683096	-3.32219	-1.51104	-2.28128	-0.162354	-5.02731	-3.45003	-0.230409	-0.633537	-0.413735	-0.66185	-2.81963	-2.24052
Glutathione Metabolism	-0.242724	-0.280632	-0.727463	-1.55018	-1.4793	-6.60885	-2.99091	-0.292052	-0.771492	-1.8548	-2.24215	-0.0161168	-0.146519	-0.184579	-0.130637	-0.0727842	-0.0887816	-0.0726729	-0.325574	-0.32742	-0.264688	-1.52929	-0.14361	-0.464106	-0.371068	-1.45469	-0.448449	-5.27547	-1.0833	-2.59212	-0.908789	-0.162445	-1.14603	-0.0885036	-1.96243	-2.30133	-0.21586	-0.9638	-1.59353	-0.991767	-0.282485	-4.41082	-2.26376	-0.421092	-0.702647	-0.668077	-1.07578	-1.24421	-0.948497
Glycerol Phosphate Shuttle	-0.680934	-0.521959	-0.784366	-0.607109	-3.61852	-1.9333	-0.780477	-0.938476	-1.54122	-1.7107	-0.519128	-1.06519	-0.168223	-0.349906	-0.122333	-0.121108	-1.00956	-0.917381	-1.42369	-2.43837	-1.45713	-1.9939	-0.897373	-0.499018	-0.960776	-1.63227	-1.82395	-1.78972	-1.22336	-0.999174	-1.29782	-0.218654	-1.07066	-1.05618	-1.89487	-0.946824	-0.880484	-1.14945	-1.45085	-1.25115	-1.16451	-1.89935	-1.64394	-1.72194	-1.17122	-1.45048	-1.78204	-0.509488	-0.499018
Glycerolipid Metabolism	-0.55071	-0.461754	-0.979416	-1.98748	-1.93362	-1.28615	-1.4387	-0.683039	-0.85403	-2.10319	-1.65787	-0.705243	-1.57294	-0.678378	-0.608454	-1.33004	-0.735697	-0.568838	-0.754276	-0.683387	-0.707742	-1.68185	-0.869453	-1.21166	-0.608454	-2.3015	-1.06799	-1.58718	-1.02166	-1.26016	-0.733271	-0.632198	-1.12425	-0.465424	-1.01402	-1.1863	-1.85293	-1.42914	-1.04886	-0.469635	-0.928517	-2.59311	-2.40947	-0.830945	-0.804899	-0.881547	-0.847038	-1.53434	-1.14505
Glycine and Serine Metabolism	-0.152314	-0.158362	-0.558054	-4.23587	-1.92825	-1.57574	-6.11354	-0.179443	-1.51098	-3.41677	-2.22825	-0.0713968	-0.084532	-0.562091	-0.754603	-0.183751	-0.155427	-0.155336	-1.03446	-0.161537	-0.552273	-1.52154	-0.176813	-2.18582	-0.0662724	-3.16384	-0.730934	-1.84089	-0.952092	-6.82306	-0.797259	-0.297942	-3.90818	-0.443949	-1.94456	-4.97265	-1.4438	-5.64315	-1.81965	-2.95451	-0.0429626	-5.33082	-3.53439	-0.844621	-1.20287	-0.495717	-0.523455	-4.99589	-3.27739
Glycolysis	-1.00864	-0.194534	-0.319377	-2.0999	-2.2696	-0.874218	-1.96858	-0.721953	-1.76728	-1.90146	-1.4297	-0.41224	-0.289063	-0.145435	-0.0554522	-0.194213	-0.852502	-0.463261	-1.19455	-0.921296	-0.797991	-2.49711	-0.701814	-1.18802	-0.327213	-2.6548	-1.16755	-1.33122	-0.68276	-4.0391	-1.19934	-0.174463	-4.45741	-0.933481	-4.19442	-0.500457	-0.534828	-3.6245	-3.51228	-1.08057	-0.55957	-3.51144	-3.9754	-0.89754	-0.817339	-1.04662	-2.5058	-1.88602	-2.09487
Histidine Metabolism	-0.147585	-0.248373	-0.783534	-3.42013	-3.05955	-2.08775	-5.24546	-0.277271	-2.16044	-1.50325	-4.96078	-0.144705	-0.130114	-0.178262	-0.481394	-0.101012	-0.58789	-0.321963	-0.284702	-0.488058	-0.213736	-1.35217	-0.0640044	-1.0419	-0.381954	-1.08877	-0.913412	-2.18311	-0.196057	-3.8679	-0.95257	-0.22545	-3.19859	-0.815856	-2.50839	-2.05035	-0.159324	-2.64689	-0.780319	-1.74713	-0.101208	-6.3254	-5.00737	-0.328401	-0.773675	-0.544076	-0.37651	-3.36057	-2.87928
Homocysteine Degradation	-0.449625	-0.726405	-0.19332	-0.689993	-1.01909	-0.139225	-0.664792	-0.152522	-0.41721	-1.12575	-0.240856	-0.179861	-0.749564	-0.807971	-1.29637	-0.661162	-0.0664205	-0.138453	-0.613266	-0.0980717	-0.24596	-0.275618	-0.0564583	-0.533657	-0.0532282	-1.24196	-0.155297	-0.37861	-0.21979	-1.23898	-0.10204	-0.335488	-1.24581	-0.709486	-1.5428	-0.599993	-0.550778	-1.3905	-0.763311	-1.44131	-0.207375	-0.942703	-0.236542	-0.275618	-0.261618	-0.20942	-0.166412	-0.633883	-1.05605
Inositol Metabolism	-0.536104	-0.324842	-0.265896	-1.01461	-0.516702	-0.0913584	-2.28484	-0.0720178	-0.309866	-1.02775	-0.485048	-0.137052	-0.0762824	-0.191957	-0.109231	-0.0975987	-0.0639005	-0.0106822	-0.249343	-0.219738	-0.125237	-0.712641	-0.080094	-0.347748	-0.0712739	-1.48513	-0.0612288	-0.264407	-0.0957695	-3.26523	-0.799928	-0.0250805	-2.29159	-0.245395	-0.997537	-1.54234	-0.102391	-1.95201	-0.931669	-2.23347	-0.0225336	-1.81134	-1.76926	-0.229823	-0.274189	-0.231687	-0.301301	-1.90139	-1.69323
Inositol Phosphate Metabolism	-0.670229	-0.454272	-0.185864	-0.840454	-0.751475	-0.209374	-1.86784	-0.0865115	-0.204977	-0.719448	-0.54435	-0.0958026	-0.230419	-0.160602	-0.064533	-0.266539	-0.10172	-0.0427022	-0.419766	-0.1536	-0.31776	-0.659821	-0.0849025	-0.420594	-0.0366187	-1.84094	-0.158279	-0.45239	-0.171376	-2.19003	-0.734381	-0.0815232	-2.31726	-0.427896	-1.61516	-0.827165	-0.0931423	-1.27326	-1.16866	-1.77298	-0.0200492	-1.71332	-1.50602	-0.380393	-0.385394	-0.20353	-0.499018	-1.52133	-1.16714
Ketone Body Metabolism	-0.742746	-0.406103	-0.301174	-1.00117	-0.765167	-0.916734	-2.529	-0.309904	-0.691497	-0.727179	-0.506444	-0.358102	-0.478893	-0.449043	-0.502711	-0.259529	-0.378374	-0.183762	-0.762338	-0.137549	-0.618459	-0.687687	-0.332096	-0.844135	-0.061177	-0.634603	-0.17843	-0.691834	-0.191573	-1.97935	-0.498037	-0.305573	-1.36297	-1.11003	-1.25934	-1.54465	-0.852447	-3.19225	-0.645349	-0.710759	-0.392458	-2.12933	-2.18962	-0.298892	-0.244388	-0.183462	-0.445679	-1.81033	-0.920955
Lactose Degradation	-0.784559	-0.400549	-0.84086	-0.860101	-0.424988	-0.165568	-1.44131	-0.380295	-0.301753	-0.591134	-0.787929	-0.313089	-0.13218	-0.111787	-0.0599308	-0.220118	-0.441793	-0.425647	-0.309618	-0.260386	-0.337035	-1.01505	-0.510392	-0.254336	-0.268183	-0.38835	-0.437936	-1.03553	-0.410544	-1.31264	-0.559368	-0.167709	-2.74104	-0.403732	-1.61764	-0.587869	-0.0851317	-0.531832	-0.91023	-0.509163	-0.0926499	-1.40311	-2.0321	-1.00982	-1.03579	-0.697466	-0.294741	-0.775711	-1.37887
Lactose Synthesis	-0.816787	-0.757873	-0.796047	-1.61812	-0.638772	-0.155452	-2.49125	-0.14096	-0.364782	-1.39412	-1.32252	-0.304442	-0.2354	-0.164024	-0.0902736	-0.246791	-0.253582	-0.26303	-0.525887	-0.197672	-0.694871	-1.61612	-0.154058	-0.403528	-0.204739	-1.23374	-0.21295	-0.593088	-0.704558	-3.34741	-0.379901	-0.331347	-3.62549	-0.354729	-2.90804	-1.29648	-0.234372	-1.38689	-1.42545	-1.05504	-0.0916065	-2.33755	-3.54153	-0.432387	-0.691834	-0.219851	-0.143887	-1.21106	-2.06312
Lysine Degradation	-0.77887	-0.421076	-1.21019	-3.01322	-2.34413	-1.91581	-1.61833	-0.471982	-0.731331	-2.10054	-1.41231	-0.194447	-0.375653	-0.439381	-0.231752	-0.305157	-0.47686	-0.13397	-0.415546	-0.761517	-0.360409	-0.741136	-0.369381	-0.329704	-0.380865	-3.09588	-0.78657	-1.5242	-0.849295	-1.75034	-1.04588	-0.433295	-1.03785	-0.255698	-1.70761	-1.5306	-0.801491	-1.805	-0.361249	-0.957191	-0.775407	-1.42141	-1.53805	-0.674394	-0.690484	-0.443922	-0.561428	-2.68558	-0.626442
Malate-Aspartate Shuttle	-0.944109	-0.329501	-1.72704	-2.14959	-0.970836	-1.00332	-1.14514	-1.69106	-0.888993	-3.63081	-0.613528	-0.552784	-0.676376	-0.264926	-0.114733	-0.302548	-1.6057	-0.773827	-2.0562	-1.71156	-1.91702	-1.71094	-1.46707	-1.53961	-1.70642	-0.82658	-1.71156	-0.634384	-2.18175	-0.702249	-1.36972	-0.375654	-1.62931	-1.24634	-1.47819	-0.85746	-0.814367	-0.752344	-0.95742	-0.243936	-0.541254	-0.761764	-0.564749	-1.76352	-0.949728	-2.36276	-1.12995	-1.80057	-0.810927
Methionine Metabolism	-0.502536	-0.555544	-0.362509	-2.13904	-1.75119	-1.32831	-3.00526	-0.180911	-0.79824	-1.41488	-0.811326	-0.0253279	-0.147974	-0.516307	-1.20519	-0.131814	-0.188937	-0.137313	-0.331214	-0.349009	-0.402763	-1.24924	-0.0550067	-3.14557	-0.0692453	-2.7686	-0.765427	-1.27555	-0.704683	-2.83239	-1.00349	-0.277139	-4.1481	-0.275672	-3.10944	-2.50171	-0.661975	-2.27492	-1.19768	-2.64774	-0.14457	-4.0337	-2.16859	-0.482152	-0.741143	-0.397893	-0.37054	-1.94216	-3.31515
Methylhistidine Metabolism	-0.0656663	-0.0960514	-0.182332	-0.776903	-0.674886	-0.0846455	-0.866534	-0.0305788	-0.255431	-0.284457	-0.589063	-0.0159598	-0.294117	-0.681587	-1.0633	-0.350498	-0.0656781	-0.035507	-0.0313982	-0.05382	-0.0131203	-0.189706	-0.00634878	-0.389783	-0.0942869	-0.590093	-0.0871905	-0.225837	-0.0218814	-0.73207	-0.246102	-0.129884	-0.793655	-0.0614244	-0.475111	-1.48628	-0.0313982	-0.906657	-0.062276	-1.67059	-0.0421217	-0.595879	-0.432805	-0.0765139	-0.138773	-0.0539643	-0.0558192	-0.713276	-0.839456
Mitochondrial Beta-Oxidation of Long Chain Saturated Fatty Acids	-1.00956	-0.303268	-0.38329	-1.14942	-2.10971	-1.86028	-2.54358	-0.287142	-0.775906	-1.38034	-1.54015	-0.703428	-0.403053	-0.284277	-0.251254	-0.267819	-0.376976	-0.938476	-0.979263	-0.488595	-0.626998	-1.78664	-0.570077	-0.660951	-0.670229	-1.42075	-0.860756	-1.07536	-0.395769	-1.28688	-1.21344	-0.376976	-0.602714	-0.512468	-0.681739	-2.01886	-0.89296	-0.847781	-0.939339	-0.452742	-1.09619	-2.19081	-2.17545	-0.639754	-0.586942	-0.768646	-0.64353	-0.899441	-1.87733
Mitochondrial Beta-Oxidation of Medium Chain Saturated Fatty Acids	-0.263759	-0.309152	-0.56508	-0.77936	-1.38148	-2.00138	-2.19767	-0.373761	-0.538788	-1.51721	-1.7846	-1.31652	-0.328189	-0.331189	-0.255734	-0.145685	-0.788308	-1.37076	-0.736009	-0.960396	-0.786414	-2.31991	-0.763949	-0.356556	-0.763949	-1.5118	-0.564084	-1.27869	-0.580092	-0.972966	-0.895812	-0.589818	-0.728923	-0.709282	-1.0496	-1.41247	-1.07292	-0.614118	-1.27869	-0.507276	-1.04822	-2.00138	-1.9241	-0.781478	-0.555903	-0.939966	-0.458743	-0.500082	-1.01651
Mitochondrial Beta-Oxidation of Short Chain Saturated Fatty Acids	-0.359909	-0.309152	-0.930316	-0.77936	-1.38148	-2.00138	-2.19767	-0.490902	-0.600808	-1.51721	-1.12083	-0.905363	-0.92286	-0.890671	-0.535462	-0.788308	-0.814367	-0.313709	-0.380381	-0.627947	-0.786414	-1.29666	-0.872573	-0.356556	-0.980598	-1.35245	-0.564084	-2.08444	-0.752344	-0.972966	-0.895812	-1.27175	-0.775929	-0.180958	-0.465401	-1.41247	-0.500352	-0.915148	-0.84518	-0.507276	-0.857169	-2.00138	-1.9241	-0.434017	-0.477304	-0.939966	-0.389609	-0.500082	-1.01651
Mitochondrial Electron Transport Chain	-0.644226	-0.187256	-0.945441	-1.89706	-3.09184	-1.71788	-2.45108	-0.428695	-1.46898	-2.28913	-1.08179	-0.260595	-0.216491	-0.0975864	-0.0202203	-0.145456	-0.658985	-0.568076	-1.16839	-1.21967	-1.03977	-2.88592	-0.729343	-1.07546	-0.661614	-1.04624	-0.888037	-2.51661	-0.950175	-2.57975	-0.902689	-0.068417	-3.22504	-0.343196	-2.78142	-2.16407	-0.232678	-1.49841	-1.49785	-0.28709	-0.457763	-4.61898	-3.02153	-1.85589	-1.21871	-1.20432	-1.55905	-1.72848	-1.29445
Nicotinate and Nicotinamide Metabolism	-0.273186	-0.274379	-0.579228	-2.40224	-1.3442	-1.82298	-1.98575	-0.210937	-1.86286	-1.59987	-1.6248	-0.157593	-0.20373	-0.243738	-0.573042	-0.0784192	-0.134504	-0.146488	-0.392999	-0.392612	-0.402723	-1.19522	-0.443563	-1.18368	-0.24457	-2.11341	-0.622514	-1.50817	-1.05749	-2.04842	-0.857468	-0.175023	-2.45352	-0.843855	-2.49943	-1.91929	-0.250914	-1.13529	-1.08845	-0.779794	-0.216904	-2.07152	-1.73271	-0.619262	-0.957187	-0.801883	-1.55552	-1.55883	-1.67804
Nucleotide Sugars Metabolism	-0.594136	-0.242766	-0.433616	-4.4716	-3.1026	-1.56951	-3.40268	-0.460004	-1.73997	-3.47211	-2.20001	-0.178198	-0.0246323	-0.10035	-0.0398624	-0.0452638	-0.325361	-0.33821	-1.15304	-0.617213	-1.18311	-3.00272	-0.519811	-0.666396	-0.67245	-1.47693	-0.625558	-1.65984	-0.859982	-5.40563	-1.22052	-0.10848	-3.27094	-0.583093	-3.59064	-2.96216	-0.116624	-1.95201	-2.15212	-0.388415	-0.443029	-3.9793	-5.5658	-0.619082	-0.733687	-0.701498	-0.598955	-3.67943	-2.93213
Oxidation of Branched-Chain Fatty Acids	-0.816041	-1.02378	-0.360443	-0.994403	-1.15147	-0.786777	-3.33417	-0.519503	-0.627259	-0.90069	-2.18879	-0.308373	-0.241306	-0.318381	-0.373528	-0.119406	-0.549585	-0.725325	-0.606037	-0.380563	-0.949327	-0.961374	-0.510442	-0.530775	-0.288142	-0.854173	-0.879361	-0.484103	-1.01501	-1.48905	-1.19809	-0.209868	-1.63983	-1.36929	-2.82378	-1.65401	-0.765976	-0.839909	-1.11153	-0.642012	-1.27156	-1.80721	-1.33569	-0.598574	-0.562211	-0.856951	-0.920247	-0.978169	-1.34928
Pantothenate and CoA Biosynthesis	-1.06526	-0.390805	-0.79016	-0.866028	-0.844256	-0.869209	-1.67031	-0.906495	-0.159025	-0.470592	-2.10322	-1.36629	-0.312361	-1.56755	-0.823466	-0.339553	-0.906495	-1.66297	-0.772448	-0.981359	-0.468176	-0.626074	-1.48905	-0.713223	-1.66297	-1.56448	-0.743294	-0.782136	-0.743294	-0.905577	-0.782136	-0.546959	-1.48984	-0.873887	-1.34348	-0.854706	-1.42886	-0.858069	-1.13024	-1.61561	-1.96182	-1.6091	-1.33752	-0.497152	-0.509273	-0.873887	-0.501318	-0.710989	-1.77293
Pentose Phosphate Pathway	-0.919102	-0.742515	-1.10027	-2.99759	-2.30631	-0.625036	-2.09131	-0.613717	-1.14078	-1.10544	-0.762514	-0.864021	-0.15985	-0.10597	-0.0449397	-0.0615298	-0.726181	-0.869256	-0.863257	-0.734967	-0.968472	-2.33102	-0.518525	-1.09958	-0.740062	-0.447934	-0.648615	-1.16378	-0.887734	-3.76576	-0.676921	-0.137326	-2.58499	-0.827277	-2.61282	-2.64273	-0.301159	-2.19185	-2.38373	-0.499916	-0.587816	-2.49741	-1.94345	-0.520022	-0.766083	-0.420404	-1.42808	-3.46076	-1.61534
Phenylacetate Metabolism	-0.494987	-0.305421	-0.238985	-1.74793	-0.809847	-0.584403	-2.70421	-0.489644	-0.265414	-0.980178	-1.34842	-0.186363	-0.352146	-0.694354	-0.441793	-0.285735	-0.441793	-0.521373	-0.357971	-0.260386	-0.446336	-0.619036	-0.344708	-0.829669	-0.166426	-0.514228	-0.449846	-0.455548	-0.320969	-2.13772	-0.925557	-0.275355	-0.754241	-0.386249	-0.345363	-1.55524	-0.246745	-2.01401	-0.509532	-0.425238	-0.126025	-1.11542	-1.31998	-0.340926	-0.584403	-0.418889	-0.684841	-1.94445	-1.27282
Phenylalanine and Tyrosine Metabolism	-1.4349	-1.27927	-1.90475	-3.88155	-2.93509	-1.07394	-1.32013	-1.31148	-2.41943	-4.97106	-0.991309	-0.852482	-0.240307	-0.202321	-0.120532	-0.222541	-1.02099	-2.49476	-1.78003	-1.45635	-2.59413	-2.68844	-1.40981	-3.19024	-1.00872	-0.419527	-3.21929	-2.44888	-3.94138	-2.50422	-2.06897	-0.447622	-1.75291	-1.21029	-2.54389	-3.07444	-0.905145	-0.717513	-2.23253	-0.358146	-0.772913	-1.80139	-1.26817	-2.31484	-3.57013	-2.67154	-2.56687	-3.38614	-0.720959
Phosphatidylcholine Biosynthesis	-0.413347	-0.766627	-0.219734	-1.28767	-0.362455	-0.664429	-1.20065	-0.310291	-0.315879	-0.818922	-0.623556	-0.832067	-0.230419	-0.935503	-0.842921	-0.499746	-0.509153	-0.981911	-1.89487	-0.214173	-1.10827	-1.73352	-0.487163	-0.84924	-0.231897	-1.78972	-0.481148	-0.380865	-0.4779	-1.11415	-0.402019	-0.293913	-2.26916	-0.55914	-1.64634	-0.664177	-0.621046	-0.813057	-1.46142	-0.742989	-0.135588	-0.852221	-0.865342	-0.853978	-1.0629	-0.633937	-1.03442	-1.14945	-1.95724
Phosphatidylethanolamine Biosynthesis	-0.468468	-0.51149	-0.219734	-1.48235	-0.785819	-0.664429	-1.40649	-0.310291	-0.325073	-0.818922	-0.84008	-0.531037	-0.230419	-0.547254	-0.270478	-0.266539	-0.509153	-0.680881	-1.89487	-0.214173	-1.10827	-1.43249	-0.487163	-1.20841	-0.231897	-0.973509	-0.554608	-0.739813	-0.569059	-1.95099	-0.402019	-0.293913	-3.01402	-0.504108	-2.63078	-0.946909	-0.917381	-0.813057	-2.01317	-0.444447	-0.135588	-1.14036	-1.57769	-0.853978	-0.87835	-0.633937	-1.03442	-1.95262	-2.54828
Phosphatidylinositol Phosphate Metabolism	-0.670229	-0.355643	-0.0200492	-0.856478	-0.250079	-0.064476	-1.52836	-0.0815232	-0.204977	-0.670229	-1.2547	-0.499295	-0.230419	-0.586222	-0.559827	-0.295005	-0.0341796	-0.115907	-0.138174	-0.0139007	-0.0639542	-0.317932	-0.0306658	-0.587923	-0.0588148	-0.973509	-0.0335285	-0.224976	-0.156519	-1.59276	-0.260034	-0.293913	-0.797314	-0.361885	-2.10019	-0.771514	-0.833849	-2.44295	-0.321243	-2.70647	-0.033469	-1.11201	-2.46888	-0.18304	-0.385394	-0.0894581	-0.455557	-0.639891	-3.33377
Phospholipid Biosynthesis	-0.0119423	-0.407891	-0.0832503	-0.553835	-1.56388	-1.50241	-2.04302	-0.132585	-0.718269	-1.36119	-1.30553	-0.691247	-0.361841	-0.876803	-0.296546	-0.273534	-0.120442	-0.0420941	-0.609653	-0.337271	-0.329691	-0.5827	-0.0591894	-0.138676	-0.0311976	-0.49564	-0.284842	-1.14367	-0.137344	-2.15469	-0.851096	-0.218384	-0.15535	-0.255504	-0.701848	-3.57838	-2.29603	-2.62389	-0.422758	-0.678425	-0.169218	-0.858728	-3.64374	-0.379053	-0.142282	-0.302989	-0.727307	-0.518059	-1.86906
Phytanic Acid Peroxisomal Oxidation	-0.62609	-0.590478	-0.505665	-1.09155	-0.747113	-1.1169	-3.11319	-0.508594	-0.593748	-1.14305	-1.66685	-0.40328	-0.293892	-0.271909	-0.215305	-0.0741655	-0.477008	-0.498437	-0.75202	-0.660285	-1.172	-1.21276	-0.437954	-0.585313	-0.436141	-1.23937	-0.780421	-0.958772	-0.895295	-1.56744	-0.900394	-0.259629	-1.39792	-1.0984	-2.16917	-1.24243	-0.99867	-0.648777	-0.81245	-0.369137	-1.34915	-2.87726	-1.30183	-0.546616	-0.487802	-0.967426	-0.766103	-1.10476	-0.756989
Plasmalogen Synthesis	-1.97544	-0.516519	-1.44305	-0.65186	-1.83688	-1.68567	-0.753938	-1.66898	-0.599059	-0.773063	-0.780315	-2.08327	-0.397728	-0.741762	-0.931234	-0.481152	-1.36668	-2.12743	-2.20562	-1.44448	-2.50665	-2.6248	-2.14723	-0.679983	-1.56567	-1.49658	-2.12686	-1.60668	-1.82426	-0.441551	-1.11035	-0.940073	-0.582139	-1.23204	-0.610919	-0.611996	-1.72919	-0.393159	-1.61143	-1.10418	-2.45879	-0.578815	-0.636906	-2.50665	-1.67098	-1.36668	-2.39611	-1.0369	-0.305329
Porphyrin Metabolism	-0.18248	-0.155989	-0.540355	-1.25049	-1.64584	-2.42802	-2.80037	-0.525709	-1.69858	-0.605204	-1.93892	-0.260236	-0.176048	-0.559434	-0.327803	-0.299115	-0.228065	-0.218913	-0.147186	-0.719712	-0.287765	-0.572982	-0.639165	-0.760138	-0.299894	-1.89989	-0.232648	-2.41529	-0.798311	-2.64778	-0.915839	-0.331164	-0.573202	-0.0310402	-0.555356	-2.45259	-0.187741	-0.876546	-0.504863	-1.69858	-0.126081	-3.40612	-2.32562	-0.36749	-0.358067	-0.405368	-0.370655	-0.629966	-1.48059
Propanoate Metabolism	-0.375736	-0.218138	-0.356389	-2.90542	-1.46069	-1.26975	-4.83024	-0.120453	-0.871439	-1.81561	-2.30909	-0.12042	-0.150005	-0.283621	-0.35775	-0.169059	-0.139853	-0.237783	-0.452415	-0.167518	-0.142347	-0.77151	-0.233993	-0.960198	-0.107728	-2.4521	-0.0647043	-0.733292	-0.43619	-4.45005	-0.580052	-0.152816	-3.31362	-0.945015	-3.60199	-1.92399	-1.63547	-4.23237	-0.555016	-1.67785	-0.0642538	-4.78717	-2.74566	-0.172235	-0.279657	-0.107456	-0.185075	-3.22745	-1.62827
Pterine Biosynthesis	-1.59783	-0.450043	-2.18581	-2.26455	-2.06428	-2.54592	-1.20977	-1.88712	-2.53619	-3.15665	-1.12958	-0.571049	-0.775929	-0.111904	-0.106664	-0.44188	-1.27664	-1.33539	-1.69092	-1.03226	-2.06381	-3.48512	-1.39693	-1.00482	-1.96105	-0.615009	-1.50064	-2.75118	-1.37229	-0.714303	-2.62552	-0.58268	-1.56648	-1.50397	-0.855302	-1.02438	-0.369015	-0.260857	-3.16917	-0.0943698	-1.8219	-2.11942	-1.99457	-1.23849	-1.58738	-2.58532	-1.67222	-1.08437	-1.01651
Purine Metabolism	-0.29062	-0.680283	-0.807888	-2.94924	-1.0948	-1.3889	-6.09063	-0.0894463	-0.705465	-1.44659	-1.93574	-0.391249	-0.544303	-0.538531	-0.241917	-0.239086	-0.0366572	-0.0894463	-0.109401	-0.143454	-0.0694858	-1.26542	-0.193545	-1.30145	-0.131261	-2.40763	-0.0446609	-0.917879	-0.336295	-5.10847	-0.554466	-0.209488	-2.90321	-0.262436	-2.46365	-2.65747	-0.853768	-5.60998	-0.241079	-2.90321	-0.0595755	-3.93889	-2.70439	-0.245744	-0.255394	-0.160691	-0.664444	-2.19792	-2.48247
Pyrimidine Metabolism	-0.497248	-0.704233	-0.29361	-2.42799	-1.05088	-1.1126	-7.11898	-0.210707	-0.628004	-1.01768	-6.15261	-0.0465201	-0.424999	-0.502823	-0.29361	-0.407486	-0.108292	-0.0932126	-0.501619	-0.18712	-0.178414	-0.879752	-0.128346	-1.76314	-0.0815232	-3.61995	-0.0837476	-1.10104	-0.235562	-5.96286	-0.772564	-0.432423	-3.74535	-0.34123	-2.91573	-4.50213	-1.02099	-2.91808	-1.01003	-3.49883	-0.0141709	-7.01778	-5.3005	-0.334661	-0.552195	-0.123986	-0.853985	-2.27335	-4.26337
Pyruvaldehyde Degradation	-0.658946	-0.209815	-0.750354	-0.836987	-1.86133	-2.4388	-3.04611	-0.424956	-1.42443	-2.17177	-2.02266	-0.0477507	-0.174438	-0.598449	-0.131272	-0.20511	-0.235793	-0.245947	-0.507276	-0.548109	-0.612181	-1.33387	-0.291367	-0.627947	-0.424956	-0.730178	-0.616451	-1.30598	-0.67307	-3.71823	-0.501602	-0.228353	-1.31493	-0.332817	-0.798856	-1.15296	-0.154189	-1.1575	-0.818455	-0.500628	-1.05121	-3.67416	-3.44423	-0.598449	-0.859245	-0.69593	-0.553981	-1.93152	-0.574639
Pyruvate Metabolism	-0.790924	-0.229796	-0.944042	-1.49142	-1.61105	-2.81126	-6.16184	-0.46688	-0.837919	-3.99786	-4.06588	-0.285046	-0.365687	-0.402571	-0.10035	-0.149408	-0.452749	-0.224662	-0.576251	-0.50079	-1.25595	-2.37628	-0.430139	-0.983656	-0.408539	-1.85187	-0.566959	-2.42581	-1.17547	-4.79882	-0.765294	-0.314155	-3.10198	-0.438365	-1.50865	-1.99878	-0.29361	-3.16458	-1.46093	-0.750764	-0.644653	-4.67379	-3.82295	-0.558689	-0.713683	-0.785483	-0.818801	-2.07948	-1.23526
Retinol Metabolism	-0.389703	-0.185578	-0.478414	-0.505947	-1.23728	-2.36907	-1.87511	-0.330593	-0.90555	-1.67332	-1.16382	-0.149617	-0.121243	-0.416184	-0.43996	-0.0938162	-0.322368	-0.288654	-0.800108	-1.03442	-1.16976	-1.42038	-0.260584	-0.409117	-0.717794	-0.772726	-1.02207	-1.29534	-0.567765	-0.614127	-1.26562	-0.0872269	-0.721316	-0.149805	-0.621157	-1.88246	-0.753081	-0.683955	-0.691213	-0.452742	-0.743248	-1.47584	-0.828738	-1.50193	-0.849081	-1.5199	-0.646444	-0.415035	-1.04488
Riboflavin Metabolism	-0.486413	-0.400549	-0.576609	-0.965127	-0.898732	-0.89274	-1.44131	-0.520062	-0.813546	-0.591134	-1.00817	-1.12575	-0.23797	-0.111866	-0.0599308	-0.15209	-0.942703	-0.848173	-0.399279	-1.29637	-0.401631	-1.91672	-0.682917	-0.676566	-0.89274	-1.24376	-0.738128	-1.08167	-0.642669	-1.6639	-0.555726	-0.386249	-0.806106	-0.722009	-1.37271	-0.388963	-0.730757	-0.328183	-1.04915	-0.255886	-0.771374	-1.23409	-1.58777	-0.72353	-1.14637	-0.5109	-0.69596	-0.664395	-0.823705
Selenoamino Acid Metabolism	-0.818836	-0.871204	-0.580798	-1.38266	-0.564571	-0.39486	-1.67634	-0.40881	-0.323545	-1.12844	-0.662559	-0.329467	-0.4256	-0.230374	-0.109231	-0.381317	-0.578852	-0.357168	-0.651896	-0.219738	-0.556771	-0.775977	-0.249343	-2.13595	-0.135919	-0.896099	-0.36433	-0.373856	-0.859982	-1.69508	-0.262491	-0.253259	-3.0325	-0.633762	-2.48326	-0.508875	-0.357011	-1.46685	-0.9625	-2.28484	-0.325422	-1.58775	-2.24142	-0.271812	-0.317792	-0.385457	-0.333894	-0.974313	-1.68392
Spermidine and Spermine Biosynthesis	-0.198477	-0.445524	-0.501846	-2.43949	-2.57245	-0.469093	-2.53141	-0.491422	-1.369	-2.29252	-1.9177	-0.112719	-0.00713911	-0.0275816	-0.0300079	-0.0155178	-0.420706	-0.359872	-0.438614	-0.364573	-0.367716	-0.90831	-0.220568	-1.32608	-0.419068	-0.318312	-0.685357	-1.98453	-0.332019	-2.54054	-1.3135	-0.0845609	-1.18486	-0.40442	-1.14465	-2.34571	-0.0107234	-1.43359	-0.555335	-0.454152	-0.1468	-2.6501	-2.14486	-0.4718	-1.10769	-0.583212	-0.854184	-2.49917	-0.928759
Sphingolipid Metabolism	-1.079	-0.613912	-0.446333	-2.68137	-1.00266	-0.305215	-1.82194	-0.606211	-0.838918	-1.21166	-2.34832	-1.03381	-0.247734	-0.320049	-0.707807	-0.653441	-0.554964	-0.7247	-1.12425	-1.0529	-0.325119	-1.57687	-0.424797	-0.812652	-0.944431	-1.66689	-0.282809	-0.390662	-0.458231	-2.32217	-0.459802	-0.367562	-3.17558	-0.467932	-3.01943	-1.07425	-0.428096	-1.87461	-0.716816	-1.24453	-0.39618	-1.6087	-2.68639	-0.240739	-0.630982	-0.39618	-0.410475	-1.81055	-3.2809
Starch and Sucrose Metabolism	-0.352854	-0.198172	-0.754486	-4.74034	-3.1505	-0.79201	-4.45356	-0.784665	-1.69816	-6.38484	-2.961	-0.694782	-0.0261407	-0.0244963	-0.00677043	-0.00935914	-0.554964	-0.576884	-0.978951	-1.18084	-0.992335	-5.34258	-0.649132	-1.80004	-1.14715	-1.71366	-0.804028	-2.30894	-1.82345	-5.79203	-2.12626	-0.0282682	-6.53493	-0.629589	-3.11003	-3.10151	-0.171152	-2.90196	-3.62185	-0.495328	-0.742357	-7.01572	-9.35596	-1.20637	-1.273	-1.32454	-0.580212	-4.31316	-2.79004
Steroid Biosynthesis	-0.196623	-0.356808	-0.190697	-0.977927	-1.42808	-1.18211	-3.0059	-0.245521	-1.01738	-0.604992	-1.3435	-0.016743	-0.15985	-0.515396	-0.220611	-0.126081	-0.0467802	-0.281087	-0.232648	-0.102052	-0.130146	-0.617592	-0.147197	-0.967089	-0.144311	-1.75041	-0.147584	-0.693556	-0.332406	-1.69094	-0.460492	-0.137326	-0.787222	-0.0826755	-0.598247	-1.47464	-0.557903	-1.38921	-0.717896	-0.652031	-0.0737185	-2.56825	-1.94345	-0.19611	-0.24698	-0.145152	-0.437718	-0.707432	-1.65547
Steroidogenesis	-1.69094	-1.40406	-3.43002	-0.745225	-1.80156	-2.19351	-0.491706	-3.72502	-2.71767	-2.22304	-0.879101	-1.11131	-0.802423	-0.234949	-0.447185	-0.715656	-1.99878	-4.27043	-4.57784	-3.9642	-3.80686	-2.92381	-2.89608	-0.874497	-3.31694	-0.297269	-4.61435	-2.5289	-3.48758	-0.66451	-3.93232	-0.674656	-0.629966	-3.0191	-0.482524	-0.656919	-1.10429	-0.00874159	-1.24839	-0.0881442	-4.55365	-1.39138	-0.942126	-4.46993	-3.68462	-5.52714	-2.62461	-0.70292	-0.295558
Sulfate_Sulfite Metabolism	-0.512646	-0.300258	-0.549062	-0.824036	-0.526268	-0.809035	-1.56546	-0.5628	-0.423988	-2.18828	-0.513748	-0.619733	-0.208314	-0.0769413	-0.158714	-0.288649	-0.692417	-0.304007	-0.629474	-0.429251	-0.708966	-1.13359	-0.640929	-1.32608	-0.393563	-0.802502	-0.909852	-1.09505	-0.600333	-1.05831	-0.603634	-0.389433	-1.07037	-0.521174	-0.911453	-0.744883	-0.121406	-0.399573	-1.00064	-0.342197	-0.493294	-0.991234	-1.22542	-0.96798	-1.2618	-0.697784	-0.854184	-0.783408	-1.08881
Taurine and Hypotaurine Metabolism	-0.901797	-0.505783	-1.56546	-0.551387	-1.0384	-2.22348	-0.88956	-1.67958	-0.617076	-0.89762	-1.62913	-0.34464	-0.324908	-0.513445	-0.238266	-0.237826	-1.40228	-0.483399	-0.312687	-1.05604	-0.905163	-0.845485	-0.724364	-0.881449	-1.44448	-0.582082	-1.17702	-1.74787	-1.00752	-0.51955	-0.546154	-0.485001	-0.423875	-1.30855	-0.360955	-0.462234	-0.689824	-0.294206	-1.05604	-0.434134	-1.00752	-1.10923	-0.869107	-1.44131	-1.44131	-1.56546	-0.848754	-0.422589	-1.13593
Thiamine Metabolism	-0.289099	-0.200069	-0.231837	-0.866534	-0.517254	-0.35987	-1.74076	-0.275118	-0.319187	-0.877915	-0.913032	-0.156388	-0.0656781	-0.0363311	-0.019996	-0.0759726	-0.283404	-0.157335	-0.417833	-0.18254	-0.363974	-0.467332	-0.230108	-0.691195	-0.13396	-0.665639	-0.281309	-0.342009	-0.221231	-1.49768	-0.691864	-0.0837743	-1.51031	-0.351985	-1.34298	-0.557017	-0.215065	-0.26624	-0.471579	-0.202114	-0.054887	-1.16376	-1.39953	-0.581213	-0.551759	-0.419464	-0.526044	-0.95355	-1.52961
Threonine and 2-Oxobutanoate Degradation	-0.232967	-0.313103	-0.261603	-1.62671	-1.18912	-1.74037	-3.0015	-0.287661	-0.62387	-1.26464	-1.82165	-0.060707	-0.192345	-0.24595	-0.100502	-0.129234	-0.101882	-0.121054	-0.568154	-0.1168	-0.366573	-1.01928	-0.184379	-0.89371	-0.0423113	-2.77653	-0.411166	-1.71082	-0.569909	-2.98472	-0.680408	-0.116092	-2.22347	-0.45241	-2.83702	-1.63276	-0.75113	-1.49924	-0.708673	-0.803151	-0.20163	-3.43172	-2.97101	-0.582412	-0.342159	-0.27196	-0.419325	-1.75897	-1.70016
Thyroid Hormone Synthesis	-0.0308057	-0.437198	-0.493201	-1.42012	-3.75037	-1.96242	-1.1339	-0.493154	-1.02769	-0.93255	-1.49248	-0.266338	-0.0179217	-0.0336557	-0.0121748	-0.0336557	-0.32896	-0.383547	-0.283925	-0.437198	-0.540793	-0.445204	-0.474234	-0.723847	-0.325909	-0.692417	-0.573889	-2.12944	-0.752852	-1.48865	-0.763553	-0.122975	-0.375608	-0.210767	-0.51087	-1.36253	-0.069251	-0.499419	-0.710904	-0.276568	-0.287596	-1.8919	-0.906514	-0.339696	-0.315609	-0.332866	-0.838182	-1.36253	-0.314082
Transfer of Acetyl Groups into Mitochondria	-0.999029	-0.222876	-0.942126	-1.8588	-1.16378	-1.18211	-3.73944	-0.46925	-1.04323	-2.95792	-1.59917	-0.491895	-0.482524	-0.164444	-0.0525579	-0.157629	-0.36716	-0.252447	-0.694804	-0.29584	-0.960387	-1.61875	-0.486825	-0.840793	-0.223234	-1.40456	-0.637457	-1.02563	-0.491505	-2.60735	-0.859074	-0.188597	-2.80187	-0.628161	-2.28312	-2.21561	-0.191441	-1.57844	-1.16378	-0.943886	-0.205052	-3.415	-4.59479	-0.411174	-0.53906	-1.14567	-0.49122	-1.6666	-2.63553
Trehalose Degradation	-1.02014	-0.54808	-1.03564	-1.15133	-0.489353	-0.117854	-1.54415	-0.346359	-0.377379	-0.810161	-0.542141	-0.391557	-0.164429	-0.0909546	-0.09267	-0.190203	-0.379867	-0.393928	-0.45375	-0.307849	-0.592808	-1.34519	-0.304757	-0.309518	-0.335395	-0.82411	-0.308743	-0.853599	-0.513445	-1.71757	-0.414574	-0.209737	-3.50629	-0.580419	-2.3517	-0.52551	-0.130285	-0.740657	-1.21405	-0.450696	-0.138028	-1.83081	-2.6182	-0.829263	-0.841019	-0.53875	-0.231076	-1.29204	-1.0435
Tryptophan Metabolism	-0.452606	-0.741831	-0.73217	-1.64578	-2.76946	-1.45603	-1.66549	-0.453339	-1.16127	-1.01741	-0.942482	-0.274875	-0.308016	-0.186139	-0.411516	-0.0970487	-0.426074	-0.708284	-0.840379	-0.45698	-0.996456	-1.00074	-0.460489	-0.751454	-0.538946	-1.93368	-0.97127	-1.09142	-0.827438	-1.48153	-0.911416	-0.276067	-1.70489	-0.743202	-1.78008	-1.6359	-0.92884	-0.894773	-1.72477	-1.96105	-0.663582	-1.94464	-1.34928	-1.04478	-1.30823	-1.54884	-0.805805	-1.20009	-2.18609
Tyrosine Metabolism	-2.16003	-1.36619	-2.70812	-2.0076	-2.64002	-1.37716	-0.936624	-2.09298	-1.61801	-4.54195	-1.37362	-1.56205	-1.45361	-0.30683	-0.332266	-0.974015	-1.81553	-2.35413	-1.70982	-2.45752	-3.61655	-2.15337	-2.1877	-1.3208	-1.82595	-0.501771	-2.70009	-1.02748	-2.04393	-1.43142	-2.50101	-1.34558	-1.59834	-1.40068	-1.09733	-1.11661	-0.82088	-0.657465	-3.42037	-0.19927	-1.722	-1.77992	-1.00353	-2.03453	-1.25859	-2.7386	-1.6879	-2.14772	-0.408853
Ubiquinone Biosynthesis	-0.408319	-0.363925	-0.214255	-1.20268	-1.53723	-0.813856	-0.458972	-0.230971	-1.44072	-0.728238	-1.29539	-0.0455143	-0.294117	-0.946429	-1.25458	-0.350498	-0.0996927	-0.383865	-0.296309	-0.183955	-0.3626	-1.28314	-0.140488	-0.226346	-0.14222	-0.590093	-0.355819	-1.22783	-0.340124	-1.0633	-0.464902	-0.129884	-0.793655	-0.327633	-0.855454	-0.539647	-0.257688	-0.402841	-1.07706	-0.842476	-0.307524	-0.926799	-1.36194	-0.21833	-0.293027	-0.541964	-0.480192	-0.781244	-0.531391
Urea Cycle	-0.47582	-0.312459	-0.592061	-4.22173	-2.10336	-0.865656	-3.80517	-1.102	-1.2423	-4.16588	-1.97185	-0.363755	-0.386146	-0.292558	-0.245182	-0.259436	-0.661865	-0.404602	-0.735326	-0.370317	-0.790401	-1.8938	-0.480535	-1.25289	-0.333455	-0.999561	-1.19639	-1.65975	-1.00682	-3.28631	-1.40004	-0.252469	-3.36151	-0.869228	-2.89098	-2.30901	-0.653441	-2.17585	-1.5003	-1.87	-0.256281	-3.25077	-4.37335	-0.99322	-0.825023	-1.25501	-1.1009	-3.62293	-0.996885
Valine, Leucine, and Isoleucine Degradation	-0.20232	-0.203956	-0.616126	-2.40452	-1.73765	-1.16027	-5.15637	-0.334602	-2.32244	-1.88949	-2.06124	-0.0283839	-0.120074	-0.326625	-0.112142	-0.19469	-0.589028	-0.098219	-0.489209	-0.187286	-0.362963	-0.973041	-0.103906	-1.68952	-0.157995	-2.01664	-0.421675	-0.75834	-0.759599	-4.42992	-0.697757	-0.175984	-3.68524	-0.808345	-3.28629	-2.25277	-1.21223	-2.7754	-0.922734	-1.52878	-0.118389	-5.181	-4.85633	-0.486823	-0.571168	-0.367303	-1.00362	-4.40872	-1.85123
Vitamin B6 Metabolism	-1.01549	-0.621537	-0.668034	-0.425445	-0.480446	-0.993311	-0.57516	-0.497289	-0.385931	-0.55532	-0.575691	-0.48563	-0.395966	-0.25726	-0.311251	-0.264926	-0.707587	-0.730178	-0.441217	-0.634923	-0.434652	-0.494246	-0.661808	-0.209715	-0.446438	-1.84086	-0.437798	-1.18829	-0.398107	-0.604845	-0.683119	-0.730178	-0.696981	-0.760828	-0.516046	-0.69593	-0.634579	-0.619974	-0.818455	-1.01549	-1.12958	-1.04109	-0.458848	-0.328189	-0.185628	-0.37023	-0.254301	-0.745306	-0.139105
Vitamin K Metabolism	-0.496856	-0.43477	-0.67416	-0.614074	-1.63893	-1.76759	-2.0321	-0.0808105	-1.14325	-0.469495	-1.55805	-0.0744243	-0.0579382	-0.0830153	-0.127404	-0.0404023	-0.438841	-0.875611	-0.662533	-0.692425	-0.432739	-1.04227	-0.815057	-0.636786	-0.589903	-0.437302	-0.162657	-1.55805	-0.410544	-1.09097	-0.392526	-0.0303375	-2.22374	-0.894372	-2.65216	-0.4034	-0.422615	-0.860101	-0.602634	-0.52618	-0.319212	-2.05039	-1.06526	-0.511668	-0.616785	-0.40454	-0.425238	-1.18519	-0.382701
Warburg Effect	-0.91449	-0.521401	-0.715451	-5.6816	-3.53602	-1.34759	-4.4045	-0.984502	-2.73005	-5.37907	-2.94009	-0.199903	-0.153713	-0.321198	-0.150653	-0.0629332	-0.667001	-0.58581	-1.27736	-0.665895	-1.4804	-4.74451	-0.825882	-2.37939	-0.384039	-2.41571	-0.824003	-1.61054	-1.94389	-8.79999	-1.19704	-0.119607	-6.63579	-1.39084	-7.00943	-2.98034	-0.685712	-5.85092	-3.07322	-0.80067	-0.311855	-6.71229	-5.67612	-1.08198	-1.54824	-1.49669	-2.54823	-5.94873	-1.80048
[truncated: 57 more columns]

## Sheet: Sheet2
Dataset EV 7: log 10 pvalues (hypergeometric test) for correlation between DOROTHEA A+B transcriptional regulon activity and SMPDB pathways activity.
