# Supplementary material for: Heterogeneity of the cancer cell line metabolic landscape
Source: Mol Syst Biol. 2022 Nov 2;18(11):e11006. doi: 10.15252/msb.202211006 (PMC9627668; doi:10.15252/msb.202211006)
Supplement: Supplementary file 9 — Dataset EV8 [file MSB-18-e11006-s009.xlsx]

## Sheet: Sheet1
Pathway	Score_TL-2-105	Score_TAK-715	Score_CP466722	Score_BMS-345541	Score_Genentech Cpd 10	Score_GSK429286A	Score_Ruxolitinib	Score_SB-715992	Score_ZSTK474	Score_KIN001-102	Score_CAL-101	Score_GW-2580	Score_BMS-708163	Score_BX-912	Score_LY317615	Score_WZ3105	Score_XMD14-99	Score_CP724714	Score_JW-7-24-1	Score_ABT-869	Score_GSK2126458	Score_PHA-793887	Score_TG101348	Score_QL-XI-92	Score_XMD15-27	Score_QL-XII-47	Score_AC220	Score_EKB-569	Score_Masitinib	Score_OSI-930	Score_XMD13-2	Score_Bleomycin (50 uM)	Score_AT-7519	Score_XL-184	Score_NPK76-II-72-1	Score_NG-25	Score_TL-1-85	Score_VX-11e	Score_FR-180204	Score_Zibotentan, ZD4054	Score_BIX02189	Score_KIN001-236	Score_KIN001-055	Score_KIN001-266	Score_NVP-BHG712	Score_PIK-93	Score_TPCA-1	Score_Y-39983	Score_YM201636
Alanine Metabolism	-0.156586	-0.134205	-0.122081	-0.409837	-0.837092	-0.446643	-0.538795	-0.34692	-0.126975	-0.197672	-0.477816	-0.457699	-0.274524	-0.160304	-0.858808	-0.796619	-0.160109	-0.666047	-0.967039	-0.990118	-0.453707	-0.461714	-0.205188	-0.354305	-0.139107	-0.550872	-0.595196	-0.144208	-2.08605	-0.746544	-0.258214	-1.07022	-0.409837	-0.777408	-0.24299	-1.02329	-1.13706	-0.932764	-1.44412	-1.88455	-0.946842	-0.518974	-0.478893	-0.486656	-0.83638	-0.464584	-0.269885	-1.04254	-0.258622
Alpha Linolenic Acid and Linoleic Acid Metabolism	-2.21487	-2.46433	-1.33676	-2.11501	-0.528542	-1.00907	-2.22989	-2.36193	-1.16295	-0.792439	-1.21007	-3.11037	-0.948581	-2.3675	-0.556965	-4.54396	-3.19783	-2.90167	-0.208398	-2.30149	-4.08233	-3.29023	-0.413096	-1.55808	-1.22201	-1.45121	-1.78164	-3.54086	-0.751726	-6.2794	-2.26187	-0.462234	-3.46107	-1.95027	-1.45121	-0.590003	-0.486036	-4.31377	-1.97836	-1.24916	-0.743348	-2.86733	-1.28862	-0.603029	-2.4223	-1.6337	-1.81501	-0.499847	-0.765763
Amino Sugar Metabolism	-0.110583	-0.469921	-0.0331656	-0.915621	-1.03434	-1.30654	-0.58464	-0.705567	-0.128507	-0.226151	-0.980464	-0.525847	-0.144705	-0.262594	-0.975056	-0.193855	-0.757606	-0.33121	-1.03333	-0.619648	-0.414139	-0.634182	-0.209801	-0.783088	-1.10368	-0.252477	-0.529787	-0.33958	-0.870428	-1.31493	-0.705567	-2.61717	-0.374707	-0.0962018	-0.258945	-0.0381848	-0.0479677	-0.104267	-0.242532	-2.2364	-0.00944998	-0.424795	-0.0504141	-0.410197	-0.0609421	-0.106544	-0.0559882	-1.07565	-0.136603
Ammonia Recycling	-0.0531641	-0.0588457	-0.0254077	-0.175984	-0.427406	-0.670125	-0.524393	-0.308515	-0.160531	-0.122025	-0.187402	-0.440166	-0.0279574	-0.068417	-0.34001	-0.098832	-0.527496	-0.0836981	-1.24453	-0.333887	-0.086722	-0.443209	-0.277139	-0.435225	-0.227876	-0.244129	-0.332125	-0.114346	-1.61312	-0.491278	-0.238086	-1.23067	-0.0913493	-0.0607871	-0.261037	-0.0316811	-0.098832	-0.0990076	-0.145107	-1.00511	-0.17876	-0.261037	-0.240321	-0.39694	-0.048155	-0.0746735	-0.0194976	-0.873059	-0.0799787
Androgen and Estrogen Metabolism	-0.553592	-1.01738	-0.550284	-1.02905	-0.756246	-1.16378	-1.4928	-0.793229	-0.97701	-0.942126	-1.02471	-0.557761	-0.411015	-0.502443	-0.550145	-0.635446	-0.904462	-0.765182	-0.271776	-0.913874	-0.668993	-0.777777	-0.482036	-0.496549	-0.76602	-0.57139	-0.511107	-0.189208	-0.789	-0.800648	-0.922105	-0.71384	-0.564868	-0.423507	-0.382037	-0.716675	-0.689347	-0.324578	-0.66451	-1.34235	-0.559434	-0.269467	-0.301918	-0.475154	-0.382287	-0.516087	-0.502082	-1.34586	-0.405368
Androstenedione Metabolism	-0.746338	-1.07029	-0.593407	-0.775444	-1.55523	-1.01589	-1.55642	-0.865936	-0.612126	-0.772913	-0.997509	-0.381856	-0.605287	-0.471434	-0.37224	-0.71421	-0.653919	-0.758464	-0.746338	-0.877281	-0.656613	-0.906118	-0.611993	-0.75425	-0.646481	-0.740955	-1.05529	-0.308756	-1.01009	-0.993688	-0.752927	-0.754435	-0.441551	-0.704712	-0.597463	-0.673162	-0.37797	-0.57524	-0.789421	-1.23766	-0.674664	-0.44504	-0.219266	-0.626067	-0.448262	-0.679633	-0.680408	-0.944437	-0.417359
Arachidonic Acid Metabolism	-1.54388	-1.58478	-3.05338	-2.10242	-2.07228	-1.84437	-0.652638	-2.1709	-2.41943	-0.983887	-2.16325	-0.988752	-0.92249	-1.54186	-1.0393	-2.08733	-1.10969	-2.86177	-1.51679	-0.804435	-2.16325	-1.02234	-1.97259	-1.06526	-0.970526	-2.18737	-1.12864	-1.02944	-0.566074	-1.60536	-1.1579	-0.710844	-1.06456	-0.972083	-1.39659	-1.26743	-0.50326	-0.904029	-0.972083	-0.869319	-0.697614	-1.13825	-2.1709	-0.650838	-1.59386	-2.13941	-1.90153	-1.28556	-1.43359
Arginine and Proline Metabolism	-0.271891	-0.03841	-0.921353	-0.383907	-1.34587	-0.589251	-0.352421	-0.268727	-0.599936	-0.231133	-0.580541	-0.581424	-0.20325	-0.331087	-1.07961	-0.446179	-0.197025	-0.144773	-0.741737	-0.60259	-0.633193	-0.159395	-0.311829	-0.417201	-0.164229	-1.50054	-0.622042	-0.144773	-3.25264	-0.173971	-0.155265	-0.893454	-0.206447	-0.274663	-0.480868	-0.702401	-0.924803	-0.490609	-0.370739	-2.00826	-0.683267	-0.139077	-0.370739	-0.321224	-0.410543	-0.749506	-0.460512	-1.47813	-1.0669
Aspartate Metabolism	-0.0874817	-0.0503359	-0.392482	-0.404392	-0.836255	-0.492032	-0.166983	-0.496962	-0.181367	-0.128537	-0.425989	-0.208332	-0.129245	-0.136603	-0.84685	-0.449575	-0.128507	-0.248069	-1.18438	-0.679664	-0.522386	-0.466757	-0.169059	-0.399715	-0.193481	-0.46407	-0.258945	-0.154665	-1.78376	-0.152816	-0.160934	-0.891867	-0.417961	-0.367924	-0.592685	-0.873535	-0.930359	-0.434596	-0.296642	-1.6309	-0.250616	-0.171769	-0.665267	-0.69919	-0.187799	-0.789072	-0.0623831	-1.9038	-0.34977
Beta Oxidation of Very Long Chain Fatty Acids	-0.276113	-0.585323	-0.478893	-0.5347	-0.751509	-0.642468	-0.619214	-0.770895	-0.397963	-0.362554	-0.266534	-0.219217	-0.518974	-0.339315	-0.530609	-0.59354	-0.339126	-0.443522	-0.609075	-0.721256	-0.319709	-0.542894	-0.249944	-1.34095	-0.446643	-0.625796	-0.148266	-0.231611	-1.35949	-0.967125	-0.465734	-1.0519	-0.679198	-0.153349	-0.596943	-0.443522	-0.589895	-0.21272	-0.574972	-1.28916	-1.02495	-0.190169	-0.899775	-0.536574	-0.279589	-0.305705	-0.51053	-1.99217	-0.796047
beta-Alanine Metabolism	-0.0503427	-0.0215358	-0.053048	-0.114673	-0.825782	-0.269006	-0.130114	-0.25502	-0.25502	-0.137406	-0.457596	-0.181304	-0.000322159	-0.101012	-0.321963	-0.113236	-0.0647861	-0.144705	-0.919425	-0.267883	-0.193299	-0.101208	-0.0293234	-0.221709	-0.02527	-0.412123	-0.333861	-0.122828	-1.15683	-0.269847	-0.25502	-3.13672	-0.053048	-0.0503427	-0.232832	-0.0557129	-0.103417	-0.0937532	-0.0381477	-1.72894	-0.00220818	-0.035926	-0.255498	-0.415208	-0.0211617	-0.319028	-0.0076427	-0.727779	-0.122828
Betaine Metabolism	-0.317655	-0.386124	-0.35864	-0.481852	-0.738139	-0.453688	-0.801449	-0.641371	-0.832243	-0.277327	-0.464825	-0.421748	-0.197672	-0.378265	-0.160304	-0.553196	-0.801449	-0.613248	-0.706216	-0.548321	-0.530175	-0.390067	-0.205188	-0.343021	-0.429709	-0.441766	-0.809754	-0.453688	-1.14206	-0.593232	-0.5347	-0.351546	-0.7796	-0.546998	-0.98799	-0.292685	-0.362554	-0.339126	-0.273497	-1.16336	-0.437686	-0.672153	-0.239193	-0.075689	-0.714778	-0.693406	-0.311969	-0.67214	-0.638385
Bile Acid Biosynthesis	-0.530169	-0.575566	-0.742746	-0.628877	-0.86913	-1.1176	-0.915684	-0.565222	-1.19721	-0.530873	-0.581424	-0.362802	-0.430851	-0.710046	-0.315729	-0.561174	-0.601713	-0.716878	-0.390622	-1.39017	-1.76915	-0.591346	-0.654217	-0.889988	-0.859166	-0.499239	-1.10899	-1.30528	-0.514123	-1.01712	-0.879554	-1.32934	-0.81094	-0.358314	-0.36914	-0.281733	-0.50066	-0.571294	-0.396494	-1.40344	-0.260925	-0.548154	-0.64241	-0.0932288	-0.644895	-0.891911	-0.420685	-0.562213	-0.329928
Biotin Metabolism	-0.154507	-0.0427384	-0.11517	-0.0591791	-0.28133	-0.28133	-0.102478	-0.222772	-0.208489	-0.259961	-0.494455	-0.0838695	-0.0218814	-0.0409977	-0.0268974	-0.247906	-0.0886897	-0.113114	-0.330035	-0.203409	-0.1959	-0.14946	-0.0227134	-0.159613	-0.0546739	-0.135202	-0.285123	-0.0651066	-0.419821	-0.265023	-0.151136	-0.204041	-0.0970088	-0.0901462	-0.197142	-0.22542	-0.135742	-0.0375372	-0.0683321	-0.421904	-0.0484442	-0.0753257	-0.0264772	-0.185479	-0.0843491	-0.274585	-0.0345317	-0.253537	-0.150018
Butyrate Metabolism	-0.104413	-0.118845	-0.0922366	-0.594403	-0.964636	-2.52861	-0.382751	-0.856984	-0.0482948	-0.0388254	-0.306983	-0.536104	-0.0720178	-0.198553	-0.536104	-0.733095	-0.376987	-0.112843	-0.156918	-0.895391	-0.811121	-0.608075	-0.104413	-1.19532	-0.54914	-0.190963	-0.124456	-0.0745982	-0.915378	-0.41109	-0.635547	-2.91864	-0.954748	-0.229771	-0.855725	-0.275852	-0.48606	-0.35971	-0.120702	-1.97206	-0.0250805	-0.29237	-0.461071	-0.141149	-0.246482	-0.158548	-0.0962916	-1.49788	-0.184315
Caffeine Metabolism	-0.19075	-0.150594	-0.3935	-0.455738	-0.96625	-0.560765	-0.154637	-0.592602	-0.511249	-0.201034	-0.507396	-0.289588	-0.0721531	-0.205873	-0.0888914	-0.956025	-0.188044	-0.38282	-0.732226	-0.587407	-1.97205	-0.503438	-0.303328	-0.445107	-0.276148	-0.526019	-0.470001	-0.510939	-0.669359	-0.575624	-0.342924	-0.509697	-0.693743	-0.6458	-0.669359	-0.351545	-0.237248	-0.274418	-0.0602111	-0.486135	-0.166968	-0.188618	-0.307849	-0.0704107	-0.350394	-0.645817	-0.219781	-0.645247	-0.0989204
Cardiolipin Biosynthesis	-0.756807	-0.413325	-0.260857	-0.447829	-0.604333	-1.46156	-1.35794	-0.516177	-0.243964	-0.326797	-1.16077	-0.547952	-0.300167	-0.543068	-0.34041	-0.67799	-0.268269	-0.797167	-0.458955	-1.39144	-1.19995	-0.604436	-0.315396	-0.594823	-0.318079	-0.521703	-1.20147	-0.380578	-0.62183	-1.04817	-0.454638	-1.65986	-0.758761	-0.506542	-0.746073	-0.252287	-0.20254	-0.156712	-0.0722868	-0.804818	-0.209815	-0.223433	-0.3696	-0.126285	-0.183193	-0.437391	-0.180854	-1.18861	-0.220547
Carnitine Synthesis	-0.243403	-0.239409	-0.486248	-0.571595	-0.455977	-0.575909	-0.691577	-0.535467	-0.428217	-0.286672	-0.478414	-0.619314	-0.194934	-0.801493	-0.622008	-0.446738	-0.321537	-0.605742	-0.656952	-1.2547	-0.946909	-0.358763	-0.50584	-0.425025	-0.324419	-0.709691	-0.596641	-0.352526	-0.852465	-0.322989	-0.593844	-1.36977	-0.492764	-0.453288	-0.575671	-0.227428	-0.437812	-0.478949	-0.371097	-1.86784	-0.197681	-0.473256	-0.570077	-0.430486	-0.555381	-0.656952	-0.361885	-1.78204	-0.393669
Catecholamine Biosynthesis	-0.93588	-0.955044	-1.20081	-0.44135	-0.579896	-0.578391	-0.738058	-0.682138	-0.989573	-0.680139	-0.567171	-0.543703	-0.843295	-0.545168	-0.751185	-0.653488	-0.632203	-0.659222	-0.999211	-0.652687	-0.727954	-0.518852	-1.04832	-0.570907	-0.367648	-0.809322	-0.928635	-0.945618	-0.86786	-1.01307	-0.558563	-0.638382	-0.441551	-0.704024	-0.501589	-0.265643	-0.245724	-0.510628	-0.936821	-0.727954	-0.636139	-0.468788	-0.485982	-0.320207	-0.545062	-0.562364	-0.663433	-0.684447	-0.462118
Citric Acid Cycle	-0.188644	-0.173971	-0.0448667	-0.823257	-1.55891	-1.94234	-0.506657	-0.85146	-0.0915833	-0.191856	-0.36395	-0.472812	-0.130114	-0.22545	-0.389762	-1.32487	-0.681189	-0.187843	-0.965507	-1.92383	-0.344252	-1.15683	-0.188644	-1.23551	-0.649965	-0.26243	-0.35141	-0.101012	-1.51589	-1.27408	-1.14853	-2.4551	-0.823257	-0.459562	-0.928969	-1.06925	-1.20354	-0.266309	-0.326165	-3.81038	-0.281059	-0.381954	-0.470067	-0.25502	-0.304974	-0.388925	-0.0503427	-3.95251	-0.20374
Cysteine Metabolism	-0.164966	-0.119607	-0.134591	-0.286712	-0.4865	-0.906402	-0.663684	-0.208952	-0.149653	-0.176627	-0.789225	-0.130815	-0.197672	-0.315837	-0.665291	-0.402009	-0.316092	-0.2255	-0.354729	-0.853576	-0.349682	-0.216491	-0.205188	-0.34692	-0.473784	-0.335235	-0.555218	-0.195925	-0.770895	-0.629607	-0.34692	-1.29626	-0.227826	-0.132554	-0.218131	-0.095167	-0.260458	-0.046682	-0.192254	-1.51997	-0.35864	-0.300387	-0.478893	-0.126975	-0.0331687	-0.371524	-0.0250672	-0.972967	-0.318709
D-Arginine and D-Ornithine Metabolism	-0.165293	-0.0111154	-0.266539	-0.191767	-0.484745	-0.182271	-0.22444	-0.156587	-0.583657	-0.343196	-0.555109	-0.361885	-0.236409	-0.139048	-0.568842	-0.463784	-0.168223	-0.0839757	-1.21576	-0.14486	-0.800007	-0.353211	-0.772745	-0.192459	-0.11879	-0.774215	-0.29697	-0.209545	-0.58835	-0.0503427	-0.0802707	-0.0418942	-0.284277	-0.229008	-0.170197	-0.536298	-0.453857	-0.317815	-0.306159	-0.269568	-0.482994	-0.078517	-0.124564	-0.377548	-0.11879	-0.410318	-0.425025	-0.340093	-0.555381
De Novo Triacylglycerol Biosynthesis	-0.571741	-0.142341	-0.221132	-0.335984	-0.392526	-0.872498	-0.688179	-0.366989	-0.359186	-0.162657	-0.573482	-0.397519	-0.1458	-0.274304	-0.226212	-0.588389	-0.150363	-0.300803	-0.681175	-0.402708	-1.3905	-0.402544	-0.21006	-0.596585	-0.211847	-0.384675	-0.840101	-0.253469	-0.442921	-0.736116	-0.254297	-0.80249	-0.514228	-0.349864	-0.541633	-0.0689868	-0.134899	-0.147106	-0.0481466	-0.490547	-0.0996502	-0.19332	-0.246158	-0.0563024	-0.243773	-0.400651	-0.179845	-0.596585	-0.0649357
Estrone Metabolism	-0.437448	-1.01738	-0.501827	-0.945194	-0.722603	-1.16378	-1.4928	-1.09426	-0.40553	-0.431794	-0.502074	-0.858791	-0.346057	-0.672356	-1.04215	-0.635446	-0.904462	-0.680045	-0.589505	-1.55305	-0.636504	-0.466813	-0.530561	-0.37419	-0.656097	-0.822343	-0.826521	-0.189208	-0.704505	-0.472044	-0.922105	-0.52191	-0.564868	-0.191455	-0.382037	-0.128346	-0.689347	-0.260236	-0.337967	-0.738965	-0.382229	-0.269467	-0.301918	-0.36716	-0.214344	-0.29476	-0.456058	-0.812453	-0.405368
Ethanol Degradation	-0.296408	-0.0870359	-0.240591	-0.355943	-0.458848	-0.57841	-0.419179	-0.286057	-0.548109	-0.241356	-1.04525	-0.156712	-0.043131	-0.0747313	-0.447314	-0.211032	-0.22576	-0.23875	-0.883963	-0.429496	-1.35173	-0.37234	-0.0748665	-0.355563	-0.328842	-0.619464	-0.755778	-0.391601	-0.383329	-0.456465	-0.259669	-1.2143	-0.27547	-0.229937	-0.209715	-0.410988	-0.20254	-0.22576	-0.0722868	-0.763949	-0.0220639	-0.126601	-0.159237	-0.084532	-0.146903	-0.521847	-0.0576682	-0.355563	-0.119599
Fatty Acid Biosynthesis	-1.65928	-5.73641	-0.931941	-1.16605	-0.961948	-1.95418	-1.99639	-1.07928	-0.934226	-2.55851	-0.810645	-2.99194	-5.77086	-3.06087	-1.25216	-0.339372	-2.18497	-2.84871	-0.882711	-1.04824	-0.248999	-1.33681	-1.43611	-1.41718	-2.30287	-0.580629	-1.06264	-1.53203	-0.43097	-0.965297	-2.21195	-0.690053	-0.89619	-1.09764	-1.606	-1.84407	-1.16431	-1.1932	-1.7456	-0.595791	-5.57841	-1.67447	-3.11612	-1.82879	-1.93162	-0.536044	-4.00663	-2.1877	-4.024
Fatty Acid Elongation in Mitochondria	-0.395509	-0.305634	-0.349812	-0.511249	-0.336338	-1.03108	-1.15849	-0.528396	-0.386821	-0.201034	-0.40305	-0.289588	-0.53055	-0.200377	-0.623282	-0.495963	-0.188044	-0.533336	-0.400741	-0.334294	-0.640851	-0.42741	-0.149556	-0.445107	-0.303041	-0.479947	-0.894607	-0.510939	-0.358519	-0.342202	-0.451767	-1.24814	-0.476155	-0.28141	-0.778328	-0.303041	-0.168703	-0.205381	-0.0602111	-0.389187	-0.159009	-0.229082	-0.497882	-0.141255	-0.118518	-0.367979	-0.152497	-0.445107	-0.278908
Fatty Acid Metabolism	-0.116154	-0.210543	-0.311657	-0.41547	-0.776323	-0.723178	-0.335983	-0.806486	-0.542091	-0.281716	-0.574052	-0.226143	-0.412323	-0.122333	-0.310291	-0.695061	-0.263512	-0.278675	-0.44399	-0.823234	-0.860225	-0.50584	-0.13109	-0.744702	-0.383835	-0.262758	-0.206618	-0.457094	-0.616502	-0.484745	-0.466327	-1.37263	-0.681148	-0.255518	-0.700894	-0.605122	-0.236409	-0.263512	-0.0843737	-0.636364	-0.0919105	-0.160679	-0.305058	-0.0986665	-0.359184	-0.515684	-0.171376	-0.744702	-0.116715
Folate Metabolism	-0.236466	-0.429234	-0.161171	-0.537148	-0.960741	-0.698171	-0.737795	-1.04688	-0.38999	-0.308288	-1.05291	-0.508802	-0.219738	-0.430011	-0.62136	-0.851704	-0.535652	-0.233258	-0.556771	-0.895391	-0.379682	-0.856984	-0.29237	-0.607123	-0.54914	-0.442394	-0.818588	-0.33821	-0.658063	-0.657055	-0.832883	-1.01738	-0.866662	-0.343974	-0.639239	-0.0757101	-0.218325	-0.236466	-0.076054	-0.691345	-0.468836	-0.589855	-0.140936	-0.0841378	-0.275852	-0.517453	-0.190619	-0.550043	-0.190619
Fructose and Mannose Degradation	-0.366446	-0.171973	-0.346807	-0.729396	-1.43874	-1.48486	-1.37284	-0.570278	-0.161009	-0.26624	-1.77806	-1.08657	-0.200213	-0.147563	-0.433417	-1.48575	-0.674356	-0.27929	-1.505	-1.74434	-1.65364	-0.457001	-0.365985	-1.35767	-0.30585	-0.741023	-1.04781	-0.478164	-2.83787	-1.50653	-0.327245	-1.83859	-0.747551	-0.279454	-0.870602	-0.096157	-0.0575344	-0.228586	-0.150923	-3.62993	-0.072685	-0.421069	-0.140739	-0.14149	-0.312506	-0.300666	-0.252831	-0.763248	-0.252831
Galactose Metabolism	-0.633441	-0.47953	-0.0958549	-0.640129	-1.06138	-0.851816	-1.44171	-0.792407	-0.645011	-0.797612	-0.716001	-0.697369	-0.286064	-0.18909	-0.703553	-0.967866	-1.09731	-0.258959	-2.14264	-1.25348	-1.57153	-1.34909	-0.296942	-0.808456	-0.71493	-0.710086	-0.386248	-0.851412	-2.56246	-2.03032	-0.857516	-0.457804	-1.2689	-0.25829	-0.333649	-0.120074	-0.0844625	-0.183751	-0.395803	-1.23055	-0.610373	-0.627665	-0.104267	-0.46642	-0.253553	-0.120348	-0.205137	-0.985148	-0.183751
Gluconeogenesis	-0.270338	-0.25291	-0.145424	-0.728258	-1.16397	-1.90474	-1.66058	-0.696847	-0.181304	-0.47954	-2.17893	-1.45331	-0.397024	-0.284702	-0.53115	-1.35891	-1.47925	-0.195992	-0.854645	-1.22711	-0.906118	-1.30356	-0.412123	-2.59921	-0.458033	-0.603363	-1.03314	-0.669584	-2.15508	-1.85846	-0.963265	-1.24834	-0.696847	-0.225988	-0.721049	-0.53966	-0.633584	-0.0937532	-0.336918	-3.01495	-0.712537	-0.419683	-0.255498	-0.348776	-0.151239	-0.110077	-0.0611906	-1.93659	-0.314497
Glucose-Alanine Cycle	-0.47932	-0.130275	-0.150425	-0.415929	-0.749583	-0.491863	-0.625499	-0.355819	-0.084532	-0.339648	-0.423808	-0.304689	-0.161764	-0.106719	-0.3505	-0.502462	-0.268269	-0.370387	-0.699036	-0.376704	-0.697358	-0.424956	-0.179525	-0.584231	-0.246993	-0.41664	-0.47968	-0.321272	-0.912664	-0.998116	-0.298332	-0.836987	-0.27283	-0.229937	-0.103305	-0.0661236	-0.0526658	-0.0730583	-0.128901	-1.15335	-0.286057	-0.215414	-0.627947	-0.106664	-0.0946368	-0.370821	-0.0269386	-0.889089	-0.104245
Glutamate Metabolism	-0.084072	-0.132208	-0.148735	-0.736447	-1.61237	-1.80898	-0.621099	-0.703479	-0.193663	-0.193663	-0.807768	-0.402635	-0.218075	-0.377875	-0.639624	-0.591814	-0.489666	-0.328497	-0.980872	-1.50748	-0.86942	-0.703479	-0.316181	-1.15505	-0.638888	-0.684612	-0.439073	-0.181475	-1.7898	-0.607366	-0.869384	-2.10244	-0.564729	-0.144977	-0.689104	-0.236318	-0.481616	-0.229419	-0.365513	-3.46148	-0.147904	-0.640228	-0.336933	-0.427442	-0.123276	-0.69701	-0.0843737	-3.49359	-0.205864
Glutathione Metabolism	-0.146519	-0.173088	-0.674038	-0.421092	-1.8479	-1.44679	-0.64931	-0.352178	-0.326754	-0.083259	-1.24049	-0.173088	-0.109531	-0.318762	-0.616121	-0.702647	-0.307841	-0.762029	-0.594904	-1.41231	-0.650633	-0.313299	-0.296942	-0.502069	-0.226604	-0.762987	-0.803565	-0.142453	-1.04588	-0.869459	-0.473909	-1.19073	-0.457987	-0.100941	-0.703216	-0.151823	-0.362656	-0.307841	-0.530369	-1.70609	-0.18909	-0.32423	-0.346156	-0.18909	-0.253553	-0.352926	-0.248153	-1.4187	-0.507717
Glycerol Phosphate Shuttle	-0.900735	-0.350584	-0.410696	-1.21467	-0.776323	-1.14116	-0.94722	-0.643211	-0.504108	-0.251254	-0.90998	-0.618253	-0.505947	-0.536298	-0.380865	-0.622716	-0.312301	-0.632946	-0.536298	-0.905378	-1.11757	-0.803211	-0.437812	-1.10571	-0.371273	-0.674215	-0.646444	-0.532882	-0.598979	-0.973509	-0.471358	-0.405976	-0.615915	-0.447438	-1.09305	-0.595603	-0.29086	-0.270121	-0.212518	-0.521438	-0.547254	-0.287809	-0.431412	-0.288741	-0.619363	-0.53501	-0.384494	-0.639571	-0.321537
Glycerolipid Metabolism	-0.636897	-0.734324	-0.568838	-1.20221	-1.37488	-2.19216	-1.48269	-2.3512	-0.765976	-0.300775	-1.22095	-1.03874	-0.774189	-0.847119	-1.11047	-1.36172	-0.499618	-0.653441	-0.794188	-1.70883	-0.835266	-1.16104	-0.517305	-2.25257	-0.623994	-0.657299	-0.942725	-0.792323	-1.40437	-1.6754	-1.37579	-0.580392	-1.3279	-0.67149	-1.43108	-0.653441	-1.218	-0.929566	-0.800648	-1.50638	-0.733826	-0.775425	-0.707385	-0.765976	-1.23004	-0.399562	-0.487172	-1.60516	-0.630198
Glycine and Serine Metabolism	-0.36975	-0.0422073	-0.0531332	-0.689798	-0.763714	-0.566264	-0.126975	-0.572636	-0.490535	-0.121802	-0.750796	-0.470854	-0.197978	-0.130288	-0.631104	-1.70084	-0.198648	-0.167589	-1.6854	-0.604822	-1.39925	-0.856114	-0.36975	-0.604822	-0.103376	-0.514392	-0.297942	-0.508513	-3.37976	-0.359064	-0.283621	-1.07694	-0.50339	-0.30723	-0.561506	-0.395755	-0.815051	-0.412798	-0.269314	-2.51852	-0.206805	-0.25748	-0.156572	-0.226472	-0.34688	-0.15734	-0.140206	-1.17857	-0.0823957
Glycolysis	-0.597014	-0.186247	-0.05529	-0.484103	-0.791526	-1.26066	-1.98772	-0.463225	-0.145997	-0.571447	-2.3125	-1.01203	-0.263934	-0.189268	-0.339553	-0.706899	-0.983176	-0.130296	-0.786663	-0.541952	-1.42582	-0.73663	-0.273971	-1.62601	-0.382759	-0.401089	-0.686728	-0.956372	-0.922798	-1.75405	-0.559802	-1.18854	-0.463225	-0.0799237	-0.24138	-0.0695774	-0.0286745	-0.0623288	-0.223979	-1.61448	-0.563148	-0.278997	-0.0286745	-0.181528	-0.0425314	-0.0430712	-0.033469	-0.800887	-0.212652
Histidine Metabolism	-0.314497	-0.0404967	-0.239379	-0.0792562	-0.601303	-0.510984	-0.442409	-0.132893	-0.510984	-0.163447	-0.457596	-0.344406	-0.101208	-0.321963	-0.321963	-0.129208	-0.29214	-0.232832	-0.73747	-0.411307	-0.173971	-0.0575611	-0.412123	-0.412123	-0.208745	-1.20676	-0.903764	-0.144705	-1.93239	-0.485491	-0.130114	-1.15941	-0.0215358	-0.187843	-0.40457	-0.210707	-0.736131	-0.329437	-0.549343	-1.13387	-0.427251	-0.6344	-0.04787	-0.25502	-0.195992	-0.299585	-0.0849576	-0.986093	-0.689014
Homocysteine Degradation	-0.21722	-0.0530355	-0.141755	-0.27037	-0.330232	-0.402544	-0.215149	-0.118709	-0.0934071	-0.109311	-0.523903	-0.123868	-0.143473	-0.140038	-0.465536	-0.290491	-0.224483	-0.0865264	-0.547275	-0.437057	-0.559368	-0.175369	-0.169453	-0.664852	-0.21006	-0.317764	-0.13661	-0.24981	-0.650731	-0.233714	-0.0497747	-0.671109	-0.138453	-0.174617	-0.246158	-0.121267	-0.260811	-0.363083	-0.380729	-0.542088	-0.131481	-0.169466	-0.120139	-0.268183	-0.206491	-0.12563	-0.157281	-0.62357	-0.102843
Inositol Metabolism	-0.11255	-0.10848	-0.126955	-0.594403	-0.771325	-0.775365	-0.737795	-0.649349	-0.106348	-0.139559	-0.833847	-0.223914	-0.149355	-0.110937	-0.589855	-0.630528	-0.373939	-0.407388	-0.763251	-1.74377	-0.691179	-0.504343	-0.141149	-0.663195	-0.381317	-0.617213	-0.74721	-0.0599316	-2.02698	-0.544639	-0.39967	-1.68908	-0.88122	-0.0639566	-0.526684	-0.10848	-0.147708	-0.141149	-0.38999	-2.94369	-0.257467	-0.495439	-0.080094	-0.325361	-0.194767	-0.163355	-0.157576	-0.809529	-0.473258
Inositol Phosphate Metabolism	-0.153377	-0.120158	-0.0668784	-0.41547	-0.633765	-0.390136	-0.681739	-0.453872	-0.0701478	-0.179811	-0.908932	-0.190729	-0.104403	-0.0729877	-0.459495	-0.361739	-0.208306	-0.284761	-0.475248	-1.12782	-0.757125	-0.352526	-0.0986665	-0.504648	-0.29086	-0.431412	-0.522264	-0.127483	-1.12338	-0.488467	-0.251437	-1.82288	-0.615915	-0.0488037	-0.368141	-0.0758302	-0.0467187	-0.0986665	-0.272601	-1.96564	-0.179972	-0.346303	-0.0559882	-0.269433	-0.136145	-0.064476	-0.110149	-0.492449	-0.3308
Ketone Body Metabolism	-0.100296	-0.25575	-0.0829745	-0.290369	-0.757873	-1.11508	-0.321583	-0.413804	-0.0256695	-0.0318128	-0.244169	-0.628958	-0.0937038	-0.378323	-0.519075	-0.527651	-0.339126	-0.129849	-0.202406	-0.692078	-0.954723	-0.546998	-0.0939283	-1.39072	-0.770085	-0.285221	-0.347439	-0.378374	-0.457763	-0.433836	-0.571711	-1.91595	-0.704904	-0.392458	-0.655698	-0.23204	-0.48638	-0.323584	-0.264617	-1.6719	-0.0259539	-0.32661	-0.574837	-0.175528	-0.206965	-0.103751	-0.0866223	-0.964458	-0.154073
Lactose Degradation	-0.194057	-0.232819	-0.0689868	-0.237063	-0.184657	-0.458697	-0.349319	-0.601053	-0.197601	-0.364112	-0.410558	-0.335984	-0.0876484	-0.164226	-0.453559	-0.683519	-0.355297	-0.162487	-0.432474	-0.525852	-0.664852	-0.598817	-0.0909811	-0.406539	-0.34626	-0.258972	-0.343684	-0.265341	-0.511499	-1.05951	-0.48217	-0.391477	-0.38863	-0.025512	-0.21006	-0.0432715	-0.0275398	-0.0563024	-0.155549	-0.483487	-0.186992	-0.23525	-0.154224	-0.257136	-0.0776884	-0.0367925	-0.0628547	-0.794239	-0.188755
Lactose Synthesis	-0.229296	-0.521598	-0.134591	-0.5347	-1.06501	-1.2747	-2.07063	-0.679198	-0.125227	-0.176627	-0.789225	-0.757873	-0.197672	-0.370395	-0.864878	-0.811662	-0.801449	-0.366473	-0.582675	-1.53821	-0.746854	-0.531146	-0.205188	-1.05956	-0.493984	-0.584126	-0.468808	-0.195925	-3.37758	-1.69762	-0.496477	-0.861882	-0.792695	-0.0777502	-0.473784	-0.0975864	-0.0824142	-0.126975	-0.350823	-2.36187	-0.421748	-0.530609	-0.0720513	-0.689842	-0.175208	-0.0829745	-0.141753	-1.274	-0.425726
Lysine Degradation	-0.304647	-0.153938	-0.275474	-0.32423	-1.21858	-0.409056	-0.257676	-0.553112	-0.512151	-0.524697	-0.81872	-0.340666	-0.0937532	-0.162445	-0.295517	-0.529222	-0.178417	-0.214476	-0.668221	-0.616121	-0.384732	-0.997435	-0.0433654	-0.502069	-0.168672	-0.445669	-0.579176	-0.286308	-0.767944	-0.478505	-0.827437	-0.734644	-0.221229	-0.183751	-0.277789	-0.166969	-0.15327	-0.173822	-0.151823	-1.34217	-0.0500194	-0.361815	-0.354341	-0.183751	-0.119215	-0.394166	-0.0623288	-0.616989	-0.11352
Malate-Aspartate Shuttle	-0.351606	-0.652833	-0.623968	-0.489718	-1.6057	-0.486869	-0.75018	-1.05834	-0.481513	-0.854035	-0.656786	-0.481513	-0.31879	-0.272791	-1.07965	-0.450255	-0.56872	-1.37423	-0.866578	-1.0496	-0.59539	-0.450255	-0.453081	-0.503437	-0.383329	-0.625354	-2.01687	-0.56872	-2.05768	-0.395966	-0.683119	-1.21364	-0.42216	-0.915387	-1.07965	-1.05275	-1.26982	-0.601028	-1.16692	-2.31045	-0.518988	-0.63876	-0.343754	-1.29962	-0.482512	-2.08722	-0.551043	-1.54027	-0.877761
Methionine Metabolism	-0.168254	-0.0227427	-0.253685	-0.076754	-0.290551	-0.4497	-0.411318	-0.34001	-0.295564	-0.183721	-0.187354	-0.253685	-0.0303375	-0.183721	-0.34001	-0.92851	-0.284972	-0.0836981	-1.02656	-0.39555	-0.551554	-0.459201	-0.152816	-0.727643	-0.119756	-0.735916	-0.653561	-0.0913493	-1.77393	-0.310315	-0.191466	-0.653561	-0.411318	-0.266232	-0.629015	-0.0799787	-0.310758	-0.563911	-0.187402	-1.21508	-0.199218	-0.281981	-0.114346	-0.160531	-0.451539	-0.223255	-0.246653	-1.26846	-0.0473352
Methylhistidine Metabolism	-0.259818	-0.0256784	-0.165907	-0.186095	-0.21109	-0.084336	-0.0815427	-0.202428	-0.112996	-0.0738898	-0.158283	-0.210082	-0.125696	-0.136732	-0.397337	-0.492117	-0.138585	-0.0256784	-0.344899	-0.318	-0.13651	-0.211843	-0.122048	-0.228401	-0.0656781	-0.256625	-0.534759	-0.0563474	-0.439151	-0.327434	-0.102256	-0.179411	-0.380946	-0.279229	-0.300199	-0.0648257	-0.160183	-0.308055	-0.0881391	-0.545064	-0.12387	-0.148847	-0.0777003	-0.203061	-0.158283	-0.206063	-0.156388	-0.378472	-0.149786
Mitochondrial Beta-Oxidation of Long Chain Saturated Fatty Acids	-0.338308	-0.554686	-0.311657	-0.41547	-1.27792	-0.709039	-0.335983	-0.806486	-0.639786	-0.368814	-1.03456	-0.226143	-0.469462	-0.122333	-0.310291	-0.695061	-0.263512	-0.292983	-0.808722	-0.823234	-0.58695	-0.50584	-0.141765	-0.744702	-0.383835	-0.688097	-0.336177	-0.457094	-0.694842	-0.488467	-0.466327	-1.00796	-0.681148	-0.462656	-0.700894	-0.605122	-0.236409	-0.270121	-0.132985	-0.819965	-0.275895	-0.184278	-0.305058	-0.298976	-0.359184	-0.659268	-0.220738	-0.904307	-0.33495
Mitochondrial Beta-Oxidation of Medium Chain Saturated Fatty Acids	-0.506542	-0.741093	-0.627947	-0.355943	-1.22065	-1.39238	-0.421734	-0.56872	-0.548109	-0.490902	-0.927848	-0.337299	-0.67081	-0.475348	-0.20154	-0.739523	-0.377339	-0.589818	-0.692828	-0.621349	-0.766839	-0.604436	-0.193307	-0.594823	-0.328842	-0.619464	-0.698424	-0.391601	-0.804095	-0.365545	-0.451067	-1.20366	-0.583542	-0.712225	-0.44188	-0.589818	-0.501723	-0.22576	-0.730178	-1.05954	-1.19455	-0.237784	-0.387368	-0.689529	-0.407774	-0.490104	-0.661808	-0.774708	-0.960396
Mitochondrial Beta-Oxidation of Short Chain Saturated Fatty Acids	-0.270343	-0.272524	-0.319399	-0.355943	-1.22065	-0.607435	-0.116465	-0.637152	-0.548109	-0.241356	-0.669619	-0.282152	-0.289651	-0.248039	-0.106719	-0.839491	-0.22576	-0.368468	-0.692828	-0.613442	-0.766839	-0.604436	-0.346748	-0.594823	-0.328842	-0.619464	-0.248039	-0.391601	-0.679211	-0.368959	-0.380578	-0.744785	-0.583542	-0.68054	-0.533486	-0.48563	-0.289651	-0.22576	-0.496266	-0.545178	-1.02438	-0.181919	-0.455769	-0.187098	-0.373761	-0.540679	-0.752344	-0.774708	-0.48563
Mitochondrial Electron Transport Chain	-0.268905	-0.373408	-0.304244	-0.827025	-0.832504	-2.244	-0.670184	-1.71352	-0.445679	-0.44168	-0.789225	-0.757873	-0.213698	-0.78509	-0.200018	-1.49276	-0.401917	-0.453707	-0.845516	-1.53821	-0.815522	-1.35102	-0.413182	-1.14185	-0.477816	-0.867737	-0.638675	-0.571711	-0.711407	-0.770416	-1.36618	-1.09687	-1.03569	-0.477792	-1.49536	-0.574972	-0.742746	-0.23834	-0.273497	-1.16336	-0.421748	-0.370395	-0.273633	-0.236933	-0.460461	-0.606313	-0.248535	-1.98782	-0.413804
Nicotinate and Nicotinamide Metabolism	-0.216552	-0.602088	-0.726242	-0.833804	-1.42107	-2.12132	-0.901186	-0.71052	-0.150209	-0.243011	-0.655317	-0.713712	-0.344455	-0.577559	-1.11608	-0.227654	-0.494482	-1.01522	-0.600728	-1.64325	-0.46828	-0.20373	-0.494482	-0.76953	-0.438403	-1.47974	-0.874118	-0.0936477	-1.98578	-0.643176	-0.492477	-1.76547	-0.249946	-0.305025	-1.25672	-0.427109	-0.480419	-0.331678	-0.135059	-2.33363	-0.657644	-0.827423	-0.37296	-0.321297	-0.273186	-0.511282	-0.267368	-0.857182	-1.05481
Nucleotide Sugars Metabolism	-0.612079	-0.29632	-0.180532	-0.688794	-1.097	-1.76956	-1.67679	-0.90246	-0.244854	-0.493505	-2.0455	-0.780327	-0.120702	-0.219738	-0.589855	-0.644858	-0.552991	-0.230374	-1.39736	-1.29132	-1.40423	-0.623136	-0.228094	-1.13556	-0.38999	-0.74721	-1.41276	-0.23353	-1.89906	-1.99843	-0.801875	-1.76287	-0.426949	-0.111595	-0.460361	-0.170145	-0.218325	-0.141149	-0.198919	-2.41083	-0.219738	-0.244854	-0.0922782	-0.177952	-0.194767	-0.396341	-0.137052	-1.11762	-0.36834
Oxidation of Branched-Chain Fatty Acids	-0.238277	-0.291712	-0.34437	-0.713985	-0.674312	-0.755062	-0.360443	-0.920247	-0.595105	-0.615554	-0.568461	-0.314313	-0.265536	-0.413318	-0.631152	-0.535675	-0.452818	-0.61985	-1.12909	-1.06416	-0.687551	-0.724928	-0.125412	-0.605801	-0.239922	-0.61415	-0.363427	-0.313704	-0.515657	-0.875064	-0.621886	-1.60796	-0.564145	-0.0795662	-0.38567	-0.301278	-0.791585	-0.0962018	-0.472459	-0.972609	-0.176897	-0.267985	-0.798304	-0.453241	-0.196869	-0.49099	-0.167887	-1.6091	-0.563236
Pantothenate and CoA Biosynthesis	-0.831805	-0.30292	-0.339686	-0.233939	-0.863692	-1.23412	-0.98582	-0.278997	-0.164616	-0.308373	-0.873887	-0.159699	-0.177835	-0.219762	-0.411365	-0.419624	-0.130978	-0.478876	-0.308069	-0.529271	-0.28231	-0.191628	-0.0692024	-0.375416	-0.224799	-0.226108	-0.490535	-0.494573	-0.647514	-0.804435	-0.304198	-1.0282	-0.209075	-0.051646	-0.106334	-0.0932359	-0.14988	-0.0598236	-0.0417039	-0.911161	-0.102159	-0.253917	-0.340543	-0.0834198	-0.169537	-0.223184	-0.209868	-0.893516	-0.279379
Pentose Phosphate Pathway	-0.504168	-0.229526	-0.599396	-0.443548	-1.4666	-1.0926	-0.614271	-1.01283	-0.545248	-0.870177	-2.60735	-0.496549	-0.241826	-0.173415	-0.64916	-0.517282	-0.211491	-0.440942	-1.3437	-0.714453	-1.16672	-0.161591	-0.251022	-0.533906	-0.18248	-0.39641	-0.591517	-0.719712	-0.899699	-0.729522	-0.491706	-0.803008	-0.19611	-0.444446	-0.540355	-0.472101	-0.376931	-0.214344	-0.10597	-0.786826	-0.515969	-0.232607	-0.128346	-0.109947	-0.218789	-0.639104	-0.209779	-0.713663	-0.985911
Phenylacetate Metabolism	-0.0717058	-0.302192	-0.115236	-0.237063	-0.539515	-0.351417	-0.198261	-0.140038	-0.133189	-0.267042	-0.435914	-0.140038	-0.173589	-0.0735454	-0.107741	-0.108658	-0.150363	-0.188584	-0.637228	-0.275587	-0.419117	-0.0926499	-0.224104	-0.43477	-0.219014	-0.541675	-0.171517	-0.410558	-0.365035	-0.114491	-0.140038	-0.517036	-0.0866097	-0.0765124	-0.210559	-0.331094	-0.150587	-0.150363	-0.185605	-0.332555	-0.254336	-0.0843221	-0.184169	-0.309187	-0.0563024	-0.16075	-0.2013	-0.557743	-0.176699
Phenylalanine and Tyrosine Metabolism	-0.534642	-0.515577	-1.26096	-0.697614	-1.77187	-0.584431	-0.166542	-0.99037	-0.923631	-0.589765	-2.17856	-0.611157	-0.263934	-0.494573	-0.146977	-1.70245	-0.791073	-0.796231	-1.64675	-0.468437	-0.914563	-0.763411	-0.273971	-1.34093	-0.659612	-1.11136	-1.09716	-0.785529	-1.46048	-1.29308	-1.12317	-1.3818	-0.970316	-0.597014	-1.74462	-0.811305	-0.648297	-0.526254	-1.06487	-0.934644	-0.584431	-0.908886	-0.380413	-0.648805	-0.813309	-2.14797	-0.538221	-0.812599	-0.92123
Phosphatidylcholine Biosynthesis	-1.02512	-0.821935	-0.913195	-1.45085	-1.74558	-1.9333	-2.54358	-1.55599	-0.284761	-0.623132	-1.01682	-0.711571	-0.609637	-0.558228	-2.30937	-1.44074	-0.79516	-1.00009	-1.28497	-2.37134	-0.71004	-0.748617	-0.520362	-0.865342	-0.616351	-1.29637	-1.59503	-1.17742	-2.09706	-1.11201	-1.31572	-2.92086	-0.79516	-1.04402	-1.08376	-0.727406	-0.562048	-0.535615	-0.338054	-2.15405	-0.562291	-1.42663	-0.797314	-0.731699	-1.20658	-1.0629	-1.59503	-1.18607	-0.764159
Phosphatidylethanolamine Biosynthesis	-1.12162	-0.866251	-0.913195	-1.45085	-1.74558	-1.9333	-2.54358	-1.55599	-0.228285	-0.623132	-1.09619	-0.708534	-0.609637	-0.859258	-1.62468	-0.68095	-0.79516	-1.12977	-1.28497	-2.37134	-0.535615	-0.458827	-0.795306	-1.04351	-0.616351	-1.29637	-1.59503	-1.17742	-2.09706	-1.53567	-1.31572	-2.92086	-0.79516	-1.04402	-0.477328	-0.727406	-0.479745	-0.535615	-0.479745	-2.15405	-0.562291	-1.42663	-1.09834	-0.731699	-1.20658	-1.0629	-1.59503	-1.18336	-1.06519
Phosphatidylinositol Phosphate Metabolism	-0.0773768	-0.301186	-0.0639473	-0.535607	-0.745324	-1.96936	-0.641388	-1.04965	-0.0570165	-0.0624154	-0.431844	-0.588862	-0.175446	-0.287809	-1.88656	-0.737188	-0.79343	-0.284761	-0.288654	-1.12782	-0.130619	-1.003	-0.159441	-1.04351	-1.65843	-0.142885	-0.219785	-0.457094	-0.917778	-1.87918	-1.06142	-2.21358	-0.681148	-0.0447077	-0.68095	-0.0758302	-0.398432	-0.0986665	-0.272601	-2.35029	-0.200643	-0.412292	-0.345984	-0.450653	-0.136145	-0.00507726	-0.110149	-3.06477	-0.073808
Phospholipid Biosynthesis	-0.920851	-1.1949	-0.830149	-2.39147	-1.51284	-4.53073	-1.28389	-3.09878	-0.576307	-0.223143	-1.78288	-1.40986	-1.19975	-1.39266	-3.42464	-2.83094	-0.637638	-0.799607	-1.73796	-4.03247	-2.72502	-1.975	-0.483817	-3.4748	-1.79985	-3.12707	-0.826057	-0.680139	-1.36949	-1.52818	-1.63704	-2.69987	-4.21457	-0.936038	-3.15335	-1.16161	-1.13798	-1.16693	-0.608841	-2.73132	-0.482778	-1.08327	-2.0916	-0.256899	-1.46267	-0.797994	-1.24049	-3.46801	-0.36815
Phytanic Acid Peroxisomal Oxidation	-0.389877	-0.306468	-0.390652	-0.512952	-0.663606	-1.51755	-0.848399	-0.766103	-0.495439	-0.685474	-0.488754	-0.26168	-0.320056	-0.302844	-0.57557	-0.692775	-0.376987	-0.479953	-0.939943	-0.876875	-0.588577	-0.958085	-0.116122	-0.504343	-0.54914	-0.495439	-0.496388	-0.65396	-0.424177	-0.657055	-0.801875	-2.39818	-0.705	-0.111595	-0.639239	-0.182734	-0.33821	-0.080094	-0.479822	-1.54505	-0.0657792	-0.211399	-0.74624	-0.327367	-0.165162	-0.534801	-0.115286	-1.84608	-0.291607
Plasmalogen Synthesis	-1.00975	-1.88808	-0.676317	-0.653488	-1.53723	-1.22149	-1.33436	-0.729213	-0.470915	-0.931234	-1.3654	-1.24451	-1.30769	-0.97447	-0.623472	-0.976564	-0.855656	-1.33436	-0.658482	-1.66265	-0.560324	-0.505715	-0.74238	-0.894745	-0.920539	-1.23898	-1.53723	-0.772913	-0.822784	-1.56472	-0.747287	-0.945199	-0.904107	-1.42445	-1.43844	-1.38464	-0.788685	-0.620476	-0.651833	-0.967083	-1.40434	-1.06565	-1.41452	-1.22843	-1.74037	-0.747287	-2.15776	-1.18386	-1.97544
Porphyrin Metabolism	-0.114908	-0.0812019	-0.101507	-0.255626	-0.520139	-0.642131	-0.367885	-0.207951	-0.0836428	-0.0306658	-0.591098	-0.569784	-0.10597	-0.337321	-0.291063	-0.1831	-0.209779	-0.0462938	-0.199952	-0.915819	-0.578074	-0.186869	-0.679269	-0.669211	-0.277008	-0.61067	-0.486869	-0.0282765	-1.54088	-0.379002	-0.251022	-0.906065	-0.353367	-0.419649	-0.202606	-0.343968	-0.433974	-0.362776	-0.0615298	-0.768999	-0.241826	-0.209779	-0.301918	-0.155336	-0.264849	-0.0748184	-0.189461	-0.743009	-0.405368
Propanoate Metabolism	-0.209801	-0.108488	-0.0582514	-0.915621	-0.957649	-1.6764	-0.308096	-0.917121	-0.0751228	-0.128474	-0.266399	-0.525847	-0.144705	-0.250735	-1.05754	-0.807174	-0.324905	-0.0705306	-0.651171	-1.49981	-1.10826	-1.01362	-0.209801	-1.19085	-0.531176	-0.728788	-0.278123	-0.153636	-1.09981	-0.76892	-0.576817	-1.94251	-1.02534	-0.20169	-1.07242	-0.123989	-0.312969	-0.279657	-0.242532	-2.85992	-0.122605	-0.424795	-0.655251	-0.283621	-0.13629	-0.413169	-0.0559882	-2.15175	-0.136603
Pterine Biosynthesis	-0.919778	-0.500123	-1.56161	-0.631549	-0.800536	-0.437407	-0.629857	-0.670734	-1.26795	-0.764448	-0.950699	-0.539325	-0.5532	-0.60575	-0.803661	-1.13434	-0.702145	-1.08369	-0.746625	-0.429496	-1.00406	-0.557787	-0.518945	-0.456719	-0.495846	-0.706221	-1.20147	-0.793222	-0.916352	-0.565649	-0.819887	-0.514029	-0.571677	-0.844353	-0.470103	-0.631549	-0.0892193	-0.380219	-0.284625	-0.561345	-0.366863	-0.699036	-0.3696	-0.177187	-0.705374	-0.634503	-0.518945	-0.117714	-0.874028
Purine Metabolism	-0.421743	-0.269847	-0.679346	-0.369475	-3.36388	-2.15431	-0.30838	-1.31609	-0.0993003	-0.194434	-0.323872	-0.0297601	-0.0859572	-0.421743	-0.843228	-0.442408	-0.528932	-0.295368	-0.87618	-1.83309	-0.093426	-0.376023	-0.0224661	-0.839185	-0.980777	-1.17721	-0.901544	-0.166922	-3.32537	-0.63684	-0.69122	-3.49663	-0.605935	-0.0595755	-0.807888	-0.376023	-0.485558	-0.134357	-0.315265	-2.73419	-0.179393	-0.538531	-0.360812	-0.209488	-0.179393	-0.212112	-0.101036	-2.40262	-0.559689
Pyrimidine Metabolism	-0.0815232	-0.0348739	-0.317397	-0.202844	-1.1009	-1.13614	-0.353037	-0.329308	-0.29361	-0.18712	-0.53015	-0.0649233	-0.00301728	-0.163578	-0.521424	-0.210707	-0.18712	-0.222517	-1.15412	-0.789634	-0.0815232	-0.269868	-0.175343	-0.679705	-0.234338	-0.667458	-0.377063	-0.175343	-2.29941	-0.32615	-0.140079	-2.06734	-0.449036	-0.0815232	-0.852416	-0.116624	-0.46628	-0.18712	-0.116624	-2.39539	-0.0698447	-0.058177	-0.175343	-0.423242	-0.0116139	-0.329308	-0.00275287	-2.41332	-0.473119
Pyruvaldehyde Degradation	-0.141613	-0.22317	-0.0781111	-0.34767	-0.819453	-0.968812	-0.589495	-0.379734	-0.106326	-0.294026	-0.69593	-0.146636	-0.105147	-0.212834	-0.402201	-0.530571	-0.243936	-0.280456	-0.699036	-0.771612	-0.697358	-0.686635	-0.128295	-0.771511	-0.487237	-0.22317	-0.315396	-0.342357	-0.473678	-1.05154	-0.513151	-0.510259	-0.410988	-0.392138	-0.242303	-0.67081	-0.941179	-0.575691	-0.165681	-0.645586	-0.0400893	-0.0600989	-0.0774805	-0.241825	-0.23187	-0.353666	-0.0328149	-0.619274	-0.104245
Pyruvate Metabolism	-0.283352	-0.242418	-0.278354	-1.14732	-2.26199	-2.12509	-0.556925	-0.971126	-0.313198	-0.473385	-0.64827	-0.616506	-0.252746	-0.331044	-0.754937	-0.938159	-0.840829	-0.40758	-1.79576	-1.71114	-0.947206	-0.905782	-0.161009	-1.62119	-0.905782	-0.840829	-0.351621	-0.409457	-1.48561	-1.31778	-1.02588	-1.18572	-0.971126	-0.410872	-0.677853	-0.836379	-0.965122	-0.198837	-0.229738	-1.82204	-0.577826	-0.252637	-0.198026	-0.355361	-0.345305	-0.336057	-0.28829	-1.52051	-0.171152
Retinol Metabolism	-1.03641	-1.12977	-0.431826	-0.57732	-0.822295	-0.884823	-1.89487	-0.97739	-0.639786	-0.281716	-0.677866	-1.0569	-0.481148	-0.764159	-0.547046	-0.942506	-1.89487	-0.581296	-1.17819	-0.828738	-1.62842	-0.733747	-0.463784	-1.00009	-1.42012	-0.956296	-1.30198	-0.716052	-0.90555	-1.59503	-1.00009	-1.28504	-0.517608	-0.621742	-0.986073	-0.525649	-0.35749	-0.398766	-0.430878	-0.708534	-0.307171	-0.659746	-0.431412	-0.180629	-0.680954	-0.540185	-0.196198	-0.904307	-0.383064
Riboflavin Metabolism	-0.307931	-0.404977	-0.374827	-0.375009	-0.737881	-0.521635	-0.410544	-0.863815	-0.294387	-0.195828	-0.410558	-0.381115	-0.716441	-0.257525	-0.401046	-0.692425	-0.355297	-0.383686	-0.428682	-0.531732	-0.419117	-0.598817	-0.251224	-0.639508	-0.383686	-0.541675	-0.416569	-0.277054	-0.51656	-1.05951	-0.605533	-0.354447	-0.458697	-0.296683	-0.62357	-0.335519	-0.543839	-0.283279	-0.273733	-0.483487	-0.761157	-0.23525	-0.554498	-0.246243	-0.307931	-0.572115	-0.446434	-0.493209	-0.437057
Selenoamino Acid Metabolism	-0.11255	-0.0648042	-0.355401	-0.490994	-0.316816	-0.35971	-0.371679	-0.14525	-0.076054	-0.0639566	-0.0826162	-0.580774	-0.219738	-0.0922366	-0.48606	-0.67961	-0.225881	-0.107145	-0.394333	-0.596072	-0.176585	-0.407388	-0.228094	-0.785079	-0.177302	-1.225	-0.342501	-0.0648186	-1.59086	-0.302312	-0.0922366	-1.02277	-0.257467	-0.204789	-0.640143	-0.242766	-0.403032	-0.263176	-0.424856	-1.29037	-0.32964	-0.589855	-0.461071	-1.01201	-0.194767	-0.254725	-0.190619	-0.908214	-0.143763
Spermidine and Spermine Biosynthesis	-0.339696	-0.0179217	-0.237544	-0.0820311	-0.3311	-0.0520497	-0.117904	-0.0497907	-0.275102	-0.187266	-0.397734	-0.251861	-0.0657056	-0.0594806	-0.152282	-0.173637	-0.0845609	-0.0252568	-0.771637	-0.0655929	-0.270694	-0.0947299	-0.0682039	-0.374026	-0.0657056	-0.476085	-0.324798	-0.169576	-0.796195	-0.18781	-0.0196886	-0.386218	-0.0832954	-0.270713	-0.156193	-0.657267	-0.407661	-0.31245	-0.162836	-0.351041	-0.145473	-0.226202	-0.0795061	-0.557068	-0.253302	-0.406039	-0.103693	-0.145473	-0.244683
Sphingolipid Metabolism	-0.282599	-0.573144	-0.638769	-0.723277	-0.826186	-0.98995	-1.75232	-0.959844	-0.11883	-0.45039	-0.319229	-0.890791	-0.37479	-0.49908	-1.8055	-1.27392	-0.878232	-0.500206	-0.436165	-2.33413	-0.608454	-0.59968	-0.104168	-1.06521	-0.958541	-0.43076	-0.462158	-0.775425	-1.58515	-3.18231	-0.833516	-1.95038	-1.49755	-0.452391	-0.719595	-0.136603	-0.352854	-0.289979	-0.347144	-2.16357	-0.0558304	-0.371061	-1.13028	-0.619358	-0.303789	-0.423078	-0.155559	-2.16156	-0.205204
Starch and Sucrose Metabolism	-0.829961	-0.226515	-0.0816579	-0.466957	-0.934383	-1.17816	-1.50638	-0.781824	-0.417632	-0.538187	-1.64876	-0.650422	-0.205864	-0.247734	-0.795653	-1.30192	-0.827933	-0.233751	-2.24992	-1.23539	-2.90225	-1.32725	-0.389043	-1.0373	-0.665218	-1.10773	-0.688904	-0.536184	-2.6152	-1.77505	-0.743638	-0.805274	-0.935724	-0.152189	-0.268759	-0.157313	-0.0611586	-0.240739	-0.339277	-1.352	-0.37479	-0.417632	-0.136603	-0.240739	-0.332195	-0.157313	-0.233751	-0.790036	-0.240739
Steroid Biosynthesis	-0.164367	-0.140131	-0.311231	-0.472385	-1.40791	-1.75738	-0.33404	-0.545248	-0.31448	-0.246422	-0.532733	-0.287984	-0.0131184	-0.137326	-0.191562	-0.24672	-0.405368	-0.438759	-0.509193	-0.731025	-0.459908	-0.669211	-0.176733	-0.516581	-0.501397	-0.594448	-0.50749	-0.216061	-0.749732	-0.274089	-0.64416	-1.56281	-0.491706	-0.0703848	-0.409855	-0.281148	-0.79474	-0.260236	-0.278784	-1.12667	-0.0325176	-0.232648	-0.726181	-0.364868	-0.155336	-0.205957	-0.10597	-1.51114	-0.252447
Steroidogenesis	-2.61656	-2.48175	-2.69646	-1.07622	-0.680136	-0.668993	-0.966793	-1.70254	-3.09827	-2.21561	-2.2456	-1.88721	-2.42574	-1.96407	-0.724791	-0.794252	-1.92863	-4.28392	-1.26178	-1.07622	-1.19337	-1.62194	-2.03425	-0.781712	-2.66506	-1.83454	-2.39651	-2.58103	-0.629601	-2.05565	-3.12527	-0.49147	-0.950065	-1.79811	-1.52166	-1.83454	-0.838721	-1.05873	-1.23661	-0.448342	-2.34652	-2.25518	-0.993145	-0.735615	-2.31154	-2.8388	-2.37056	-0.413994	-2.37705
Sulfate_Sulfite Metabolism	-0.145473	-0.145383	-0.280977	-0.217582	-0.386737	-0.493294	-0.397752	-0.546196	-0.148129	-0.183162	-0.389433	-0.740608	-0.240883	-0.148427	-0.473901	-0.443603	-0.266338	-0.339696	-0.321345	-0.569879	-0.245045	-0.448869	-0.239716	-0.479367	-0.164187	-0.406039	-0.501846	-0.203336	-0.446544	-0.647478	-0.453902	-0.718422	-0.291324	-0.809278	-0.312266	-0.967015	-0.607591	-1.29226	-0.387388	-0.727501	-0.393563	-0.176351	-0.433912	-0.283925	-0.746364	-0.343943	-0.360172	-0.609076	-0.267795
Taurine and Hypotaurine Metabolism	-0.473691	-0.159009	-0.39868	-0.327425	-0.822835	-0.526543	-0.280029	-0.623709	-0.221356	-0.42741	-0.434652	-0.434134	-0.307892	-0.199055	-0.445847	-0.572385	-0.168513	-0.365502	-0.463865	-0.480014	-0.571897	-0.610567	-0.084771	-0.565004	-0.196695	-0.244903	-0.339506	-0.330779	-0.574474	-0.515954	-0.299028	-0.0827137	-0.59175	-0.210511	-0.337838	-0.547137	-0.406379	-0.468773	-0.423335	-0.99389	-0.206157	-0.414985	-0.789452	-1.16073	-0.524078	-0.71565	-0.229082	-1.53725	-0.377461
Thiamine Metabolism	-0.096935	-0.100144	-0.187223	-0.335065	-0.465854	-0.342009	-0.422749	-0.445809	-0.0987049	-0.122048	-0.530521	-0.167823	-0.0437832	-0.0820345	-0.622238	-0.496117	-0.177469	-0.226346	-0.383865	-0.423413	-0.271065	-0.299083	-0.0570766	-0.319402	-0.25166	-0.270548	-0.334378	-0.130277	-0.486783	-0.431397	-0.302437	-0.578763	-0.194117	-0.015471	-0.394512	-0.0776564	-0.271628	-0.047116	-0.136732	-1.14654	-0.093406	-0.11751	-0.343973	-0.371168	-0.038808	-0.143383	-0.0379816	-0.776034	-0.178439
Threonine and 2-Oxobutanoate Degradation	-0.0918475	-0.0560078	-0.073721	-0.278263	-0.673325	-1.0365	-0.285766	-0.245561	-0.0883337	-0.0364969	-0.567057	-0.242993	-0.0127092	-0.076962	-0.498672	-0.585891	-0.119373	-0.182474	-0.34679	-0.404359	-1.00975	-0.294468	-0.064016	-0.485982	-0.159599	-0.197484	-0.173507	-0.0701054	-1.31265	-0.720962	-0.153051	-2.06468	-0.299085	-0.158197	-0.473421	-0.0932126	-0.27031	-0.188995	-0.0964719	-1.51525	-0.017464	-0.0479011	-0.188995	-0.112814	-0.0305726	-0.154941	-0.00634878	-0.894745	-0.0543381
Thyroid Hormone Synthesis	-0.070707	-0.15613	-0.612835	-0.173637	-0.672768	-0.248008	-0.157469	-0.110231	-0.433883	-0.1468	-0.718667	-0.24816	-0.154793	-0.141498	-0.208314	-0.283925	-0.0922457	-0.23686	-0.500103	-0.30775	-0.266302	-0.0391403	-0.508841	-0.351862	-0.0947299	-0.597729	-0.180147	-0.209372	-0.33194	-0.322301	-0.061967	-0.221986	-0.254744	-0.351862	-0.269592	-0.588376	-0.491422	-0.437198	-0.341237	-0.304748	-0.213559	-0.154116	-0.28416	-0.164998	-0.389934	-0.356748	-0.533625	-0.566199	-0.237544
Transfer of Acetyl Groups into Mitochondria	-0.164367	-0.140131	-0.0717833	-0.501397	-0.842623	-1.04766	-0.721757	-0.465811	-0.155336	-0.36749	-0.584567	-0.287984	-0.0792562	-0.137326	-0.302953	-0.975187	-0.414884	-0.137362	-1.18317	-0.995348	-0.285748	-0.837929	-0.114908	-1.26033	-0.604349	-0.410123	-0.695186	-0.272852	-1.37678	-0.983308	-0.699447	-2.1137	-0.501397	-0.569715	-0.375205	-0.871977	-0.981166	-0.23217	-0.491895	-2.20087	-0.439656	-0.232648	-0.186807	-0.189501	-0.363115	-0.223234	-0.0441363	-1.07622	-0.108964
Trehalose Degradation	-0.27626	-0.23761	-0.106243	-0.296474	-0.338964	-0.662974	-0.627688	-0.751726	-0.24712	-0.530562	-0.633948	-0.420192	-0.109612	-0.205381	-0.568177	-0.642584	-0.507013	-0.203206	-0.325336	-0.718385	-0.947941	-0.661292	-0.11378	-0.508436	-0.273901	-0.323875	-0.429821	-0.32938	-0.997847	-1.40082	-0.603029	-0.431262	-0.486036	-0.0319047	-0.262702	-0.0541143	-0.0268025	-0.0704107	-0.194529	-1.00344	-0.233852	-0.294206	-0.108371	-0.363797	-0.0971559	-0.0491877	-0.0786049	-0.70634	-0.236058
Tryptophan Metabolism	-0.348781	-0.512732	-0.681442	-0.34506	-0.573971	-0.513921	-0.474928	-0.750746	-0.843756	-0.258013	-0.811544	-0.195093	-0.7231	-0.314549	-0.36685	-0.986494	-0.31756	-0.305546	-1.04631	-0.396311	-1.15671	-0.474929	-0.195093	-0.3652	-0.106307	-1.44318	-0.440763	-0.1148	-0.911416	-0.220522	-0.205988	-0.872565	-0.717688	-0.414057	-0.303349	-0.567333	-0.36023	-0.486172	-0.267036	-1.16553	-0.18004	-0.378171	-0.267036	-0.204057	-0.579993	-0.882822	-0.218756	-0.523389	-0.227203
Tyrosine Metabolism	-1.16299	-0.762838	-1.3548	-0.836065	-1.75701	-0.558335	-1.12073	-1.33839	-0.690586	-1.41768	-1.74215	-1.18767	-0.959393	-0.754009	-0.992886	-0.788332	-1.23752	-1.69085	-4.28477	-0.556282	-0.769309	-1.05359	-1.03138	-0.919832	-0.918904	-1.8664	-2.50878	-0.598761	-1.48794	-0.933685	-1.79553	-1.04455	-1.06382	-1.28689	-1.37379	-0.781379	-0.681696	-0.679553	-1.17894	-1.0301	-1.51942	-1.41915	-0.66958	-0.813868	-1.39722	-1.91308	-1.09202	-0.603561	-1.5075
Ubiquinone Biosynthesis	-0.299628	-0.144167	-0.210248	-0.456442	-0.701765	-0.380557	-0.209075	-0.514644	-0.202063	-0.35436	-0.441421	-0.210082	-0.0942869	-0.314845	-0.606272	-0.304252	-0.198081	-0.405069	-0.251471	-0.80771	-0.553996	-0.211843	-0.204061	-0.228401	-0.236668	-0.313298	-0.412246	-0.100478	-0.439151	-0.275118	-0.531837	-0.468662	-0.380946	-0.279229	-0.494718	-0.0648257	-0.160183	-0.0820345	-0.0881391	-0.316588	-0.12387	-0.148847	-0.270548	-0.203061	-0.158283	-0.336705	-0.156388	-0.465854	-0.26216
Urea Cycle	-0.180583	-0.0552888	-0.197671	-0.440197	-1.22967	-0.292677	-0.409161	-0.289894	-0.161009	-0.16013	-0.187416	-0.816468	-0.352577	-0.219898	-0.716943	-0.0943353	-0.259436	-0.153145	-0.632755	-0.583806	-0.15619	-0.332513	-0.365985	-0.305857	-0.154497	-0.57554	-0.68174	-0.096157	-3.21783	-0.220733	-0.0703848	-1.35445	-0.106302	-0.575128	-0.227768	-1.10297	-1.0578	-0.360913	-0.464195	-1.44388	-0.752324	-0.197671	-0.289849	-0.514862	-0.310385	-0.321422	-0.0690189	-1.40815	-0.331007
Valine, Leucine, and Isoleucine Degradation	-0.24161	-0.222816	-0.213432	-0.942894	-0.933081	-1.9326	-0.722384	-0.71556	-0.13414	-0.0941588	-0.792082	-0.60559	-0.166644	-0.288751	-1.10442	-0.775949	-0.377979	-0.407506	-0.774115	-1.27714	-0.658365	-0.713386	-0.24161	-0.882536	-0.832514	-0.600957	-0.627681	-0.135567	-1.41116	-0.843112	-0.423385	-2.70163	-1.01434	-0.21538	-0.773528	-0.130392	-0.413428	-0.213432	-0.226297	-2.08687	-0.539447	-0.368965	-0.575571	-0.276333	-0.138676	-0.537372	-0.369888	-2.20861	-0.269229
Vitamin B6 Metabolism	-0.159868	-0.228353	-0.117714	-0.758761	-0.481513	-0.349397	-0.539325	-0.0722868	-0.189803	-0.220547	-0.958542	-0.17698	-0.164294	-0.166826	-1.04525	-0.157616	-0.386084	-0.162575	-0.41952	-0.278562	-0.835286	-0.084369	-0.189803	-0.311281	-0.52766	-0.733446	-0.259669	-0.415244	-0.694196	-0.20511	-0.0649672	-0.44188	-0.077178	-0.159237	-0.0531453	-0.150483	-0.135238	-0.286057	-0.0712999	-0.175326	-0.121182	-0.307362	-0.188082	-0.233822	-0.0919069	-0.328792	-0.116642	-0.313709	-0.114733
Vitamin K Metabolism	-0.211548	-0.657903	-0.277443	-0.863815	-0.4225	-2.1709	-0.410544	-0.881854	-0.244336	-0.195828	-0.290307	-0.298498	-0.188755	-0.630383	-0.423952	-0.576617	-0.18347	-0.432739	-0.374827	-0.860101	-0.422835	-0.341756	-0.695289	-1.03885	-0.492647	-0.459339	-0.332555	-0.410544	-0.349864	-0.508825	-0.646383	-0.981609	-0.413865	-0.479321	-1.14834	-0.553472	-0.516153	-0.418889	-0.430709	-0.552406	-0.284887	-0.48426	-0.796427	-0.404977	-0.702389	-1.04227	-0.48217	-1.22664	-0.304939
Warburg Effect	-0.348292	-0.280652	-0.125989	-1.25796	-2.45734	-1.77394	-0.656353	-1.17153	-0.108522	-0.108522	-1.22928	-0.873063	-0.240221	-0.416253	-0.594474	-0.540581	-0.380906	-0.157009	-1.51686	-0.847669	-0.559433	-0.43144	-0.348292	-1.49757	-0.553149	-0.402635	-0.371436	-0.318943	-1.38859	-1.00699	-1.17153	-2.47373	-0.594474	-0.159699	-0.725305	-0.509614	-0.766924	-0.06915	-0.321198	-3.63268	-0.165738	-0.275405	-0.110136	-0.186489	-0.079627	-0.123655	-0.0929413	-2.38989	-0.256291
[truncated: 216 more columns]

## Sheet: Sheet2
Dataset EV 8: log10 pval (hypergeometric test) for correlation between IC50 value and SMPDB pathway activity.
