# Supplementary material for: Heterogeneity of the cancer cell line metabolic landscape
Source: Mol Syst Biol. 2022 Nov 2;18(11):e11006. doi: 10.15252/msb.202211006 (PMC9627668; doi:10.15252/msb.202211006)
Supplement: Supplementary file 10 — Dataset EV9 [file MSB-18-e11006-s003.xlsx]

## Sheet: Sheet1
	TL-2-105	TAK-715	CP466722	BMS-345541	Genentech Cpd 10	GSK429286A	Ruxolitinib	SB-715992	ZSTK474	KIN001-102	CAL-101	GW-2580	BMS-708163	BX-912	LY317615	WZ3105	XMD14-99	CP724714	JW-7-24-1	ABT-869	GSK2126458	PHA-793887	TG101348	QL-XI-92	XMD15-27	QL-XII-47	AC220	EKB-569	Masitinib	OSI-930	XMD13-2	Bleomycin (50 uM)	AT-7519	XL-184	NPK76-II-72-1	NG-25	TL-1-85	VX-11e	FR-180204	Zibotentan, ZD4054	BIX02189	KIN001-236	KIN001-055	KIN001-266	NVP-BHG712	PIK-93	TPCA-1	Y-39983	YM201636
TL-2-105	1	0.768792	0.75236	0.638607	0.357817	0.142747	0.581833	0.628572	0.72991	0.869109	0.526343	0.699537	0.74726	0.772174	0.366021	0.540024	0.784652	0.733885	0.360858	0.382748	0.468031	0.668922	0.660236	0.380199	0.594334	0.699087	0.77615	0.74683	0.128061	0.596969	0.713304	-0.163145	0.549193	0.631596	0.447312	0.336998	0.139883	0.473683	0.522663	-0.0790236	0.705444	0.749543	0.311607	0.292228	0.654395	0.490122	0.68528	-0.261728	0.710383
TAK-715	0.768792	1	0.797509	0.846	0.466256	0.490014	0.659507	0.76673	0.660443	0.735511	0.286377	0.813487	0.875025	0.915188	0.456132	0.563617	0.900897	0.920121	0.0288042	0.543146	0.32097	0.79409	0.784213	0.592778	0.885136	0.636957	0.590487	0.866956	-0.175876	0.659416	0.860098	0.162705	0.73575	0.629221	0.705923	0.521771	0.400293	0.513455	0.720679	-0.0271748	0.780241	0.821806	0.747483	0.445959	0.742022	0.450473	0.785641	0.200283	0.796862
CP466722	0.75236	0.797509	1	0.625328	0.603114	0.230305	0.263856	0.657591	0.890221	0.719716	0.451081	0.64255	0.714539	0.861429	0.221041	0.54222	0.597439	0.867502	0.219145	0.231055	0.444702	0.543456	0.822071	0.341137	0.5198	0.840292	0.550675	0.727601	-0.165715	0.355451	0.627578	-0.0674234	0.626278	0.776777	0.638124	0.734811	0.568689	0.66994	0.615406	-0.256672	0.805286	0.814867	0.633792	0.296739	0.864369	0.806274	0.894943	-0.0584126	0.842854
BMS-345541	0.638607	0.846	0.625328	1	0.541216	0.698907	0.756819	0.860808	0.422852	0.540792	0.17001	0.755668	0.712154	0.827875	0.701738	0.700472	0.846731	0.801892	0.0819868	0.836794	0.352681	0.802721	0.637137	0.777461	0.870048	0.676261	0.632322	0.717015	0.0564104	0.718275	0.835153	0.309257	0.863274	0.582787	0.765751	0.313708	0.30135	0.461186	0.596223	0.280372	0.525488	0.740538	0.710445	0.376354	0.600277	0.324922	0.595568	0.444375	0.571069
Genentech Cpd 10	0.357817	0.466256	0.603114	0.541216	1	0.617153	0.398836	0.584462	0.447895	0.366401	0.417131	0.304306	0.165588	0.434805	0.373291	0.26373	0.351777	0.669697	0.394687	0.509541	0.189627	0.244743	0.5468	0.384958	0.417445	0.609462	0.516982	0.341102	0.19685	0.342901	0.482247	0.429834	0.334571	0.37302	0.539393	0.435701	0.356276	0.101315	0.223301	0.270338	0.296514	0.379583	0.429851	0.235044	0.371076	0.47216	0.363189	0.369149	0.610787
GSK429286A	0.142747	0.490014	0.230305	0.698907	0.617153	1	0.592218	0.648548	0.0940802	0.0939197	0.161278	0.403863	0.198898	0.425184	0.474496	0.384037	0.470196	0.507253	-0.042746	0.800289	0.213522	0.46231	0.31169	0.710492	0.687018	0.280042	0.300369	0.365273	-0.00178933	0.623716	0.612522	0.612632	0.491786	0.154259	0.577899	0.095199	0.0936027	-0.0580701	0.123325	0.465797	0.0104165	0.231092	0.524746	0.0987491	0.161559	0.043268	0.116497	0.69717	0.259686
Ruxolitinib	0.581833	0.659507	0.263856	0.756819	0.398836	0.592218	1	0.572523	0.145808	0.488282	0.13477	0.614739	0.477217	0.513889	0.675039	0.350939	0.800527	0.551939	0.206226	0.812165	0.0535484	0.612136	0.460271	0.575675	0.775429	0.3431	0.682542	0.487139	0.365544	0.727064	0.681549	0.331069	0.441852	0.210381	0.45184	-0.0533109	-0.0728394	0.00319568	0.394127	0.440134	0.326329	0.387876	0.288997	0.417483	0.183331	-0.1135	0.21075	0.345416	0.421053
SB-715992	0.628572	0.76673	0.657591	0.860808	0.584462	0.648548	0.572523	1	0.516757	0.604857	0.381222	0.744584	0.639624	0.807811	0.394742	0.844697	0.747656	0.79567	0.170969	0.736921	0.53802	0.845404	0.52263	0.761807	0.747292	0.601547	0.69992	0.689753	0.0235001	0.789429	0.932517	0.321656	0.885823	0.643132	0.87122	0.424182	0.288746	0.426149	0.453252	0.280022	0.455241	0.742591	0.62278	0.211177	0.651811	0.536041	0.582499	0.327836	0.588313
ZSTK474	0.72991	0.660443	0.890221	0.422852	0.447895	0.0940802	0.145808	0.516757	1	0.774302	0.670085	0.54091	0.596432	0.72856	-0.00485025	0.45491	0.492652	0.73414	0.326585	0.0275297	0.62984	0.521448	0.739779	0.149535	0.355415	0.715746	0.424429	0.727346	-0.195041	0.301413	0.545284	-0.272945	0.457918	0.644214	0.397422	0.615936	0.349384	0.534629	0.45332	-0.395354	0.700676	0.592531	0.386809	0.137263	0.729577	0.785466	0.770059	-0.301421	0.726432
KIN001-102	0.869109	0.735511	0.719716	0.540792	0.366401	0.0939197	0.488282	0.604857	0.774302	1	0.610212	0.566612	0.691512	0.670393	0.266701	0.463291	0.725872	0.718136	0.490691	0.264828	0.420872	0.683588	0.604229	0.245597	0.542622	0.543196	0.648914	0.702765	0.119928	0.486875	0.71248	-0.140083	0.493634	0.494761	0.418575	0.429565	0.194173	0.337259	0.520974	-0.0598181	0.696364	0.629994	0.280654	0.40129	0.566692	0.525136	0.621663	-0.197845	0.763578
CAL-101	0.526343	0.286377	0.451081	0.17001	0.417131	0.161278	0.13477	0.381222	0.670085	0.610212	1	0.26077	0.10151	0.272616	-0.137751	0.274014	0.322037	0.3802	0.56377	0.0410735	0.732261	0.362888	0.283574	0.188581	0.178972	0.388546	0.31249	0.50825	0.114946	0.454786	0.40977	-0.018704	0.150225	0.268846	0.127223	0.208818	-0.140601	0.0414119	0.0206112	0.0179547	0.138809	0.187853	-0.091397	-0.138558	0.24952	0.439527	0.220798	-0.316373	0.330419
GW-2580	0.699537	0.813487	0.64255	0.755668	0.304306	0.403863	0.614739	0.744584	0.54091	0.566612	0.26077	1	0.834967	0.876826	0.341006	0.640209	0.826021	0.723116	0.0206565	0.509814	0.442644	0.777087	0.727012	0.716149	0.746503	0.628597	0.629392	0.79243	-0.12161	0.688121	0.786626	-0.00840472	0.751018	0.800646	0.732618	0.53589	0.391241	0.665636	0.676507	-0.00670408	0.725171	0.805663	0.581899	0.345436	0.795482	0.46078	0.759916	0.170889	0.636242
BMS-708163	0.74726	0.875025	0.714539	0.712154	0.165588	0.198898	0.477217	0.639624	0.596432	0.691512	0.10151	0.834967	1	0.88537	0.42663	0.543523	0.816312	0.746674	-0.032856	0.343358	0.279491	0.747275	0.751471	0.513432	0.755174	0.58741	0.497743	0.802882	-0.25723	0.46533	0.732667	-0.172057	0.729397	0.742617	0.621814	0.577591	0.477507	0.724549	0.737073	-0.238965	0.869181	0.872392	0.665403	0.462794	0.823379	0.472447	0.860907	0.0293379	0.728436
BX-912	0.772174	0.915188	0.861429	0.827875	0.434805	0.425184	0.513889	0.807811	0.72856	0.670393	0.272616	0.876826	0.88537	1	0.373953	0.724648	0.80221	0.86944	-0.0145736	0.497061	0.431154	0.78367	0.819743	0.601316	0.764909	0.743051	0.638645	0.807164	-0.224394	0.603247	0.83062	0.000400878	0.843125	0.788363	0.775129	0.607143	0.506371	0.697764	0.716404	-0.100802	0.802711	0.879553	0.728993	0.333115	0.874715	0.616178	0.875687	0.150244	0.762333
LY317615	0.366021	0.456132	0.221041	0.701738	0.373291	0.474496	0.675039	0.394742	-0.00485025	0.266701	-0.137751	0.341006	0.42663	0.373953	1	0.228268	0.561491	0.362862	0.16821	0.687258	-0.129995	0.389172	0.391553	0.496957	0.634707	0.382273	0.353136	0.308265	0.28672	0.338438	0.408755	0.194654	0.44462	0.182727	0.336843	-0.0341167	0.113811	0.138124	0.353862	0.314732	0.252419	0.35912	0.388562	0.443267	0.150772	-0.147395	0.191442	0.416429	0.295654
WZ3105	0.540024	0.563617	0.54222	0.700472	0.26373	0.384037	0.350939	0.844697	0.45491	0.463291	0.274014	0.640209	0.543523	0.724648	0.228268	1	0.582208	0.57181	0.057837	0.571905	0.591108	0.817648	0.326371	0.618619	0.512313	0.533688	0.596397	0.564734	0.0239527	0.693425	0.751376	0.0133889	0.90548	0.585022	0.793281	0.295812	0.224609	0.522226	0.445184	0.225788	0.338639	0.634614	0.507408	0.120125	0.598578	0.518718	0.497632	0.175542	0.341182
XMD14-99	0.784652	0.900897	0.597439	0.846731	0.351777	0.470196	0.800527	0.747656	0.492652	0.725872	0.322037	0.826021	0.816312	0.80221	0.561491	0.582208	1	0.745523	0.1858	0.630352	0.340683	0.879717	0.649247	0.705669	0.918054	0.548544	0.624584	0.827295	0.120003	0.798264	0.873422	0.153431	0.710945	0.52314	0.63773	0.289883	0.177599	0.407016	0.656337	0.190842	0.618454	0.743847	0.517772	0.452081	0.570942	0.213504	0.589132	0.173076	0.603923
CP724714	0.733885	0.920121	0.867502	0.801892	0.669697	0.507253	0.551939	0.79567	0.73414	0.718136	0.3802	0.723116	0.746674	0.86944	0.362862	0.57181	0.745523	1	0.092693	0.540441	0.387022	0.670709	0.772545	0.490838	0.729783	0.725426	0.660181	0.800577	-0.172109	0.581831	0.795484	0.157716	0.695003	0.70113	0.737823	0.634029	0.488445	0.533074	0.652934	-0.0158547	0.758288	0.789665	0.768161	0.410479	0.788511	0.667538	0.811929	0.212117	0.865443
JW-7-24-1	0.360858	0.0288042	0.219145	0.0819868	0.394687	-0.042746	0.206226	0.170969	0.326585	0.490691	0.56377	0.0206565	-0.032856	-0.0145736	0.16821	0.057837	0.1858	0.092693	1	0.0276624	0.307825	0.162589	0.161984	0.068265	0.0118131	0.357845	0.309412	0.153552	0.671193	0.0840884	0.164418	-0.0524499	-0.0261554	0.0946816	0.0271464	0.0509859	-0.162628	-0.116558	-0.12267	0.108097	0.0540815	0.0573593	-0.297318	0.144142	-0.0350659	0.189668	-0.00384449	-0.277402	0.23931
ABT-869	0.382748	0.543146	0.231055	0.836794	0.509541	0.800289	0.812165	0.736921	0.0275297	0.264828	0.0410735	0.509814	0.343358	0.497061	0.687258	0.571905	0.630352	0.540441	0.0276624	1	0.153929	0.603674	0.264132	0.714642	0.706246	0.378701	0.645169	0.357582	0.291967	0.734506	0.683061	0.504831	0.649453	0.248075	0.62033	-0.0207147	0.0609196	0.0705274	0.325448	0.646921	0.138515	0.408044	0.452965	0.281881	0.221189	0.0196589	0.158667	0.603844	0.28154
GSK2126458	0.468031	0.32097	0.444702	0.352681	0.189627	0.213522	0.0535484	0.53802	0.62984	0.420872	0.732261	0.442644	0.279491	0.431154	-0.129995	0.591108	0.340683	0.387022	0.307825	0.153929	1	0.554896	0.259951	0.412279	0.214291	0.533813	0.237991	0.640888	-0.0911738	0.490924	0.459532	-0.112199	0.487756	0.524688	0.285424	0.216707	-0.100813	0.400753	0.048658	-0.135909	0.158699	0.364587	0.127804	-0.311661	0.450173	0.550149	0.380236	-0.299747	0.158243
PHA-793887	0.668922	0.79409	0.543456	0.802721	0.244743	0.46231	0.612136	0.845404	0.521448	0.683588	0.362888	0.777087	0.747275	0.78367	0.389172	0.817648	0.879717	0.670709	0.162589	0.603674	0.554896	1	0.491411	0.708869	0.807076	0.487573	0.556804	0.791494	0.0523371	0.800961	0.913531	0.0829465	0.855989	0.518857	0.712573	0.288924	0.160888	0.427833	0.579926	0.208692	0.494716	0.678846	0.520634	0.321192	0.567754	0.333232	0.530447	0.175935	0.477282
TG101348	0.660236	0.784213	0.822071	0.637137	0.5468	0.31169	0.460271	0.52263	0.739779	0.604229	0.283574	0.727012	0.751471	0.819743	0.391553	0.326371	0.649247	0.772545	0.161984	0.264132	0.259951	0.491411	1	0.377893	0.641601	0.744612	0.472861	0.715376	-0.20395	0.300431	0.585414	-0.0781732	0.502513	0.702581	0.530821	0.636	0.508596	0.582997	0.608255	-0.291482	0.814082	0.681338	0.580411	0.386523	0.747735	0.539431	0.819808	0.0579938	0.809173
QL-XI-92	0.380199	0.592778	0.341137	0.777461	0.384958	0.710492	0.575675	0.761807	0.149535	0.245597	0.188581	0.716149	0.513432	0.601316	0.496957	0.618619	0.705669	0.490838	0.068265	0.714642	0.412279	0.708869	0.377893	1	0.771605	0.481025	0.400726	0.616002	0.0788444	0.751559	0.720085	0.413295	0.740959	0.524625	0.726414	0.265037	0.192082	0.374917	0.378547	0.396675	0.247299	0.616063	0.533325	0.195771	0.459365	0.161259	0.36845	0.479567	0.295422
XMD15-27	0.594334	0.885136	0.5198	0.870048	0.417445	0.687018	0.775429	0.747292	0.355415	0.542622	0.178972	0.746503	0.755174	0.764909	0.634707	0.512313	0.918054	0.729783	0.0118131	0.706246	0.214291	0.807076	0.641601	0.771605	1	0.45526	0.488437	0.753657	-0.0442923	0.748461	0.867606	0.344125	0.704706	0.425334	0.683949	0.288207	0.240337	0.300203	0.584222	0.23985	0.515836	0.663613	0.663029	0.44143	0.497201	0.121168	0.511489	0.413718	0.575475
QL-XII-47	0.699087	0.636957	0.840292	0.676261	0.609462	0.280042	0.3431	0.601547	0.715746	0.543196	0.388546	0.628597	0.58741	0.743051	0.382273	0.533688	0.548544	0.725426	0.357845	0.378701	0.533813	0.487573	0.744612	0.481025	0.45526	1	0.578442	0.660468	0.0841067	0.332044	0.497265	-0.0745807	0.62308	0.800027	0.551016	0.580116	0.462986	0.697213	0.520721	-0.103005	0.662085	0.763791	0.507568	0.266165	0.770918	0.702195	0.769573	-0.0176724	0.651258
AC220	0.77615	0.590487	0.550675	0.632322	0.516982	0.300369	0.682542	0.69992	0.424429	0.648914	0.31249	0.629392	0.497743	0.638645	0.353136	0.596397	0.624584	0.660181	0.309412	0.645169	0.237991	0.556804	0.472861	0.400726	0.488437	0.578442	1	0.411566	0.356216	0.613493	0.687821	0.10526	0.545114	0.531099	0.602193	0.275087	0.214457	0.291181	0.473284	0.345591	0.524349	0.626461	0.275279	0.381059	0.511017	0.43108	0.468843	0.0997257	0.631423
EKB-569	0.74683	0.866956	0.727601	0.717015	0.341102	0.365273	0.487139	0.689753	0.727346	0.702765	0.50825	0.79243	0.802882	0.807164	0.308265	0.564734	0.827295	0.800577	0.153552	0.357582	0.640888	0.791494	0.715376	0.616002	0.753657	0.660468	0.411566	1	-0.24293	0.662433	0.765906	-0.0162042	0.678312	0.689558	0.564698	0.472305	0.208829	0.582616	0.565043	-0.193985	0.665609	0.738014	0.602129	0.227324	0.724885	0.495298	0.750075	-0.0435329	0.63506
Masitinib	0.128061	-0.175876	-0.165715	0.0564104	0.19685	-0.00178933	0.365544	0.0235001	-0.195041	0.119928	0.114946	-0.12161	-0.25723	-0.224394	0.28672	0.0239527	0.120003	-0.172109	0.671193	0.291967	-0.0911738	0.0523371	-0.20395	0.0788444	-0.0442923	0.0841067	0.356216	-0.24293	1	0.140416	-0.00543442	0.114915	-0.106139	-0.203804	-0.0356672	-0.322925	-0.259805	-0.308156	-0.0991624	0.601311	-0.230671	-0.116336	-0.437976	0.225825	-0.33599	-0.252045	-0.36606	-0.00444501	-0.119592
OSI-930	0.596969	0.659416	0.355451	0.718275	0.342901	0.623716	0.727064	0.789429	0.301413	0.486875	0.454786	0.688121	0.46533	0.603247	0.338438	0.693425	0.798264	0.581831	0.0840884	0.734506	0.490924	0.800961	0.300431	0.751559	0.748461	0.332044	0.613493	0.662433	0.140416	1	0.837335	0.332228	0.64779	0.3472	0.623453	0.0276283	-0.12768	0.145204	0.330461	0.431767	0.192034	0.485702	0.339013	0.0966147	0.343181	0.119388	0.266917	0.230635	0.298318
XMD13-2	0.713304	0.860098	0.627578	0.835153	0.482247	0.612522	0.681549	0.932517	0.545284	0.71248	0.40977	0.786626	0.732667	0.83062	0.408755	0.751376	0.873422	0.795484	0.164418	0.683061	0.459532	0.913531	0.585414	0.720085	0.867606	0.497265	0.687821	0.765906	-0.00543442	0.837335	1	0.275575	0.812578	0.534259	0.790629	0.360881	0.210724	0.324884	0.513011	0.230718	0.524393	0.713531	0.583161	0.298747	0.594094	0.392134	0.563952	0.257921	0.639461
Bleomycin (50 uM)	-0.163145	0.162705	-0.0674234	0.309257	0.429834	0.612632	0.331069	0.321656	-0.272945	-0.140083	-0.018704	-0.00840472	-0.172057	0.000400878	0.194654	0.0133889	0.153431	0.157716	-0.0524499	0.504831	-0.112199	0.0829465	-0.0781732	0.413295	0.344125	-0.0745807	0.10526	-0.0162042	0.114915	0.332228	0.275575	1	0.136337	-0.190826	0.242361	-0.139301	-0.0753715	-0.362899	-0.0806318	0.560111	-0.245143	0.0218736	0.193947	-0.0657416	-0.175258	-0.238441	-0.207118	0.549028	-0.0152495
AT-7519	0.549193	0.73575	0.626278	0.863274	0.334571	0.491786	0.441852	0.885823	0.457918	0.493634	0.150225	0.751018	0.729397	0.843125	0.44462	0.90548	0.710945	0.695003	-0.0261554	0.649453	0.487756	0.855989	0.502513	0.740959	0.704706	0.62308	0.545114	0.678312	-0.106139	0.64779	0.812578	0.136337	1	0.67339	0.840506	0.434342	0.415774	0.64083	0.621102	0.17788	0.523783	0.792511	0.718994	0.269749	0.72047	0.506389	0.656016	0.344127	0.479883
XL-184	0.631596	0.629221	0.776777	0.582787	0.37302	0.154259	0.210381	0.643132	0.644214	0.494761	0.268846	0.800646	0.742617	0.788363	0.182727	0.585022	0.52314	0.70113	0.0946816	0.248075	0.524688	0.518857	0.702581	0.524625	0.425334	0.800027	0.531099	0.689558	-0.203804	0.3472	0.534259	-0.190826	0.67339	1	0.67513	0.769874	0.598432	0.899551	0.588644	-0.237883	0.765662	0.863862	0.589622	0.255616	0.943009	0.79847	0.89804	-0.0197742	0.675092
NPK76-II-72-1	0.447312	0.705923	0.638124	0.765751	0.539393	0.577899	0.45184	0.87122	0.397422	0.418575	0.127223	0.732618	0.621814	0.775129	0.336843	0.793281	0.63773	0.737823	0.0271464	0.62033	0.285424	0.712573	0.530821	0.726414	0.683949	0.551016	0.602193	0.564698	-0.0356672	0.623453	0.790629	0.242361	0.840506	0.67513	1	0.610229	0.570864	0.536649	0.604218	0.273935	0.518635	0.744235	0.778458	0.44537	0.704342	0.557975	0.624846	0.507955	0.626918
NG-25	0.336998	0.521771	0.734811	0.313708	0.435701	0.095199	-0.0533109	0.424182	0.615936	0.429565	0.208818	0.53589	0.577591	0.607143	-0.0341167	0.295812	0.289883	0.634029	0.0509859	-0.0207147	0.216707	0.288924	0.636	0.265037	0.288207	0.580116	0.275087	0.472305	-0.322925	0.0276283	0.360881	-0.139301	0.434342	0.769874	0.610229	1	0.883121	0.71668	0.624222	-0.244548	0.774838	0.679365	0.640835	0.47443	0.840843	0.827706	0.819457	0.158012	0.782672
TL-1-85	0.139883	0.400293	0.568689	0.30135	0.356276	0.0936027	-0.0728394	0.288746	0.349384	0.194173	-0.140601	0.391241	0.477507	0.506371	0.113811	0.224609	0.177599	0.488445	-0.162628	0.0609196	-0.100813	0.160888	0.508596	0.192082	0.240337	0.462986	0.214457	0.208829	-0.259805	-0.12768	0.210724	-0.0753715	0.415774	0.598432	0.570864	0.883121	1	0.665865	0.71209	-0.0560641	0.68985	0.594228	0.681412	0.612114	0.712863	0.63105	0.682709	0.393637	0.643917
VX-11e	0.473683	0.513455	0.66994	0.461186	0.101315	-0.0580701	0.00319568	0.426149	0.534629	0.337259	0.0414119	0.665636	0.724549	0.697764	0.138124	0.522226	0.407016	0.533074	-0.116558	0.0705274	0.400753	0.427833	0.582997	0.374917	0.300203	0.697213	0.291181	0.582616	-0.308156	0.145204	0.324884	-0.362899	0.64083	0.899551	0.536649	0.71668	0.665865	1	0.67207	-0.330563	0.742271	0.802763	0.593801	0.283061	0.902422	0.704392	0.870139	-0.0488909	0.500081
FR-180204	0.522663	0.720679	0.615406	0.596223	0.223301	0.123325	0.394127	0.453252	0.45332	0.520974	0.0206112	0.676507	0.737073	0.716404	0.353862	0.445184	0.656337	0.652934	-0.12267	0.325448	0.048658	0.579926	0.608255	0.378547	0.584222	0.520721	0.473284	0.565043	-0.0991624	0.330461	0.513011	-0.0806318	0.621102	0.588644	0.604218	0.624222	0.71209	0.67207	1	0.110225	0.813531	0.741816	0.682491	0.753735	0.726418	0.425316	0.720709	0.313997	0.670904
Zibotentan, ZD4054	-0.0790236	-0.0271748	-0.256672	0.280372	0.270338	0.465797	0.440134	0.280022	-0.395354	-0.0598181	0.0179547	-0.00670408	-0.238965	-0.100802	0.314732	0.225788	0.190842	-0.0158547	0.108097	0.646921	-0.135909	0.208692	-0.291482	0.396675	0.23985	-0.103005	0.345591	-0.193985	0.601311	0.431767	0.230718	0.560111	0.17788	-0.237883	0.273935	-0.244548	-0.0560641	-0.330563	0.110225	1	-0.318942	-0.0592298	-0.0278797	0.292145	-0.266302	-0.295502	-0.387424	0.61797	-0.129457
BIX02189	0.705444	0.780241	0.805286	0.525488	0.296514	0.0104165	0.326329	0.455241	0.700676	0.696364	0.138809	0.725171	0.869181	0.802711	0.252419	0.338639	0.618454	0.758288	0.0540815	0.138515	0.158699	0.494716	0.814082	0.247299	0.515836	0.662085	0.524349	0.665609	-0.230671	0.192034	0.524393	-0.245143	0.523783	0.765662	0.518635	0.774838	0.68985	0.742271	0.813531	-0.318942	1	0.82324	0.616742	0.580624	0.867984	0.648976	0.924703	-0.0266683	0.879802
KIN001-236	0.749543	0.821806	0.814867	0.740538	0.379583	0.231092	0.387876	0.742591	0.592531	0.629994	0.187853	0.805663	0.872392	0.879553	0.35912	0.634614	0.743847	0.789665	0.0573593	0.408044	0.364587	0.678846	0.681338	0.616063	0.663613	0.763791	0.626461	0.738014	-0.116336	0.485702	0.713531	0.0218736	0.792511	0.863862	0.744235	0.679365	0.594228	0.802763	0.741816	-0.0592298	0.82324	1	0.695488	0.414966	0.90894	0.646253	0.889983	0.0893407	0.739833
KIN001-055	0.311607	0.747483	0.633792	0.710445	0.429851	0.524746	0.288997	0.62278	0.386809	0.280654	-0.091397	0.581899	0.665403	0.728993	0.388562	0.507408	0.517772	0.768161	-0.297318	0.452965	0.127804	0.520634	0.580411	0.533325	0.663029	0.507568	0.275279	0.602129	-0.437976	0.339013	0.583161	0.193947	0.718994	0.589622	0.778458	0.640835	0.681412	0.593801	0.682491	-0.0278797	0.616742	0.695488	1	0.470316	0.710609	0.501303	0.711035	0.533529	0.641109
KIN001-266	0.292228	0.445959	0.296739	0.376354	0.235044	0.0987491	0.417483	0.211177	0.137263	0.40129	-0.138558	0.345436	0.462794	0.333115	0.443267	0.120125	0.452081	0.410479	0.144142	0.281881	-0.311661	0.321192	0.386523	0.195771	0.44143	0.266165	0.381059	0.227324	0.225825	0.0966147	0.298747	-0.0657416	0.269749	0.255616	0.44537	0.47443	0.612114	0.283061	0.753735	0.292145	0.580624	0.414966	0.470316	1	0.344378	0.164664	0.363725	0.439307	0.6016
NVP-BHG712	0.654395	0.742022	0.864369	0.600277	0.371076	0.161559	0.183331	0.651811	0.729577	0.566692	0.24952	0.795482	0.823379	0.874715	0.150772	0.598578	0.570942	0.788511	-0.0350659	0.221189	0.450173	0.567754	0.747735	0.459365	0.497201	0.770918	0.511017	0.724885	-0.33599	0.343181	0.594094	-0.175258	0.72047	0.943009	0.704342	0.840843	0.712863	0.902422	0.726418	-0.266302	0.867984	0.90894	0.710609	0.344378	1	0.830975	0.97205	0.0306329	0.769162
PIK-93	0.490122	0.450473	0.806274	0.324922	0.47216	0.043268	-0.1135	0.536041	0.785466	0.525136	0.439527	0.46078	0.472447	0.616178	-0.147395	0.518718	0.213504	0.667538	0.189668	0.0196589	0.550149	0.333232	0.539431	0.161259	0.121168	0.702195	0.43108	0.495298	-0.252045	0.119388	0.392134	-0.238441	0.506389	0.79847	0.557975	0.827706	0.63105	0.704392	0.425316	-0.295502	0.648976	0.646253	0.501303	0.164664	0.830975	1	0.792048	-0.108516	0.688932
TPCA-1	0.68528	0.785641	0.894943	0.595568	0.363189	0.116497	0.21075	0.582499	0.770059	0.621663	0.220798	0.759916	0.860907	0.875687	0.191442	0.497632	0.589132	0.811929	-0.00384449	0.158667	0.380236	0.530447	0.819808	0.36845	0.511489	0.769573	0.468843	0.750075	-0.36606	0.266917	0.563952	-0.207118	0.656016	0.89804	0.624846	0.819457	0.682709	0.870139	0.720709	-0.387424	0.924703	0.889983	0.711035	0.363725	0.97205	0.792048	1	-0.0291567	0.816214
Y-39983	-0.261728	0.200283	-0.0584126	0.444375	0.369149	0.69717	0.345416	0.327836	-0.301421	-0.197845	-0.316373	0.170889	0.0293379	0.150244	0.416429	0.175542	0.173076	0.212117	-0.277402	0.603844	-0.299747	0.175935	0.0579938	0.479567	0.413718	-0.0176724	0.0997257	-0.0435329	-0.00444501	0.230635	0.257921	0.549028	0.344127	-0.0197742	0.507955	0.158012	0.393637	-0.0488909	0.313997	0.61797	-0.0266683	0.0893407	0.533529	0.439307	0.0306329	-0.108516	-0.0291567	1	0.122848
YM201636	0.710383	0.796862	0.842854	0.571069	0.610787	0.259686	0.421053	0.588313	0.726432	0.763578	0.330419	0.636242	0.728436	0.762333	0.295654	0.341182	0.603923	0.865443	0.23931	0.28154	0.158243	0.477282	0.809173	0.295422	0.575475	0.651258	0.631423	0.63506	-0.119592	0.298318	0.639461	-0.0152495	0.479883	0.675092	0.626918	0.782672	0.643917	0.500081	0.670904	-0.129457	0.879802	0.739833	0.641109	0.6016	0.769162	0.688932	0.816214	0.122848	1
AV-951	0.200859	0.357107	-0.000687126	0.614096	0.465355	0.698329	0.808611	0.558578	-0.196468	0.152794	-0.0332179	0.375642	0.147113	0.251245	0.579242	0.340451	0.507459	0.336962	0.150413	0.880316	-0.0842615	0.443349	0.133105	0.616782	0.595106	0.144928	0.600188	0.143509	0.473317	0.619437	0.552891	0.600477	0.388753	0.0570586	0.52051	-0.0909542	-0.000384955	-0.174679	0.224287	0.780369	0.00985583	0.209696	0.251279	0.390704	-0.0089347	-0.18023	-0.0719265	0.652812	0.211921
GSK690693	0.420919	0.162177	0.00543865	0.158021	0.283838	0.14434	0.577217	0.222132	0.178863	0.528809	0.476765	0.0844535	-0.0185067	0.021209	0.161086	0.0597904	0.32693	0.182792	0.579528	0.346734	0.139787	0.285557	0.0729165	0.010377	0.189716	0.0454873	0.550638	0.130258	0.568149	0.387314	0.349319	0.141043	-0.0545299	-0.166137	-0.0596931	-0.258927	-0.399731	-0.42844	-0.047164	0.381027	0.0110663	-0.0842884	-0.339165	0.140964	-0.206471	-0.102539	-0.183196	-0.122783	0.20855
KIN001-270	-0.251216	-0.214059	-0.172606	0.0592232	0.506204	0.42711	0.136393	0.167826	-0.384029	-0.29423	-0.108808	-0.122386	-0.381212	-0.183183	0.118981	0.0241526	-0.179674	-0.0308467	0.127392	0.406634	-0.267786	-0.193899	-0.195328	0.241315	-0.0412856	-0.0255985	0.281615	-0.395645	0.422234	0.0699472	0.00599678	0.496682	-0.0354607	-0.0708763	0.306793	0.0434972	0.180894	-0.265433	-0.137109	0.685461	-0.288036	-0.0969776	0.0328741	0.174	-0.16571	-0.0193299	-0.27966	0.59874	0.0149152
CH5424802	0.38968	0.348721	0.177074	0.494521	0.46382	0.316987	0.730683	0.381565	0.107177	0.465934	0.225267	0.290561	0.164292	0.226611	0.576206	0.276116	0.542325	0.354719	0.445685	0.612412	-0.0563849	0.433148	0.238186	0.291685	0.425199	0.248941	0.588582	0.200596	0.679561	0.486772	0.418206	0.176112	0.263597	0.0448262	0.334902	-0.0280579	0.0231882	-0.0882461	0.409105	0.642676	0.177311	0.169873	0.0703969	0.562899	0.0187254	-0.058721	0.0126363	0.333721	0.317838
KIN001-244	0.688377	0.819603	0.795422	0.593314	0.54209	0.290486	0.430852	0.67006	0.729297	0.809034	0.439519	0.694824	0.742012	0.764123	0.217469	0.456031	0.68872	0.865964	0.232107	0.322166	0.293763	0.635475	0.725338	0.394762	0.635024	0.600843	0.613274	0.718029	-0.107236	0.450291	0.730041	0.00530848	0.569534	0.668112	0.688366	0.788402	0.618922	0.510566	0.738568	0.00279811	0.833758	0.747539	0.634886	0.637865	0.776639	0.687049	0.781378	0.173275	0.935215
KIN001-260	-0.030479	0.086797	-0.279198	0.360641	0.305535	0.590315	0.673654	0.277519	-0.366826	-0.0264489	0.0247186	0.161481	-0.12124	-0.0729622	0.480297	0.114438	0.324363	0.0566625	0.254128	0.67474	-0.0961322	0.265854	-0.0794218	0.505865	0.404011	-0.0699195	0.2958	0.0266204	0.55023	0.498558	0.297702	0.494035	0.110556	-0.171263	0.277338	-0.265957	-0.212599	-0.369132	0.0192769	0.782717	-0.259382	-0.113393	0.0246043	0.329538	-0.292539	-0.395319	-0.352604	0.587423	-0.0401296
SB52334	0.52059	0.643457	0.674938	0.564918	0.672026	0.533468	0.45668	0.693692	0.595671	0.56092	0.561677	0.590335	0.37006	0.639926	0.0973681	0.516683	0.540021	0.736956	0.195711	0.462511	0.355532	0.514625	0.556423	0.445815	0.534061	0.517381	0.627972	0.517855	0.00736672	0.613622	0.673803	0.292453	0.497129	0.481998	0.708973	0.539073	0.388371	0.239427	0.491433	0.278544	0.447635	0.508538	0.487501	0.355118	0.551191	0.552186	0.498038	0.335998	0.679539
AS605240	-0.148358	-0.177483	-0.277373	0.0372123	0.163509	0.424771	0.165861	0.132598	-0.158499	-0.158873	0.461582	-0.135566	-0.477644	-0.251602	-0.0462886	0.150434	0.00260965	-0.147816	0.22691	0.302037	0.39182	0.113066	-0.365573	0.291176	0.0233708	-0.129459	-0.055457	0.0170091	0.321545	0.472286	0.0854328	0.430899	-0.0319793	-0.327013	-0.0322059	-0.463599	-0.573246	-0.472163	-0.386287	0.522523	-0.628534	-0.36699	-0.265598	-0.372267	-0.417126	-0.281023	-0.512667	0.133769	-0.413608
STF-62247	0.31931	0.631736	0.199976	0.750497	0.403793	0.718344	0.802498	0.645265	0.0123565	0.312855	0.0750946	0.552509	0.394139	0.473862	0.567409	0.455701	0.752707	0.509495	0.0107911	0.818111	0.0387628	0.673418	0.275672	0.755713	0.815223	0.20989	0.480679	0.467965	0.226563	0.776961	0.713068	0.591883	0.578157	0.147857	0.627573	0.0540298	0.102955	0.0174326	0.502133	0.655197	0.203829	0.408387	0.491561	0.458125	0.190996	-0.116581	0.153578	0.663223	0.315542
I-BET	0.759957	0.884767	0.801715	0.770411	0.443876	0.38573	0.497889	0.750609	0.729404	0.727486	0.363711	0.850742	0.86259	0.921286	0.359722	0.594448	0.780217	0.85753	0.0439645	0.453978	0.45137	0.758353	0.814682	0.543274	0.745101	0.71435	0.623186	0.81092	-0.240059	0.532687	0.802195	0.0104133	0.766475	0.759239	0.662515	0.647217	0.537611	0.659807	0.757488	-0.0643332	0.842086	0.842565	0.681162	0.413919	0.854969	0.621352	0.856724	0.15954	0.80471
MPS-1-IN-1	0.656959	0.669557	0.687792	0.697938	0.388327	0.306299	0.419333	0.731735	0.606606	0.530943	0.385489	0.848157	0.689507	0.777526	0.263586	0.718828	0.655282	0.72424	0.149613	0.443811	0.635087	0.677027	0.640842	0.652675	0.533394	0.773798	0.586805	0.792549	-0.0828194	0.609562	0.640645	-0.116046	0.749572	0.893354	0.715358	0.582322	0.383095	0.775102	0.582384	-0.0328551	0.628149	0.770969	0.556958	0.267409	0.827926	0.668391	0.764168	0.0756332	0.578041
CX-5461	0.716009	0.907985	0.775358	0.801956	0.343806	0.373726	0.498642	0.69351	0.639141	0.64394	0.213642	0.844696	0.922779	0.89673	0.435635	0.524462	0.81709	0.817135	0.0238354	0.415619	0.416341	0.734263	0.806731	0.625182	0.793131	0.73045	0.466125	0.868575	-0.261737	0.49078	0.734958	0.027284	0.753024	0.779779	0.634165	0.606543	0.477776	0.721463	0.697815	-0.191705	0.825398	0.884673	0.72639	0.373396	0.838498	0.520402	0.877874	0.123842	0.727394
Tubastatin A	0.654283	0.743881	0.712064	0.667692	0.58416	0.356088	0.500324	0.784862	0.583722	0.718999	0.311723	0.669084	0.662462	0.715596	0.236528	0.562339	0.657292	0.813953	0.334096	0.496563	0.351469	0.658794	0.604401	0.497611	0.591605	0.651498	0.746196	0.619911	0.107231	0.473574	0.756083	0.209502	0.649241	0.681796	0.734725	0.648947	0.498604	0.468101	0.57696	0.135737	0.714672	0.775069	0.557539	0.479036	0.707711	0.660996	0.693885	0.176872	0.809111
VNLG/124	0.218242	0.473197	0.269626	0.728238	0.343702	0.66107	0.425624	0.726248	0.0217868	0.0479743	-0.0873109	0.577316	0.408999	0.535441	0.391002	0.647256	0.463463	0.495735	-0.216578	0.771466	0.312259	0.550622	0.214886	0.81606	0.571762	0.441557	0.447943	0.406912	-0.0535156	0.573501	0.581202	0.439866	0.761651	0.527995	0.727542	0.276167	0.338034	0.435868	0.392246	0.427672	0.223815	0.589945	0.64517	0.175661	0.483891	0.275913	0.36306	0.580635	0.237031
XL-880	0.317599	0.519242	0.499512	0.676029	0.419213	0.530702	0.294812	0.651246	0.293237	0.151906	0.0708798	0.719621	0.532011	0.656438	0.33798	0.547457	0.432768	0.577284	-0.105173	0.506174	0.393023	0.457055	0.529029	0.739558	0.510897	0.633122	0.397814	0.535233	-0.242791	0.403055	0.504034	0.17216	0.700147	0.798467	0.731458	0.595468	0.561073	0.690027	0.500903	0.0925699	0.476572	0.681762	0.705701	0.258028	0.72722	0.52892	0.641726	0.475034	0.46837
EX-527	-0.0489587	0.161046	-0.204088	0.473176	0.234949	0.702936	0.583975	0.451184	-0.364416	-0.138987	-0.0632603	0.256178	-0.058511	0.100248	0.361566	0.396456	0.339642	0.119426	-0.100869	0.792698	0.0128708	0.371711	-0.145395	0.637299	0.456884	-0.0451189	0.334002	0.0536498	0.313123	0.658623	0.409433	0.609853	0.368535	-0.0867863	0.463638	-0.25446	-0.137388	-0.217207	0.0931336	0.825208	-0.286199	0.035665	0.205452	0.154184	-0.138354	-0.298174	-0.257685	0.694195	-0.132715
THZ-2-49	0.395114	0.502988	0.324127	0.532195	0.227788	0.376986	0.433708	0.690423	0.206104	0.473621	0.16094	0.552021	0.506937	0.516865	0.302953	0.689549	0.569921	0.4624	0.119117	0.512366	0.158357	0.689426	0.233474	0.573748	0.577358	0.206394	0.532906	0.403468	0.108873	0.619602	0.707899	0.0527017	0.652997	0.377094	0.793707	0.375184	0.33394	0.263529	0.498876	0.408614	0.33349	0.499952	0.483321	0.562204	0.419905	0.298505	0.322646	0.42684	0.467241
PFI-1	-0.102038	-0.0484996	-0.245509	0.264589	0.261441	0.622714	0.283514	0.378094	-0.304844	-0.218499	0.123462	-0.0221268	-0.28879	-0.0842909	0.101168	0.266155	0.0324526	0.0447129	-0.0593137	0.613872	0.261168	0.14782	-0.325556	0.434797	0.165092	-0.0723188	0.214419	-0.0371594	0.18109	0.487085	0.249313	0.662731	0.178808	-0.124819	0.18429	-0.35883	-0.362903	-0.330106	-0.327011	0.614384	-0.485869	-0.108754	0.00742604	-0.323541	-0.229969	-0.166224	-0.349063	0.37675	-0.2583
UNC0638	-0.614398	-0.599493	-0.701419	-0.3162	0.0632329	0.235086	-0.0133637	-0.278475	-0.697431	-0.541192	-0.0949915	-0.571628	-0.80647	-0.696713	-0.0367883	-0.348079	-0.439723	-0.530579	0.10287	0.155616	-0.307129	-0.414695	-0.641562	-0.0615776	-0.304502	-0.525703	-0.226483	-0.62172	0.44487	-0.0710025	-0.347423	0.535225	-0.449243	-0.679836	-0.300074	-0.568767	-0.443619	-0.779588	-0.566208	0.665333	-0.815449	-0.689379	-0.467083	-0.199081	-0.780054	-0.590121	-0.850419	0.375018	-0.568687
UNC0638.1	0.60896	0.519122	0.369476	0.559403	0.385259	0.213367	0.652798	0.442405	0.225883	0.598587	0.0535176	0.426401	0.516854	0.453898	0.575595	0.187165	0.550144	0.501355	0.335056	0.520678	-0.0670241	0.384541	0.471633	0.280061	0.498503	0.43099	0.718546	0.291958	0.328775	0.255425	0.490767	0.18407	0.346659	0.348723	0.307812	0.227961	0.252622	0.179771	0.440655	0.252193	0.560326	0.517229	0.222828	0.538428	0.339891	0.171307	0.387444	0.171715	0.617577
OSI-027	0.620952	0.4644	0.632274	0.447778	0.389383	0.264006	0.193365	0.602148	0.769971	0.601021	0.725215	0.449938	0.381609	0.535674	0.0106575	0.560403	0.431316	0.546875	0.50867	0.193536	0.874823	0.555462	0.458252	0.343288	0.312807	0.655243	0.375625	0.6652	0.0121964	0.449936	0.554179	-0.124545	0.476069	0.538914	0.371548	0.292318	-0.0437338	0.346274	0.0404636	-0.235928	0.298775	0.436664	0.197332	-0.176776	0.483057	0.621627	0.480381	-0.333826	0.392212
SN-38	0.0416042	0.15621	-0.0478079	0.295864	0.318327	0.502832	0.358281	0.276796	-0.205912	-0.0367622	0.0625084	-0.143414	-0.161376	-0.0261135	0.253419	0.0746403	0.212692	0.123746	0.0663324	0.485431	-0.013435	0.128949	-0.16512	0.297537	0.336038	-0.0378284	0.139451	0.00786715	0.293104	0.390484	0.271654	0.783782	0.0890199	-0.302464	0.0990463	-0.40123	-0.35938	-0.432304	-0.245365	0.474874	-0.345048	-0.00689685	0.0352553	-0.208768	-0.287988	-0.317947	-0.286447	0.198215	-0.122698
MP470	0.62802	0.693502	0.687741	0.495486	0.238711	0.238581	0.193259	0.676894	0.635901	0.503589	0.400838	0.706484	0.660555	0.771071	-0.122525	0.64365	0.560709	0.717625	-0.210107	0.245838	0.579299	0.618075	0.482882	0.453321	0.489661	0.500349	0.487916	0.706154	-0.389964	0.593481	0.671408	-0.0145774	0.632247	0.717883	0.604123	0.549429	0.342077	0.625012	0.481463	-0.154206	0.584203	0.744966	0.541608	0.00099996	0.793723	0.657824	0.734394	-0.0896608	0.543676
T0901317	0.513493	0.719524	0.384451	0.721315	0.572197	0.720147	0.815411	0.701832	0.256924	0.499714	0.369365	0.59323	0.416342	0.544813	0.431567	0.409513	0.792517	0.659328	0.167785	0.747044	0.191021	0.655898	0.414761	0.689277	0.818882	0.323613	0.609848	0.57783	0.215393	0.836322	0.788688	0.593084	0.488671	0.240933	0.606961	0.157235	0.0706306	-0.00144534	0.438125	0.540487	0.295425	0.461943	0.427996	0.384198	0.284196	0.0603494	0.260309	0.462815	0.497416
IOX2	-0.0373584	0.00272143	-0.236515	0.285346	0.233819	0.498153	0.512345	0.24507	-0.427703	-0.153193	-0.091304	0.0256169	-0.230117	-0.0685933	0.346887	0.1545	0.181896	-0.0464497	0.0849974	0.639688	-0.19946	0.127704	-0.244215	0.417306	0.265075	-0.0712286	0.361145	-0.204802	0.567488	0.436671	0.206024	0.620629	0.105324	-0.237202	0.243523	-0.357683	-0.195865	-0.396371	-0.0270034	0.836372	-0.345762	-0.0517823	-0.0461451	0.168751	-0.303202	-0.40508	-0.394296	0.543201	-0.153223
5-Fluorouracil	0.760708	0.847078	0.701088	0.747251	0.285798	0.272921	0.56171	0.700128	0.640809	0.759949	0.316464	0.85763	0.859698	0.830929	0.333839	0.598011	0.845072	0.762778	0.20618	0.43752	0.466843	0.82382	0.691444	0.577711	0.720077	0.688162	0.615439	0.815412	-0.00823428	0.549546	0.762055	-0.0343666	0.740154	0.728634	0.638656	0.575971	0.442502	0.653996	0.769139	0.00447961	0.816877	0.837527	0.573273	0.512531	0.778502	0.528683	0.786635	0.0907396	0.714847
NSC-207895	0.252442	0.400595	0.58498	0.388177	0.576609	0.347375	0.0705453	0.602864	0.391644	0.267514	0.299434	0.452189	0.25979	0.512232	-0.090738	0.525997	0.258411	0.541909	0.0880467	0.266884	0.270471	0.307813	0.358165	0.452828	0.275154	0.489567	0.445586	0.305076	-0.0823736	0.339711	0.463205	0.277252	0.524218	0.562252	0.75861	0.685375	0.603807	0.417562	0.402172	0.207968	0.370934	0.563316	0.525382	0.240232	0.606864	0.671888	0.509475	0.359935	0.529682
CAY10603	0.659374	0.601772	0.833303	0.510512	0.335299	-0.00566034	0.121112	0.472235	0.736486	0.522513	0.218838	0.60047	0.697861	0.759432	0.203597	0.535865	0.447565	0.672453	0.0922458	0.137286	0.420098	0.449609	0.724616	0.267317	0.344253	0.858302	0.488976	0.606811	-0.159694	0.161458	0.406921	-0.362886	0.60739	0.834784	0.523406	0.696528	0.636999	0.863401	0.678417	-0.297049	0.801506	0.791974	0.571579	0.362995	0.878332	0.783496	0.873686	-0.125579	0.677352
GSK269962A	-0.291291	-0.216461	-0.337581	-0.122066	0.125712	0.41347	0.0350187	0.000994169	-0.242049	-0.261865	0.277313	-0.268846	-0.491768	-0.344297	-0.234473	-0.196097	-0.162294	-0.190981	0.0760939	0.130791	0.201288	-0.148921	-0.354747	0.143294	-0.0470231	-0.291734	-0.21816	-0.111984	0.0654835	0.218788	-0.0283363	0.643294	-0.260192	-0.402319	-0.211162	-0.416414	-0.566738	-0.59474	-0.621754	0.257553	-0.605509	-0.410892	-0.305582	-0.558547	-0.464847	-0.318414	-0.496899	0.0713245	-0.376546
SB-505124	0.0992312	-0.0293216	0.14296	-0.120142	0.196105	0.176028	-0.113001	0.197176	0.318572	0.182843	0.708616	0.00134082	-0.203682	0.00688748	-0.429161	0.154283	0.0268271	-0.00662703	0.375552	-0.11841	0.500435	0.133361	-0.0368639	0.110452	-0.00726341	0.0145104	0.0154302	0.10306	0.116201	0.304175	0.209278	0.146188	-0.0529994	-0.0478841	0.0647316	0.00579943	-0.271261	-0.242806	-0.345015	0.0590107	-0.256335	-0.0998626	-0.285288	-0.408531	-0.0615389	0.163912	-0.119638	-0.245644	-0.0485254
Tamoxifen	-0.168206	-0.350215	-0.278988	-0.187544	0.113507	0.214125	-0.104707	0.114549	-0.137653	-0.192424	0.426929	-0.205164	-0.538184	-0.302718	-0.421934	0.159989	-0.265979	-0.160986	0.0929141	0.142328	0.39834	-0.0919285	-0.48667	0.0490279	-0.288984	-0.196453	0.0889164	-0.180765	0.166127	0.312535	-0.0184612	0.246393	-0.122859	-0.186908	-0.0375159	-0.303498	-0.450584	-0.370416	-0.505371	0.389924	-0.587575	-0.340185	-0.349205	-0.504245	-0.289826	0.0210134	-0.42866	-0.0167382	-0.36545
piperlongumine	-0.530435	-0.737934	-0.626028	-0.499428	-0.0833783	-0.172548	-0.263939	-0.44516	-0.663051	-0.560757	-0.164106	-0.698469	-0.842345	-0.730416	-0.186868	-0.34677	-0.580062	-0.652857	0.0744799	-0.0960849	-0.394628	-0.585662	-0.716695	-0.318541	-0.56235	-0.479992	-0.176244	-0.79089	0.508379	-0.264414	-0.541104	0.297085	-0.523218	-0.643601	-0.408413	-0.579123	-0.374518	-0.623953	-0.510881	0.543144	-0.763952	-0.607299	-0.603226	-0.245017	-0.717506	-0.496957	-0.788641	0.0826776	-0.629459
PI-103	0.0625997	0.149315	-0.168809	0.378826	0.356689	0.67087	0.630163	0.272215	-0.10131	0.0696582	0.222958	0.0562458	-0.132072	0.00432622	0.453947	0.0819864	0.266075	0.150888	0.187557	0.636842	0.101239	0.253334	0.0683426	0.309311	0.407947	-0.0127894	0.233206	0.126041	0.261185	0.463839	0.334954	0.452377	0.0850892	-0.278167	0.0671446	-0.407596	-0.406718	-0.492059	-0.145462	0.51374	-0.285959	-0.23637	-0.00155371	0.0409763	-0.327977	-0.345826	-0.332807	0.401977	-0.0273545
Phenformin	-0.0535439	0.0716349	-0.340661	0.238301	0.0255917	0.487321	0.557629	0.20735	-0.339891	-0.152395	-0.00203687	0.194928	-0.122862	-0.0410957	0.161554	0.184419	0.237569	0.0325267	-0.178833	0.571198	0.0392666	0.244582	-0.165153	0.385579	0.301844	-0.204342	0.236636	0.0904394	0.172161	0.595153	0.242701	0.379916	0.0895098	-0.174487	0.161942	-0.399409	-0.393429	-0.314866	-0.0262415	0.573404	-0.308345	-0.180419	-0.00203067	0.0134634	-0.255482	-0.398218	-0.335386	0.406021	-0.210098
SNX-2112	0.582763	0.716176	0.741797	0.74566	0.367214	0.386196	0.3005	0.78303	0.614539	0.498705	0.269198	0.789172	0.758792	0.824962	0.290883	0.766587	0.6522	0.741183	0.0863568	0.419775	0.601351	0.738271	0.632252	0.671761	0.61669	0.753802	0.459549	0.763472	-0.164732	0.517543	0.692949	-0.0945766	0.84319	0.871471	0.821964	0.666741	0.534465	0.814704	0.604937	-0.0690251	0.635033	0.833814	0.735252	0.328608	0.861012	0.70647	0.807407	0.174251	0.595876
BMS-708163.1	0.554125	0.484543	0.35088	0.452137	0.226834	0.440248	0.453286	0.686697	0.46232	0.519328	0.660761	0.671622	0.389593	0.526789	-0.00849458	0.615032	0.580525	0.444826	0.239212	0.399875	0.696667	0.698902	0.305889	0.574632	0.502509	0.280819	0.503168	0.596962	0.0186337	0.792195	0.740219	0.0808683	0.496903	0.421849	0.505789	0.173779	-0.125365	0.156957	0.127755	0.144203	0.197311	0.370459	0.144975	-0.0981151	0.370546	0.31644	0.288373	-0.0413303	0.31098
BMS-536924	0.541649	0.458019	0.535981	0.263376	0.204171	0.0169081	0.329485	0.268039	0.638543	0.438331	0.381448	0.517304	0.394924	0.501693	-0.0706668	0.262597	0.407957	0.486801	0.0918345	0.0559105	0.382668	0.311924	0.587644	0.0350642	0.224952	0.420634	0.380038	0.510505	-0.0661486	0.359009	0.316708	-0.277808	0.170462	0.456609	0.210091	0.231022	0.00307217	0.344847	0.257908	-0.34943	0.448007	0.296945	0.103223	-0.0350232	0.437612	0.375139	0.480228	-0.369186	0.385448
AR-42	0.6697	0.606169	0.853668	0.457928	0.297503	-0.0344301	0.0485527	0.475058	0.810841	0.55165	0.293302	0.608713	0.718716	0.7562	0.0898355	0.498754	0.426141	0.678999	0.11689	0.0378098	0.53387	0.443846	0.728888	0.238779	0.311245	0.83459	0.417485	0.673573	-0.269116	0.14764	0.415451	-0.375597	0.568096	0.870172	0.47173	0.714577	0.56189	0.865716	0.564962	-0.468386	0.80397	0.784662	0.537005	0.215787	0.900311	0.835465	0.910666	-0.265205	0.675481
EHT 1864	0.588781	0.607277	0.324081	0.402277	0.211125	0.371012	0.600426	0.492788	0.457627	0.614009	0.621503	0.516049	0.38131	0.432529	0.0367329	0.302465	0.678817	0.49494	0.233134	0.347191	0.470128	0.636227	0.316496	0.409078	0.589201	0.186396	0.423154	0.656436	0.0689452	0.755224	0.674354	0.235755	0.26172	0.160628	0.254519	0.0235615	-0.268586	-0.080915	0.199854	0.122308	0.250431	0.285758	0.0965931	0.0436497	0.194569	0.0671138	0.202333	-0.113524	0.360241
QL-X-138	0.835255	0.649068	0.788681	0.597404	0.400497	0.132638	0.345453	0.694205	0.800039	0.800617	0.532695	0.570764	0.657637	0.728743	0.263395	0.673402	0.615754	0.684234	0.492483	0.289007	0.631207	0.679747	0.635249	0.33897	0.471717	0.755197	0.629915	0.692295	0.0972567	0.445403	0.687516	-0.211531	0.639029	0.658567	0.531186	0.411092	0.186841	0.512059	0.360855	-0.187124	0.591174	0.690099	0.344659	0.171446	0.652349	0.663211	0.668721	-0.296759	0.634997
CCT007093	0.418511	0.437724	0.367937	0.204716	0.111855	0.231136	0.191252	0.442866	0.565961	0.478482	0.653526	0.428633	0.293298	0.409792	-0.297024	0.427276	0.432594	0.41309	0.0613209	0.098968	0.620058	0.535293	0.214666	0.236873	0.325685	0.145646	0.219256	0.56363	-0.186022	0.621216	0.544253	-0.0572307	0.293251	0.212524	0.277444	0.15725	-0.156638	0.0789513	0.0878279	-0.110996	0.169843	0.217404	0.100988	-0.211572	0.293057	0.320413	0.259308	-0.250783	0.226202
AG-014699	0.346248	0.444927	0.148067	0.483323	0.333449	0.66909	0.602511	0.56578	0.203717	0.263131	0.492681	0.449759	0.162137	0.334139	0.159432	0.412817	0.526958	0.405641	0.0899581	0.602238	0.50639	0.547738	0.163203	0.619796	0.555745	0.179033	0.360478	0.544557	0.051656	0.84135	0.616465	0.448248	0.35255	0.117053	0.350394	-0.127151	-0.347274	-0.145398	0.00671759	0.334239	-0.0512387	0.153575	0.167294	-0.150787	0.0826684	-0.018951	0.0195352	0.171039	0.126956
AZD6244	-0.0760865	-0.36745	-0.266134	-0.30227	-0.271267	-0.522883	-0.1469	-0.439637	-0.295302	-0.138854	-0.0505627	-0.294841	-0.292831	-0.379788	-0.0326107	-0.304314	-0.154111	-0.416549	0.180896	-0.270018	-0.235124	-0.313615	-0.296718	-0.235552	-0.337831	-0.11905	-0.0860354	-0.316237	0.457771	-0.234643	-0.441188	-0.0558499	-0.343528	-0.198828	-0.390853	-0.265385	-0.129703	-0.0451723	0.0450896	0.235018	-0.176567	-0.139807	-0.46391	0.115082	-0.26293	-0.308829	-0.266429	-0.214666	-0.315997
TW 37	-0.35552	-0.264751	-0.467526	-0.0926046	0.188949	0.41738	0.263879	-0.123389	-0.448532	-0.335415	0.105239	-0.323081	-0.622853	-0.430939	0.0139806	-0.24314	-0.134555	-0.268051	0.0981891	0.285239	-0.167029	-0.189947	-0.374849	0.0856518	-0.0129772	-0.350616	-0.0768479	-0.306159	0.371395	0.214669	-0.100567	0.662225	-0.322616	-0.614136	-0.188208	-0.554918	-0.502372	-0.763402	-0.387498	0.626054	-0.644171	-0.540557	-0.316257	-0.172632	-0.654267	-0.574697	-0.686987	0.367312	-0.389433
rTRAIL	0.11771	0.428395	0.261342	0.472637	0.140533	0.301736	0.148648	0.571426	0.0531899	0.251817	-0.154344	0.363517	0.460319	0.404726	0.203889	0.435961	0.378727	0.393429	-0.188723	0.404949	0.0524513	0.486717	0.0766716	0.461119	0.423848	0.126842	0.232939	0.259608	-0.128741	0.292258	0.489887	0.354676	0.600962	0.352699	0.571655	0.407569	0.460863	0.348399	0.449144	0.269086	0.33462	0.547493	0.539608	0.318945	0.433171	0.277085	0.372258	0.464704	0.304949
XAV 939	-0.0473505	-0.0398214	-0.00900805	0.0501176	0.21142	0.453685	-0.0536326	0.363215	0.0925525	-0.0858962	0.463669	0.0476274	-0.267436	0.0350642	-0.369747	0.327435	-0.0549842	0.056629	-0.0218296	0.19892	0.522204	0.151011	-0.210358	0.278277	0.0066366	-0.0718862	0.0778507	0.0704114	-0.116229	0.445899	0.272468	0.416092	0.135422	-0.0181652	0.199191	-0.119595	-0.305448	-0.236633	-0.378409	0.220442	-0.394229	-0.104801	-0.0454167	-0.554688	-0.0544802	0.135019	-0.170536	0.0879323	-0.171784
JNJ-26854165	-0.324314	-0.241395	-0.491234	-0.0985657	0.199767	0.41284	0.312744	-0.112662	-0.409411	-0.202574	0.135139	-0.359826	-0.557727	-0.464218	0.100648	-0.320267	-0.087896	-0.240624	0.190827	0.291915	-0.1897	-0.141816	-0.34571	0.0122597	0.0308805	-0.427214	-0.097374	-0.283879	0.410747	0.187018	-0.0510617	0.583616	-0.377941	-0.657136	-0.255661	-0.558147	-0.543193	-0.837776	-0.433711	0.588259	-0.611003	-0.5908	-0.372765	-0.115501	-0.699728	-0.598856	-0.708071	0.301518	-0.327366
PLX4720 (rescreen)	-0.477839	-0.317965	-0.400949	-0.0896376	-0.091203	0.245012	-0.141511	-0.0976892	-0.469803	-0.576225	-0.126325	-0.149599	-0.413377	-0.292024	-0.151799	-0.0523626	-0.217169	-0.301457	-0.276845	0.122553	-0.0010075	-0.147159	-0.389858	0.226972	-0.0830313	-0.214307	-0.236447	-0.28184	0.0734732	0.0527276	-0.199034	0.41283	-0.0738658	-0.172238	0.0159204	-0.163783	0.00115257	-0.116449	-0.0850536	0.520025	-0.469936	-0.220155	-0.0328092	-0.0513881	-0.231096	-0.266731	-0.367896	0.438051	-0.444771
CUDC-101	0.6146	0.569793	0.784003	0.515269	0.345857	0.118862	0.0931698	0.582961	0.74748	0.477797	0.370202	0.646478	0.62824	0.736965	0.0680349	0.655455	0.425573	0.682766	0.121848	0.168263	0.665469	0.522288	0.637562	0.392158	0.330782	0.824295	0.455103	0.702814	-0.230499	0.312318	0.47651	-0.302561	0.652784	0.885054	0.599202	0.675896	0.498624	0.839393	0.52437	-0.291143	0.664494	0.737275	0.57548	0.188629	0.870359	0.844982	0.828504	-0.121184	0.600893
THZ-2-102-1	0.352412	0.638665	0.566997	0.547766	0.233712	0.290684	0.201208	0.621766	0.463636	0.461212	0.141418	0.642297	0.66724	0.676328	0.164442	0.643902	0.554451	0.619615	-0.0734789	0.290427	0.27417	0.683721	0.472686	0.525922	0.565639	0.414083	0.316019	0.600399	-0.238955	0.417077	0.618946	-0.0744784	0.72312	0.609309	0.803307	0.72497	0.68231	0.627074	0.773946	0.0964548	0.617783	0.662171	0.757329	0.624621	0.720075	0.566773	0.654383	0.413529	0.60728
(5Z)-7-Oxozeaenol	-0.367067	-0.548842	-0.329141	-0.328961	-0.165112	-0.247263	-0.352002	-0.415656	-0.431249	-0.509123	-0.179087	-0.516302	-0.556125	-0.467252	-0.0897275	-0.250248	-0.414968	-0.54512	0.00654495	-0.20109	-0.214085	-0.491888	-0.459184	-0.202685	-0.444381	-0.164436	-0.309227	-0.550427	0.358939	-0.298027	-0.541456	0.141677	-0.326494	-0.357325	-0.360213	-0.417927	-0.218117	-0.19124	-0.346081	0.223691	-0.539546	-0.313756	-0.437106	-0.319684	-0.413966	-0.346031	-0.446584	-0.103117	-0.589548
JQ1	-0.340998	-0.608121	-0.547324	-0.285578	-0.0385125	0.036277	-0.111732	-0.137678	-0.519692	-0.406072	0.106478	-0.444614	-0.722581	-0.570266	-0.206567	-0.0548395	-0.406849	-0.474334	0.166888	0.124255	0.0487649	-0.318646	-0.693817	-0.0556887	-0.434703	-0.329759	0.00247059	-0.531146	0.498677	0.0618557	-0.294168	0.306789	-0.291763	-0.397803	-0.231055	-0.547459	-0.503406	-0.488442	-0.570711	0.587452	-0.762976	-0.475	-0.551989	-0.393419	-0.559214	-0.306165	-0.679279	0.0445662	-0.593731
CHIR-99021	-0.146788	0.192746	0.108008	0.295919	0.635977	0.704	0.266486	0.331627	-0.127841	-0.147011	-0.0830562	0.0551927	-0.098852	0.14198	0.259879	0.0438116	0.0466952	0.292559	-0.194362	0.521625	-0.270163	-0.0271271	0.111942	0.302899	0.309735	0.0366583	0.208115	-0.100693	-0.0500242	0.219196	0.262361	0.698411	0.156778	-0.0679629	0.390515	0.147779	0.278172	-0.244976	0.033658	0.450711	-0.058996	0.0467928	0.383817	0.0977613	0.0152815	0.0112091	-0.03609	0.697715	0.233744
BMN-673	0.232754	0.248538	-0.003826	0.480326	0.0906088	0.427614	0.558642	0.439383	-0.172051	0.0568343	-0.256705	0.27828	0.277593	0.272609	0.521817	0.346814	0.37367	0.133042	0.0379295	0.622159	-0.0278468	0.373667	0.120581	0.450283	0.46461	0.121097	0.393968	0.065723	0.305723	0.391834	0.42991	0.276448	0.367921	0.0896101	0.320806	-0.246146	-0.178342	-0.0486736	-0.0853355	0.273236	-0.0288406	0.217762	0.0899442	0.000985571	-0.00222029	-0.214973	-0.0249005	0.174254	0.0192571
Afatinib (rescreen)	0.175562	0.410437	0.271045	0.295935	0.104962	0.154289	0.133839	0.142234	0.293715	0.153128	0.158954	0.407986	0.360388	0.318429	0.0456746	-0.0164747	0.304389	0.399933	-0.196579	0.064976	0.310309	0.229533	0.404844	0.282139	0.317005	0.326106	-0.0107634	0.552168	-0.416982	0.129808	0.172783	0.136786	0.211998	0.413159	0.0977675	0.37127	0.286485	0.429299	0.475997	-0.157984	0.440655	0.353691	0.429301	0.18872	0.434124	0.237455	0.454454	0.132667	0.30634
UNC1215	-0.00851592	0.201479	0.0348525	0.429123	0.0674666	0.491659	0.111213	0.529022	-0.0930572	-0.136322	-0.00295054	0.401149	0.173596	0.315118	0.0349883	0.583682	0.235486	0.22146	-0.406239	0.505522	0.363156	0.422286	-0.0653141	0.652807	0.327128	0.128467	0.196652	0.236662	-0.20698	0.511541	0.394901	0.336789	0.592694	0.349471	0.551401	0.163888	0.223939	0.34034	0.273262	0.452105	-0.0291493	0.350267	0.444427	-0.00289277	0.330176	0.18562	0.159707	0.527243	-0.0489092
SGC0946	0.602304	0.615143	0.216867	0.700958	0.169385	0.395688	0.916695	0.560484	0.133817	0.485621	0.0556924	0.711983	0.580168	0.536504	0.60516	0.460859	0.808396	0.466638	0.165779	0.714322	0.117031	0.705783	0.412446	0.564154	0.717226	0.316404	0.684792	0.501142	0.347692	0.708003	0.676253	0.0926439	0.51263	0.317349	0.472152	-0.0264695	-0.0442042	0.170352	0.473045	0.354532	0.387571	0.450526	0.257687	0.452532	0.265852	-0.0779129	0.265126	0.231093	0.359269
Temozolomide	0.158544	0.325545	0.0593839	0.566018	0.251103	0.650849	0.442759	0.643515	-0.0975156	0.0422897	0.164478	0.422427	0.166143	0.344821	0.259177	0.592621	0.473663	0.282837	-0.178784	0.719453	0.29118	0.545526	-0.00110515	0.752393	0.550688	0.121241	0.379098	0.27756	0.107492	0.773269	0.581178	0.571865	0.582497	0.188055	0.572628	-0.0354015	0.00796881	0.0857569	0.232046	0.703013	-0.106172	0.324618	0.306477	0.0362316	0.176312	-0.0265425	0.0253542	0.53745	-0.0104979
GSK1070916	0.642703	0.819875	0.748327	0.823201	0.579017	0.652129	0.523328	0.939074	0.627992	0.584445	0.388628	0.803283	0.694447	0.893567	0.332235	0.783368	0.71811	0.840822	0.0409164	0.63444	0.521646	0.775694	0.657958	0.697	0.745586	0.623624	0.635608	0.735891	-0.195257	0.741225	0.904429	0.227392	0.844168	0.686662	0.845166	0.507572	0.348298	0.477449	0.460881	0.0652906	0.545284	0.737434	0.681607	0.141553	0.732703	0.589766	0.687387	0.276119	0.659654
PXD101, Belinostat	0.723589	0.632523	0.766491	0.510826	0.210709	-0.0356058	0.196465	0.432124	0.733183	0.587024	0.265389	0.658378	0.765837	0.738961	0.231402	0.460268	0.515968	0.654835	0.135086	0.106657	0.486446	0.488366	0.728307	0.288807	0.387699	0.81008	0.452002	0.717	-0.204092	0.198185	0.417578	-0.410043	0.55904	0.840115	0.424711	0.631069	0.502861	0.850021	0.650036	-0.387235	0.827595	0.773905	0.520931	0.357199	0.852633	0.703206	0.873877	-0.210023	0.672117
PF-4708671	0.552709	0.589265	0.438226	0.378518	0.33658	0.410615	0.506665	0.464423	0.549938	0.568832	0.69537	0.481447	0.303616	0.448655	-0.0157411	0.278749	0.591509	0.519172	0.26286	0.283092	0.500539	0.523587	0.385853	0.379726	0.522486	0.28833	0.367959	0.64636	0.00487834	0.691737	0.601024	0.269796	0.230517	0.19421	0.271884	0.111009	-0.201645	-0.0596117	0.159716	0.0426483	0.243616	0.266767	0.129122	-0.0312112	0.236318	0.167852	0.250834	-0.10768	0.391879
Olaparib (rescreen)	0.164156	0.297303	-0.00890775	0.505944	0.32698	0.685203	0.558926	0.59451	-0.135448	0.113641	0.193751	0.249415	0.0498657	0.202979	0.319566	0.382679	0.446519	0.219634	0.0875869	0.719353	0.204722	0.461757	-0.0530565	0.644714	0.538368	0.0188373	0.356222	0.194125	0.294047	0.714078	0.578887	0.793191	0.389836	-0.0515912	0.382925	-0.261549	-0.289588	-0.272453	-0.0817	0.639518	-0.231011	0.163319	0.0979449	-0.136209	-0.0851664	-0.215049	-0.163994	0.373795	-0.0307397
YM155	0.570679	0.847016	0.648587	0.753661	0.284177	0.532039	0.470114	0.692324	0.594435	0.473185	0.240912	0.80619	0.797854	0.840782	0.344258	0.591135	0.74224	0.761775	-0.140669	0.440725	0.506437	0.751472	0.70693	0.639294	0.790116	0.561687	0.324051	0.887106	-0.431602	0.622303	0.74697	0.0427325	0.730898	0.646603	0.644771	0.45134	0.291451	0.575429	0.543296	-0.206988	0.606769	0.672289	0.749213	0.209058	0.714158	0.419375	0.723747	0.186407	0.566549
FK866	-0.338852	-0.278633	-0.495616	0.00937217	0.212868	0.398972	0.314749	-0.00739141	-0.541452	-0.312924	0.0400374	-0.246826	-0.546137	-0.429162	0.141906	-0.12827	-0.0624145	-0.241345	0.171355	0.420251	-0.132612	-0.0999943	-0.414585	0.242323	0.0118203	-0.269505	0.0235704	-0.280865	0.539811	0.270092	-0.0666226	0.636444	-0.197007	-0.440172	-0.0641552	-0.469357	-0.40486	-0.586819	-0.295163	0.794059	-0.607844	-0.406778	-0.289179	-0.0260346	-0.559552	-0.506581	-0.638155	0.448699	-0.385186
AZD6482	-0.213095	-0.379166	-0.13299	-0.691805	-0.250087	-0.573015	-0.501269	-0.696201	0.134883	-0.0787972	0.224717	-0.472358	-0.366927	-0.431563	-0.532243	-0.637821	-0.415704	-0.376113	0.107792	-0.783762	-0.121808	-0.505592	-0.0963646	-0.682095	-0.508398	-0.255978	-0.496649	-0.251218	-0.0608424	-0.534556	-0.563335	-0.39213	-0.708901	-0.369995	-0.677506	-0.0578502	-0.137346	-0.251859	-0.220935	-0.415047	-0.113177	-0.462238	-0.516999	-0.158537	-0.29651	-0.108692	-0.21635	-0.55361	-0.171142
Etoposide	0.510396	0.5308	0.219709	0.537236	0.299433	0.504427	0.721201	0.45886	0.211087	0.38816	0.491854	0.465986	0.267974	0.348576	0.348035	0.268095	0.682353	0.407569	0.236283	0.542646	0.404074	0.526347	0.295468	0.588469	0.645889	0.300571	0.384661	0.612585	0.197224	0.79249	0.564762	0.429462	0.286954	0.127343	0.224861	-0.185711	-0.388622	-0.0879872	0.114644	0.286	0.0650729	0.264021	0.0920987	-0.0306614	0.0806848	-0.146002	0.0858324	0.0269785	0.166052
Vinorelbine	0.345657	0.537067	0.0747274	0.574675	0.233374	0.570845	0.80981	0.551962	0.00278121	0.401854	0.13536	0.441964	0.352301	0.360094	0.48225	0.314761	0.695967	0.346924	0.112288	0.674626	0.011796	0.624717	0.237567	0.540333	0.74691	-0.00483462	0.437276	0.369709	0.228967	0.724314	0.705238	0.531131	0.389356	-0.0504951	0.376724	-0.185489	-0.231028	-0.251612	0.190005	0.467773	0.0866347	0.215098	0.158087	0.202249	-0.0205607	-0.295475	-0.0124915	0.345736	0.212241
Midostaurin	0.38252	0.591762	0.346217	0.395875	0.397847	0.38491	0.629968	0.315154	0.253885	0.468426	0.194734	0.453285	0.410793	0.409354	0.30704	-0.0676229	0.59879	0.441651	0.179148	0.299774	-0.15939	0.322824	0.563744	0.306801	0.633742	0.166038	0.341938	0.359369	0.0821886	0.370012	0.501828	0.402653	0.115507	0.105857	0.26518	0.222966	0.128263	-0.0987114	0.312262	0.107722	0.416226	0.30575	0.189692	0.343117	0.183328	-0.0680364	0.267538	0.213442	0.528528
CCT018159	0.257162	0.360036	-0.0476931	0.5404	0.287809	0.674835	0.753102	0.531745	-0.089743	0.177443	0.276261	0.413997	0.0839426	0.229084	0.315563	0.380888	0.556258	0.293227	0.0781046	0.761291	0.244923	0.528358	0.0346747	0.640082	0.575178	0.0570756	0.469139	0.328271	0.312977	0.831687	0.577391	0.589404	0.345684	-0.00256593	0.377396	-0.256643	-0.311279	-0.227357	0.116932	0.69158	-0.131122	0.121179	0.117317	0.0861362	-0.0591053	-0.234632	-0.133356	0.435225	0.0321557
AP-24534	0.555938	0.750524	0.622091	0.613674	0.415533	0.252804	0.56637	0.437225	0.359733	0.498636	-0.0661648	0.662247	0.728209	0.677668	0.460134	0.137831	0.636442	0.690351	0.00631277	0.36571	-0.131092	0.350058	0.754338	0.37946	0.633497	0.538131	0.528957	0.494512	-0.0792493	0.239765	0.49187	0.190511	0.411293	0.591996	0.501213	0.572759	0.565471	0.488497	0.663922	-0.0659143	0.80987	0.733126	0.577028	0.557144	0.641122	0.320334	0.718302	0.242969	0.773963
JNK-9L	-0.18273	-0.0103579	-0.406974	0.150202	-0.00601978	0.253125	0.506415	-0.0917282	-0.577158	-0.165049	-0.343447	-0.0623635	-0.144692	-0.210603	0.469579	-0.242038	0.215753	-0.20393	-0.00529795	0.392108	-0.568473	0.0153902	-0.188116	0.21387	0.285083	-0.315041	0.039333	-0.253155	0.492562	0.15703	0.0187885	0.516094	-0.106472	-0.453327	-0.0500182	-0.413941	-0.165526	-0.448756	0.1034	0.662146	-0.230767	-0.168458	-0.108459	0.34213	-0.452233	-0.718007	-0.433628	0.514522	-0.197194
JQ1.1	0.139664	0.248042	-0.128416	0.220338	-0.0106204	0.181	0.531053	0.124765	-0.202286	0.308386	-0.0635217	0.0284303	0.128648	0.0146601	0.365359	-0.0783579	0.395297	0.0487636	0.169036	0.304007	-0.376433	0.252988	-0.0248209	0.0736022	0.422398	-0.276436	0.198595	-0.0291422	0.32916	0.255391	0.322428	0.377407	0.0222556	-0.375526	0.0412263	-0.285517	-0.205256	-0.442714	0.0907943	0.391241	-0.0144401	-0.0112915	-0.0585696	0.328169	-0.293442	-0.465713	-0.213703	0.23322	0.0896642
FTI-277	-0.316556	-0.210678	-0.328744	-0.0849814	0.276627	0.321597	0.231511	-0.200559	-0.377044	-0.212558	-0.0546047	-0.293096	-0.446823	-0.387193	0.157091	-0.447604	-0.0869245	-0.219952	0.29007	0.145753	-0.419602	-0.263015	-0.185224	-0.0266441	0.00608078	-0.270069	-0.106734	-0.399074	0.515152	-0.0884509	-0.152634	0.447579	-0.403929	-0.498973	-0.142912	-0.255341	-0.140463	-0.613578	-0.247132	0.485812	-0.371913	-0.401695	-0.232746	0.172297	-0.531012	-0.464684	-0.494255	0.399784	-0.140831
Trametinib	0.0835656	0.0995305	0.214753	0.224399	-0.0558257	-0.184554	-0.0425704	-0.089491	-0.000143734	-0.115009	-0.354908	0.149942	0.278447	0.205146	0.386545	0.00505488	0.0901882	0.054323	-0.167466	0.00741566	-0.123816	-0.0582592	0.289997	0.113088	0.0664656	0.411962	-0.0300495	0.0799164	-0.0282929	-0.232793	-0.184823	-0.141051	0.200237	0.374068	0.0499566	0.208398	0.421232	0.597164	0.44204	-0.115224	0.330029	0.368617	0.262745	0.278639	0.343991	0.0840308	0.36161	0.061505	0.0655799
CHIR-99021.1	-0.646655	-0.538304	-0.502961	-0.334575	0.148799	0.0840176	-0.0881934	-0.445189	-0.633849	-0.626774	-0.431984	-0.537246	-0.644976	-0.580087	0.10281	-0.5698	-0.495299	-0.469573	-0.0360121	0.00627598	-0.664972	-0.639428	-0.318359	-0.249557	-0.328311	-0.371936	-0.274795	-0.726723	0.342418	-0.417668	-0.520854	0.402813	-0.521053	-0.534833	-0.30587	-0.314939	-0.0468938	-0.531239	-0.358818	0.381963	-0.506017	-0.557014	-0.31725	-0.00574997	-0.584089	-0.502965	-0.592335	0.376467	-0.372727
Shikonin	0.00179466	-0.21407	-0.263066	-0.167772	0.0634511	-0.0117126	0.223981	-0.214962	-0.197	-0.00645823	0.363071	-0.28518	-0.475376	-0.386734	-0.00836135	-0.268847	0.0112933	-0.264845	0.42347	0.0163454	-0.030559	-0.170728	-0.291761	-0.076115	-0.101471	-0.192847	-0.00396339	-0.15443	0.562949	0.206327	-0.146638	0.316053	-0.403721	-0.481081	-0.348962	-0.566237	-0.642453	-0.591445	-0.352229	0.363895	-0.477819	-0.380079	-0.556675	-0.216508	-0.554578	-0.485159	-0.527388	-0.183361	-0.330294
AKT inhibitor VIII	-0.385875	-0.633158	-0.474502	-0.669456	-0.294554	-0.420249	-0.44789	-0.543499	-0.231603	-0.169981	0.286421	-0.649735	-0.696977	-0.70721	-0.539065	-0.451276	-0.504719	-0.595558	0.295185	-0.518073	-0.0207368	-0.441613	-0.609686	-0.531845	-0.613454	-0.490594	-0.416861	-0.497741	0.302113	-0.342579	-0.52163	-0.0629461	-0.636559	-0.60465	-0.62109	-0.38816	-0.447835	-0.561471	-0.50257	0.119504	-0.575425	-0.638491	-0.726605	-0.305279	-0.623674	-0.289494	-0.622304	-0.337305	-0.507327
NSC-87877	-0.0079568	0.136239	-0.267899	0.338292	0.20875	0.53961	0.637078	0.313783	-0.371102	-0.0227981	0.0133218	0.127809	-0.121787	-0.0599726	0.347708	0.188017	0.371238	0.048703	0.189559	0.629554	-0.073489	0.340722	-0.194795	0.482282	0.426512	-0.16177	0.27953	0.0438732	0.535271	0.588942	0.36477	0.611263	0.141905	-0.264435	0.2901	-0.380105	-0.333993	-0.434434	-0.015377	0.76366	-0.318847	-0.081746	0.0204494	0.20214	-0.333167	-0.455464	-0.386678	0.480126	-0.122816
AZD6482.1	-0.46985	-0.744502	-0.61843	-0.670589	-0.22201	-0.364683	-0.291943	-0.647898	-0.473488	-0.3457	0.0385879	-0.754086	-0.832339	-0.821627	-0.319372	-0.590828	-0.579275	-0.718373	0.334447	-0.391076	-0.331298	-0.626572	-0.641708	-0.554225	-0.644377	-0.543907	-0.347808	-0.716614	0.510151	-0.413388	-0.634669	0.0624606	-0.762233	-0.75727	-0.675855	-0.592055	-0.539434	-0.750088	-0.616168	0.241229	-0.696508	-0.762906	-0.818482	-0.260877	-0.821991	-0.532907	-0.800395	-0.212893	-0.581981
HG-6-64-1	-0.31345	-0.253556	-0.266283	-0.180459	0.0550912	-0.100181	0.0456129	-0.442176	-0.472322	-0.326574	-0.358387	-0.327384	-0.336275	-0.404767	0.169854	-0.628484	-0.209281	-0.28926	0.114406	-0.0910256	-0.590579	-0.529305	-0.141621	-0.132757	-0.173662	-0.125609	-0.203123	-0.411684	0.355281	-0.395896	-0.466151	0.368528	-0.462107	-0.287695	-0.314088	-0.153601	0.00918679	-0.265448	-0.111272	0.187561	-0.158029	-0.198167	-0.209796	0.15195	-0.357761	-0.423806	-0.277726	0.178564	-0.147973
DMOG	-0.0358452	0.128469	0.0565589	0.260471	-0.322974	0.0224601	-0.144784	0.0901799	-0.0922035	-0.180628	-0.311849	0.262714	0.299043	0.236929	0.105057	0.232293	0.108058	0.0135532	-0.427578	0.0698289	0.153231	0.173692	-0.0126169	0.340033	0.136884	0.190064	-0.163535	0.15437	-0.321137	-0.0279513	0.00699489	-0.0277309	0.41679	0.330027	0.180337	0.186892	0.342098	0.56206	0.357242	-0.050198	0.184581	0.390012	0.401569	0.0543194	0.348368	0.0976033	0.307196	0.218063	-0.101169
JQ12	-0.498469	-0.575753	-0.698499	-0.386617	-0.34494	-0.158754	-0.108715	-0.454644	-0.668191	-0.470802	-0.111932	-0.468211	-0.628093	-0.683865	-0.110996	-0.319192	-0.290768	-0.63097	0.0658971	-0.110769	-0.247059	-0.323846	-0.68426	-0.124868	-0.328515	-0.51633	-0.366372	-0.481845	0.448774	-0.0715261	-0.45426	0.119709	-0.430709	-0.600015	-0.378091	-0.579363	-0.452794	-0.484575	-0.332906	0.48911	-0.698928	-0.556694	-0.507751	-0.0691821	-0.681764	-0.636404	-0.729476	0.105221	-0.69408
Mitomycin C	-0.024378	0.17745	-0.277722	0.40868	-0.0490476	0.564822	0.466673	0.288121	-0.380073	-0.180334	-0.0855434	0.203162	0.0458889	0.0434056	0.386693	0.233039	0.327133	0.0571923	-0.257743	0.618129	0.127004	0.332335	-0.19623	0.624498	0.466726	-0.0854478	0.0591357	0.231662	0.022339	0.578879	0.295536	0.483933	0.299458	-0.0864691	0.204226	-0.358409	-0.30294	-0.130669	0.0288873	0.513807	-0.274276	0.0479756	0.228019	-0.00299771	-0.141541	-0.401533	-0.219325	0.463164	-0.234216
Embelin	-0.43175	-0.262036	-0.532178	0.0915534	0.0381969	0.541589	0.199689	0.0940907	-0.621613	-0.511244	-0.118277	-0.0551331	-0.403382	-0.31326	0.14692	0.00974872	-0.0882617	-0.270845	-0.121163	0.440118	0.00526682	-0.033853	-0.423055	0.469031	0.0830784	-0.286235	-0.131742	-0.206743	0.18417	0.298516	-0.0110037	0.560273	-0.00230771	-0.243541	0.0876399	-0.379082	-0.320074	-0.361591	-0.343763	0.612594	-0.614758	-0.29602	-0.062535	-0.19809	-0.399665	-0.447469	-0.51685	0.55946	-0.467493
LAQ824	-0.00374958	-0.19143	-0.258175	-0.173023	-0.277814	-0.174277	0.0400061	-0.236344	-0.145097	-0.115823	0.225308	0.0317446	-0.140737	-0.254551	-0.0993557	-0.114902	0.020154	-0.237003	0.198547	-0.116872	0.269579	-0.022474	-0.160059	0.123137	-0.0751929	0.0330808	-0.117655	0.116624	0.246471	0.113854	-0.213307	-0.210015	-0.212047	0.0227219	-0.215715	-0.159471	-0.281491	0.0442305	-0.0627909	0.100767	-0.181618	-0.136739	-0.299988	0.030902	-0.13181	-0.183005	-0.188512	-0.237407	-0.26323
Doxorubicin	0.471224	0.681891	0.31838	0.622791	0.130122	0.569696	0.574201	0.549031	0.316934	0.348765	0.329266	0.617918	0.511847	0.553488	0.274625	0.448785	0.696756	0.536927	-0.13485	0.5153	0.5006	0.668346	0.355819	0.661341	0.737129	0.313495	0.253195	0.779279	-0.256849	0.778674	0.653506	0.260793	0.52856	0.294655	0.399553	0.0363689	-0.14103	0.192539	0.306046	0.0550707	0.249191	0.417545	0.464654	0.0130649	0.338016	0.0500183	0.329247	0.144284	0.251132
QS11	0.162325	0.444394	-0.0183606	0.569144	0.03656	0.58835	0.562581	0.5143	-0.120554	0.0790558	0.0685416	0.553323	0.360666	0.326489	0.362611	0.40493	0.616121	0.283468	-0.155103	0.603868	0.27171	0.60541	0.093939	0.810301	0.687923	0.0768266	0.165161	0.515771	-0.0324453	0.751662	0.558173	0.393674	0.510162	0.207642	0.478126	-0.0329426	-0.0884626	0.135691	0.271518	0.410502	0.0186723	0.324691	0.386706	0.163508	0.167096	-0.17665	0.0893866	0.45921	0.0176576
Epothilone B	0.28414	0.638505	0.173179	0.627334	0.19472	0.651875	0.661448	0.48586	0.10512	0.265238	0.181025	0.568464	0.439754	0.4304	0.423832	0.296073	0.716482	0.45419	-0.0839255	0.580302	0.240983	0.636731	0.304169	0.730169	0.800494	0.191422	0.169884	0.653561	-0.0817637	0.713823	0.610664	0.417761	0.464853	0.158444	0.42207	0.0510458	-0.0312656	0.0687868	0.392621	0.293165	0.203605	0.343946	0.481686	0.252324	0.20037	-0.138784	0.19645	0.434438	0.229803
GSK-1904529A	0.016127	0.304572	-0.0907781	0.385329	0.318307	0.467726	0.671607	0.176754	-0.288875	0.0704556	-0.243079	0.210011	0.156819	0.0795152	0.549801	-0.171638	0.405277	0.210427	0.0631886	0.533627	-0.446845	0.156688	0.21738	0.343773	0.531968	-0.0360647	0.258263	0.0414114	0.318069	0.234426	0.272836	0.575686	0.0543856	-0.100597	0.219516	-0.0176028	0.123764	-0.217845	0.271695	0.521213	0.128432	0.0963405	0.2053	0.54598	-0.100381	-0.363162	-0.0631576	0.600011	0.245322
Bicalutamide	0.134399	0.277112	-0.0714481	0.493974	0.339334	0.672323	0.643981	0.520497	-0.22859	0.121179	0.0725087	0.230633	0.0399376	0.163182	0.40242	0.326292	0.462464	0.217627	0.0276019	0.771861	-0.0519935	0.429665	-0.0627926	0.53212	0.547475	-0.0721696	0.443624	0.0447283	0.421625	0.667219	0.539737	0.6544	0.320055	-0.127666	0.422824	-0.222675	-0.129566	-0.30853	0.0960885	0.829947	-0.18289	0.114167	0.123016	0.183782	-0.128721	-0.276928	-0.208529	0.566766	0.0295502
OSU-03012	0.480405	0.596942	0.172007	0.555684	0.126977	0.428942	0.752521	0.36019	0.138403	0.370739	0.176381	0.577185	0.499407	0.391962	0.498232	0.178281	0.699698	0.449225	0.0611759	0.527627	0.201238	0.518322	0.367519	0.576105	0.693776	0.280452	0.335486	0.656665	0.0414404	0.633858	0.497156	0.165787	0.311416	0.252651	0.262546	0.011469	-0.118245	0.127119	0.362922	0.150174	0.326922	0.349597	0.315948	0.337176	0.224621	-0.116306	0.246345	0.16766	0.326179
IPA-3	-0.321638	-0.242102	-0.394917	0.000921554	0.198503	0.464067	0.0987078	0.066162	-0.415852	-0.397217	0.166928	-0.143821	-0.46682	-0.328824	0.00964818	-0.00452807	-0.116288	-0.140444	-0.063231	0.35209	0.14086	-0.0898285	-0.406192	0.35522	0.00527371	-0.187169	-0.0857794	-0.0890127	0.149717	0.348167	-0.0378704	0.491904	-0.0815234	-0.224673	0.0307698	-0.296438	-0.308612	-0.342897	-0.296167	0.59056	-0.574929	-0.29377	-0.0715384	-0.205975	-0.33064	-0.261742	-0.462881	0.393607	-0.365311
LFM-A13	-0.706158	-0.648492	-0.565175	-0.479046	-0.367151	-0.191108	-0.454771	-0.602443	-0.525725	-0.718088	-0.46287	-0.546482	-0.60738	-0.577776	-0.234194	-0.321559	-0.646981	-0.575568	-0.400266	-0.247548	-0.373406	-0.555579	-0.560152	-0.396544	-0.577035	-0.42925	-0.51709	-0.63744	-0.00520513	-0.479996	-0.698604	-0.216162	-0.406309	-0.460557	-0.35634	-0.28164	0.00144442	-0.207666	-0.177507	0.154852	-0.500505	-0.591258	-0.19303	-0.0213233	-0.45112	-0.317631	-0.504804	0.249253	-0.582671
GDC0941 (rescreen)	-0.670578	-0.793831	-0.724885	-0.657088	-0.175484	-0.0986838	-0.398299	-0.538989	-0.551466	-0.594119	0.0653128	-0.77517	-0.94393	-0.849704	-0.442047	-0.498453	-0.679875	-0.703715	0.0661316	-0.281269	-0.124974	-0.599651	-0.761101	-0.385943	-0.6203	-0.620203	-0.493969	-0.665086	0.257806	-0.283008	-0.589141	0.256173	-0.68766	-0.754077	-0.620559	-0.62791	-0.604507	-0.775656	-0.778223	0.29478	-0.90731	-0.848643	-0.704433	-0.53949	-0.834844	-0.514366	-0.883818	-0.0763328	-0.744636
Tipifarnib	0.681933	0.850707	0.576979	0.672234	0.144246	0.295746	0.56948	0.586998	0.512484	0.620563	0.252469	0.864209	0.86157	0.788022	0.346329	0.488041	0.828751	0.718884	-0.110215	0.393657	0.340939	0.740556	0.650956	0.59064	0.773587	0.48718	0.463537	0.858307	-0.287405	0.638339	0.71019	-0.0790573	0.644557	0.644753	0.572398	0.482866	0.341411	0.594104	0.755562	-0.0713879	0.741577	0.742318	0.629502	0.458956	0.715545	0.347125	0.720532	0.143735	0.637606
FH535	-0.37718	-0.191954	-0.539265	-0.0320117	-0.0134721	0.409183	0.280089	-0.101505	-0.558072	-0.346292	-0.0739061	-0.0985082	-0.35516	-0.350572	0.125772	-0.218687	-0.0480883	-0.224314	-0.149463	0.303504	-0.239406	-0.110606	-0.326937	0.266944	0.107749	-0.425273	-0.133582	-0.170497	0.117176	0.241787	-0.0722483	0.424363	-0.215446	-0.366401	-0.0373316	-0.30645	-0.256127	-0.469883	-0.145566	0.585301	-0.448898	-0.392097	-0.0851168	0.126508	-0.442534	-0.525831	-0.509247	0.573731	-0.273828
BAY 61-3606	0.570714	0.830665	0.514276	0.684562	0.115704	0.287027	0.58599	0.523745	0.362981	0.523696	-0.000881796	0.768398	0.829769	0.747394	0.415564	0.437877	0.780638	0.695006	-0.236705	0.456152	0.0878229	0.657114	0.578386	0.518649	0.758618	0.411169	0.456161	0.705994	-0.250661	0.538563	0.640464	0.0232786	0.645772	0.533147	0.591043	0.456377	0.458453	0.55831	0.844507	0.0384317	0.744014	0.725516	0.707537	0.609107	0.658932	0.26139	0.673927	0.302795	0.624117
Pazopanib	-0.544914	-0.34861	-0.265372	-0.287514	-0.0325895	-0.0747413	-0.347196	-0.353458	-0.443109	-0.504811	-0.464957	-0.21733	-0.28137	-0.307713	-0.136694	-0.379849	-0.475515	-0.242732	-0.335936	-0.18016	-0.498101	-0.550934	-0.2229	-0.10684	-0.347611	-0.199631	-0.279584	-0.441137	-0.197422	-0.484221	-0.482108	0.105422	-0.243625	-0.0323994	-0.0380884	0.281567	0.475716	0.0683604	0.0640516	0.0997173	-0.0452566	-0.137367	0.133401	0.217823	-0.0332932	0.00110613	-0.0709166	0.477408	-0.0588865
AS601245	-0.00323941	0.30496	-0.0591563	0.526506	0.321808	0.745319	0.496586	0.542012	-0.219613	-0.0623096	0.0209475	0.360865	0.0968225	0.217534	0.350048	0.393534	0.363452	0.311617	-0.230014	0.747637	0.127062	0.408314	-0.0177643	0.688608	0.530508	0.0294588	0.286449	0.257625	-0.0232483	0.6539	0.487965	0.615806	0.463993	0.0984125	0.528517	-0.0180639	0.0335521	-0.0383486	0.208094	0.646468	-0.1019	0.18618	0.449315	0.15348	0.0829683	-0.0836853	-0.0340731	0.725759	0.0555867
BMS-754807	0.219069	0.245803	0.0593148	0.19904	-0.174478	0.150395	0.315501	0.13356	0.196297	0.0888418	0.256296	0.494562	0.225397	0.276893	-0.0205925	0.287541	0.348202	0.138956	-0.191032	0.154057	0.373448	0.347169	0.214031	0.295114	0.262409	0.114241	0.0932867	0.442111	-0.184111	0.513542	0.217607	-0.252021	0.211233	0.201337	0.143342	-0.0486703	-0.179167	0.20925	0.239765	-0.0440322	0.0937425	0.0666667	0.0743067	-0.0280565	0.182771	-0.0267928	0.137246	-0.0222432	-0.0402716
OSI-906	-0.47335	-0.403144	-0.443138	-0.150201	-0.213813	0.217336	-0.202	-0.0639659	-0.407543	-0.583317	-0.0182673	-0.168711	-0.457172	-0.324298	-0.194563	0.141414	-0.281193	-0.391973	-0.251147	0.0745961	0.241595	-0.108638	-0.494084	0.224909	-0.20421	-0.280963	-0.375918	-0.165065	-0.0568954	0.204963	-0.204933	0.155195	-0.0208828	-0.218048	-0.0381215	-0.401396	-0.414669	-0.175714	-0.44054	0.220759	-0.680395	-0.386024	-0.168195	-0.534409	-0.32749	-0.276539	-0.453686	0.147495	-0.669663
Gemcitabine	-0.0219542	0.270085	-0.084803	0.362472	0.0758132	0.55547	0.373988	0.234902	-0.100642	-0.11897	0.160746	0.326687	0.0850264	0.115245	0.181005	0.118648	0.38198	0.154955	-0.114598	0.401736	0.344088	0.351136	0.0519546	0.635886	0.486463	0.11224	-0.0893372	0.431873	-0.0508427	0.509784	0.270602	0.441827	0.233154	0.0597333	0.181913	-0.0895894	-0.153153	0.0170665	0.119217	0.307843	-0.112791	0.0948851	0.254512	-0.00951547	0.0155852	-0.218707	-0.0369328	0.344191	-0.119419
Bryostatin 1	-0.366191	-0.417802	-0.377299	-0.56403	-0.669851	-0.469181	-0.536829	-0.416896	-0.113041	-0.225492	0.0681746	-0.285885	-0.26791	-0.398219	-0.604305	-0.135974	-0.305009	-0.538336	-0.0755987	-0.611508	0.167216	-0.10262	-0.469198	-0.263149	-0.409166	-0.471536	-0.608713	-0.152652	-0.101441	-0.193735	-0.351287	-0.401069	-0.295015	-0.303535	-0.365358	-0.201745	-0.302165	-0.107705	-0.258963	-0.242815	-0.352467	-0.384114	-0.404647	-0.31646	-0.292588	-0.191511	-0.321962	-0.401462	-0.526914
Obatoclax Mesylate	0.0276343	0.218891	-0.136697	0.424029	0.0998029	0.508651	0.46213	0.289424	-0.260047	-0.143616	-0.0510408	0.329357	0.0938815	0.125916	0.313972	0.272515	0.331393	0.210182	-0.251488	0.594163	0.133863	0.29846	-0.0409545	0.604174	0.408789	0.0989789	0.194259	0.292551	0.0343776	0.547079	0.249147	0.315657	0.311967	0.144454	0.335286	-0.0775168	-0.0290318	0.108886	0.258735	0.522593	-0.0716322	0.153156	0.346519	0.226674	0.0727791	-0.151469	-0.0229484	0.534382	-0.0458129
Bleomycin	0.482864	0.814074	0.569603	0.65663	0.310579	0.425026	0.530499	0.51477	0.33864	0.418223	-0.107903	0.6156	0.747698	0.692642	0.464019	0.276213	0.644243	0.694992	-0.110748	0.424172	-0.00630529	0.495487	0.634466	0.51302	0.753875	0.462268	0.364962	0.625259	-0.266742	0.35612	0.597664	0.265533	0.529044	0.479078	0.567374	0.462819	0.42304	0.391036	0.560033	-0.13029	0.681356	0.682043	0.750158	0.454754	0.573769	0.249549	0.63948	0.289399	0.688432
PF-562271	0.298814	0.206958	-0.107727	0.444088	0.071152	0.241941	0.702314	0.223496	-0.197142	0.144735	0.0352611	0.368251	0.12492	0.138206	0.496357	0.207274	0.488018	0.107134	0.110587	0.595971	0.00801201	0.346015	0.0553324	0.439293	0.369118	0.155608	0.472211	0.163887	0.526221	0.516967	0.25557	0.192522	0.231292	0.0691365	0.146079	-0.275135	-0.175876	0.0142446	0.341117	0.632406	0.029219	0.168552	-0.0400278	0.31069	-0.0387192	-0.31272	-0.0785381	0.296775	-0.0283818
GSK-650394	0.688693	0.880288	0.592421	0.795344	0.236761	0.446597	0.657267	0.675992	0.47443	0.565076	0.215142	0.900889	0.845436	0.81703	0.429184	0.5514	0.873974	0.759805	-0.0608574	0.535068	0.397251	0.772445	0.64254	0.7116	0.827157	0.580356	0.502903	0.872591	-0.194382	0.706046	0.753057	0.0361667	0.714256	0.675741	0.647789	0.432604	0.296119	0.595675	0.682231	-0.0167014	0.683418	0.780738	0.678999	0.394511	0.708822	0.337671	0.714685	0.207113	0.599267
AUY922	0.0306661	0.188227	-0.270864	0.316132	0.00741653	0.561975	0.592918	0.159321	-0.225888	-0.0655521	0.135403	0.198591	-0.0462366	0.00398329	0.29406	0.0997426	0.37119	0.0514818	-0.0835745	0.531825	0.137842	0.322765	-0.0725473	0.46299	0.461503	-0.107452	0.0705082	0.255511	0.14188	0.606116	0.275661	0.379441	0.0974776	-0.246375	0.0623873	-0.431692	-0.441494	-0.334935	0.0082241	0.489129	-0.279191	-0.155376	0.0427012	0.0431105	-0.274885	-0.4861	-0.310598	0.357035	-0.194685
RDEA119 (rescreen)	-0.308801	-0.165623	-0.192752	0.141819	-0.0258358	0.0940074	-0.0193646	-0.123454	-0.427874	-0.453241	-0.428686	-0.0540651	-0.123387	-0.0933437	0.349818	-0.0589906	-0.0660747	-0.216075	-0.259816	0.181077	-0.281215	-0.153543	-0.0778876	0.23801	0.0156443	0.0466093	-0.168913	-0.225902	0.125614	-0.129152	-0.246822	0.265858	0.092561	0.000893511	0.0310639	-0.0816308	0.228536	0.183077	0.213706	0.371337	-0.14468	0.0320665	0.117901	0.171045	-0.0494403	-0.274085	-0.0987735	0.476484	-0.279997
Bicalutamide.1	-0.36363	-0.366769	-0.317696	-0.149225	0.00141216	0.201993	-0.283095	0.0569474	-0.270967	-0.417987	0.208628	-0.137708	-0.455249	-0.270067	-0.366385	0.106235	-0.299047	-0.232121	-0.195484	0.0752954	0.328524	-0.114142	-0.437902	0.208638	-0.235574	-0.183402	-0.137985	-0.184163	-0.0585442	0.158233	-0.112773	0.3293	-0.0156168	-0.0437374	0.0139801	-0.108708	-0.118202	-0.0903329	-0.248127	0.424465	-0.501878	-0.203585	-0.133214	-0.360229	-0.134512	0.00890653	-0.311548	0.236742	-0.414559
PAC-1	-0.392428	-0.0922186	-0.38717	0.127682	0.156241	0.595097	0.258426	0.0699808	-0.472682	-0.395665	-0.00618027	-0.00526506	-0.314098	-0.240204	0.17773	-0.0810276	0.0505171	-0.127067	-0.0430977	0.370541	-0.0395948	0.00846259	-0.242243	0.469783	0.240964	-0.225659	-0.20638	-0.0407542	0.132112	0.325012	0.0457953	0.57662	-0.032891	-0.255492	0.145281	-0.226081	-0.198972	-0.354586	-0.19027	0.547946	-0.480662	-0.260234	0.072932	0.0071265	-0.340993	-0.423927	-0.414343	0.601953	-0.296949
Bexarotene	-0.715303	-0.584767	-0.734324	-0.312916	-0.227269	0.0788152	-0.114816	-0.433041	-0.79686	-0.734221	-0.435211	-0.412472	-0.634087	-0.625716	-0.0270644	-0.335472	-0.451022	-0.570729	-0.258805	0.0310573	-0.438611	-0.459848	-0.593231	-0.0379545	-0.330145	-0.516946	-0.38924	-0.565971	0.159849	-0.1848	-0.511055	0.216055	-0.367781	-0.505285	-0.225005	-0.423903	-0.199872	-0.41213	-0.270002	0.472819	-0.643867	-0.574846	-0.213156	0.0102919	-0.590588	-0.57542	-0.657318	0.514563	-0.609196
Cetuximab	0.0990416	0.578421	0.163211	0.480334	-0.053344	0.406894	0.374256	0.279588	0.0686409	0.126742	-0.164586	0.502635	0.517348	0.438023	0.269127	0.225652	0.556311	0.371075	-0.374496	0.302535	-0.0135192	0.52737	0.312965	0.491028	0.668929	0.0752221	-0.0270851	0.501868	-0.333205	0.366696	0.430956	0.1855	0.438017	0.169841	0.425186	0.262079	0.331758	0.267816	0.623975	0.109342	0.372299	0.355573	0.651219	0.49766	0.308096	-0.07347	0.325493	0.521178	0.263856
Dabrafenib	0.553738	0.683598	0.741438	0.441043	0.334494	0.107844	0.268901	0.351361	0.601519	0.42098	0.218488	0.621334	0.615496	0.687115	0.0746804	0.222781	0.536038	0.659033	-0.0516209	0.103023	0.213187	0.330467	0.727965	0.291099	0.472391	0.635392	0.376654	0.601465	-0.208603	0.271839	0.387752	0.0744549	0.369978	0.647163	0.425111	0.613233	0.52852	0.629023	0.653216	-0.2223	0.741709	0.696397	0.505367	0.325399	0.737709	0.495951	0.766374	-0.0467382	0.649433
Thapsigargin	0.318916	0.542955	0.188226	0.621013	-0.060528	0.382377	0.452191	0.523092	-0.0279661	0.150308	-0.207604	0.64478	0.66036	0.532646	0.497263	0.496287	0.593736	0.3755	-0.309063	0.535737	0.143545	0.598989	0.272995	0.733409	0.68452	0.267869	0.271509	0.511293	-0.193196	0.519584	0.538925	0.105506	0.663989	0.476702	0.566532	0.219161	0.254268	0.492521	0.485978	0.153927	0.363725	0.603172	0.595897	0.326124	0.467018	0.0508225	0.404297	0.361824	0.24805
Vorinostat	0.377131	0.519532	0.320792	0.621546	0.507663	0.726791	0.565138	0.759845	0.243319	0.370252	0.476518	0.46375	0.214198	0.464386	0.261416	0.594627	0.588962	0.499767	0.136499	0.686579	0.389005	0.627421	0.174617	0.670066	0.613199	0.217514	0.480521	0.452853	0.144774	0.869731	0.750772	0.576834	0.552195	0.168681	0.610285	0.0253104	-0.0993229	-0.0743707	0.161967	0.518626	0.00535055	0.324381	0.316856	-0.00055594	0.193549	0.112791	0.114867	0.394834	0.246833
Bosutinib	-0.0112703	0.397026	0.0277317	0.475984	0.396341	0.681261	0.539318	0.292671	-0.106281	0.0189932	0.0123538	0.270415	0.113754	0.173377	0.425002	-0.0506177	0.411339	0.304844	-0.0360587	0.53616	-0.0559737	0.268681	0.207252	0.557217	0.575792	0.0922036	0.0551792	0.293222	0.0399864	0.37499	0.347961	0.747872	0.192823	-0.0296275	0.240799	0.0291969	0.0585308	-0.166724	0.224005	0.425393	0.0533792	0.130516	0.368083	0.244666	-0.0108929	-0.245232	0.000905147	0.618872	0.181184
Lenalidomide	0.560507	0.846077	0.536423	0.858303	0.317952	0.594314	0.654734	0.744063	0.390923	0.576574	0.0956537	0.668642	0.741803	0.755171	0.585431	0.574181	0.827005	0.70319	-0.0360851	0.679938	0.235392	0.816342	0.508057	0.644531	0.857648	0.434806	0.445543	0.663118	-0.0500644	0.631487	0.810219	0.287798	0.767084	0.395251	0.634215	0.281936	0.275353	0.334081	0.597908	0.191159	0.532766	0.662595	0.670493	0.387223	0.505947	0.201539	0.527082	0.385503	0.531782
Vinblastine	-0.0540377	-0.0719894	-0.320332	0.199509	0.282423	0.474885	0.524773	0.263979	-0.366996	-0.00863829	0.154486	-0.0449417	-0.319657	-0.190383	0.253675	0.0844749	0.1673	-0.0865321	0.340783	0.562755	-0.0378228	0.14243	-0.260435	0.324377	0.197447	-0.196686	0.289387	-0.159289	0.601665	0.462627	0.250812	0.645951	0.000420861	-0.34458	0.0895892	-0.477985	-0.491168	-0.599272	-0.333138	0.730714	-0.477177	-0.238866	-0.300461	-0.110645	-0.462838	-0.431484	-0.512084	0.323533	-0.22074
Cisplatin	0.0490948	0.250237	-0.0494711	0.480793	0.315275	0.486007	0.493259	0.415442	-0.331962	0.0495445	-0.169374	0.183086	0.129705	0.150824	0.565692	0.186574	0.38693	0.155556	0.0152848	0.658223	-0.244568	0.311306	-0.0159257	0.563677	0.505245	0.0345529	0.322415	-0.00187012	0.359163	0.372049	0.40232	0.707016	0.367786	-0.031419	0.366556	-0.050419	0.144501	-0.117857	0.246305	0.739953	-0.0136676	0.275824	0.227053	0.320906	-0.0238504	-0.258541	-0.084703	0.62047	0.0945787
Docetaxel	-0.277172	-0.389485	-0.511213	-0.0945737	0.00699094	0.255141	0.172967	0.0522136	-0.434859	-0.24591	0.128695	-0.284613	-0.582812	-0.41364	-0.0781156	0.0979633	-0.148879	-0.367518	0.215635	0.320863	0.079748	-0.0112238	-0.57	0.0902935	-0.163094	-0.368965	0.0488265	-0.366258	0.545185	0.301751	-0.0104345	0.414871	-0.129077	-0.502625	-0.112606	-0.647969	-0.646719	-0.646741	-0.548776	0.624899	-0.740382	-0.490935	-0.50634	-0.403264	-0.620416	-0.442332	-0.709305	0.116267	-0.56006
Olaparib	0.0958003	0.332369	-0.08245	0.500987	0.319441	0.72887	0.621176	0.563236	-0.206295	0.105931	0.115183	0.294665	0.0777286	0.184793	0.353675	0.334222	0.45715	0.264465	-0.0161878	0.758843	0.0722053	0.470221	-0.069263	0.656519	0.578093	-0.0727971	0.356514	0.217563	0.204489	0.724568	0.583602	0.757588	0.369985	-0.0682264	0.430811	-0.17331	-0.181445	-0.294905	0.0615126	0.708054	-0.161643	0.128557	0.218659	0.0884525	-0.0818518	-0.243443	-0.16506	0.579784	0.0538976
ABT-888	0.540112	0.836434	0.493535	0.773061	0.273497	0.50969	0.664993	0.676352	0.351651	0.620237	0.0724249	0.677034	0.756112	0.724841	0.527118	0.490662	0.822617	0.680629	-0.0594348	0.619091	0.0872492	0.779804	0.506867	0.588077	0.843924	0.333409	0.478933	0.61256	-0.0448481	0.593975	0.787449	0.265845	0.690696	0.370556	0.626805	0.369669	0.377927	0.3083	0.707961	0.254296	0.61242	0.646659	0.636026	0.558257	0.506711	0.179732	0.52324	0.438995	0.612016
17-AAG	-0.0413741	-0.14175	-0.434867	0.152954	-0.280713	0.0297285	0.374656	0.00832305	-0.56721	-0.195915	-0.320681	-0.0275419	-0.125774	-0.200255	0.326835	0.0768903	0.149669	-0.295785	0.0182252	0.395584	-0.161937	0.119947	-0.376913	0.234669	0.100128	-0.174745	0.164599	-0.225785	0.564474	0.220053	-0.00173347	0.30971	0.0588032	-0.234751	-0.0691828	-0.573843	-0.3866	-0.203891	-0.0618791	0.565262	-0.332161	-0.0561414	-0.258159	0.0194631	-0.360338	-0.564252	-0.403562	0.129154	-0.428912
Vismodegib	-0.271989	-0.19177	-0.362859	0.0586756	0.12474	0.399708	0.187186	0.114426	-0.456611	-0.279845	0.0800054	-0.0926096	-0.411556	-0.247629	0.0808514	0.0658775	-0.0124662	-0.211761	-0.00371404	0.396322	-0.0643893	0.0316214	-0.409806	0.376753	0.0839609	-0.242783	0.0630576	-0.24614	0.382714	0.338739	0.0558111	0.608574	0.0067317	-0.287077	0.133581	-0.274968	-0.1529	-0.389733	-0.057885	0.845312	-0.48746	-0.194707	-0.110591	0.0464018	-0.346615	-0.363621	-0.48805	0.547214	-0.306711
Camptothecin	0.400761	0.417696	0.350352	0.337806	0.398128	0.343914	0.46585	0.181206	0.293086	0.276083	0.337146	0.203795	0.16445	0.255699	0.279374	-0.0624237	0.442038	0.312812	0.3669	0.222665	0.172296	0.181891	0.413351	0.302497	0.444862	0.407197	0.167336	0.394737	0.236196	0.319831	0.274678	0.357317	0.0167874	0.0524986	0.0328512	-0.0661644	-0.223227	-0.117161	-0.0386055	-0.0375298	0.123485	0.198196	0.0263868	-0.0680973	0.0378148	-0.0942438	0.129778	-0.149896	0.230809
Methotrexate	0.530073	0.784171	0.601564	0.759261	0.201323	0.293096	0.43877	0.592165	0.432379	0.448668	-0.0525889	0.778558	0.83397	0.804318	0.447805	0.550646	0.691369	0.730035	-0.243394	0.459219	0.229699	0.664543	0.626028	0.517862	0.665431	0.577256	0.43475	0.692676	-0.296559	0.407632	0.601577	-0.0518155	0.769842	0.708688	0.642878	0.557172	0.597272	0.764025	0.852374	-0.0394154	0.77412	0.79627	0.80696	0.52463	0.788146	0.448673	0.792369	0.326105	0.603617
ABT-263	0.231212	0.591224	0.188024	0.518799	0.25236	0.636839	0.558472	0.407765	0.0983066	0.286224	0.164164	0.482572	0.413198	0.382302	0.360534	0.139878	0.630343	0.434659	-0.0786477	0.451008	0.0437419	0.504766	0.340879	0.614973	0.759721	0.0751317	0.136384	0.51239	-0.10553	0.554569	0.553145	0.416783	0.308483	0.137127	0.432794	0.219279	0.156033	0.0177262	0.41234	0.314337	0.255698	0.305934	0.486559	0.427281	0.201427	-0.100377	0.210445	0.539236	0.371481
AZD7762	-0.103395	0.272234	-0.165761	0.521065	0.259638	0.697042	0.642359	0.339046	-0.371564	-0.112421	-0.256935	0.31229	0.104659	0.147956	0.59924	0.143248	0.389541	0.156601	-0.125417	0.717791	-0.247227	0.318639	0.0856465	0.618604	0.575751	-0.0399215	0.185785	0.0900783	0.185353	0.43388	0.364072	0.61156	0.318702	-0.0660479	0.405755	-0.0929861	0.0797322	-0.165633	0.261799	0.659316	-0.0571017	0.0761199	0.355916	0.39394	-0.0901665	-0.380225	-0.132709	0.839849	0.0500291
CEP-701	0.227193	0.533881	0.148402	0.631418	0.327479	0.628816	0.726905	0.479995	0.00355547	0.172386	0.0899233	0.604805	0.308761	0.399971	0.413935	0.270967	0.634097	0.416739	-0.0272155	0.649951	0.0968766	0.492721	0.326422	0.702739	0.666342	0.225279	0.348675	0.467162	0.0932932	0.663809	0.527164	0.564566	0.419371	0.220814	0.478653	0.0725578	0.0519318	0.0726529	0.421898	0.455911	0.197273	0.328718	0.395073	0.306673	0.198161	-0.12517	0.176172	0.573048	0.236652
AMG-706	-0.0646695	0.155789	-0.137634	0.370072	0.260857	0.584737	0.323885	0.428368	-0.297108	-0.0745723	-0.13526	0.179563	0.087523	0.100692	0.297006	0.196863	0.175072	0.189911	-0.195834	0.621842	-2.16119e-05	0.238052	-0.0767928	0.543369	0.367452	-0.0127166	0.237317	0.0524834	0.0048993	0.331652	0.349148	0.577791	0.322719	0.0887795	0.328955	0.0502466	0.115843	-0.0604414	0.0447881	0.543767	-0.0584668	0.173617	0.286713	0.101207	0.0531492	-0.0480002	-0.0491242	0.589364	0.0829002
Elesclomol	-0.440389	-0.586248	-0.752157	-0.333444	-0.201138	0.124598	0.0231002	-0.239821	-0.649681	-0.437121	-0.00699404	-0.499753	-0.708011	-0.663529	-0.107344	-0.196461	-0.333275	-0.60407	0.138869	0.118538	-0.101699	-0.247991	-0.739835	-0.0265644	-0.290689	-0.583277	-0.203537	-0.501638	0.469165	0.10564	-0.257642	0.336131	-0.405444	-0.682399	-0.36447	-0.76871	-0.751357	-0.78112	-0.699574	0.535042	-0.876489	-0.680082	-0.625268	-0.390112	-0.810617	-0.660192	-0.88422	0.0739231	-0.696479
Afatinib	-0.106974	0.302334	0.170231	0.200272	0.201863	0.275555	0.0468267	0.0425641	0.225842	0.0610034	0.186554	0.0962887	0.0801882	0.109022	0.0612754	-0.0537562	0.208834	0.301368	-0.105036	0.0370785	0.165528	0.196247	0.185726	0.135706	0.26798	0.112544	-0.304673	0.393642	-0.261538	0.103253	0.0979063	0.187153	0.115655	-0.00889976	0.0849337	0.221229	0.202048	0.0871398	0.350577	0.0013727	0.136769	0.027578	0.425444	0.22139	0.111349	0.0644029	0.150988	0.28877	0.13248
BX-795	-0.263924	-0.0714552	-0.337821	0.24608	0.18755	0.663397	0.385332	0.238537	-0.401658	-0.322578	0.053506	0.0879469	-0.324551	-0.113708	0.152102	0.151558	0.110614	-0.104181	-0.0473808	0.553	0.0766702	0.135665	-0.230221	0.511836	0.236174	-0.17237	0.0430213	-0.0848481	0.265977	0.493192	0.176594	0.6428	0.106109	-0.225502	0.21253	-0.35609	-0.311217	-0.37628	-0.202561	0.690256	-0.515623	-0.228935	-0.038568	-0.148804	-0.326385	-0.396138	-0.429569	0.584215	-0.344639
Nutlin-3a	0.0774338	-0.12419	-0.273617	-0.0025237	-0.0205381	0.151352	0.294607	0.139998	-0.215687	-0.0288997	0.320324	0.0537822	-0.303008	-0.163818	-0.16933	0.122295	0.0909574	-0.124422	0.0905447	0.305724	0.235121	0.0960414	-0.356579	0.189893	-0.0241678	-0.185509	0.300303	-0.069934	0.397736	0.504473	0.117411	0.410836	-0.0761531	-0.155538	-0.0582794	-0.43123	-0.523173	-0.340066	-0.227854	0.542208	-0.387542	-0.158601	-0.41591	-0.301998	-0.268249	-0.259329	-0.375441	-0.0447191	-0.299794
PD-173074	-0.178819	0.197255	-0.0302769	0.31809	0.341461	0.525954	0.271195	0.30313	-0.317123	-0.115747	-0.217501	0.176458	0.0544019	0.0844523	0.277704	0.0829238	0.176958	0.2404	-0.20634	0.485549	-0.290512	0.108815	-0.0603937	0.461284	0.343325	-0.041127	0.150335	-0.0111929	0.0461391	0.249486	0.223021	0.549926	0.226398	0.0961195	0.482216	0.285992	0.415639	0.00883547	0.291507	0.591523	0.0388737	0.197833	0.455656	0.442382	0.105198	-0.0218374	0.0280671	0.808069	0.197166
RO-3306	-0.363789	-0.296054	-0.502606	-0.184075	0.0692399	0.375797	0.149855	-0.0355675	-0.448146	-0.305921	0.0316535	-0.27543	-0.474574	-0.400297	-0.084994	-0.221465	-0.15707	-0.332572	0.0937754	0.210801	-0.136961	-0.114858	-0.375725	0.108573	0.012565	-0.458702	-0.0966824	-0.362833	0.31725	0.144953	0.011103	0.572719	-0.297473	-0.528963	-0.146424	-0.433295	-0.429073	-0.724372	-0.533263	0.492448	-0.593215	-0.478357	-0.386589	-0.252271	-0.581388	-0.499268	-0.649324	0.208199	-0.34654
KU-55933	-0.331077	-0.220117	-0.368798	-0.036659	0.106937	0.505959	0.059335	0.196652	-0.314707	-0.319441	0.212198	-0.0710264	-0.443888	-0.239952	-0.256055	0.130386	-0.125098	-0.15833	-0.05955	0.3032	0.235127	0.0474467	-0.430236	0.31215	-0.00357012	-0.31736	-0.0318176	-0.159474	0.11317	0.384332	0.11951	0.547324	-0.0240639	-0.24429	0.128216	-0.261445	-0.328377	-0.434638	-0.396935	0.541976	-0.584071	-0.318073	-0.138575	-0.342185	-0.325257	-0.189764	-0.467192	0.350851	-0.353137
PLX4720	0.0884622	0.199721	0.117903	0.323782	0.177957	0.403245	0.179372	0.444773	-0.0525264	-0.0356553	0.0579642	0.26989	0.0816745	0.221615	-0.0080032	0.339823	0.231411	0.210928	-0.185278	0.455968	0.23827	0.26589	-0.100232	0.462935	0.251256	0.134069	0.274231	0.0855245	0.124214	0.441405	0.311029	0.548299	0.346972	0.227986	0.36805	0.0809629	0.108196	0.150399	0.108617	0.442354	-0.0287567	0.322219	0.181977	-0.113638	0.22055	0.121193	0.0922788	0.252456	-0.00365534
Axitinib	0.324463	0.474739	0.325315	0.645741	0.433944	0.538134	0.493694	0.701481	0.000395441	0.237801	-0.101777	0.506684	0.413264	0.523888	0.44919	0.509131	0.460578	0.470643	-0.0872366	0.715946	-0.0342753	0.435987	0.247907	0.651893	0.539753	0.308328	0.620787	0.195619	0.118815	0.491324	0.599917	0.519287	0.620337	0.428242	0.698333	0.306197	0.386476	0.251178	0.378716	0.495089	0.309993	0.59643	0.481031	0.284263	0.419117	0.217006	0.335141	0.559448	0.420795
GW 441756	0.645658	0.71807	0.643782	0.668487	0.567542	0.520406	0.523074	0.871875	0.545304	0.622322	0.369595	0.703836	0.606492	0.769263	0.245569	0.671743	0.645504	0.748599	0.13587	0.568846	0.370825	0.677261	0.542319	0.542338	0.626873	0.460933	0.722035	0.579105	-0.0679566	0.688408	0.87381	0.25678	0.690414	0.551592	0.740025	0.417204	0.247164	0.290521	0.338006	0.0924753	0.50351	0.646601	0.48585	0.109667	0.605215	0.517478	0.568228	0.166211	0.657257
VX-702	0.700897	0.874528	0.776923	0.78254	0.396079	0.448234	0.465324	0.790185	0.598367	0.597827	0.254937	0.796665	0.801961	0.916108	0.345702	0.722896	0.762468	0.830147	-0.144657	0.539333	0.359076	0.745502	0.626327	0.643748	0.749638	0.627051	0.610941	0.754126	-0.243866	0.672113	0.800469	0.11463	0.82762	0.702452	0.793504	0.577434	0.518411	0.632698	0.761977	0.0796652	0.711154	0.864374	0.768916	0.386012	0.823523	0.554219	0.781259	0.273343	0.702998
JNK Inhibitor VIII	0.25445	0.35337	0.0154771	0.572327	0.36476	0.703968	0.640184	0.653241	-0.11096	0.172805	0.169993	0.389189	0.178639	0.282911	0.390773	0.396035	0.48532	0.32258	0.0358845	0.805307	0.217595	0.496403	0.0589052	0.696513	0.585532	0.115552	0.510576	0.254245	0.232493	0.71626	0.626352	0.661685	0.436791	0.132216	0.434909	-0.116346	-0.148651	-0.132327	0.0449845	0.646332	-0.0673159	0.271556	0.178142	0.0207266	0.0626783	-0.0992909	-0.0370477	0.447056	0.11847
Cytarabine	0.182908	0.382007	0.0124335	0.473678	0.352228	0.521097	0.700485	0.316799	-0.170365	0.190912	0.0982388	0.24929	0.101596	0.116907	0.494764	0.0567271	0.53784	0.262094	0.251916	0.584832	-0.0967953	0.334411	0.0871138	0.550021	0.57575	0.10144	0.277603	0.267813	0.431324	0.530888	0.387259	0.679261	0.173678	-0.0786627	0.274283	-0.125036	-0.13232	-0.244167	0.191183	0.596016	-0.00415039	0.164641	0.167889	0.33712	-0.10883	-0.331436	-0.0953254	0.443852	0.155052
Gefitinib	0.231084	0.690515	0.324283	0.619106	0.145512	0.453442	0.467936	0.381952	0.250752	0.323177	-0.0138611	0.493717	0.567739	0.500304	0.443827	0.239692	0.638417	0.545912	-0.201132	0.412602	0.105835	0.598813	0.41899	0.451381	0.714761	0.255172	0.0517777	0.610644	-0.234778	0.380493	0.496666	0.213626	0.504495	0.220725	0.394424	0.283768	0.325789	0.291375	0.658058	0.0942947	0.458098	0.413728	0.682213	0.49891	0.358133	0.0444218	0.405415	0.450876	0.379786
NU-7441	-0.328622	-0.197766	-0.395898	-0.0460445	-0.198595	0.190155	0.0671864	-0.0817162	-0.403994	-0.423592	-0.169095	0.12985	-0.205774	-0.182894	-0.12529	0.00601929	-0.0815819	-0.217359	-0.244812	0.162255	0.012193	-0.0329592	-0.279396	0.305287	-0.0425051	-0.176495	-0.0880964	-0.0864332	0.0334924	0.157057	-0.133142	0.170141	-0.0267953	-0.0048759	0.0869542	-0.0583536	0.00443382	0.00578314	0.0683727	0.380914	-0.225513	-0.152565	0.0133345	0.11785	-0.0999072	-0.208486	-0.220766	0.416378	-0.280996
NVP-BEZ235	-0.553706	-0.68914	-0.790445	-0.454841	-0.269802	0.00307708	-0.140696	-0.377928	-0.654319	-0.546496	0.00277083	-0.537821	-0.791899	-0.747307	-0.285614	-0.341808	-0.453603	-0.679942	0.0744796	-0.0412561	-0.0517259	-0.371952	-0.75861	-0.128215	-0.429985	-0.580085	-0.317171	-0.565832	0.405312	-0.059803	-0.419804	0.336687	-0.51115	-0.642772	-0.494204	-0.698872	-0.659199	-0.689777	-0.661678	0.485825	-0.865216	-0.70663	-0.68382	-0.436439	-0.78332	-0.613779	-0.863858	0.0253868	-0.769633
GDC0941	-0.622948	-0.840313	-0.743179	-0.724097	-0.288756	-0.222412	-0.421956	-0.581157	-0.508052	-0.553542	0.0520625	-0.738761	-0.915424	-0.851357	-0.51445	-0.487267	-0.725481	-0.746208	0.100453	-0.353269	-0.087272	-0.601939	-0.767644	-0.483074	-0.718338	-0.623681	-0.448431	-0.696409	0.271972	-0.345496	-0.624989	0.0693137	-0.719155	-0.709275	-0.672726	-0.621275	-0.625104	-0.735456	-0.799816	0.185685	-0.853301	-0.86966	-0.786043	-0.543952	-0.811735	-0.461309	-0.859761	-0.202895	-0.732538
AZD8055	-0.256448	-0.480693	-0.461599	-0.388184	-0.207497	-0.171294	-0.222557	-0.181935	-0.316863	-0.261281	0.20326	-0.272326	-0.522803	-0.497937	-0.486171	-0.116141	-0.359327	-0.357899	0.0853226	-0.112137	0.242496	-0.22705	-0.613371	-0.0883795	-0.463628	-0.300681	-0.0633659	-0.256782	0.221152	0.0215372	-0.288048	0.145252	-0.319035	-0.17593	-0.29231	-0.281915	-0.395288	-0.26212	-0.382718	0.292964	-0.471199	-0.342126	-0.46812	-0.334298	-0.324938	-0.10043	-0.436073	-0.152329	-0.427571
PD-0325901	-0.0860467	-0.0331608	-0.313091	0.25048	-0.265575	0.0273603	0.306461	-0.00382813	-0.536853	-0.221747	-0.498507	0.112205	0.081207	-0.0367889	0.464392	0.113136	0.229406	-0.213605	-0.152944	0.338241	-0.342631	0.141505	-0.181408	0.329628	0.207674	-0.101555	0.0622787	-0.148039	0.372815	0.136249	-0.006305	0.144112	0.205914	-0.0709933	0.125773	-0.273182	0.0167539	0.0979104	0.275333	0.505367	-0.100711	0.112675	0.0415939	0.34592	-0.128245	-0.465007	-0.16392	0.395303	-0.273085
AICAR	0.481399	0.519623	0.427033	0.408308	0.332368	0.24374	0.327581	0.440255	0.545699	0.567465	0.568814	0.435933	0.3507	0.429239	0.0290531	0.363595	0.46974	0.619581	0.0842118	0.31071	0.531875	0.514453	0.313043	0.242379	0.345124	0.385869	0.395817	0.623152	-0.087466	0.485835	0.467219	0.0198778	0.377275	0.369572	0.263621	0.326928	0.151497	0.286682	0.475442	0.125968	0.424	0.355365	0.321494	0.196619	0.434497	0.447781	0.415383	0.0323737	0.449089
ATRA	0.421652	0.549472	0.537827	0.367021	0.0555281	0.15425	0.0229333	0.435253	0.565742	0.297437	0.232051	0.537978	0.55694	0.615302	-0.1491	0.44229	0.354445	0.555671	-0.335557	0.113157	0.580627	0.454632	0.398663	0.327244	0.328941	0.449416	0.19979	0.658557	-0.560267	0.334635	0.421178	-0.0448953	0.507011	0.608609	0.336939	0.445341	0.285671	0.6078	0.413997	-0.343965	0.523197	0.577616	0.519723	-0.101876	0.686231	0.555812	0.653774	-0.135233	0.374235
RDEA119	-0.221717	-0.219886	-0.373957	0.114485	-0.260562	-0.000191139	0.121257	-0.0964042	-0.554965	-0.383206	-0.403053	0.000342324	-0.142676	-0.175431	0.253163	0.0879807	0.0226174	-0.311112	-0.126058	0.233722	-0.199588	-0.0136132	-0.315044	0.281169	-0.013046	-0.0860471	-0.0300472	-0.226806	0.365089	0.061966	-0.181355	0.127496	0.101255	-0.0606083	0.064118	-0.275775	-0.026035	0.0980445	0.139177	0.504627	-0.258559	-0.00945175	-0.0389425	0.194303	-0.175597	-0.381442	-0.242923	0.366673	-0.408308
CI-1040	0.151823	0.252016	-0.147147	0.453478	-0.0516563	0.296948	0.588399	0.179807	-0.272457	0.0246768	-0.0734805	0.329902	0.164602	0.124791	0.51452	0.190027	0.512697	0.0697058	-0.0439706	0.518302	-0.0282215	0.385195	-0.00385741	0.525392	0.472919	0.0545071	0.191937	0.248387	0.319572	0.507808	0.24647	0.285554	0.278541	-0.00586681	0.186589	-0.264067	-0.135527	0.0363504	0.389607	0.570532	-0.0215491	0.167145	0.144975	0.353041	-0.0547999	-0.420057	-0.0829281	0.417078	-0.110314
BIRB 0796	0.323792	0.529866	0.284405	0.551033	-0.0242973	0.211709	0.259341	0.517912	0.0599387	0.20867	-0.293974	0.564543	0.67652	0.57282	0.306016	0.50608	0.482829	0.431458	-0.348266	0.40732	0.0647997	0.540895	0.250364	0.555002	0.52785	0.284422	0.349304	0.411951	-0.256365	0.316469	0.512108	0.104319	0.68621	0.52313	0.573473	0.395045	0.488912	0.580292	0.598384	0.0998272	0.525361	0.705093	0.65152	0.394587	0.587934	0.260282	0.535808	0.347513	0.378978
Temsirolimus	-0.252691	-0.496008	-0.623154	-0.227309	-0.336551	-0.0884286	-0.0426588	-0.164582	-0.554992	-0.315599	-0.00123122	-0.328035	-0.507901	-0.521409	-0.142552	-0.0565703	-0.225222	-0.518098	0.116806	0.0873153	0.0900362	-0.113646	-0.719165	0.0366	-0.304103	-0.374791	-0.0681352	-0.365695	0.459204	0.0869684	-0.228249	0.247559	-0.216913	-0.380165	-0.322512	-0.612429	-0.572542	-0.400772	-0.419267	0.511576	-0.636924	-0.36188	-0.538035	-0.298849	-0.534243	-0.457242	-0.626099	-0.0353355	-0.634727
SL 0101-1	0.356765	0.593949	0.284566	0.749105	0.439807	0.746167	0.628307	0.823417	0.101477	0.273727	0.199467	0.626117	0.404547	0.538529	0.382866	0.622863	0.656774	0.564859	-0.055105	0.825207	0.360378	0.685905	0.228025	0.838633	0.719083	0.313835	0.538613	0.523721	0.0558681	0.837125	0.770171	0.622428	0.698239	0.388068	0.700323	0.147797	0.0909041	0.186729	0.333009	0.534171	0.173873	0.530174	0.501265	0.113271	0.370803	0.149695	0.269733	0.508142	0.283199
SB590885	0.415932	0.65574	0.418044	0.72573	0.443491	0.722625	0.672877	0.715068	0.23294	0.304655	0.232646	0.631694	0.382473	0.600701	0.301013	0.582564	0.655149	0.626832	-0.0661655	0.752012	0.286355	0.597672	0.330304	0.704123	0.688317	0.393643	0.553501	0.513289	0.0703681	0.820243	0.685313	0.511039	0.603735	0.360861	0.701452	0.19105	0.130561	0.184087	0.395973	0.444786	0.238665	0.487085	0.514573	0.206276	0.389946	0.183633	0.324449	0.468708	0.367944
MK-2206	-0.383966	-0.55335	-0.622683	-0.484618	-0.12276	-0.048377	-0.130829	-0.304103	-0.371172	-0.248394	0.214355	-0.477298	-0.658103	-0.655777	-0.382694	-0.380757	-0.414784	-0.469971	0.220769	-0.119003	0.0544277	-0.312899	-0.598752	-0.240553	-0.432448	-0.508013	-0.204597	-0.391301	0.289181	-0.0824742	-0.302836	0.232414	-0.536719	-0.539386	-0.522059	-0.48678	-0.597858	-0.6822	-0.633803	0.283089	-0.624585	-0.650788	-0.663667	-0.394947	-0.642633	-0.364528	-0.68984	-0.131021	-0.470628
PD-0332991	0.425813	0.209902	-0.0345562	0.276754	0.122171	0.169361	0.610405	0.313815	0.0306537	0.387939	0.441783	0.272661	0.0757294	0.056357	0.169436	0.172896	0.477504	0.175067	0.441679	0.39838	0.308391	0.387722	-0.00442497	0.310302	0.302874	0.0714007	0.462787	0.290822	0.546994	0.609026	0.372103	0.232025	0.0641798	0.0520362	0.0695187	-0.271759	-0.46652	-0.177751	-0.0279979	0.422187	-0.062358	0.089046	-0.265091	0.0502111	-0.0930134	-0.162192	-0.117249	-0.130831	0.0417943
AZD6244.1	0.035946	0.0385581	-0.095606	0.272753	-0.0409933	0.107708	0.336611	0.177889	-0.274379	-0.112008	-0.194438	0.286886	0.0152483	0.10503	0.12589	0.249153	0.22972	-0.0174109	-0.092017	0.394585	-0.0661002	0.155634	-0.0804087	0.319025	0.119962	0.0738013	0.34461	-0.0814933	0.371097	0.308407	0.0981187	0.283627	0.237587	0.133672	0.253612	-0.113624	0.0473605	0.154944	0.273673	0.530701	-0.0248576	0.192419	-0.013428	0.161973	0.0562381	-0.151187	-0.0222213	0.313311	-0.149369
FMK	0.531912	0.739051	0.784945	0.755817	0.649615	0.515638	0.322098	0.743655	0.560646	0.477865	0.363282	0.613592	0.600284	0.743622	0.387948	0.54398	0.635404	0.791411	0.114266	0.464017	0.432562	0.563604	0.630117	0.636478	0.663935	0.740823	0.413196	0.684134	-0.132997	0.493107	0.660345	0.291222	0.718303	0.687825	0.723994	0.613234	0.526277	0.595823	0.535061	0.0705271	0.543085	0.792534	0.723829	0.250783	0.735588	0.596658	0.717632	0.272883	0.618748
Nilotinib	0.315557	0.732441	0.485734	0.59073	0.152984	0.359323	0.346125	0.38775	0.350929	0.346343	-0.0595745	0.583712	0.688291	0.65411	0.358233	0.298416	0.58198	0.616223	-0.387276	0.332296	0.0345037	0.513857	0.549345	0.437031	0.664893	0.353012	0.152914	0.609854	-0.450903	0.315974	0.475129	0.0898111	0.566725	0.414943	0.487476	0.522753	0.584301	0.510528	0.81645	-0.0170867	0.664269	0.580812	0.790701	0.551354	0.599772	0.255453	0.624757	0.46134	0.553081
ZM-447439	-0.145895	0.0942214	-0.191314	0.294501	0.26332	0.657615	0.46034	0.315708	-0.195682	-0.11123	0.206281	0.194866	-0.196666	-0.000949979	0.101613	0.183784	0.265288	0.0549973	0.0529937	0.51253	0.149355	0.270398	-0.0803674	0.507982	0.334983	-0.130796	0.0775254	0.104245	0.240684	0.587627	0.309381	0.592826	0.139223	-0.169377	0.277605	-0.236939	-0.287169	-0.34604	-0.0997599	0.599025	-0.366777	-0.165129	0.0109827	-0.0683138	-0.233748	-0.29834	-0.305829	0.513801	-0.184161
YK 4-279	0.253979	0.350439	0.133715	0.539255	0.553405	0.744728	0.625758	0.638449	0.00383435	0.208206	0.318784	0.301289	0.0526647	0.262366	0.355532	0.360686	0.464036	0.333632	0.270552	0.719288	0.225013	0.429128	0.116727	0.627665	0.546537	0.160297	0.46201	0.239875	0.350535	0.70523	0.612564	0.751639	0.349535	0.0380817	0.438388	-0.153687	-0.250956	-0.278602	-0.117015	0.566797	-0.154054	0.180148	0.107491	-0.120963	-0.0317429	-0.0944344	-0.0824901	0.352897	0.126508
681640	-0.102806	0.256411	-0.217219	0.352517	0.0395455	0.651567	0.524124	0.317189	-0.239214	-0.115593	-0.00931957	0.330471	0.0499568	0.113547	0.143932	0.198906	0.369103	0.129867	-0.250652	0.557668	0.0978825	0.391701	-0.0295963	0.570255	0.509583	-0.168964	0.0702677	0.247232	-0.0229187	0.608742	0.388123	0.550261	0.233965	-0.10058	0.300686	-0.180724	-0.192365	-0.218522	0.0919665	0.495583	-0.17678	-0.0379111	0.213107	0.0673326	-0.111094	-0.342255	-0.181741	0.538382	-0.105481
SB 216763	-0.0556622	-0.286313	-0.352784	-0.118299	-0.16768	-0.0371937	0.144285	0.0348906	-0.315149	-0.157289	-0.0208249	-0.122086	-0.296864	-0.259317	-0.0504059	0.198411	-0.0435793	-0.313169	0.146502	0.216213	0.0527673	0.0630195	-0.452446	0.0596296	-0.150365	-0.221011	0.16393	-0.253169	0.546226	0.285983	-0.00186772	0.0306192	-0.0565925	-0.261541	-0.0421745	-0.516717	-0.51174	-0.327544	-0.343285	0.378937	-0.467098	-0.23843	-0.439706	-0.266164	-0.376549	-0.309506	-0.476631	-0.181408	-0.443928
MLN4924	0.25837	0.506462	0.102857	0.567945	0.245299	0.585171	0.657749	0.637577	-0.0169454	0.317465	0.10652	0.421596	0.302113	0.364183	0.324129	0.455303	0.646516	0.353116	0.0539643	0.682672	0.0907477	0.679048	0.0933187	0.615169	0.692639	0.0104084	0.427902	0.315748	0.283231	0.730317	0.721078	0.637862	0.496154	0.00883397	0.521455	-0.0690712	-0.0693051	-0.150653	0.260793	0.609636	0.0569403	0.303753	0.255565	0.210296	0.0577265	-0.162472	0.00571766	0.422092	0.175433
QL-VIII-58	-0.311573	-0.481546	-0.170289	-0.358336	-0.169844	-0.343421	-0.512293	-0.2082	-0.211199	-0.304334	-0.153752	-0.538365	-0.460764	-0.35206	-0.329642	-0.0351392	-0.527869	-0.398791	0.0342849	-0.266683	-0.0482264	-0.383238	-0.484069	-0.379195	-0.558789	-0.169885	-0.200342	-0.524834	0.139927	-0.377576	-0.379052	0.134682	-0.159729	-0.276506	-0.264945	-0.282387	-0.191493	-0.182893	-0.473634	-0.0437747	-0.419824	-0.242059	-0.363917	-0.525057	-0.284038	-0.0137776	-0.304963	-0.302989	-0.431558
XMD8-92	0.191136	0.126953	-0.0248773	0.473039	0.229111	0.567512	0.369342	0.484491	-0.0804685	-0.0556134	0.204327	0.223191	0.0121974	0.17586	0.328781	0.479119	0.272956	0.166568	0.0390411	0.649152	0.486795	0.377148	-0.0708558	0.589684	0.331749	0.256329	0.311698	0.231414	0.22053	0.582224	0.366916	0.34735	0.410834	0.161762	0.272699	-0.27243	-0.287106	0.0316177	-0.130112	0.461608	-0.263881	0.146637	0.100575	-0.24591	0.0271995	-0.0359753	-0.0853879	0.205609	-0.165134
HG-5-113-01	0.417793	0.287509	0.293015	0.318599	0.284214	0.237383	0.4217	0.27949	0.319352	0.311303	0.548997	0.294959	0.0566508	0.236761	0.0781885	0.209108	0.441497	0.237089	0.403051	0.242714	0.425885	0.295337	0.238247	0.334694	0.277398	0.3511	0.283796	0.377357	0.382701	0.533731	0.287097	0.240158	0.121097	0.149814	0.125378	-0.1226	-0.320497	-0.00584184	0.0147003	0.172396	-0.00735403	0.169456	-0.139629	-0.151773	0.0678505	0.0066279	0.0757577	-0.174793	0.0529249
XMD11-85h	-0.203904	-0.186726	-0.245325	0.104933	0.273134	0.527352	0.188209	0.180514	-0.231047	-0.23063	0.303542	-0.139803	-0.493398	-0.238261	-0.0139005	0.140634	-0.0367465	-0.100325	0.215913	0.406389	0.27894	0.0439966	-0.363978	0.29445	0.0131164	-0.0673013	0.0254964	-0.130411	0.432356	0.387722	0.0604361	0.524251	-0.0184182	-0.26534	0.0804241	-0.363346	-0.398971	-0.424416	-0.384634	0.619794	-0.606131	-0.307437	-0.187221	-0.277309	-0.373426	-0.208081	-0.473106	0.289961	-0.359888
ZG-10	-0.746897	-0.619548	-0.388311	-0.532456	-0.0796633	-0.0650011	-0.61204	-0.537433	-0.412124	-0.697654	-0.211673	-0.667374	-0.703123	-0.584184	-0.364019	-0.44057	-0.709219	-0.516727	-0.221806	-0.378918	-0.28148	-0.691315	-0.464445	-0.311935	-0.548925	-0.349071	-0.662621	-0.575596	-0.114786	-0.506603	-0.67074	0.172921	-0.482572	-0.459988	-0.357604	-0.154025	-0.0289874	-0.321139	-0.463682	0.0275026	-0.582037	-0.567271	-0.228234	-0.335016	-0.442306	-0.216606	-0.46944	0.143877	-0.503996
HG-5-88-01	-0.258208	-0.41658	-0.48927	-0.136495	-0.338467	0.0186673	-0.100748	-0.194492	-0.389009	-0.472974	-0.0305975	-0.255815	-0.438823	-0.362491	-0.0715001	0.0686216	-0.223529	-0.436135	-0.118795	0.0953694	0.254491	-0.080986	-0.550997	0.0944957	-0.252148	-0.180988	-0.219617	-0.17728	0.211013	0.125786	-0.276059	0.0482534	-0.0976928	-0.279671	-0.29674	-0.609043	-0.53702	-0.186973	-0.339346	0.287515	-0.606592	-0.361503	-0.334464	-0.417387	-0.402295	-0.389747	-0.497029	-0.0611803	-0.691668
QL-XII-61	0.416144	0.11543	0.293719	0.330351	0.368731	0.137774	0.236723	0.375607	0.118958	0.141893	0.0857004	0.167689	0.10434	0.275002	0.289753	0.373502	0.116944	0.256826	0.189398	0.422681	0.179544	0.0965071	0.146961	0.178231	0.0746045	0.477178	0.624813	0.00150489	0.331924	0.205387	0.217093	0.0901094	0.29746	0.349058	0.250614	0.00478941	0.0521178	0.214361	-0.00682455	0.206206	0.105663	0.344007	0.0335735	-0.0906979	0.249729	0.289681	0.189588	-0.0883257	0.187969
PHA-665752	0.441472	0.246635	0.187078	0.155772	0.340908	0.0568286	0.534607	0.193569	0.198887	0.510189	0.3506	0.162153	0.0961968	0.113537	0.249019	-0.0255877	0.405062	0.174524	0.648882	0.200053	-0.0869312	0.224735	0.23377	0.0445281	0.269587	0.111905	0.483667	0.0915574	0.636094	0.294117	0.339982	0.168429	-0.0742675	-0.0781675	0.0707489	-0.090873	-0.197106	-0.321828	0.0367092	0.247288	0.13926	0.0826408	-0.263844	0.248161	-0.104414	-0.119666	-0.0511769	-0.15903	0.314222
NVP-TAE684	-0.382318	-0.455606	-0.544803	-0.120632	0.120431	0.284285	0.117003	-0.0535134	-0.559652	-0.459929	-0.0317021	-0.221254	-0.568794	-0.448009	0.0392609	-0.0660948	-0.275662	-0.346634	0.0921483	0.340195	-0.038322	-0.209096	-0.460475	0.206952	-0.191902	-0.209789	0.0535489	-0.379777	0.427923	0.125771	-0.176821	0.354766	-0.188265	-0.269254	-0.074848	-0.376475	-0.306305	-0.4221	-0.378664	0.653202	-0.596095	-0.403517	-0.325405	-0.148163	-0.456403	-0.337006	-0.593475	0.338263	-0.428951
Crizotinib	0.288446	0.113076	-0.11108	0.262325	0.305159	0.284853	0.688643	0.296856	-0.125964	0.248008	0.231291	0.217687	-0.0414894	0.0124921	0.354967	0.127877	0.363259	0.0828445	0.490504	0.54077	0.00736098	0.273819	0.0285583	0.322556	0.290275	0.0583318	0.573302	0.0495146	0.686848	0.4977	0.357464	0.333987	0.044717	-0.0719577	0.142883	-0.292557	-0.348989	-0.364251	-0.0458117	0.588338	-0.105539	-0.00458451	-0.26326	0.166618	-0.213815	-0.267173	-0.255675	0.108005	0.0749961
Imatinib	-0.111466	-0.298013	-0.159714	-0.302978	0.194588	-0.0928657	0.0173169	-0.219211	-0.139651	0.0150299	0.178108	-0.4025	-0.454096	-0.379248	-0.0408226	-0.331825	-0.169695	-0.297361	0.534372	-0.122946	-0.304271	-0.282344	-0.219027	-0.288435	-0.215545	-0.220729	0.011136	-0.44725	0.634825	-0.134463	-0.171693	0.203235	-0.445267	-0.480103	-0.243814	-0.280447	-0.264837	-0.601059	-0.366295	0.28077	-0.347553	-0.370857	-0.534224	-0.0279216	-0.492551	-0.296214	-0.466072	-0.131115	-0.129172
AZD-0530	-0.010715	-0.0567038	0.00409967	0.00784327	0.0805581	0.0588189	-0.041901	-0.105013	-0.00621361	-0.205895	-0.0142225	0.181702	0.0239611	0.0213175	-0.0193179	-0.144261	-0.10183	0.055817	-0.129734	-0.00975854	0.148258	-0.172701	0.165703	0.150888	-0.0821268	0.266794	0.00842446	0.0933423	-0.140604	-0.127684	-0.198176	-0.142412	-0.0782319	0.378413	-0.0475884	0.268237	0.242617	0.35413	0.104902	-0.0810562	0.167034	0.0968467	0.101986	0.0495831	0.246979	0.194763	0.207238	0.0866653	0.0909724
AZ628	0.616457	0.51151	0.342169	0.497243	0.460216	0.369986	0.771396	0.533079	0.307957	0.564889	0.451831	0.548248	0.326434	0.416098	0.348456	0.307884	0.675207	0.452332	0.523627	0.505348	0.210996	0.525877	0.420668	0.440076	0.557111	0.337451	0.675239	0.422127	0.50335	0.666934	0.63436	0.249305	0.263119	0.24799	0.400169	0.0437857	-0.133443	-0.0596903	0.196416	0.325069	0.259741	0.332339	0.0194645	0.251511	0.174616	0.0428203	0.1759	0.0145057	0.432005
Parthenolide	0.122985	0.0757986	-0.170395	0.349321	0.314086	0.514277	0.619208	0.387853	-0.229382	-0.0126399	0.169352	0.314343	-0.0868161	0.0448989	0.301531	0.271916	0.291076	0.10256	0.235927	0.663969	0.169711	0.279424	-0.0247867	0.554538	0.305713	0.102598	0.478655	0.0989039	0.474583	0.590161	0.344701	0.413208	0.188509	0.073677	0.303653	-0.212814	-0.258418	-0.201875	-0.0600963	0.655635	-0.20923	0.0120498	-0.0648326	0.0631739	-0.111389	-0.184	-0.223894	0.347926	-0.0332869
KIN001-135	0.00828515	0.0688812	-0.110255	0.348654	0.400745	0.674144	0.463975	0.490163	-0.173162	-0.0770468	0.248874	0.235974	-0.182225	0.0674978	0.171201	0.39674	0.204141	0.14575	0.121094	0.679606	0.257789	0.28832	-0.11772	0.561454	0.286326	0.0456199	0.38942	0.0693498	0.321095	0.647396	0.397399	0.544287	0.271959	0.0164864	0.423452	-0.170808	-0.21393	-0.252157	-0.132386	0.690851	-0.333239	-0.0309515	0.0535193	-0.0800278	-0.103028	-0.0767043	-0.246842	0.462061	-0.0744405
Sorafenib	0.41262	0.41353	0.128973	0.56225	0.381481	0.561395	0.753519	0.595544	0.0809278	0.275936	0.301351	0.613105	0.257511	0.366941	0.345005	0.434327	0.572283	0.409911	0.229284	0.706329	0.337413	0.540039	0.266638	0.674435	0.544394	0.304881	0.627195	0.442338	0.310336	0.756678	0.604119	0.333418	0.398661	0.339998	0.488139	0.0192142	-0.116725	0.0416138	0.194349	0.480798	0.124999	0.29877	0.171458	0.184037	0.197642	0.0351325	0.112797	0.287041	0.260855
Bortezomib	0.404303	0.258928	0.256366	0.0456443	-0.135963	-0.410518	0.138082	-0.160784	0.258823	0.369491	-0.103581	0.200998	0.463789	0.219815	0.186445	-0.241277	0.238028	0.141545	0.136864	-0.266394	-0.164376	0.0167265	0.470325	-0.19211	0.111893	0.229967	0.101584	0.2168	-0.0460688	-0.257211	-0.0196837	-0.395266	-0.0799776	0.243959	-0.196425	0.184238	0.13886	0.305206	0.273315	-0.498884	0.560962	0.290898	-0.0124447	0.266409	0.25506	0.0584268	0.405875	-0.386812	0.365659
GSK269962A.1	-0.159694	-0.294392	-0.432159	0.0582361	0.250707	0.34188	0.387311	0.076971	-0.507223	-0.244229	0.0148169	-0.126995	-0.448867	-0.323898	0.267805	-0.0265804	-0.0616311	-0.244486	0.291204	0.489482	-0.109194	-0.0945381	-0.307971	0.262661	-0.0130545	-0.121131	0.270372	-0.327025	0.626595	0.246722	-0.00356227	0.47813	-0.115851	-0.279064	-0.027058	-0.465283	-0.400441	-0.499105	-0.362001	0.713737	-0.511625	-0.296352	-0.371264	-0.106431	-0.467476	-0.415363	-0.553757	0.309097	-0.306179
MG-132	0.561274	0.435861	0.324724	0.382781	-0.0618444	-0.087036	0.420179	0.175529	0.274701	0.339359	-0.0455819	0.57578	0.610633	0.478745	0.299351	0.147855	0.466514	0.345218	0.00289035	0.134689	0.132142	0.29536	0.564936	0.203011	0.348055	0.439374	0.386624	0.440962	-0.0519871	0.159372	0.243054	-0.297188	0.259062	0.541314	0.138088	0.207423	0.148639	0.53719	0.405762	-0.281225	0.587641	0.488786	0.190868	0.26558	0.476293	0.166859	0.536552	-0.193108	0.387283
Paclitaxel	0.259635	0.148334	-0.078054	0.410272	0.415675	0.523516	0.696167	0.460868	-0.154102	0.165659	0.242075	0.259829	-0.0547544	0.101706	0.398218	0.268633	0.351911	0.158133	0.342073	0.707607	0.111724	0.302004	0.0293991	0.472141	0.357703	0.105211	0.59776	0.0656359	0.538715	0.603265	0.442618	0.524812	0.205556	-0.0139237	0.256749	-0.302797	-0.345061	-0.326949	-0.120749	0.656463	-0.186329	0.041852	-0.136392	-0.0172444	-0.154992	-0.206252	-0.220822	0.28288	0.04204
A-770041	-0.525211	-0.540496	-0.398689	-0.309389	-0.0170457	0.0466258	-0.393821	-0.346815	-0.424814	-0.632545	-0.183005	-0.36848	-0.517537	-0.443583	-0.16912	-0.307276	-0.574131	-0.377174	-0.230568	-0.104001	-0.0537244	-0.533654	-0.360018	-0.0599358	-0.445908	-0.116964	-0.33808	-0.415458	-0.0827268	-0.370245	-0.537921	0.0877832	-0.304865	-0.108185	-0.291865	-0.0853343	0.0216467	-0.0600012	-0.335501	0.134329	-0.40857	-0.34445	-0.158977	-0.287674	-0.225409	-0.0813098	-0.300397	0.218814	-0.398173
BMS-509744	0.535979	0.400651	0.155119	0.534316	0.251411	0.310486	0.737667	0.418158	0.0880166	0.333698	0.144235	0.573057	0.37837	0.382855	0.465333	0.256555	0.539283	0.365296	0.192952	0.575964	0.197344	0.401415	0.397406	0.475591	0.469356	0.380684	0.648031	0.387392	0.267154	0.503084	0.447339	0.151426	0.310756	0.387134	0.245169	-0.0245116	-0.100731	0.170659	0.237776	0.253729	0.302132	0.363504	0.0798411	0.182186	0.242353	0.00196065	0.234843	0.0976515	0.306057
Pyrimethamine	0.0965224	0.0225428	-0.218953	0.338081	0.252334	0.466905	0.589464	0.328402	-0.297065	-0.08339	0.0727596	0.286892	-0.0904483	0.0181907	0.335018	0.236012	0.235378	0.0513126	0.168759	0.651793	0.136317	0.21262	-0.0356518	0.529154	0.257864	0.111665	0.454986	0.0521853	0.439211	0.510492	0.263532	0.375578	0.175791	0.0885841	0.237242	-0.250312	-0.26035	-0.151311	-0.07881	0.618132	-0.213907	0.00759851	-0.0818068	0.0265423	-0.114418	-0.210595	-0.220452	0.339379	-0.0845429
GW843682X	0.517257	0.393915	0.151402	0.552881	0.432868	0.485482	0.825671	0.568839	0.0785336	0.411364	0.313055	0.46692	0.214559	0.335825	0.463794	0.352825	0.575736	0.359034	0.386393	0.708812	0.175173	0.473484	0.272173	0.495191	0.524882	0.258312	0.734134	0.283123	0.491462	0.689594	0.608804	0.418541	0.321817	0.157432	0.350076	-0.171577	-0.262614	-0.158163	0.0714416	0.502299	0.083454	0.249525	-0.0227357	0.103499	0.0495452	-0.0854804	0.0233965	0.16833	0.264754
MS-275	-0.45534	-0.588917	-0.655453	-0.34044	-0.140933	-0.0551371	0.0212082	-0.333375	-0.640179	-0.500811	-0.18943	-0.351019	-0.60164	-0.608351	-0.0205208	-0.258185	-0.349398	-0.559019	0.172062	0.0769193	-0.244491	-0.335295	-0.522659	-0.0259882	-0.333004	-0.333154	-0.0968244	-0.518216	0.563019	-0.0924104	-0.387365	0.120425	-0.396155	-0.404351	-0.253863	-0.450054	-0.336798	-0.455461	-0.366008	0.523949	-0.594869	-0.512467	-0.5065	-0.00451657	-0.585541	-0.495826	-0.68615	0.131133	-0.524907
TGX221	-0.0234254	-0.174989	0.0186532	-0.384719	-0.0329184	-0.461152	-0.225695	-0.402515	0.0649512	0.175241	0.018773	-0.430917	-0.163257	-0.268573	-0.0790426	-0.481139	-0.181024	-0.236368	0.370146	-0.487041	-0.406234	-0.328388	-0.0365658	-0.553641	-0.266127	-0.181805	-0.193305	-0.318568	0.259128	-0.471705	-0.285161	-0.128719	-0.456384	-0.380199	-0.418248	-0.0825121	-0.0604858	-0.326566	-0.155945	-0.229415	0.0086184	-0.205961	-0.388335	0.0502166	-0.286298	-0.159189	-0.152816	-0.370509	0.0348424
Sunitinib	0.377886	0.250966	0.0147128	0.441153	0.368929	0.443865	0.736502	0.431311	-0.0371528	0.216737	0.237915	0.461896	0.128932	0.21628	0.389938	0.247199	0.442622	0.259076	0.313419	0.645223	0.183083	0.349127	0.216373	0.523868	0.405464	0.256941	0.639104	0.239511	0.460572	0.583922	0.437663	0.310058	0.215133	0.228368	0.288717	-0.102971	-0.18809	-0.0738834	0.0754669	0.506843	0.0549929	0.181961	-0.0370141	0.154575	0.0533966	-0.0811398	-0.0109639	0.216719	0.195603
Z-LLNle-CHO	-0.145586	-0.22088	-0.23717	0.0392562	0.473979	0.497432	0.264256	0.178857	-0.276405	-0.192487	0.271856	-0.0745551	-0.470328	-0.232936	0.0771699	0.00334763	-0.0836954	-0.0891631	0.3172	0.424504	0.0549178	-0.0868225	-0.223101	0.299969	-0.00478839	-0.0421239	0.251409	-0.239462	0.505562	0.298453	0.0754398	0.525209	-0.117914	-0.167154	0.10757	-0.20326	-0.229411	-0.459002	-0.353456	0.671419	-0.457832	-0.254692	-0.249301	-0.133847	-0.317602	-0.159921	-0.433252	0.353079	-0.137958
CGP-60474	-0.206792	-0.425804	-0.418512	-0.172479	0.248232	0.133934	0.198424	-0.144907	-0.458305	-0.209632	0.0694754	-0.368272	-0.584944	-0.475576	0.149162	-0.287983	-0.219879	-0.375977	0.436564	0.209314	-0.259569	-0.31631	-0.344995	-0.0335228	-0.200909	-0.205746	0.135135	-0.516808	0.707689	-0.017323	-0.193531	0.422542	-0.376553	-0.453629	-0.262054	-0.480215	-0.412728	-0.646112	-0.487255	0.583334	-0.542336	-0.426101	-0.579308	-0.15671	-0.59628	-0.4473	-0.628041	0.120418	-0.312082
CGP-082996	-0.511651	-0.681764	-0.619321	-0.417935	0.0653888	-0.00689606	-0.107745	-0.369526	-0.629754	-0.466233	-0.0829614	-0.626743	-0.795811	-0.715233	-0.0250614	-0.409006	-0.503581	-0.60823	0.285648	0.0129691	-0.347937	-0.520351	-0.596194	-0.195876	-0.445079	-0.398419	-0.156942	-0.71846	0.599393	-0.244324	-0.45334	0.345089	-0.519623	-0.621969	-0.411364	-0.538574	-0.41	-0.70854	-0.603924	0.540294	-0.735125	-0.627702	-0.640064	-0.2408	-0.747214	-0.516388	-0.798542	0.127539	-0.544264
WZ-1-84	0.264422	0.390999	0.215458	0.501512	0.431891	0.643104	0.453811	0.597739	0.164262	0.1263	0.290625	0.609814	0.26427	0.42136	0.162898	0.440004	0.395021	0.469238	-0.0258432	0.561119	0.420355	0.440274	0.306773	0.688146	0.466675	0.325595	0.427263	0.465738	-0.0894322	0.619845	0.540281	0.272875	0.440255	0.485251	0.57026	0.299657	0.147374	0.226804	0.19869	0.290861	0.175686	0.335965	0.408372	0.0983764	0.386297	0.28415	0.274282	0.411082	0.329463
BMS-536924.1	0.607738	0.501634	0.415312	0.277795	-0.0687313	-0.254919	0.340012	0.0763847	0.427856	0.516482	0.0239116	0.515752	0.675398	0.464652	0.2411	0.00741457	0.489839	0.385407	0.103304	-0.0597727	0.064614	0.294635	0.617164	0.0423712	0.324868	0.408594	0.310692	0.507965	-0.0849823	0.0360383	0.224858	-0.40388	0.154858	0.49023	0.0416207	0.316708	0.217662	0.505256	0.515117	-0.431885	0.741991	0.499606	0.19145	0.389641	0.488289	0.209856	0.601302	-0.319322	0.520994
CMK	-0.25459	-0.375935	-0.387727	-0.0797016	0.214735	0.300097	0.142637	-0.0459203	-0.402575	-0.400271	0.070217	-0.106459	-0.494241	-0.339998	0.0218654	-0.089805	-0.225664	-0.234914	0.135116	0.312686	0.0439268	-0.224873	-0.292156	0.212794	-0.169861	-0.0393428	0.132037	-0.296852	0.42966	0.121754	-0.178489	0.28454	-0.207972	-0.0990962	-0.0493469	-0.229786	-0.193275	-0.274476	-0.298135	0.570897	-0.449954	-0.30668	-0.288061	-0.103293	-0.301968	-0.195734	-0.432568	0.277497	-0.288893
A-443654	0.238373	0.211397	0.0848891	0.398313	0.321489	0.445803	0.411273	0.347917	0.0219986	0.019691	0.151174	0.443763	0.158282	0.258196	0.244506	0.211927	0.244239	0.302346	-0.024686	0.49197	0.306766	0.200749	0.245047	0.507483	0.277685	0.354394	0.407639	0.294232	0.0181082	0.374888	0.258912	0.200588	0.254002	0.429803	0.255072	0.129766	0.0606991	0.236434	0.131594	0.256488	0.143821	0.25223	0.19904	0.0248611	0.274487	0.157289	0.201212	0.282906	0.191829
S-Trityl-L-cysteine	0.229935	0.16914	-0.0632121	0.43832	0.425456	0.593214	0.667592	0.531259	-0.136465	0.152594	0.264012	0.261826	-0.0626081	0.129311	0.362005	0.362328	0.352737	0.19074	0.281557	0.750662	0.169762	0.355652	-0.0132012	0.508714	0.379375	0.0834538	0.584856	0.0911775	0.47557	0.672437	0.49817	0.569371	0.278168	-0.021415	0.33095	-0.298524	-0.342542	-0.331038	-0.121547	0.687434	-0.227517	0.0436094	-0.0690773	-0.0561362	-0.14065	-0.169859	-0.225807	0.333283	0.0206589
BI-2536	0.527529	0.472416	0.176918	0.648	0.363731	0.543972	0.826317	0.648335	0.102409	0.3635	0.256689	0.621422	0.341663	0.450326	0.454677	0.485461	0.623867	0.446362	0.19706	0.770325	0.29918	0.572926	0.325777	0.624881	0.593001	0.32616	0.732002	0.428389	0.294621	0.765857	0.664386	0.345409	0.470998	0.330108	0.462663	-0.0727399	-0.171238	0.0465532	0.190334	0.447071	0.169658	0.354681	0.157858	0.125978	0.211579	0.0132859	0.156426	0.239258	0.286346
GNF-2	-0.189511	-0.390598	-0.189192	-0.382223	0.215099	-0.124	-0.0990477	-0.319083	-0.172449	-0.0690727	0.160556	-0.502289	-0.540016	-0.460233	-0.0773469	-0.447015	-0.295382	-0.352471	0.509362	-0.199207	-0.328528	-0.422498	-0.256202	-0.352966	-0.324011	-0.216115	-0.0706876	-0.522722	0.594886	-0.27174	-0.304812	0.20469	-0.536675	-0.492479	-0.348352	-0.260677	-0.229183	-0.59643	-0.419644	0.243948	-0.376448	-0.418565	-0.565667	-0.0893792	-0.514253	-0.278064	-0.481262	-0.129273	-0.164086
WH-4-023	-0.422621	-0.562721	-0.23497	-0.645494	0.00219174	-0.394411	-0.531673	-0.650751	-0.191766	-0.300353	-0.0372784	-0.645999	-0.558764	-0.586611	-0.288802	-0.704286	-0.589966	-0.49253	0.25959	-0.606507	-0.400141	-0.707461	-0.273632	-0.554973	-0.58738	-0.244398	-0.460379	-0.590572	0.233578	-0.708647	-0.66764	-0.0941987	-0.711855	-0.410608	-0.554471	-0.035855	0.0232426	-0.350353	-0.380717	-0.125182	-0.27835	-0.459955	-0.483024	-0.0945807	-0.411669	-0.158798	-0.355106	-0.202505	-0.210436
Salubrinal	0.761346	0.836534	0.740086	0.534267	0.280879	0.162583	0.450019	0.545751	0.755479	0.783118	0.408299	0.725084	0.793555	0.767568	0.161999	0.368141	0.748062	0.748252	0.17184	0.15432	0.350024	0.650319	0.732858	0.306689	0.629207	0.482963	0.456713	0.793351	-0.200954	0.470377	0.698239	-0.0982674	0.463345	0.575231	0.470417	0.516021	0.276867	0.445092	0.56251	-0.317722	0.775405	0.668463	0.475738	0.331024	0.668726	0.46668	0.743955	-0.147846	0.759598
Dasatinib	-0.512592	-0.681863	-0.403088	-0.614033	0.0356216	-0.25295	-0.43238	-0.59688	-0.387413	-0.425172	-0.0546596	-0.720458	-0.737546	-0.693147	-0.224736	-0.638961	-0.635735	-0.595694	0.276285	-0.411101	-0.408721	-0.72336	-0.44054	-0.47729	-0.601583	-0.328351	-0.390354	-0.732058	0.40079	-0.589709	-0.659064	0.0961824	-0.700528	-0.547336	-0.546167	-0.261043	-0.156561	-0.532734	-0.541662	0.13658	-0.526021	-0.586893	-0.600476	-0.21005	-0.593379	-0.313449	-0.577706	-0.0855111	-0.392166
XMD8-85	0.0811612	-0.0100774	-0.140498	0.155187	0.46461	0.365083	0.476822	0.23536	-0.19294	0.149636	0.253853	-0.0374719	-0.247082	-0.135732	0.303068	-0.0262064	0.163905	0.00123406	0.513067	0.439075	-0.0934419	0.0814261	-0.0904228	0.25151	0.17405	-0.0451955	0.364831	-0.111313	0.605823	0.323849	0.248784	0.550011	-0.0581887	-0.252449	0.0551509	-0.288693	-0.336185	-0.554401	-0.247163	0.588597	-0.268338	-0.12977	-0.27788	-0.0146852	-0.35144	-0.281693	-0.367726	0.226274	0.0138221
Roscovitine	0.59689	0.420408	0.279027	0.422209	0.428872	0.253729	0.748118	0.405202	0.230188	0.540705	0.374168	0.437555	0.272702	0.320624	0.399744	0.159782	0.598394	0.352329	0.578611	0.435414	0.0844048	0.393405	0.40202	0.327619	0.469334	0.313515	0.652071	0.303971	0.578537	0.514377	0.509488	0.230566	0.145756	0.175024	0.244386	-0.0347158	-0.176632	-0.115352	0.129716	0.291021	0.243052	0.27876	-0.106265	0.231897	0.0862244	-0.0441094	0.12014	-0.0529808	0.392641
Lapatinib	-0.447945	-0.27886	-0.177262	-0.394424	-0.524503	-0.3909	-0.680293	-0.434523	-0.10486	-0.406038	-0.404953	-0.266123	-0.0404484	-0.196275	-0.377688	-0.191853	-0.457921	-0.266447	-0.563523	-0.53965	-0.0928014	-0.308241	-0.198064	-0.333226	-0.377403	-0.229039	-0.629885	-0.138959	-0.642613	-0.542908	-0.467397	-0.446403	-0.135675	-0.0201158	-0.230603	0.177937	0.273972	0.293403	0.0421818	-0.493774	0.0061332	-0.144093	0.171921	-0.05235	0.0694986	0.099247	0.0708294	-0.072693	-0.227877
Cyclopamine	-0.169964	-0.275967	-0.38868	0.0894376	0.214753	0.402768	0.35814	0.132012	-0.460715	-0.308126	0.0314183	-0.0541406	-0.438287	-0.253823	0.185544	0.105138	-0.056879	-0.206966	0.184852	0.519081	-0.00556036	-0.0463899	-0.306286	0.301654	-0.000136907	-0.0907741	0.274372	-0.297357	0.56651	0.334203	0.0241355	0.434655	-0.0394934	-0.20534	0.0893595	-0.422063	-0.34998	-0.399563	-0.324325	0.721747	-0.530994	-0.277498	-0.291845	-0.115719	-0.386281	-0.335913	-0.511052	0.331724	-0.331288
VX-680	0.538043	0.487891	0.23144	0.630723	0.487285	0.594617	0.816898	0.672702	0.163423	0.408963	0.35987	0.609643	0.307122	0.447875	0.425599	0.450641	0.62295	0.485787	0.288394	0.754628	0.308596	0.559707	0.349355	0.630908	0.59681	0.343794	0.745684	0.433505	0.332131	0.772541	0.691847	0.399843	0.43148	0.326279	0.485922	-0.0043525	-0.136932	-0.00755928	0.171749	0.46988	0.176904	0.350576	0.155603	0.137286	0.214154	0.0630321	0.158746	0.255981	0.357456
JW-7-52-1	0.114115	0.180666	0.0498186	0.353611	0.106153	0.362335	0.218244	0.290628	-0.00231781	-0.112716	-0.00659583	0.428231	0.211638	0.270979	0.137821	0.280551	0.155206	0.26289	-0.29641	0.386246	0.343239	0.19683	0.183404	0.470037	0.21775	0.297796	0.220329	0.319853	-0.259291	0.293103	0.179711	0.0558265	0.332894	0.470632	0.266812	0.176629	0.143878	0.40358	0.189855	0.0993456	0.151339	0.26121	0.33939	-0.0123704	0.353018	0.21025	0.267294	0.288332	0.0954007
Erlotinib	-0.0481313	0.150585	0.186686	-0.0863965	-0.392184	-0.264736	-0.412889	-0.121239	0.271962	-0.0298446	-0.178807	0.137764	0.353939	0.209417	-0.294441	0.069405	-0.0506913	0.126072	-0.502171	-0.393624	0.148057	0.0685719	0.150829	-0.132749	-0.0387441	0.0348618	-0.359132	0.286487	-0.71428	-0.222806	-0.0882523	-0.502878	0.139639	0.2909	0.0471547	0.404952	0.384377	0.539824	0.341705	-0.592327	0.366009	0.194994	0.421966	0.106578	0.414317	0.335165	0.433046	-0.133956	0.118663
Rapamycin	-0.499359	-0.424149	-0.513715	-0.0929294	-0.00809372	0.315057	-0.0912209	-0.00798182	-0.532265	-0.568485	-0.138385	-0.220462	-0.497237	-0.368959	-0.0668453	0.0745324	-0.350319	-0.299675	-0.237054	0.297466	0.0655914	-0.170066	-0.511249	0.22754	-0.205742	-0.243131	-0.124147	-0.299089	0.0438409	0.103352	-0.178382	0.31423	-0.0204629	-0.19989	0.00339261	-0.292276	-0.199354	-0.244307	-0.323789	0.503367	-0.586731	-0.3496	-0.087373	-0.264444	-0.325745	-0.211281	-0.478572	0.416457	-0.491035
[truncated: 216 more columns]

## Sheet: Sheet2
Dataset EV9: Pearson correlation value for pathway sensitivities between all drug pairings.
